# Supplementary material for: Comparative Transcriptomics Reveals the Key lncRNA and mRNA of Sunite Sheep Adrenal Gland Affecting Seasonal Reproduction
Source: Front Vet Sci. 2022 Apr 8;9:816241. doi: 10.3389/fvets.2022.816241 (PMC9024317; doi:10.3389/fvets.2022.816241)
Supplement: Supplementary Table 1 — The basic information of lncRNA sequencing data. [file Data_Sheet_1.ZIP]

Archive with 5 entries (5 files):
- ╨┬╜¿╬─╝■╝╨/S1The basic information of lncRNA sequencing data.xls
- ╨┬╜¿╬─╝■╝╨/S2The FPKM values of both known and novel lncRNAs in SP42, LP42, and SP-LP42.xls
- ╨┬╜¿╬─╝■╝╨/S3The information of lncRNAs and mRNAs expressed in SP42 vs. LP42 , SP42 vs. SP42-LP42 and LP42 vs. SP42-LP42.xls
- ╨┬╜¿╬─╝■╝╨/S4GO enrichment annotation for target genes of lncRNAs at the MF, BP,and CC level in SP42 vs. LP42 , SP42 vs. SP42-LP42 and LP42 vs. SP42-LP42.xls
- ╨┬╜¿╬─╝■╝╨/S5KEGG enrichment pathway for target genes of lncRNAs in SP42 vs. LP42 , SP42 vs. SP42-LP42 and LP42 vs. SP42-LP42.xls
