# Supplementary material for: Comparative Transcriptomics Reveals the Key lncRNA and mRNA of Sunite Sheep Adrenal Gland Affecting Seasonal Reproduction
Source: Front Vet Sci. 2022 Apr 8;9:816241. doi: 10.3389/fvets.2022.816241 (PMC9024317; doi:10.3389/fvets.2022.816241)
Supplement: Supplementary Table 1 — The basic information of lncRNA sequencing data. [file Data_Sheet_1.ZIP › ╨┬╜¿╬─╝■╝╨/S1The basic information of lncRNA sequencing data.xls]

## Sheet: Basic information of sequencing
#Sample	SP42A1	SP42A2	SP42A3	LP42A1	LP42A2	LP42A3	SPLP42A1	SPLP42A2	SPLP42A3
Raw Reads Number	129756938	113449408	118849666	115231936	106757808	115480206	124707824	123408246	117474594
Raw Bases Number	19463540700	17017411200	17827449900	17284790400	16013671200	17322030900	18706173600	18511236900	17621189100
Clean Reads Number	125490436	110469132	115155856	111648952	101268666	111612316	121476492	120023448	111722560
Clean Reads Rate(%)	96.71	97.37	96.89	96.89	94.86	96.65	97.41	97.26	95.1
Clean Bases Number	18823565400	16570369800	17273378400	16747342800	15190299900	16741847400	18221473800	18003517200	16758384000
Low-quality Reads Number	444374	389704	409412	424044	330524	337610	396838	397910	338288
Low-quality Reads Rate(%)	0.34	0.34	0.34	0.37	0.31	0.29	0.32	0.32	0.29
Ns Reads Number	0	0	0	0	0	0	0	0	0
Ns Reads Rate(%)	0	0	0	0	0	0	0	0	0
Adapter Polluted Reads Number	3548218	2393434	3055016	2842606	4687726	3333122	2620706	2779326	4706662
Adapter Polluted Reads Rate(%)	2.73	2.11	2.57	2.47	4.39	2.89	2.1	2.25	4.01
rRNA Mapping Reads Number	11328	27394	42790	20984	37516	32648	41892	16542	6802
rRNA Mapping Rate(%)	0.01	0.02	0.04	0.02	0.04	0.03	0.03	0.01	0.01
PolyG Reads Number	262582	169744	186592	295350	433376	164510	171896	191020	700282
PolyG Reads Rate(%)	0.2	0.15	0.16	0.26	0.41	0.14	0.14	0.15	0.6
Raw Q30 Bases Rate(%)	93.89	93.9	93.86	94.02	94.28	93.88	94.03	93.98	93.43
Clean Q30 Bases Rate(%)	94.07	94.07	94.03	94.22	94.53	94.03	94.19	94.14	93.7
Mapped Reads	119791918	104921437	109685478	105998978	95551270	106337978	115054106	114183042	106093325
Mapping Rate	0.9546	0.9498	0.9525	0.9494	0.9435	0.9527	0.9471	0.9513	0.9496
UnMapped Reads	5698518	5547695	5470378	5649974	5717396	5274338	6422386	5840406	5629235
MultiMap Reads	10949348	7098204	9298668	8371616	6208044	9742764	8076337	8463445	7442304
MultiMap Rate	0.0873	0.0643	0.0807	0.075	0.0613	0.0873	0.0665	0.0705	0.0666
Exon	24,442,516(33.38%)	21,663,064(33.68%)	21,975,007(32.90%)	21,042,906(32.85%)	17,645,474(29.83%)	23,304,674(37.26%)	25,771,023(38.02%)	22,457,795(32.37%)	18,788,467(27.75%)
Intron	34,030,577(46.47%)	29,608,281(46.03%)	30,923,598(46.30%)	29,954,896(46.76%)	28,649,779(48.43%)	25,842,528(41.31%)	28,357,282(41.83%)	33,496,698(48.28%)	36,281,352(53.58%)
Intergenic	14,757,615(20.15%)	13,050,177(20.29%)	13,889,903(20.80%)	13,057,922(20.39%)	12,856,235(21.73%)	13,404,347(21.43%)	13,662,179(20.15%)	13,430,885(19.36%)	12,645,710(18.67%)
