# Supplementary material for: Comparative Transcriptomics Reveals the Key lncRNA and mRNA of Sunite Sheep Adrenal Gland Affecting Seasonal Reproduction
Source: Front Vet Sci. 2022 Apr 8;9:816241. doi: 10.3389/fvets.2022.816241 (PMC9024317; doi:10.3389/fvets.2022.816241)
Supplement: Supplementary Table 1 — The basic information of lncRNA sequencing data. [file Data_Sheet_1.ZIP › ╨┬╜¿╬─╝■╝╨/S2The FPKM values of both known and novel lncRNAs in SP42, LP42, and SP-LP42.xls]

## Sheet: known_lnc_fpkm.anno
name	LP42A1	LP42A2	LP42A3	SP42A1	SP42A2	SP42A3	SPLP42A1	SPLP42A2	SPLP42A3	GeneName	Biotype	Position	Description
gene3139	0	0	0.0272801	0	0.0837163	0	0	0	0	LOC105607182	lncRNA	chrNC_019459.2:36381564-36414698:-	--
gene5731	0	0	0.0323503	0	0	0	0	0	0	LOC105606437	lncRNA	chrNC_019460.2:63399854-63401585:+	--
gene6006	5.74226	5.16138	5.68654	5.30604	5.12441	5.39768	3.25629	5.43602	5.62781	LOC106991064	lncRNA	chrNC_019460.2:96128381-96133080:+	--
gene5573	0.21342	0.495005	0.288844	0.41347	0.269491	0.402682	0.351315	0.205	0.218736	LOC105613322	lncRNA	chrNC_019460.2:45590441-45749771:-	--
gene21869	0.0264929	0.0147929	0.0128056	0	0.0523966	0	0.103708	0	0	LOC105603232	lncRNA	chrNC_019475.2:58798169-58803930:+	--
gene19170	0	0	0	0	0	0	0	0.0510375	0	LOC105602205	lncRNA	chrNC_019472.2:29476038-29479160:+	--
gene7014	1.0692	1.01581	0.833068	0.910821	1.67277	1.34073	1.09669	0.542138	0.725624	LOC105610956	lncRNA	chrNC_019460.2:179511259-179519141:+	--
gene22355	0	0.176176	0	0	0	0	0	0	0	LOC105603493	lncRNA	chrNC_019476.2:42752423-42769308:-	--
gene5703	0	0.0857405	0.0185555	0	0.0949044	0	0.0500914	0.0352472	0	LOC105606428	lncRNA	chrNC_019460.2:61573617-61585055:-	--
gene14069	0.0948722	0.105948	0.018343	0	0.0187635	0.091617	0.0330118	0.0522652	0.0802576	LOC105616226	lncRNA	chrNC_019467.2:75377249-75379511:+	--
gene20337	0.0111924	0.012499	0.0649192	0.0405591	0.0332037	0	0.0292087	0.0102765	0.0355059	LOC105602547	lncRNA	chrNC_019473.2:26442578-26493530:+	--
gene10394	0	0.0386109	0	0.00626461	0.00683803	0.0133553	0	0.0126981	0.0731214	LOC105609763	lncRNA	chrNC_019463.2:17350339-17360006:+	--
gene5412	9.5285	8.54672	8.74656	8.67596	10.1675	9.02356	7.1595	4.98143	6.65227	LOC105609908	lncRNA	chrNC_019460.2:32441700-32446349:-	--
gene25423	2.0719	0.236935	0.146866	0.158991	0.455877	0.346536	0.585591	0.286194	0.523493	LOC106991875	lncRNA	chrNC_019480.2:57614069-57626905:+	--
gene16688	0.786043	0.929443	0.514038	0.879677	1.14309	1.78605	0.864779	0.827854	0.855643	LOC106991520	lncRNA	chrNC_019470.2:31987919-31989416:+	--
gene8338	4.38303	2.64579	3.51188	5.75949	3.82667	3.85132	3.84715	4.85823	4.38428	LOC105607533	lncRNA	chrNC_019461.2:94639564-94640767:+	--
gene21693	3.20055	2.23728	2.38548	2.03633	2.99584	2.99636	3.7193	2.57973	2.14432	LOC106991740	lncRNA	chrNC_019475.2:40713870-40725633:+	--
gene22644	0	0	0.121498	0	0.0248566	0	0	0	0.02658	LOC106991785	lncRNA	chrNC_019476.2:54396280-54574117:-	--
gene6309	2.04273	2.28121	2.3697	1.98521	3.5993	4.05288	1.64774	0.750228	0.824755	LOC105611011	lncRNA	chrNC_019460.2:132114576-132119385:-	--
gene5031	0.138111	0.0771173	0.0166893	0.0156403	0.119503	0.0500145	0.0450536	0.0317023	0	LOC105612389	lncRNA	chrNC_019460.2:2790988-2793827:-	--
gene18116	7.46949	5.0049	6.03158	6.28935	6.08294	5.43111	3.89863	5.08317	6.96932	LOC105607593	lncRNA	chrNC_019471.2:46484234-46488679:-	--
gene16277	0	0	0.0347362	0	0.0177663	0	0	0	0	LOC106991468	lncRNA	chrNC_019469.2:61796172-61803805:-	--
gene6021	0.0395811	0	0	0	0.195705	0	0.344316	0.0726842	0.167419	LOC106991065	lncRNA	chrNC_019460.2:96444552-96460697:-	--
gene22166	2.91416	2.89039	3.39173	3.07432	3.27989	2.90674	2.46832	2.49966	2.93965	LOC105603384	lncRNA	chrNC_019476.2:13295643-13309253:-	--
gene18096	0.122701	0	0	0.111162	0.485348	0.118491	0.320214	0.112661	0.518999	LOC106991538	lncRNA	chrNC_019471.2:45952594-45953540:-	--
gene10549	0.198805	0.190298	0.370649	0.244432	0.533612	0.315401	0.395292	0.130383	0.405434	LOC105608879	lncRNA	chrNC_019463.2:44305351-44313956:+	--
gene15760	0.0599898	0.150735	0.043495	0.149457	0.0741535	0.231726	0.0521852	0.0275404	0	LOC105616492	lncRNA	chrNC_019469.2:19853886-19874539:-	--
gene10301	0.0409933	0.0686684	0.0330241	0.0928451	0.79048	0.17814	0.10698	0.0627312	0.12282	LOC105615388	lncRNA	chrNC_019463.2:3683925-3734935:+	--
gene22331	0.06768	0.167358	0.112162	0.0963523	0.0956107	0.079363	0.172419	0.164231	0.214704	LOC105603470	lncRNA	chrNC_019476.2:36900120-36908127:-	--
gene24648	1.10227	1.09418	0.989474	1.37111	1.02081	1.30099	0.989307	0.843392	0.925072	LOC105604222	lncRNA	chrNC_019479.2:11020968-11064769:-	--
gene26597	0	0	0	0	0	0	0.0434025	0	0	LOC105604965	lncRNA	chrNC_019482.2:25131540-25144350:+	--
gene27151	0.00834073	0	0	0.0151127	0.016496	0	0	0	0.00881985	LOC105605293	lncRNA	chrNC_019483.2:43087169-43099167:-	--
gene19783	0.0169027	0.169884	0	0.107192	0.217292	0	0.0882222	0	0	LOC105602355	lncRNA	chrNC_019472.2:64860058-64916428:+	--
gene5337	0.131727	0	0	0	0	0	0	0	0	LOC106991015	lncRNA	chrNC_019460.2:21136921-21138180:-	--
gene12720	0.390593	0.872384	1.09845	1.02941	0.702272	0.480061	0.741331	0.391233	1.61457	LOC105615895	lncRNA	chrNC_019465.2:61447443-61448433:-	--
gene25335	0.149681	0.501466	0.120583	0.158205	0.172686	0.0963634	0.390622	0.0916215	0	LOC105604496	lncRNA	chrNC_019480.2:45509729-45516929:-	--
gene19033	0.86237	4.26492	0.952766	1.1905	0.873085	1.07072	2.48273	2.62048	2.27977	LOC105602156	lncRNA	chrNC_019472.2:21350043-21353435:+	--
gene20296	0	0	0.00733551	0.00687442	0.0150073	0.021983	0.0198025	0.0487697	0	LOC105602529	lncRNA	chrNC_019473.2:23085300-23099776:-	--
gene17298	1.22781	1.27493	1.45766	1.47337	2.17271	0.85286	1.0587	1.00867	1.25279	LOC105610214	lncRNA	chrNC_019470.2:72134552-72137799:+	--
gene16353	0.120034	0.134047	0.270758	0.253739	0	0.193192	0.5917	0.0367371	0	LOC105616576	lncRNA	chrNC_019469.2:69320396-69321393:+	--
gene8492	0.137182	0	0.0663081	0.12428	0.0678281	0.132475	0.238669	0	0	LOC106991144	lncRNA	chrNC_019461.2:106196698-106197261:-	--
gene4153	0.0517916	0.115676	0.037551	0.00782015	0.0640197	0.0291752	0.0450536	0.0118884	0	LOC105609181	lncRNA	chrNC_019459.2:164379085-164387261:+	--
gene12292	2.78536	2.85437	2.31252	2.37497	3.43488	2.21512	2.13793	2.6176	3.32652	LOC106991295	lncRNA	chrNC_019464.2:99613030-99620369:-	--
gene4615	0.133563	0.136185	0.145959	0.194655	0.18376	0.112156	0.0101032	0	0.036844	LOC105610100	lncRNA	chrNC_019459.2:232480298-232486077:+	--
gene13747	0.0625083	0.0174514	0	0.0141574	0.0927198	0	0.027188	0.0286965	0	LOC105608015	lncRNA	chrNC_019467.2:20380697-20385060:+	--
gene174	0.245201	0.121701	0.553095	0.271506	0.727423	0.684053	0.237	0.200121	0.0864288	LOC105603244	lncRNA	chrNC_019458.2:12047105-12055082:-	--
gene14775	0	0	0	0	0.0897562	0	0	0	0	LOC106990188	lncRNA	chrNC_019468.2:32043284-32049564:-	--
gene10522	0	0	0.0327473	0	0	0	0.0294675	0	0	LOC105608050	lncRNA	chrNC_019463.2:37462608-37528677:+	--
gene5203	0.901918	1.24103	2.07077	1.10892	1.05115	0.886524	0.364269	0.354905	1.1581	LOC105611269	lncRNA	chrNC_019460.2:11045660-11093277:-	--
gene9244	0.485319	0.0570501	0.123465	0.185127	0.454663	0.0739999	0.1111	0	0.0270104	LOC105615220	lncRNA	chrNC_019462.2:15632548-15634436:+	--
gene16347	0	0	0	0	0	0	0	0.0485528	0	LOC105607667	lncRNA	chrNC_019469.2:69001494-69004686:+	--
gene16476	0.0135499	0	0.0261978	0.0122756	0.0267984	0	0.023574	0.012441	0	LOC105610032	lncRNA	chrNC_019469.2:78970472-78977078:-	--
gene16389	0.0300825	0.0767872	0.0290813	0.0700801	0.0594959	0.0373503	0.018692	0.0118375	0	LOC105609965	lncRNA	chrNC_019469.2:71962055-72053103:+	--
gene17052	0.304702	0.030934	0.107113	0.250951	0.136961	0	0.0963855	0.0254334	0.0878741	LOC105606212	lncRNA	chrNC_019470.2:57763242-57772565:-	--
gene23031	0.162399	0.0453395	0.0196243	0.0551723	0.0401483	0.0784133	0.0706354	0	0	LOC105603735	lncRNA	chrNC_019477.2:21203161-21212573:+	--
gene14747	0.180452	0.549597	0.30396	0.0990797	0.386632	0.102972	0.318708	0.416724	0.381636	LOC105616336	lncRNA	chrNC_019468.2:28735751-28747936:-	--
gene10316	1.78115	0.830736	1.93457	2.11672	1.6681	1.23438	1.51297	1.64501	1.24087	LOC106991227	lncRNA	chrNC_019463.2:6182098-6185330:-	--
gene24323	0	0	0	0.012656	0.0207217	0.0134905	0.00607617	0	0	LOC105604109	lncRNA	chrNC_019478.2:42089187-42098059:+	--
gene16005	0.722621	1.24151	1.50462	0.604303	0.494713	1.18094	0.822026	1.02075	0.293896	LOC106991486	lncRNA	chrNC_019469.2:42128060-42130538:+	--
gene7475	3.60765	5.16369	6.77868	4.92557	6.5321	6.18263	4.64114	3.96558	3.27758	LOC105609489	lncRNA	chrNC_019460.2:213200737-213202222:-	--
gene26369	0.111829	0.499538	0.297295	0	0.276464	0.188986	0.0486401	0	0	LOC106991923	lncRNA	chrNC_019481.2:41600165-41602237:-	--
gene28783	0.45074	8.05377	1.19828	4.0835	0.891456	0.544093	0.196049	10.8637	0.834106	LOC101118514	lncRNA	chrNW_014640881.1:2970-4384:+	--
gene5823	0.0181134	0.080912	0.0350211	0.0164099	0.017912	0	0.0157568	0.0997868	0	LOC105606932	lncRNA	chrNC_019460.2:78828134-78835454:+	--
gene21873	1.5481	2.53562	4.86389	2.61802	3.06178	3.46338	4.3992	3.03236	1.93715	LOC105603235	lncRNA	chrNC_019475.2:59009003-59010951:-	--
gene3044	0	0	0.0351943	0	0.0360011	0	0	0.0167134	0.096243	LOC106990466	lncRNA	chrNC_019459.2:26298489-26300734:+	--
gene4192	0	0	0	0	0	0.181776	0	0	0	LOC105609818	lncRNA	chrNC_019459.2:174926449-174944334:+	--
gene11901	0.0242635	0.0108384	0.0187648	0.0703412	0.0863773	0.0281172	0.0633205	0.0311892	0	LOC105607291	lncRNA	chrNC_019464.2:57367935-57568747:-	--
gene5866	0.563993	1.04195	1.7602	1.31838	1.14987	0.843858	1.33557	0.994126	1.35477	LOC105614355	lncRNA	chrNC_019460.2:83894111-83903674:+	--
gene26955	0	0	0	0	0.142315	0	0	0.0528555	0	LOC105605175	lncRNA	chrNC_019483.2:18590725-18592659:-	--
gene17267	0.155798	0	0.0860647	0.564585	0.330141	0.182692	0.0193613	0.0715245	0.141212	LOC105616744	lncRNA	chrNC_019470.2:67210686-67213713:+	--
gene12936	1.18319	1.08108	0.207966	0.438512	0.425467	0.675169	0.233923	0.246902	0.0568709	LOC105613344	lncRNA	chrNC_019465.2:89857150-89927362:-	--
gene8411	0	0	0	0.824176	0.449808	0.146419	0.395688	0.139214	0.0801658	LOC105609820	lncRNA	chrNC_019461.2:103339143-103341064:+	--
gene23735	0.0471034	0.368217	0.0910715	0.0142245	0	0.037906	0.034146	0.0216244	0.0664122	LOC105603904	lncRNA	chrNC_019477.2:48966132-48971940:+	--
gene23670	0.00315518	0	0.0274516	0.0057169	0.00624019	0.0182815	0	0	0.023355	LOC105603863	lncRNA	chrNC_019477.2:42651257-42691406:-	--
gene3047	0.212686	0.981731	0.322119	0.443173	0.343524	0.369699	0.308359	0.2083	0.269884	LOC105607017	lncRNA	chrNC_019459.2:26812581-26817366:-	--
gene13986	0	0.0084526	0	0.0411429	0.0673633	0	0	0.0277983	0	LOC105607735	lncRNA	chrNC_019467.2:55173260-55250716:+	--
gene22860	1.614	0.600806	0.958067	1.51351	0.868026	0.738292	1.05917	0.935949	0.568903	LOC105603672	lncRNA	chrNC_019477.2:10041354-10042586:+	--
gene26806	2.0773	3.91968	4.12021	3.11494	6.80012	4.94589	4.67339	4.14347	0.833204	LOC105605067	lncRNA	chrNC_019482.2:43552196-43553406:-	--
gene22739	0.139199	0	0	0	0	0	0	0	0	LOC106990579	lncRNA	chrNC_019476.2:60434882-60439468:-	--
gene9410	0.100878	0.0921725	0.261534	0.0789288	0.399027	0.216974	0.0877541	0.151565	0.12122	LOC106991187	lncRNA	chrNC_019462.2:24206757-24453985:-	--
gene27878	0.052503	0.0781765	0.101511	0.110986	0.0865319	0	0.334931	0.0803443	0.0925316	LOC105605539	lncRNA	chrNC_019484.2:76985174-76989753:-	--
gene6639	0.204977	0.04292	0	0.336581	0.380058	0.235058	0.122588	0.0352881	0.176111	LOC105609949	lncRNA	chrNC_019460.2:154736736-154750241:-	--
gene1956	0	0.0477998	0.0620675	0	0.0211634	0	0.0372342	0.0196501	0	LOC105614192	lncRNA	chrNC_019458.2:175300419-175302376:-	--
gene12267	0	0	0	0.0490821	0	0	0	0.0497438	0.0286447	LOC105609318	lncRNA	chrNC_019464.2:96605107-96635890:-	--
gene2130	0.00734413	0.032806	0.0141994	0.0266138	0.0363123	0.0709214	0	0.0134863	0.031064	LOC106990874	lncRNA	chrNC_019458.2:191114284-191145163:-	--
gene25954	0.561515	0.627068	0.853015	0.508707	0.0793244	0.38732	1.0467	0.515565	0	LOC105604725	lncRNA	chrNC_019481.2:25961364-25966788:+	--
gene22039	0.837755	2.04121	0.883498	1.51794	0.602501	0.294185	1.39127	0.769199	1.44962	LOC106991752	lncRNA	chrNC_019475.2:68128489-68145934:+	--
gene16255	0.166479	0.232393	0.523051	0.0377057	0.205785	0	0.108615	0.076428	0.484117	LOC105608222	lncRNA	chrNC_019469.2:60031161-60041798:-	--
gene16443	0.670072	0.651116	0.454281	0.220747	0.163504	0.252109	0.151401	0.167792	0.377287	LOC105610043	lncRNA	chrNC_019469.2:77868279-77872742:-	--
gene24735	0.0760284	0.2441	0.165371	0.0516587	0.103377	0.137662	0.17361	0.122162	0.311534	LOC105604243	lncRNA	chrNC_019479.2:18184713-18194637:-	--
gene10083	0.0608716	0	0	0.0206801	0.0601948	0.0440872	0.0132381	0.069863	0.00804604	LOC105610571	lncRNA	chrNC_019462.2:68197736-68255195:+	--
gene12583	0	0	0	0	0	0.00827967	0	0	0	LOC105612031	lncRNA	chrNC_019465.2:46389730-46456656:+	--
gene3619	1.04848	0.699673	0.613919	0.567608	0.459404	1.02074	0.845335	1.43228	0.910402	LOC105608356	lncRNA	chrNC_019459.2:89765746-89863733:+	--
gene24499	0.599114	0.886048	0.532215	0.234711	0.43233	0.500374	0.873311	0.446017	0.42806	LOC105604137	lncRNA	chrNC_019478.2:46551699-46558747:-	--
gene15870	0.72141	0.34527	0.659083	1.01267	1.23079	0.79618	0.662036	0.735164	0.938893	LOC105616520	lncRNA	chrNC_019469.2:31660248-31664480:+	--
gene6311	0.0383537	0.0428312	0.0556159	0.027301	0.0541818	0.0211644	0.0500458	0.0503073	0.0984953	LOC105611013	lncRNA	chrNC_019460.2:132135566-132151409:-	--
gene24656	3.54616	5.23364	2.7667	3.51926	3.55038	3.68736	3.78241	3.67479	6.30942	LOC106991851	lncRNA	chrNC_019479.2:12454050-12458589:+	--
gene13114	0	0	0	0.0202522	0	0	0	0	0	LOC105615998	lncRNA	chrNC_019466.2:19438722-19444644:+	--
gene26728	0.867022	0.611521	0.176456	0.3514	1.3312	0.859306	0.377112	0.754174	0.0965082	LOC105605028	lncRNA	chrNC_019482.2:35426306-35430209:-	--
gene20281	0.138718	0.255941	0.338168	0.366088	0.554665	0.31451	0.403984	0.348872	0.771696	LOC105602511	lncRNA	chrNC_019473.2:19779486-19785047:+	--
gene10587	0	0	0	0	0	0.0584607	0	0	0	LOC105610205	lncRNA	chrNC_019463.2:56783743-56800208:-	--
gene25359	0.354536	0.219958	0.799718	0.267661	0.642754	0.285309	0.359812	0.307439	1.06222	LOC105604510	lncRNA	chrNC_019480.2:48327393-48349184:-	--
gene1911	1.52384	1.26055	1.81867	2.02818	3.68352	2.41625	1.1292	1.01913	1.37265	LOC105612547	lncRNA	chrNC_019458.2:170098871-170104604:+	--
gene22236	0.359711	0.562387	0.625931	1.56423	1.52956	0.590526	0.406787	0.495413	1.06505	LOC105603410	lncRNA	chrNC_019476.2:16843436-16849090:+	--
gene2788	0	0.0564624	0.0977545	0.217574	0.0499977	0.366188	0.0989597	0.150873	0.147027	LOC105605004	lncRNA	chrNC_019458.2:270805043-270807715:+	--
gene1786	0.808034	0.164067	0.852155	1.73028	3.34148	2.05718	0.639008	0.741911	1.55355	LOC105616569	lncRNA	chrNC_019458.2:142761159-142761652:+	--
gene13775	0.0481232	0.011516	0.0199378	0.12145	0.0543864	0.0896245	0.0328919	0.0599656	0.021809	LOC105608777	lncRNA	chrNC_019467.2:22468586-22661063:+	--
gene7590	0.0119385	0	0.0461648	0	0.0118058	0.0230578	0.0623119	0.0109616	0	LOC105611507	lncRNA	chrNC_019460.2:217152069-217155650:-	--
gene27709	0.242381	0.396114	0.0571499	0.198163	0.081844	0.0913423	0.082282	0.130271	0.356326	LOC105605499	lncRNA	chrNC_019484.2:60593419-60599261:+	--
gene13676	1.44041	1.58343	3.74226	1.14183	3.20488	0.891099	1.31175	1.19855	3.0225	LOC105616128	lncRNA	chrNC_019467.2:12694497-12696036:+	--
gene3634	0.046705	0	0	0	0.0153952	0	0.0541715	0	0	LOC105608404	lncRNA	chrNC_019459.2:94404031-94456828:-	--
gene3280	0	0	0.0157535	0	0	0	0	0	0	LOC105607575	lncRNA	chrNC_019459.2:48594387-48596718:+	--
gene9282	0.562637	0.406561	0.223964	0.449756	0.392739	0.415489	0.921295	0.486207	0.174987	LOC105615223	lncRNA	chrNC_019462.2:16952646-16957244:+	--
gene7670	0.151138	0.135026	0.204551	0	0	0.0291904	0.420719	0.027754	0	LOC106991095	lncRNA	chrNC_019460.2:223580603-223581978:-	--
gene995	0.124882	0.358614	0.293191	0.533362	0.564541	0.241194	0.325904	0.44227	0.0943254	LOC105615359	lncRNA	chrNC_019458.2:92493678-92500057:+	--
gene1105	0.365062	1.12112	1.41165	0.909507	0.902507	1.85081	0.793919	2.43012	0.289524	LOC105615522	lncRNA	chrNC_019458.2:98505561-98535204:-	--
gene22728	4.60486	5.42813	4.79166	6.02592	7.24157	4.5395	4.78466	3.37655	2.9081	LOC105603608	lncRNA	chrNC_019476.2:59722191-59723308:-	--
gene22656	5.09683	2.18917	4.67453	5.74227	4.78168	5.99468	4.43373	6.05967	3.45488	LOC106991786	lncRNA	chrNC_019476.2:55822625-55839604:+	--
gene3018	0.30292	0.405941	0.3026	0.48483	0.369447	0.204768	0.298645	0.231776	0.149483	LOC105608991	lncRNA	chrNC_019459.2:23178562-23185730:+	--
gene12649	0.952042	1.15645	0.783111	0.953297	0.0247751	0.451623	0.675622	0.575088	1.15686	LOC105615891	lncRNA	chrNC_019465.2:54532271-54536286:+	--
gene2753	0	0	0.00676385	0	0	0	0	0.00642415	0	LOC105604908	lncRNA	chrNC_019458.2:266796090-266806568:-	--
gene6889	0.738303	0.666613	0.516317	0.540788	0.512619	0.409579	0.341622	0.475963	0.132887	LOC105614781	lncRNA	chrNC_019460.2:167733012-167739417:+	--
gene25409	1.44631	0.715216	0.897948	1.64843	1.04016	0.987098	0.878119	0.159666	1.59218	LOC105604543	lncRNA	chrNC_019480.2:56134228-56155109:+	--
gene13794	0.0104115	0.0697618	0.291885	0.0565941	0.0617743	0.0703798	0.0452848	0.076476	0	LOC105612442	lncRNA	chrNC_019467.2:24932545-24935827:-	--
gene20765	0.0353946	0	0.171083	0.288594	0.0350011	0.170901	0	0.0324982	0	LOC105602806	lncRNA	chrNC_019474.2:35190076-35193849:+	--
gene2762	3.29817	4.56278	5.52022	2.00686	6.5879	5.27665	3.6256	3.78158	3.29676	LOC105608763	lncRNA	chrNC_019458.2:267385449-267389213:-	--
gene1611	2.12003	2.43702	0.919471	2.41592	2.09646	2.51941	1.71663	2.24852	3.45437	LOC105612471	lncRNA	chrNC_019458.2:114627839-114639320:+	--
gene4520	0	0	0.055942	0	0.0286122	0	0	0	0.183576	LOC105606758	lncRNA	chrNC_019459.2:220333366-220335594:-	--
gene17757	0.0891174	0	0.0646136	0.222025	0.0220316	0.150604	0.0775232	0	0.141355	LOC105613125	lncRNA	chrNC_019471.2:24657772-24660477:-	--
gene5844	0.106938	0	0.144731	0.0581286	0.232647	0.0619612	0.204656	0.0392748	0.0678485	LOC105606921	lncRNA	chrNC_019460.2:81110637-81118652:-	--
gene25413	0.964835	1.48578	4.24144	1.65618	1.98856	0.480576	2.96851	1.47336	2.44862	LOC105604547	lncRNA	chrNC_019480.2:56808836-56812157:+	--
gene7018	0.0876439	0	0.169454	0	0.520016	0.169273	0.457449	0	0.556071	LOC105610957	lncRNA	chrNC_019460.2:179562906-179566772:+	--
gene14038	0	0	0	0.351159	0.0450943	0.0440367	0.0991716	0.0628045	0.650982	LOC105616213	lncRNA	chrNC_019467.2:71336899-71351164:+	--
gene24063	20.1834	13.3189	10.8398	16.5306	12.3988	12.3049	16.0501	11.5122	1.83247	LOC106991838	lncRNA	chrNC_019478.2:28163026-28171114:+	--
gene2249	0	0.0117662	0	0	0.00694604	0.00339157	0	0.00644935	0	LOC105603067	lncRNA	chrNC_019458.2:203467648-203477198:-	--
gene15925	0.306045	0.341774	0.739649	0.138632	0.453963	0.73886	0.199672	0.491751	0.647251	LOC105606472	lncRNA	chrNC_019469.2:37039431-37058489:-	--
gene3032	0	0	0	0	0	0	0.00797434	0	0	LOC105606990	lncRNA	chrNC_019459.2:24279788-24283763:+	--
gene9461	0.167677	0.108409	0.18769	0.143912	0.148358	0.272713	0.122831	0.299808	0.149313	LOC106990185	lncRNA	chrNC_019462.2:32681874-32704114:+	--
gene25237	0.563425	0.3146	0.0544674	0.306263	0	0.272046	0.0980247	0.103464	0	LOC106991873	lncRNA	chrNC_019480.2:34286841-34291807:+	--
gene15452	0	0	0.142817	0.10038	0	0	0.064257	0	0.117165	LOC105616421	lncRNA	chrNC_019468.2:54151911-54154136:+	--
gene21341	0	0	0	0.0234482	0	0	0	0	0	LOC105603027	lncRNA	chrNC_019475.2:5595588-5607181:-	--
gene7103	0.0629238	0	0	0	0.0933362	0.151912	0.0273687	0	0	LOC105614822	lncRNA	chrNC_019460.2:187443321-187444427:+	--
gene19332	0.0458432	0	0.029545	0.020766	0.00755558	0.0147568	0.0332325	0.0140306	0	LOC101107042	lncRNA	chrNC_019472.2:44985430-45057349:-	--
gene10532	1.32518	2.69069	3.37737	2.83766	1.5487	1.74505	1.78155	0.663673	7.38866	LOC106991210	lncRNA	chrNC_019463.2:40724525-40726501:-	--
gene5028	0.508119	0.567439	0.0982418	0	0.401975	0	0.353611	0	0	LOC105607218	lncRNA	chrNC_019460.2:2675823-2679347:-	--
gene48	0.731872	1.58014	1.50936	0.972462	0.723733	0.188469	1.10354	0.671981	1.03188	LOC105609212	lncRNA	chrNC_019458.2:2590466-2593880:-	--
gene5842	0.358802	0.133563	0.11562	0.216706	0.354812	0.230994	0.242762	0.695485	0.295099	LOC105614223	lncRNA	chrNC_019460.2:80489351-80490236:+	--
gene22588	1.31981	2.19446	1.51081	1.12737	1.25542	1.12482	1.44333	1.25413	1.4931	LOC105603554	lncRNA	chrNC_019476.2:52306724-52356787:-	--
gene20516	0.294505	0.145573	0.182024	0.161834	0.0620654	0.130544	0.0461982	0.159583	0.239948	LOC105602633	lncRNA	chrNC_019473.2:63735970-63742886:+	--
gene15898	0	0	0	0	0	0	0	0.125696	0	LOC106991481	lncRNA	chrNC_019469.2:34829094-34829405:-	--
gene20278	0.0228242	0.031861	0.165485	0.0310166	0.0620687	0.121226	0.109201	0.0628695	0.0905076	LOC105602514	lncRNA	chrNC_019473.2:19345759-19351603:+	--
gene15584	0.00812792	0	0.0235722	0.0220906	0.0241126	0.0156981	0.0282819	0.0298512	0	LOC105610547	lncRNA	chrNC_019468.2:60552242-60574894:-	--
gene11200	0.155648	0.705809	0.036477	0.0299112	0.0139925	0.0364381	0.11078	0.0389757	0.0997507	LOC105611629	lncRNA	chrNC_019464.2:10128261-10136495:-	--
gene9397	0	0.0282852	0	0	0	0	0.00734436	0.0232556	0	LOC105608691	lncRNA	chrNC_019462.2:21849262-21879119:-	--
gene10492	0.354704	0.633782	0.731519	0.599846	0.491064	1.05044	0.555403	1.32442	0.475101	LOC105615447	lncRNA	chrNC_019463.2:33607063-33608547:-	--
gene16736	0	0	0	0	0	0.113449	0	0	0	LOC105613247	lncRNA	chrNC_019470.2:37197590-37199615:+	--
gene20789	0.13449	0.300382	0.130014	0.081228	0	0.259751	0.155991	0	0	LOC106991701	lncRNA	chrNC_019474.2:40494569-40505386:-	--
gene5085	0.167999	0	0	0	0	0	0	0	0	LOC105607235	lncRNA	chrNC_019460.2:5348100-5352089:-	--
gene14294	0.0129817	0	0.0250994	0.0235217	0.0385121	0.0250726	0.0564641	0.0476776	0.192184	LOC105606845	lncRNA	chrNC_019468.2:13014575-13017570:+	--
gene23644	0.450566	0.351267	0.0986199	0.377386	0.311049	0.320173	0.184881	0.33564	0.368573	LOC105603844	lncRNA	chrNC_019477.2:38741374-38745466:-	--
gene26475	0.260717	0.515905	0.397959	0.261061	0.420651	0.260606	0.115388	0.100793	0.241837	LOC105604916	lncRNA	chrNC_019482.2:7739741-7759734:+	--
gene22294	0.259725	0.124306	0.199271	0.302528	0.150841	0.199058	0.157796	0.21576	0.449022	LOC105603438	lncRNA	chrNC_019476.2:28895581-28903656:+	--
gene23912	0	0	0	0	0	0	0	0	0.162942	LOC105604025	lncRNA	chrNC_019478.2:23903750-23934149:-	--
gene21555	0.0582034	0	0.0787729	0.0210919	0.27627	0.0112413	0	0	0.0738562	LOC105603131	lncRNA	chrNC_019475.2:28287718-28291873:+	--
gene9428	0.402087	0.35349	0.103379	0.139509	0.0169198	0.0413075	0.312565	0.0549847	0.14022	LOC105611873	lncRNA	chrNC_019462.2:27256047-27516082:-	--
gene10241	0.209809	0.102865	0.237456	0.324523	0.430134	0.355803	0.302705	0.220831	0.124459	LOC105615329	lncRNA	chrNC_019462.2:96880358-97002781:-	--
gene6584	0.929177	0.396194	0.734935	0.897912	1.19171	0.696083	0.568253	0.398132	0.595486	LOC105613532	lncRNA	chrNC_019460.2:149734582-149741985:+	--
gene20560	0.034873	0.0778884	0.0674249	0	0.137941	0	0.0606721	0	0	LOC105608080	lncRNA	chrNC_019473.2:71320902-71322201:-	--
gene14459	0.543267	0.529474	0.448796	0.510072	0.498155	0.467394	0.575698	0.380909	0.720704	LOC105611240	lncRNA	chrNC_019468.2:21692564-21695997:+	--
gene13626	14.287	21.9284	15.4129	13.8501	19.6907	14.0301	14.89	12.7694	6.82403	LOC105611737	lncRNA	chrNC_019466.2:93450297-93451568:+	--
gene28457	5.18547	4.11793	3.84322	2.97527	3.7319	3.56092	4.18506	3.04183	2.01056	LOC105605752	lncRNA	chrNW_014639379.1:12844-15701:-	--
gene24074	0.999077	0.937198	0.811295	0.217228	0.632299	0.231551	0.556222	0.403621	0.0422587	LOC105604048	lncRNA	chrNC_019478.2:28420080-28427804:-	--
gene14077	0.0071911	0	0	0	0	0	0	0	0	LOC105616228	lncRNA	chrNC_019467.2:75973068-75990471:+	--
gene6682	0	0.0476766	0.0412717	0.116032	0.0844356	0.0412276	0	0.0783978	0.0902898	LOC105612248	lncRNA	chrNC_019460.2:161419715-161423123:-	--
gene20124	0.0793146	0.0308084	0.0200022	0.081228	0.122764	0.119885	0.098994	0.158313	0.120336	LOC105602439	lncRNA	chrNC_019473.2:1868934-1878620:+	--
gene23417	24.7972	16.1834	23.9912	27.9189	24.1469	21.6557	25.542	25.4767	22.1746	LOC105603793	lncRNA	chrNC_019477.2:29905230-29908829:-	--
gene13474	0.0145336	0.0568061	0.0702497	0.105334	0.158092	0.161402	0.120107	0.0800658	0.19979	LOC105616074	lncRNA	chrNC_019466.2:74745778-74895972:+	--
gene20396	1.27468	0.373149	0.430693	0.493315	0.183569	0.239019	1.10885	0.181806	1.20395	LOC106991665	lncRNA	chrNC_019473.2:35894202-35896987:+	--
gene10705	0	0.256035	0	0	0	0	0	0	0	LOC105611514	lncRNA	chrNC_019463.2:71133957-71139832:-	--
gene13594	1.54373	1.4523	1.54662	1.89016	2.51652	1.66242	1.53822	2.00155	1.74124	LOC105610328	lncRNA	chrNC_019466.2:88790303-88793878:-	--
gene13373	0	0	0	0	0	0	0.0447504	0	0	LOC105613219	lncRNA	chrNC_019466.2:54732690-55032259:+	--
gene12093	0.69174	0.441426	1.88674	0.223816	2.88277	3.34002	0.816653	0.6805	1.09721	LOC105607009	lncRNA	chrNC_019464.2:77122179-77135411:-	--
gene3928	0.104443	0.0116636	0.0706771	0.0283863	0.0206564	0.010086	0	0.0287689	0.0110443	LOC105609040	lncRNA	chrNC_019459.2:131904128-131953072:+	--
gene12460	0.225822	0.356026	0.539345	0.252722	0.591117	0.32711	0.387107	0.274424	0.294981	LOC105615846	lncRNA	chrNC_019465.2:25298154-25303300:+	--
gene11626	2.04173	1.85615	1.68614	2.50037	2.46544	2.91293	1.99923	1.95943	1.77929	LOC105610620	lncRNA	chrNC_019464.2:29762757-29772043:+	--
gene22289	0.0336681	0.413584	0.423119	0.274516	1.76457	0.0975385	0.175727	0.309129	0.249215	LOC105603436	lncRNA	chrNC_019476.2:28149722-28152157:-	--
gene19756	0.876318	1.27094	1.0892	2.20644	1.3505	1.15398	1.12861	0.888203	0.98683	LOC105609173	lncRNA	chrNC_019472.2:62478622-62482510:-	--
gene6673	0.777266	0.697251	1.21948	1.1082	1.51205	1.56272	1.05301	0.456275	0.714123	LOC105612250	lncRNA	chrNC_019460.2:161258393-161262853:+	--
gene6590	0.0260178	0	0.00838398	0	0	0	0.00754431	0	0	LOC106991077	lncRNA	chrNC_019460.2:150024547-150033466:-	--
gene3838	0.0062662	0	0.018173	0.0170307	0.0309826	0.00605119	0	0	0.00662615	LOC105608837	lncRNA	chrNC_019459.2:118733418-118750325:+	--
gene23816	0.0155586	0	0.0200544	0	0.0153856	0	0	0	0	LOC105603971	lncRNA	chrNC_019478.2:7958001-7996916:+	--
gene17750	0.0503486	0.299874	0.048673	0.0456136	0.0165962	0.016207	0.0875965	0	0	LOC105613124	lncRNA	chrNC_019471.2:24355272-24359618:+	--
gene14906	0	0	0.351943	0.0659642	0	0	0	0.133707	0	LOC105608414	lncRNA	chrNC_019468.2:36831493-36833373:-	--
gene10259	0	0	0.0246171	0.0461395	0	0.0737724	0.0443032	0.0701422	0	LOC105609312	lncRNA	chrNC_019462.2:99774432-100228877:+	--
gene17414	1.43614	2.83261	1.36337	1.22152	1.34354	1.31203	1.44703	0.607134	0.797558	LOC105608638	lncRNA	chrNC_019470.2:77745399-77772147:+	--
gene20628	0.289024	0.726223	0.768364	0.818259	0.857431	1.04665	0.439989	0.729775	1.45173	LOC106991675	lncRNA	chrNC_019474.2:9538957-9539914:+	--
gene16588	0.0215452	0	0	0	0	0.020806	0	0	0	LOC105616661	lncRNA	chrNC_019470.2:17429326-17443249:+	--
gene13921	3.5164	3.80343	2.62971	3.04545	2.5544	2.67388	2.30862	2.8672	3.63421	LOC106991381	lncRNA	chrNC_019467.2:36516555-36525751:+	--
gene15845	6.73772	3.15281	5.24333	5.29741	3.28576	5.02801	4.73709	7.98095	7.58979	LOC105607264	lncRNA	chrNC_019469.2:28764918-28772867:-	--
gene28939	0.0337252	0	0	0	0	0.010856	0	0	0.1902	LOC105605957	lncRNA	chrNW_014641654.1:7845-15892:-	--
gene2481	0.00846217	0.0189001	0.0245416	0.0919961	0.100417	0.044945	0	0	0	LOC105604023	lncRNA	chrNC_019458.2:238289047-238299368:-	--
gene17591	0	0	0.0515177	0	0	0	0	0	0.169057	LOC105616839	lncRNA	chrNC_019471.2:11943345-11946323:+	--
gene17503	0.824487	1.56247	2.4153	1.58444	1.63064	1.37525	2.52114	0.688198	0.634072	LOC105609376	lncRNA	chrNC_019471.2:3761604-3776511:-	--
gene17744	0	0.154154	0.333613	0	0	0	0	0	0	LOC105608118	lncRNA	chrNC_019471.2:23857960-24022322:+	--
gene16852	27.7991	35.182	27.626	3.44031	3.62572	4.67133	53.4238	67.4494	22.4807	LOC105616708	lncRNA	chrNC_019470.2:44258498-44263211:+	--
gene6991	0	0.261648	0.0452996	0	0.324366	0.316759	0.0407627	0.215123	0.148653	LOC105614806	lncRNA	chrNC_019460.2:178330752-178338821:-	--
gene15880	0.364202	0.5084	0.364656	0.200327	0.128626	0.0251218	0.147095	0.0119428	0.0412632	LOC106991480	lncRNA	chrNC_019469.2:33092306-33110643:+	--
gene23174	0	0	0	0	0.184051	0	0	0	0	LOC106991789	lncRNA	chrNC_019477.2:26904056-26930966:-	--
gene20173	0.183882	0.148307	0.276519	0.388707	0.383878	0.295954	0.124412	0.253252	0.669754	LOC105602467	lncRNA	chrNC_019473.2:6750232-6753553:+	--
gene20108	0.50788	0.567171	0.60428	0.991019	0.502232	0.26409	0.27188	0.179353	0.619678	LOC106991654	lncRNA	chrNC_019473.2:64644-66469:-	--
gene22314	0.133452	0.0745156	0.12901	0	0	0.0322182	0.0290224	0	0	LOC105603452	lncRNA	chrNC_019476.2:33760312-33863902:-	--
gene23113	2.51616	4.80805	2.56755	1.2664	2.46053	2.56481	3.23457	1.64285	1.53729	LOC105603761	lncRNA	chrNC_019477.2:26299918-26313561:-	--
gene23138	0	0	0	0.329821	0.360011	0	0	0	0	LOC106991809	lncRNA	chrNC_019477.2:26592752-26593247:-	--
gene12065	0.269345	0.214849	0.66955	0.871479	0.380499	1.00325	1.27193	0.353291	0.325505	LOC105615751	lncRNA	chrNC_019464.2:74531246-74532148:+	--
gene16616	0	0.0533739	0	0	0	0.0153848	0.0277175	0.00731386	0	LOC106990435	lncRNA	chrNC_019470.2:22973428-22983947:-	--
gene20194	1.30529	0.971779	1.38202	0.957286	1.72103	0.660261	0.919188	1.65503	0.0657269	LOC105602476	lncRNA	chrNC_019473.2:8814315-8817574:+	--
gene22081	0.763965	0.446889	0.855768	1.07663	1.04327	1.48721	0.453597	0.879593	1.97474	LOC106991753	lncRNA	chrNC_019476.2:3978587-3981389:+	--
gene13601	0	0.165658	0	0	0	0	0.172055	0	0.209149	LOC105610322	lncRNA	chrNC_019466.2:89254459-89260701:+	--
gene25011	1.06058	1.06229	0.840308	1.03017	1.08122	1.42541	0.727615	0.707753	1.43367	LOC105604342	lncRNA	chrNC_019479.2:45476411-45482613:+	--
gene27193	1.36043	2.22229	1.42203	1.18797	2.06199	1.3701	1.54408	1.47186	1.72435	LOC105605336	lncRNA	chrNC_019484.2:5246541-5590159:+	--
gene17277	0.21748	0.404781	0.210242	0.262702	0.250905	0.0350029	0	0.166402	0.229972	LOC105616747	lncRNA	chrNC_019470.2:69429021-69431637:-	--
gene12305	0.552474	0.425498	1.03134	0.793923	0.885432	0.680694	0.348019	0.0349837	0.745372	LOC105614110	lncRNA	chrNC_019465.2:137248-151527:+	--
gene27281	1.52644	1.38897	1.36633	1.74141	1.59332	2.59326	1.72129	1.58321	3.52716	LOC105605383	lncRNA	chrNC_019484.2:15163490-15164766:+	--
gene21669	0	0	0	0	0.0823831	0	0	0.0254973	0	LOC105603162	lncRNA	chrNC_019475.2:35728324-35762376:+	--
gene7137	0.122929	0.480481	0	0.222736	0.243124	0.118711	0	0.11287	0.584958	LOC105612619	lncRNA	chrNC_019460.2:192926220-192935368:-	--
gene10339	0.0219837	0.0122751	0.010626	0.00995811	0	0	0	0	0.00581162	LOC105613665	lncRNA	chrNC_019463.2:9900773-10070481:+	--
gene3062	0.693189	1.14229	0.416782	0.612681	0.785796	0.759203	0.801556	0.605417	0.813461	LOC106990928	lncRNA	chrNC_019459.2:27846248-27850326:-	--
gene13694	0.175288	0.344252	0.274632	0.410697	0.460244	0.356057	0.362804	0.144294	0.409064	LOC105612552	lncRNA	chrNC_019467.2:15211063-15220651:+	--
gene8347	1.44976	1.69447	0.932359	1.89777	1.1299	1.18645	0.967233	2.26742	2.92966	LOC105615095	lncRNA	chrNC_019461.2:96590311-96595776:-	--
gene5145	1.73064	1.56455	1.83238	2.91178	2.60784	2.70585	1.3621	3.10237	1.48147	LOC106991035	lncRNA	chrNC_019460.2:7803266-7805153:+	--
gene26699	0.0538689	0	0.104152	0	0.10654	0	0.0468606	0.0989214	0	LOC106991576	lncRNA	chrNC_019482.2:32145414-32262725:+	--
gene13759	0.182173	0	0.0125793	0.0707315	0.115809	0.0502634	0.0509374	0.09558	0.0275196	LOC105608773	lncRNA	chrNC_019467.2:21616062-21631297:-	--
gene23731	0.407044	0.399129	0.508667	0.70155	0.893392	0.594409	0.362724	0.264349	0.398931	LOC106990154	lncRNA	chrNC_019477.2:48842055-48851425:-	--
gene17925	0.327838	0.257267	0.428281	0.48966	0.683433	0.598953	0.393095	0.28474	0.53406	LOC105606379	lncRNA	chrNC_019471.2:37614924-37748556:-	--
gene513	0.0261067	0.388726	0.201903	0.236515	0.361429	0.268916	0.295233	0.183772	0.147234	LOC106990843	lncRNA	chrNC_019458.2:33188966-33227527:+	--
gene18661	0.129919	0.290173	0.146528	0.215785	0.149887	0.230012	0.0941806	0.139169	0.206073	LOC105601992	lncRNA	chrNC_019471.2:57844844-57861723:+	--
gene27399	0.0814657	0	0	0.123007	0.0537065	0.0786704	0	0	0.229721	LOC105605423	lncRNA	chrNC_019484.2:32847075-32850841:+	--
gene22561	57.4996	84.0913	57.7712	49.7882	49.5955	56.4135	40.1872	77.3754	58.7111	LOC106991783	lncRNA	chrNC_019476.2:51366552-51368603:-	--
gene25153	0.0282433	0.0473108	0.218427	0.0255872	0.153611	0.0954597	0.0737065	0.12966	0.134396	LOC105604423	lncRNA	chrNC_019480.2:20692088-20694464:-	--
gene3694	0	0	0	0	0	0	0	0	0.0356021	LOC105608520	lncRNA	chrNC_019459.2:102747357-102749024:-	--
gene24435	0.165097	0.691389	0.558607	0.511031	0.598623	0.863589	0.239363	0.315805	0.80016	LOC105604120	lncRNA	chrNC_019478.2:44141282-44148676:-	--
gene26132	0.151017	0.0421618	0.121659	0.142515	0.18045	0.0729177	0.13137	0.0288873	0.159692	LOC105604773	lncRNA	chrNC_019481.2:33749220-33757886:+	--
gene17159	0.293416	0.357459	0.567303	0.314153	0.369287	0.231831	0.348059	0.269406	0.56413	LOC106991531	lncRNA	chrNC_019470.2:62162244-62164075:-	--
gene7922	3.55573	2.02931	1.99346	3.23777	3.24112	2.72421	2.73805	3.63954	3.31557	LOC106991096	lncRNA	chrNC_019461.2:43267540-43294994:-	--
gene13066	1.08516	0.356426	0.185126	0.693959	1.0731	1.23286	1.72138	0.468876	0.539999	LOC105615986	lncRNA	chrNC_019466.2:14014665-14015335:-	--
gene10943	0.203664	0.454881	0	0	0.268533	0.131117	0.177168	0.0623327	0	LOC105615542	lncRNA	chrNC_019463.2:101343395-101350124:+	--
gene9464	0	0	0	0	0.0100463	0.0196214	0	0	0	LOC105611207	lncRNA	chrNC_019462.2:34616681-34635467:-	--
gene9421	0.00569625	0.0318062	0.0110133	0.0825687	0.0337975	0.0055008	0.0148655	0.00523011	0.0421642	LOC105615237	lncRNA	chrNC_019462.2:24916638-24980523:+	--
gene7729	0.143469	0.026703	0.080905	0.173302	0.106405	0.150092	0.0728022	0.285412	0.429846	LOC101113061	lncRNA	chrNC_019461.2:8985360-9002011:-	--
gene23005	0	0.0497495	0.0717768	0	0.0293689	0.0286801	0	0.0068172	0.0942155	LOC105603718	lncRNA	chrNC_019477.2:18581141-18626386:+	--
gene21706	0	0	0.0283926	0.013304	0.0363043	0.00709057	0.025549	0.0134833	0	LOC105603182	lncRNA	chrNC_019475.2:43336791-43367305:+	--
gene27143	0.250033	0.167534	0.314225	0.294474	0.197802	0.0482908	0.0217504	0.25253	0.0264396	LOC105605281	lncRNA	chrNC_019483.2:40973056-40974727:-	--
gene16764	0.172549	0.390593	0.293038	0.177446	0.36893	0.328753	0.373222	0.107047	0.14301	LOC105616702	lncRNA	chrNC_019470.2:38943793-38960402:-	--
gene26097	0.27146	0.252626	0.557654	0.204942	0.0782953	0.12015	0.354214	0.103852	0.0956844	LOC105604767	lncRNA	chrNC_019481.2:32495575-32518311:-	--
gene13557	0.179772	0.200759	0.074481	0.0232665	0.0761884	0.148803	0.178724	0.0471602	0	LOC105616094	lncRNA	chrNC_019466.2:82858304-82859633:+	--
gene3566	0.782662	0.630631	0.450138	0.79881	1.09726	0.353986	0.396437	0.445723	1.0581	LOC106990709	lncRNA	chrNC_019459.2:85014541-85021125:-	--
gene21107	0.296681	0.276097	0.525813	0.313576	0.293382	0.286501	0.387124	0.90801	0	LOC105602922	lncRNA	chrNC_019474.2:64042886-64043674:+	--
gene194	0	0.0907531	0	0	0	0	0	0	0	LOC105603815	lncRNA	chrNC_019458.2:12612733-12615966:-	--
gene28422	2.4241	2.41911	2.67583	1.52639	2.26114	1.72664	1.70493	1.57853	0.690832	LOC105605741	lncRNA	chrNW_014639270.1:1992-6698:-	--
gene16279	0	0	0	0	0	0	0.193094	0	0	LOC106991469	lncRNA	chrNC_019469.2:61822331-61823982:-	--
gene11678	51.7433	36.8078	53.0311	61.3898	44.0537	49.3713	47.2132	54.7011	55.4659	LOC105615677	lncRNA	chrNC_019464.2:33761384-33775550:+	--
gene7777	0	0	0.0112999	0	0.00288974	0	0.00508411	0	0.0061802	LOC105609418	lncRNA	chrNC_019461.2:14209687-14255221:-	--
gene6523	0	0	0	0.0160932	0.0175662	0	0	0	0	LOC105611709	lncRNA	chrNC_019460.2:138701619-138704220:+	--
gene9748	0.442568	0.729585	0.550079	0.820986	1.0837	0.976874	0.568319	0.599853	0.334279	LOC105607068	lncRNA	chrNC_019462.2:43290935-43320441:-	--
gene12030	0.0104774	0.0117005	0.101287	0.037968	0.0932476	0	0.0911425	0.0288599	0	LOC106991288	lncRNA	chrNC_019464.2:71134978-71150632:+	--
gene25287	1.54785	0.439719	0.813796	0.51663	0.913011	0.98338	2.36223	0.473728	1.39268	LOC105604472	lncRNA	chrNC_019480.2:39575808-39631969:+	--
gene20970	0.0717086	0	0	0	0	0.138496	0.249517	0.131681	0	LOC106991705	lncRNA	chrNC_019474.2:55032165-55033424:+	--
gene26085	3.10222	4.79349	1.38632	1.82946	1.7461	2.57185	1.6633	2.26615	2.20758	LOC105604757	lncRNA	chrNC_019481.2:30148939-30152738:-	--
gene20325	1.95543	1.67904	1.87355	2.3463	2.11417	2.76117	2.00344	1.31664	1.79206	LOC105602539	lncRNA	chrNC_019473.2:25116474-25120366:+	--
gene25825	0.28295	0.352095	0.336055	0.285636	0.151893	0.140524	0.0703252	0.148455	0.0769381	LOC106991911	lncRNA	chrNC_019481.2:16727133-16731332:-	--
gene16776	0	0.0691533	0	0	0	0.0298997	0.0404008	0.142142	0.180073	LOC105609022	lncRNA	chrNC_019470.2:40777542-40783328:-	--
gene2410	0.607507	0.0226143	0.430678	1.3209	2.84356	1.25155	0.757474	0.130152	0.513924	LOC105603764	lncRNA	chrNC_019458.2:229751075-229758130:+	--
gene19722	0	0.0207266	0.0179422	0	0	0	0	0	0	LOC105602328	lncRNA	chrNC_019472.2:59055963-59057827:-	--
gene7879	3.09456	2.97463	2.58449	5.47398	2.91489	4.98378	3.01567	3.8214	6.25469	LOC105614975	lncRNA	chrNC_019461.2:32336859-32347237:+	--
gene26549	0.537917	0.424035	0.33648	0.802659	1.15774	0.825025	0.660613	0.697268	0.803036	LOC105604951	lncRNA	chrNC_019482.2:17818738-17827032:+	--
gene1742	0.157011	0.0438353	0.265625	0.28449	0.42698	0.151624	0.0682921	0.144163	0	LOC106990633	lncRNA	chrNC_019458.2:128884839-128886562:+	--
gene17176	0.587561	0.252367	0.174771	0.286625	0.134083	0.174585	0.235901	0.165994	0.382346	LOC105606907	lncRNA	chrNC_019470.2:62818545-62862630:+	--
gene13207	0	0	0	0	0.0498266	0.024329	0.109579	0.115659	0	LOC105609193	lncRNA	chrNC_019466.2:31934930-31940240:+	--
gene21312	0.129311	0.144407	0.225013	0	0.0511491	0.149848	0.0899899	0.189966	0.24613	LOC106990169	lncRNA	chrNC_019475.2:689812-714208:+	--
gene13951	0	0.0731745	0.126688	0.332431	0.051837	0.139208	0.2052	0.084228	0.0277156	LOC105609591	lncRNA	chrNC_019467.2:48333081-48367013:+	--
gene25363	0	0	0.0627977	0	0	0	0.113017	0.0397625	0	LOC105604512	lncRNA	chrNC_019480.2:48710424-48722953:-	--
gene22233	1.46698	4.84647	1.12271	1.16289	1.93423	0.826378	1.06344	1.45918	1.55125	LOC106991765	lncRNA	chrNC_019476.2:16812233-16814010:-	--
gene21540	0.536313	0.491181	0.99578	0.385615	1.09157	0.394599	1.01947	0.565377	1.96542	LOC105603128	lncRNA	chrNC_019475.2:26779047-26907208:+	--
gene18560	0	0.186102	0	0	0	0	0	0	0	LOC105612077	lncRNA	chrNC_019471.2:55548598-55549671:-	--
gene16330	0.153519	0.0685765	0.653003	0.111265	0.394711	0.177902	0.186965	0.704781	0.227273	LOC105616575	lncRNA	chrNC_019469.2:67643356-67751253:+	--
gene22893	1.02161	0.391158	0.423262	1.03131	1.64527	0.95837	0.863308	0.643207	0.925968	LOC105603686	lncRNA	chrNC_019477.2:11713609-11716076:-	--
gene15966	0	0	0	0	0.0313352	0	0	0	0	LOC105606457	lncRNA	chrNC_019469.2:40019877-40025857:+	--
gene15748	0.0726522	0	0	0	0	0	0	0	0	LOC105610012	lncRNA	chrNC_019469.2:17007265-17008696:+	--
gene10343	0	0.175897	0.0761335	0.166479	0.155758	0.126754	0.0456724	0.0964131	0.138797	LOC105611982	lncRNA	chrNC_019463.2:11017347-11019492:-	--
gene13439	0	0.0589124	0	0	0	0	0	0.0968737	0	LOC105610187	lncRNA	chrNC_019466.2:69907721-69919426:+	--
gene11093	1.69027	1.80371	1.87264	1.59937	1.54943	1.38355	1.63374	1.16766	0.890848	LOC105615565	lncRNA	chrNC_019463.2:116553662-116569291:-	--
gene10750	0.192912	0.646299	0.410281	0.384493	0.91568	0.186293	0.290878	0.247976	0.407987	LOC106990528	lncRNA	chrNC_019463.2:83278151-83354832:+	--
gene8086	0.0313725	0	0.333613	0.0284221	0.124095	0.181776	0.218328	0.144026	0.298572	LOC105606575	lncRNA	chrNC_019461.2:65842029-65846805:-	--
gene20999	0.0316221	0.0117712	0	0	0	0.030537	0	0	0	LOC105602892	lncRNA	chrNC_019474.2:58171288-58189203:-	--
gene15979	8.54156	8.82194	14.1758	16.0133	15.4284	11.9198	9.44894	11.8772	10.8073	LOC106991484	lncRNA	chrNC_019469.2:40659470-40660907:-	--
gene12578	0	0.273377	0	0	0	0	0	0	0.431434	LOC105612662	lncRNA	chrNC_019465.2:43761184-43789977:-	--
gene7000	11.8219	12.0519	12.2773	9.15831	12.8214	11.2225	9.57184	6.54452	5.24455	LOC106991082	lncRNA	chrNC_019460.2:178732444-178740442:-	--
gene22371	0.127913	0	0.0824371	0.0386277	0.337308	0.0411746	0	0.156594	0.766476	LOC106991774	lncRNA	chrNC_019476.2:43290895-43309417:+	--
gene14576	0	0.525526	0.545912	0.0852663	0	0	0	0.345663	0	LOC106991417	lncRNA	chrNC_019468.2:25632044-25635900:-	--
gene5816	0	0	0	0.0735631	0	0	0	0.124258	0.0858639	LOC105614059	lncRNA	chrNC_019460.2:77624504-77635102:+	--
gene21550	0.328375	1.01864	0.881796	0.363602	0.451005	0.54613	0.349132	0.117251	0.443693	LOC106991731	lncRNA	chrNC_019475.2:27995117-27997171:-	--
gene17209	0.403034	0.0900171	0.623393	0.0730261	0.318842	0.311364	0	0.296042	0	LOC105606903	lncRNA	chrNC_019470.2:64332075-64333208:+	--
gene9266	12.4636	8.06804	16.7295	15.3182	20.8136	16.9329	13.4729	10.6022	15.247	LOC105615222	lncRNA	chrNC_019462.2:16196828-16201073:+	--
gene27481	0.215659	0.149089	0.317687	0.437274	0.192951	0.0892541	0.750408	0.405452	0.564689	LOC105605445	lncRNA	chrNC_019484.2:42565406-42569450:-	--
gene6246	0.053358	0.0198624	0.0515822	0.0375977	0.0410392	0.0515272	0.0464161	0.0435481	0.0376154	LOC105610271	lncRNA	chrNC_019460.2:125608697-125627262:+	--
gene498	2.0015	4.69552	2.24534	0.899871	1.71338	0.822173	4.07991	3.15429	1.69792	LOC105608340	lncRNA	chrNC_019458.2:30806759-30862009:-	--
gene19804	0.527424	0.908453	1.04567	0.6155	0.742559	0.992756	0.653216	0.697668	0.557721	LOC105607146	lncRNA	chrNC_019472.2:71843678-71855626:+	--
gene12662	0.290245	0.208369	0.0400836	0.187821	0.410025	0.0800817	0.108207	0.0190353	0	LOC105610727	lncRNA	chrNC_019465.2:56336537-56338919:-	--
gene9442	0	0.0272237	0.298508	0.0736172	0.176782	0.149095	0.106031	0.104453	0.22341	LOC105613144	lncRNA	chrNC_019462.2:29288924-29379522:+	--
gene18343	0.171566	0.287393	0.298541	0.419664	0.627735	0.563309	0.253717	0.189032	0.181421	LOC105616900	lncRNA	chrNC_019471.2:51624768-51628313:-	--
gene16512	0.117945	0.0292698	0.101351	0.178088	0.129593	0.0126553	0.0684001	0.084228	0.457307	LOC105610244	lncRNA	chrNC_019470.2:7003569-7012045:-	--
gene7156	0.600331	0.955963	0.472879	0.503586	0.39577	0.515318	0.377165	0.336847	0.517258	LOC105614828	lncRNA	chrNC_019460.2:195003484-195006630:-	--
gene2598	0.479455	0.346453	0.245381	0.229958	0.316082	0.263277	0.253518	0.233058	0.417526	LOC105604376	lncRNA	chrNC_019458.2:253773102-253777735:+	--
gene709	0.13835	0.0237694	0.277778	0.0674899	0.178907	0.0205542	0.175897	0.0488569	0.112536	LOC106990167	lncRNA	chrNC_019458.2:63064722-63079697:-	--
gene20675	0.187998	0.466545	0.302902	0.151393	0.144595	0.262235	0.199881	0.383586	0.375506	LOC106991698	lncRNA	chrNC_019474.2:16440374-16442051:+	--
gene26111	0.078767	0	0.0152291	0	0.0467347	0	0	0	0	LOC105604867	lncRNA	chrNC_019481.2:33330411-33335057:-	--
gene16358	0.307665	0.226765	0.243889	0.200686	0.219056	0.112901	0.25158	0.23164	0.468488	LOC105607671	lncRNA	chrNC_019469.2:69622920-69631847:+	--
gene13805	0	0	0	0	0	0.0113409	0	0	0	LOC105616154	lncRNA	chrNC_019467.2:25834700-25840449:-	--
gene18979	1.50809	1.69321	1.19924	1.66008	1.82807	2.13754	1.14967	1.98024	4.64699	LOC105602133	lncRNA	chrNC_019472.2:13516865-13521015:+	--
gene13359	0.144329	0.0435618	0.203632	0.130756	0.212158	0.0791058	0.0984056	0.107447	0.15262	LOC105611154	lncRNA	chrNC_019466.2:52494911-52503616:-	--
gene7908	0.168312	0.0751844	0.0325421	0.249055	0.02774	0.200462	0.0634463	0.108177	0.112721	LOC105614987	lncRNA	chrNC_019461.2:39938897-39944852:+	--
gene26299	1.94221	2.77751	2.14773	2.07602	2.03115	2.53674	1.8597	3.09187	2.6448	LOC105604809	lncRNA	chrNC_019481.2:38040905-38043778:-	--
gene13447	2.50033	1.29639	1.25172	1.49664	3.62049	2.11272	1.1652	0.942886	1.7469	LOC105609296	lncRNA	chrNC_019466.2:70571671-70575055:-	--
gene4373	0.0999755	0.0232598	0.0885942	0.0415128	0.0205966	0.0362044	0.0507318	0.0420724	0.00440494	LOC105612044	lncRNA	chrNC_019459.2:206700046-206726951:+	--
gene26374	0.268318	0.572846	0.610325	0.779299	0.33557	0.137177	0.432495	0.405771	0.609188	LOC105613848	lncRNA	chrNC_019482.2:98639-103688:+	--
gene11020	0	0	0	0.0811182	0	0	0	0	0	LOC105601947	lncRNA	chrNC_019463.2:112165482-112167718:-	--
gene16250	0.0215897	0	0	0	0	0	0	0.00991148	0	LOC105608224	lncRNA	chrNC_019469.2:59342826-59349811:-	--
gene9891	0.161214	0.126024	0.327281	0.0146052	0.175363	0.077841	0.0981678	0.0592084	0.323901	LOC105608309	lncRNA	chrNC_019462.2:49712841-49716203:+	--
gene24580	0.0147438	0	0.0712657	0	0	0.0996655	0	0	0	LOC105604162	lncRNA	chrNC_019478.2:49868919-49871695:-	--
gene2492	2.95969	1.76989	3.4888	3.66738	5.45702	5.60563	1.61122	3.26099	1.75667	LOC105604058	lncRNA	chrNC_019458.2:239964127-240064553:-	--
gene25464	0.0286834	0	0	0.0519718	0.0850935	0	0.0249517	0.0790087	0.121325	LOC105604596	lncRNA	chrNC_019480.2:61531015-61533190:-	--
gene18226	0.318093	0.319705	0.169129	0.144089	0.0314556	0.122871	0.235203	0.116825	0.605458	LOC105608809	lncRNA	chrNC_019471.2:49051897-49054296:-	--
gene2073	0	0	0	0	0	0	0.0702909	0	0	LOC105602277	lncRNA	chrNC_019458.2:187322000-187323443:+	--
gene21316	4.11187	4.69591	4.54525	4.77143	3.95103	3.75493	4.27637	5.59111	5.39693	LOC101114216	lncRNA	chrNC_019475.2:991683-1134079:+	--
gene11828	0.107165	0.0854829	0.0961989	0.0554782	0.0756955	0.133056	0.16647	0.0843392	0.137604	LOC105609699	lncRNA	chrNC_019464.2:48782135-48910027:+	--
gene21970	0	0.366549	0	0.0198241	0.0865548	0.0422624	0.152281	0.100457	0	LOC105603269	lncRNA	chrNC_019475.2:65092150-65095126:-	--
gene7717	0.063224	0.0353025	0.12224	0.0143195	0.0156302	0.045791	0.0549986	0.0145126	0.0501419	LOC105611388	lncRNA	chrNC_019461.2:6052316-6081901:+	--
gene16794	0.119601	0	0.0578101	0.216706	0.177406	0.173245	0	0	0	LOC105609031	lncRNA	chrNC_019470.2:41404843-41410015:-	--
gene10825	0.0207969	0.116124	0	0	0	0.0200833	0	0	0	LOC105609352	lncRNA	chrNC_019463.2:88448492-88466382:-	--
gene2123	0.0732951	0.0613888	0.0354279	0.0940696	0.1208	0.14156	0.164712	0.0392567	0.0129176	LOC105602430	lncRNA	chrNC_019458.2:190169556-190181086:+	--
gene22328	1.23867	0.46109	0.266098	0.569994	0.466625	0.607575	0.153931	0.361049	0.748468	LOC106991769	lncRNA	chrNC_019476.2:36464251-36466702:-	--
gene13952	0	0	0	0.0985673	0	0	0.0567867	0	0	LOC106991372	lncRNA	chrNC_019467.2:48420945-48425365:+	--
gene10404	0.416722	0.42659	0.218212	0.298879	0.223214	0.35212	0.105731	0.0797126	0.679351	LOC105615417	lncRNA	chrNC_019463.2:19264448-19267432:-	--
gene9433	1.94387	1.79733	1.3134	1.59063	1.50887	1.87717	2.1819	1.63127	0.729382	LOC105611875	lncRNA	chrNC_019462.2:28192563-28195820:-	--
gene16294	0	0	0	0	0	0.0172467	0	0	0	LOC105609464	lncRNA	chrNC_019469.2:63384770-63409583:+	--
gene19185	0	0.095108	0	0	0	0	0	0	0	LOC105602213	lncRNA	chrNC_019472.2:32044867-32047248:+	--
gene1741	0	0.0785833	0.0952369	0.0255002	0.0974201	0.0135908	0.159155	0.0516879	0	LOC106990865	lncRNA	chrNC_019458.2:128883578-128897416:-	--
gene15463	0.700739	0.130424	0.413978	0.623082	0.603121	0.187971	0.316075	0.297869	0.315608	LOC105616423	lncRNA	chrNC_019468.2:54410266-54412861:+	--
gene5387	0.137182	0.153197	0.228395	0.207134	0.218557	0.0515179	0.165742	0.132953	0.386832	LOC105609910	lncRNA	chrNC_019460.2:30549592-30900868:-	--
gene3978	0.00550139	0	0	0	0	0	0	0	0	LOC105607499	lncRNA	chrNC_019459.2:136637429-136649606:+	--
gene9089	0.247696	0.72611	0.778222	0.532954	1.83707	1.64448	1.15816	0.284284	0.294666	LOC105609427	lncRNA	chrNC_019462.2:12045721-12047204:-	--
gene26380	0.196512	0.160933	0.39261	0.315709	0.160644	0.172058	0.182343	0.11307	0.210572	LOC105604888	lncRNA	chrNC_019482.2:699427-728479:+	--
gene25417	0.286781	0.0139244	0.216968	0.417956	0.271262	0.180613	0.227777	0.0343451	0.013185	LOC105604550	lncRNA	chrNC_019480.2:57037216-57044174:+	--
gene9773	0	0	0.0349256	0.0327303	0	0.0348884	0.0157139	0	0	LOC105607057	lncRNA	chrNC_019462.2:44844575-44849631:-	--
gene9385	0	0.12732	0	0.0602512	0.00939518	0.0642238	0	0.00872335	0	LOC106990309	lncRNA	chrNC_019462.2:19921932-19934761:+	--
gene1694	0.42203	0.23565	0.0679975	1.21074	0.139113	0.2717	0.428312	0	0	LOC106990181	lncRNA	chrNC_019458.2:121867890-121868479:-	--
gene5763	0.393571	0.271467	0.402853	0.272661	0.732601	0.402423	0.362506	0.170054	0.306014	LOC105613853	lncRNA	chrNC_019460.2:69724747-69873369:-	--
gene4051	0.079447	0.212932	0.0153606	0.0719754	0.109989	0.076721	0.152044	0.0291783	0.100813	LOC106990955	lncRNA	chrNC_019459.2:146628654-146652731:-	--
gene22041	0.0177068	0.0395478	0.034235	0	0.0175099	0.0341984	0	0.0162578	0	LOC105603285	lncRNA	chrNC_019475.2:68182408-68190870:-	--
gene21770	0.534245	0.381556	0.162146	0.827305	0.15972	0.509915	0.156715	0.439192	0.578072	LOC105603197	lncRNA	chrNC_019475.2:50129328-50141789:-	--
gene5078	0.736491	0.779929	0.847011	0.602039	0.791086	0.686695	0.611217	1.01433	1.13687	LOC105612405	lncRNA	chrNC_019460.2:4785292-4793238:+	--
gene579	0	0.0764401	0	0	0	0	0	0.0628478	0	LOC105612212	lncRNA	chrNC_019458.2:41031372-41033674:+	--
gene19429	0.0776227	0	0.0450236	0.0421936	0.0614077	0.0149919	0.067524	0.156796	0	LOC106990155	lncRNA	chrNC_019472.2:46876898-46879553:-	--
gene7152	0.520037	0.691772	1.41208	0.762121	0.589879	0.428341	0.731791	1.04624	2.05407	LOC106991085	lncRNA	chrNC_019460.2:193920236-193929032:-	--
gene6387	0.02217	0	0.0500084	0.02678	0.0292313	0	0	0	0	LOC105610935	lncRNA	chrNC_019460.2:133907759-133917827:-	--
gene24888	0.0644854	0.00600114	0.119484	0.131447	0.0743964	0.140114	0.112192	0.0493404	0.187522	LOC105604300	lncRNA	chrNC_019479.2:33378340-33426599:-	--
gene14800	0.365666	0.136119	0.306364	0.242937	0.602667	0.306037	0.360506	0.223829	0	LOC105611623	lncRNA	chrNC_019468.2:33252301-33253958:-	--
gene26985	0.238914	0.0889351	0.30795	0.0721484	0.157505	0.230716	0.415662	0.219363	0.168425	LOC105605187	lncRNA	chrNC_019483.2:23708671-23717800:-	--
gene5213	1.12205	0.939782	0.953108	1.31177	1.21564	1.31062	0.775116	1.20825	1.64889	LOC105612692	lncRNA	chrNC_019460.2:11762043-11773745:+	--
gene22332	0.39819	0.17787	0.153975	0.144297	0.393762	0	0	0	0.589489	LOC105603469	lncRNA	chrNC_019476.2:36915820-36922982:-	--
gene16910	0.877212	0.979621	0.565345	1.05962	2.16864	0.988299	1.01745	1.1276	0.185521	LOC106991527	lncRNA	chrNC_019470.2:50771630-50772888:+	--
gene27190	0.0215967	0	0	0	0	0	0	0	0	LOC105605334	lncRNA	chrNC_019484.2:4975801-4979922:+	--
gene15606	0.123819	0.0864214	0.0149623	0.189295	0.451506	0.216722	0.0942466	0.049738	0.0736492	LOC106991443	lncRNA	chrNC_019468.2:62137443-62143088:+	--
gene15433	0	0	0.0327138	0	0	0	0	0	0	LOC105606284	lncRNA	chrNC_019468.2:53197380-53199102:+	--
gene26785	0	0.0414342	0.0130429	0.00305577	0.0100064	0	0.00293415	0.0650362	0.0285339	LOC105605053	lncRNA	chrNC_019482.2:41875831-41891191:-	--
gene10782	2.46825	0.27564	2.14749	2.90696	1.11192	4.07853	3.81712	3.12241	1.30502	LOC106990566	lncRNA	chrNC_019463.2:84838106-84887324:-	--
gene1501	2.40455	7.16071	3.09937	3.87274	2.64202	3.87008	7.90205	2.94371	0.84756	LOC105616119	lncRNA	chrNC_019458.2:109256319-109256975:+	--
gene1812	0.0674046	0.195712	0.136839	0.0793852	0.0999827	0.110656	0.0938165	0.129966	0.0926596	LOC105611303	lncRNA	chrNC_019458.2:154424246-154456734:+	--
gene25575	0.201599	0	0.0649631	0.243519	0.0664523	0.324469	0.0584569	0	0	LOC105604609	lncRNA	chrNC_019481.2:1508686-1509445:+	--
gene15650	0.37224	0.415697	0.822519	0.481761	0.473273	0.462173	0.925177	0.585907	0.224928	LOC105609389	lncRNA	chrNC_019469.2:2203580-2234270:+	--
gene12961	0.186742	0.87279	0.96281	0.485608	0.461663	0.367348	0.4001	0.835075	1.26892	LOC105610376	lncRNA	chrNC_019466.2:1145416-1202262:-	--
gene3930	0.0733793	0.127471	0.144502	0.0984864	0.360129	0.18109	0.134758	0.0723652	0.0517296	LOC105609042	lncRNA	chrNC_019459.2:132210048-132363017:-	--
gene6750	0.05485	0	0.58327	0.0993832	0.21696	0.423744	0	0	0	LOC105612394	lncRNA	chrNC_019460.2:162839344-162840644:-	--
gene27131	3.95121	4.35077	3.97998	5.20672	5.62866	6.3505	3.31698	5.91115	3.79835	LOC106991955	lncRNA	chrNC_019483.2:38634351-38635600:+	--
gene8832	0.619523	0.936526	1.32197	0.876113	1.00113	0.55449	0.637507	0.5827	0.934732	LOC105615202	lncRNA	chrNC_019462.2:6073656-6078152:-	--
gene14115	0	0.01176	0.0203603	0.0286208	0.0312406	0	0.045803	0.0290067	0	LOC105607410	lncRNA	chrNC_019467.2:83851656-83856759:-	--
gene10232	0.197199	0.11011	0.381272	0.0893266	0.195006	0.0952162	0.600401	0.271592	0	LOC105607638	lncRNA	chrNC_019462.2:93873303-93885767:+	--
gene20226	0.00829271	0	0.0160335	0.0375641	0.0123007	0	0.043283	0.0228423	0	LOC105602485	lncRNA	chrNC_019473.2:10737995-11056521:+	--
gene1972	2.4575	1.85573	2.59065	3.40848	2.57482	2.74045	2.377	2.75602	3.76806	LOC105616910	lncRNA	chrNC_019458.2:176570467-176589251:-	--
gene25770	0	0	0	0	0	0.111862	0	0	0	LOC105604663	lncRNA	chrNC_019481.2:10439972-10462558:+	--
gene4157	0.395909	0.350366	0.26358	0.402664	0.524471	0.602342	0.272922	0.411522	0.69512	LOC106990966	lncRNA	chrNC_019459.2:164896200-164905125:+	--
gene4128	0.0585555	0.130783	0.0377378	0.0235772	0.212316	0.0439805	0.0282986	0.0179213	0.309596	LOC105609614	lncRNA	chrNC_019459.2:158579462-158595050:-	--
gene21044	0.575905	0.822156	0.815019	0.76379	0.898285	0.521744	0.810864	0.53968	0.690604	LOC105602913	lncRNA	chrNC_019474.2:61927846-62025955:+	--
gene17717	0.179326	0.100883	0.112096	0.188113	0.131999	0.160152	0.106734	0.0854204	0.106932	LOC105608127	lncRNA	chrNC_019471.2:22607162-22641307:-	--
gene22340	0.0223394	0	0.0917829	0.313697	0	0	0.262347	0	0	LOC106991771	lncRNA	chrNC_019476.2:37735250-37742138:+	--
gene16021	0.258823	0.0963464	0.500419	0	0.17063	0.166628	0.825552	1.02979	0.729843	LOC105609137	lncRNA	chrNC_019469.2:43206115-43213499:+	--
gene17749	0.452475	0.725792	0.318121	0.275766	0.252195	0.286003	0.59399	0.219054	0.452369	LOC105613123	lncRNA	chrNC_019471.2:24340188-24349490:+	--
gene10370	0.0522545	0	0.151546	0.189361	0	0	0.227281	0.143935	0	LOC105613852	lncRNA	chrNC_019463.2:15249600-15253320:-	--
gene23862	2.51628	0.921694	0.9195	4.2994	1.70698	3.08603	1.27395	1.90375	3.40586	LOC105603996	lncRNA	chrNC_019478.2:16046230-16052950:+	--
gene22714	0.697356	1.11809	1.21347	0.785204	0.669899	0.428108	0.857948	0.589981	0.848027	LOC105603604	lncRNA	chrNC_019476.2:59116967-59123711:-	--
gene10526	0.219885	0	0	0	0.21744	0	0.0637594	0	0	LOC106991224	lncRNA	chrNC_019463.2:38647379-38675562:+	--
gene7839	0	0	0.0983927	0	0.0503241	0.0491438	0	0	0	LOC105614963	lncRNA	chrNC_019461.2:26056663-26081851:-	--
gene17507	0	0	0.0226819	0	0	0	0	0.0323141	0	LOC105616811	lncRNA	chrNC_019471.2:3865162-3868054:-	--
gene15740	0	0.0807795	0.0139855	0.00655322	0.0429183	0.0279412	0.00629241	0	0	LOC106990525	lncRNA	chrNC_019469.2:13166436-13171593:-	--
gene2360	0.0592654	0	0.486991	0.0268459	0.0879096	0	0.128888	0.0272078	0	LOC105603578	lncRNA	chrNC_019458.2:224231469-224237588:-	--
gene11645	0.0227459	0.0762039	0.0219889	0.0103034	0.0337394	0	0	0.0104423	0	LOC105608910	lncRNA	chrNC_019464.2:32843817-32856991:-	--
gene20745	0.959431	0.358807	0.573756	0.436622	0.613386	1.59446	0.947185	0.95467	0.731416	LOC105602796	lncRNA	chrNC_019474.2:32158304-32308430:+	--
gene17431	0.209819	0.036997	0	0.0900412	0.152885	0.117306	0.0192128	0.233207	0.105097	LOC105608648	lncRNA	chrNC_019470.2:79348336-79371416:-	--
gene21388	0.112494	0	0	0	0	0	0	0	0	LOC105603075	lncRNA	chrNC_019475.2:17853158-17863747:+	--
gene829	0	0.0798727	0.00691425	0.0129593	0	0.00690687	0.0248871	0.019701	0	LOC105610866	lncRNA	chrNC_019458.2:77740248-77961958:+	--
gene10386	0	0	0	0	0	0.009593	0	0.00456047	0	LOC105609765	lncRNA	chrNC_019463.2:16569374-16588395:-	--
gene2323	0.0824798	0	0	0	0.0271875	0.0530998	0	0	0	LOC105603457	lncRNA	chrNC_019458.2:215570106-215572105:-	--
gene26842	0.483361	0.231338	0.0593364	0.180722	0.144154	0.214865	0.12681	0.204292	0.324525	LOC105605107	lncRNA	chrNC_019483.2:3665562-3669916:-	--
gene17675	0	0	0	0	0.0470029	0	0	0	0	LOC105608351	lncRNA	chrNC_019471.2:16757125-16758916:-	--
gene13973	0	0	0	0	0	0.0285267	0.0128485	0	0	LOC105607740	lncRNA	chrNC_019467.2:52507558-52519894:-	--
gene1889	0	0	0.223183	0	0	0	0	0	0	LOC105616767	lncRNA	chrNC_019458.2:164241794-164242126:-	--
gene27512	6.18996	9.68738	10.4087	9.24107	9.52655	8.92426	9.40418	9.72586	4.19468	LOC105605452	lncRNA	chrNC_019484.2:46688163-46751493:-	--
gene19759	0	0	0	0	0.020847	0	0	0.00967812	0	LOC105602342	lncRNA	chrNC_019472.2:62696852-62701058:+	--
gene7726	0.210079	0.117302	0.142161	0.133225	0.228517	0.162296	0.201022	0.192887	0.399863	LOC105609648	lncRNA	chrNC_019461.2:8581062-8586624:+	--
gene765	0	0.0411993	0	0.0334229	0	0	0	0	0	LOC106990430	lncRNA	chrNC_019458.2:69372705-69374937:-	--
gene20200	1.22589	1.34637	2.47792	2.31298	2.4696	2.07903	1.37927	1.91161	2.32478	LOC105602477	lncRNA	chrNC_019473.2:9467751-9474391:-	--
gene2864	0	0	0	0.0227549	0	0	0	0	0	LOC105606553	lncRNA	chrNC_019459.2:7916074-8223172:+	--
gene23883	1.5402	0.876866	1.43055	1.66895	1.5828	1.92481	1.47117	1.60826	1.14965	LOC106991833	lncRNA	chrNC_019478.2:17720993-17722122:+	--
gene25332	0.968768	0.944047	1.02004	1.11804	1.82446	1.54928	0.628023	0.997137	1.37676	LOC105604494	lncRNA	chrNC_019480.2:44594984-44600399:+	--
gene18817	0.00842772	0	0.00814724	0.00763514	0.00833401	0.0162771	0.0219938	0	0	LOC106991547	lncRNA	chrNC_019471.2:60989030-61008501:+	--
gene7257	0.0357769	0	0.0172931	0	0	0.103648	0	0.0328492	0	LOC105613607	lncRNA	chrNC_019460.2:203629398-203631581:+	--
gene13381	0.421359	0.294094	0.254585	0.668032	0.260421	1.06812	0.412358	0.0967197	0.779737	LOC106991350	lncRNA	chrNC_019466.2:56448978-56462671:-	--
gene21092	0.240941	0	0	0.109141	0	0	0	0	0	LOC105602920	lncRNA	chrNC_019474.2:63563222-63564118:+	--
gene6686	0.332624	0	0	0.241074	0.460496	0	0.05787	0.122162	0	LOC105612247	lncRNA	chrNC_019460.2:161431619-161435458:-	--
gene13211	0.0684491	1.49058	1.35651	0.0930178	1.45529	0.297452	0.119088	0.942717	0	LOC106991347	lncRNA	chrNC_019466.2:32305967-32332740:-	--
gene11274	1.18758	0.365854	1.30641	0.927495	0.485948	1.22592	0.53435	0.375999	0.346427	LOC105611449	lncRNA	chrNC_019464.2:16110308-16131022:-	--
gene28535	0.00686335	0.0306584	0.00663493	0.00621788	0.00678703	0	0.0179113	0	0	LOC105605775	lncRNA	chrNW_014639729.1:4820-9820:+	--
gene5873	0.0843345	0.0627866	0.0271759	0	0.0138994	0	0.0122271	0.0516221	0	LOC105609057	lncRNA	chrNC_019460.2:84811435-84819257:+	--
gene15673	1.51291	1.02874	0.47452	1.47419	1.43624	1.18828	0.672664	1.05572	1.09499	LOC105616484	lncRNA	chrNC_019469.2:3312395-3317379:+	--
gene20579	1.52629	0.601577	1.99625	0.650704	1.24296	0.606906	0.78101	0.494607	2.84817	LOC105602687	lncRNA	chrNC_019474.2:1683247-1724649:-	--
gene22186	0.111487	0.0786334	0.144648	0.0956867	0.0841365	0.107662	0.130161	0.0673449	0.0961748	LOC105603394	lncRNA	chrNC_019476.2:14768747-14814381:+	--
gene11438	0.302871	0.208141	0.38288	0.0844268	0.161271	0.247482	0.202667	0.213912	0.640537	LOC105615651	lncRNA	chrNC_019464.2:22906893-22908352:+	--
gene20275	1.23027	0.686947	3.56797	0.955344	0.608294	0.509167	3.74574	1.12959	3.71697	LOC105602518	lncRNA	chrNC_019473.2:18796357-18797942:-	--
gene9278	0.455417	0.428806	0.328037	0.372138	0.19427	0.293194	0.932159	0.344359	0.254953	LOC105609844	lncRNA	chrNC_019462.2:16870180-16874509:-	--
gene27859	0	0	0	0.0238773	0	0	0	0.00806638	0	LOC105605529	lncRNA	chrNC_019484.2:75846882-75865664:+	--
gene13516	1.52711	1.26847	1.54949	1.90944	3.99372	2.80316	1.98716	2.54935	1.00093	LOC106991353	lncRNA	chrNC_019466.2:78834265-78836943:-	--
gene7793	0.210358	0.248735	0.203358	0.2541	0.440511	0.322635	0.247576	0.249951	0.209357	LOC106991123	lncRNA	chrNC_019461.2:15925884-15933958:+	--
gene205	1.34639	2.5385	1.18326	1.3465	1.86168	1.85742	0.816309	1.45563	2.24346	LOC105604031	lncRNA	chrNC_019458.2:13798079-13803823:+	--
gene15929	0.0889922	0.027104	0.117314	0.168575	0.144004	0.0625009	0.0492637	0.0371408	0.0342197	LOC105616523	lncRNA	chrNC_019469.2:37175975-37180115:-	--
gene13521	0.027249	0.164323	0.258153	0.148118	0.264071	0	0.189632	0.1301	0.172886	LOC105611865	lncRNA	chrNC_019466.2:79299804-79329497:-	--
gene8341	0.207491	0	0.234016	0.0939887	0.0341973	0.0333952	0	0.127008	0.109705	LOC105607534	lncRNA	chrNC_019461.2:94887579-94908862:-	--
gene5862	0.121501	0.113072	0.0783052	0.22015	0.0600752	0.097777	0.12331	0.0371862	0	LOC105609056	lncRNA	chrNC_019460.2:83388259-83404831:-	--
gene19096	4.75574	1.43678	2.55415	4.16279	0.113596	2.5958	0.259813	0.569553	0	LOC105602189	lncRNA	chrNC_019472.2:26434041-26454156:+	--
gene24506	0.0135776	0	0	0.0307518	0	0.00655587	0.00590559	0.00623327	0	LOC105604139	lncRNA	chrNC_019478.2:47085537-47090533:-	--
gene2377	2.28307	0.166279	0.191921	2.22574	0.417181	0.838758	1.79176	1.11648	0.446106	LOC105603649	lncRNA	chrNC_019458.2:225395591-225403171:+	--
gene13360	0.259606	0.0803721	0.310602	0.270121	0.376183	0.243252	0.131922	0.136881	0.0978484	LOC106991349	lncRNA	chrNC_019466.2:52503722-52531730:-	--
gene10279	0.392839	1.16987	4.17741	5.93157	3.36674	3.92005	2.96166	1.563	3.60017	LOC105615338	lncRNA	chrNC_019462.2:107449203-107452201:-	--
gene12932	0	0	0	0	0	0	0.0108465	0	0	LOC105615949	lncRNA	chrNC_019465.2:88999150-89005353:-	--
gene7220	1.04428	1.08169	1.63865	0.562158	1.48165	1.1546	0.868922	0.917136	1.16828	LOC105611784	lncRNA	chrNC_019460.2:201759043-201762144:+	--
gene3205	0.00841274	0	0.0162655	0	0.0665536	0	0.00731825	0.0386216	0.026688	LOC106990472	lncRNA	chrNC_019459.2:41624628-41630271:-	--
gene21366	8.86455	25.5036	2.46919	0.952817	0.965744	0.362728	6.73103	13.5193	7.22892	LOC105603057	lncRNA	chrNC_019475.2:11754230-11754722:-	--
gene15560	0.0265673	0.118675	0.128415	0.0722062	0.0525437	0	0.115554	0.0243932	0	LOC105616444	lncRNA	chrNC_019468.2:57339425-57493340:+	--
gene4597	0	0	0	0.101684	0	0	0.0162729	0	0	LOC105610092	lncRNA	chrNC_019459.2:231587359-231591590:-	--
gene3732	0.212066	0.184196	0.227787	0.0640407	0.0466017	0	0.184476	0.064904	0.174415	LOC105608589	lncRNA	chrNC_019459.2:106238885-106241176:+	--
gene19816	0.465674	0.0495275	1.02897	0.301343	0.94292	0.171313	0.81018	0.956936	0.398629	LOC106991139	lncRNA	chrNC_019472.2:73190758-73221726:-	--
gene26229	0.102886	0.689385	0.0497311	0.0932103	0.305227	0.24839	0.179002	0.472334	0	LOC106991917	lncRNA	chrNC_019481.2:36094063-36098205:-	--
gene18612	2.23101	2.09314	1.51446	2.33799	1.88115	1.68844	1.63656	1.99064	1.69357	LOC105601982	lncRNA	chrNC_019471.2:56388220-56396704:-	--
gene23728	0.043534	1.15059	0.0771562	0	0.12915	0.0350336	0.385014	0.952655	0.122759	LOC105603900	lncRNA	chrNC_019477.2:48602384-48634353:+	--
gene3600	0.0925919	0.227483	0.125315	0.117438	0.247218	0.205654	0.0644366	0.0850149	0.0587464	LOC105608311	lncRNA	chrNC_019459.2:89091106-89121584:-	--
gene11494	2.27954	1.97996	3.03618	2.61588	9.88507	5.34841	1.58638	1.27131	0.892774	LOC105613565	lncRNA	chrNC_019464.2:23832999-23835329:-	--
gene24550	0.0244137	0.109055	0.177009	0.0442354	0.229351	0.200396	0.0318562	0.156911	0.425966	LOC105604156	lncRNA	chrNC_019478.2:49316754-49320587:-	--
gene1223	0	0	0.0513744	0.0674033	0.0105104	0	0	0	0	LOC105613034	lncRNA	chrNC_019458.2:100799493-100902376:+	--
gene25434	0	0.0766777	0	0	0	0	0	0	0	LOC106991877	lncRNA	chrNC_019480.2:58244447-58262121:+	--
gene3507	0.788641	0.295976	0.237467	1.10685	0.389936	0.880188	0.905346	0.593529	0.929642	LOC105608034	lncRNA	chrNC_019459.2:73180901-73200492:-	--
gene10472	1.07171	1.25667	1.06842	0.898106	0.927323	0.924979	0.891498	1.96803	1.57242	LOC105615441	lncRNA	chrNC_019463.2:28925665-28930695:+	--
gene4923	0.0297191	0.0331886	0	0	0	0	0	0	0	LOC105610920	lncRNA	chrNC_019459.2:248000782-248006524:-	--
gene12362	0.115433	0.644547	1.67388	0.209155	0.913198	0.780308	0.502078	0.423949	1.09858	LOC105615825	lncRNA	chrNC_019465.2:10751723-10752062:-	--
gene28210	3.04112	2.07238	3.73811	3.39575	7.50613	4.20779	2.71303	1.91405	1.87157	LOC105605616	lncRNA	chrNC_019484.2:112513943-112524762:-	--
gene26156	0	0	0.15416	0.180588	0	0.230994	0	0.0366045	0.42157	LOC105604778	lncRNA	chrNC_019481.2:34453586-34454518:-	--
gene14006	0.00903693	0.0151379	0.0131043	0.00409353	0.0134047	0.0392708	0.0314449	0.0124461	0.0430022	LOC106991358	lncRNA	chrNC_019467.2:67078676-67089691:+	--
gene6264	0.0373499	0.152938	0.0240713	0.0338373	0.0861807	0.108205	0.140793	0.0228623	0.0394954	LOC105614718	lncRNA	chrNC_019460.2:129147085-129180360:-	--
gene1412	0	0	0	0.052071	0.0568373	0.0111008	0	0	0	LOC105614159	lncRNA	chrNC_019458.2:105719353-105723567:-	--
gene27179	2.44746	2.57474	2.19456	2.24942	1.19258	1.74692	1.8822	2.70313	1.12524	LOC105605322	lncRNA	chrNC_019484.2:1960875-1995318:-	--
gene21691	2.21526	1.58439	3.4409	1.78143	2.60907	2.59595	2.64159	1.43979	0.947535	LOC105608665	lncRNA	chrNC_019475.2:40640145-40702960:+	--
gene1156	0.0348364	0.0194516	0.0168385	0.0315602	0.172245	0.0336411	0	0.0159928	0.14735	LOC105612466	lncRNA	chrNC_019458.2:99344670-99346999:+	--
gene8241	0	0	0	0.163414	0.0297287	0	0.0523036	0	0	LOC105609675	lncRNA	chrNC_019461.2:84679015-84687866:-	--
gene16408	0.0963764	0.0807208	0.116461	0.0436563	0.166783	0	0.125757	0.0221224	0	LOC105616592	lncRNA	chrNC_019469.2:74171031-74187038:+	--
gene16367	1.35442	1.10003	2.52941	2.00092	2.63306	2.12541	1.63343	1.33544	1.22878	LOC101120180	lncRNA	chrNC_019469.2:70175606-70200064:+	--
gene22752	17.1866	6.02938	8.19799	23.1761	11.6285	6.4695	19.3768	11.1084	16.2608	LOC101112520	lncRNA	chrNC_019477.2:3238301-3243734:-	--
gene23131	13.9921	12.8697	17.285	12.3598	14.5502	13.6919	18.1665	9.49103	7.70566	LOC101116687	lncRNA	chrNC_019477.2:26552392-26555177:-	--
gene20253	0	0.0473108	0	0.00639679	0	0	0	0	0.0149328	LOC105611583	lncRNA	chrNC_019473.2:14813119-14822761:+	--
gene8104	0	0	0.0112414	0.0105348	0	0	0	0	0	LOC106991132	lncRNA	chrNC_019461.2:67098537-67101434:+	--
gene27897	0.18698	0.15186	0.0164324	0.0615982	0.134473	0.0164149	0.0887201	0.0624286	0	LOC106991991	lncRNA	chrNC_019484.2:77213168-77215376:-	--
gene21910	17.7974	38.8038	30.0903	13.1223	19.6566	13.8387	27.0097	13.3699	10.2653	LOC106991747	lncRNA	chrNC_019475.2:64326987-64330279:+	--
gene29046	1.61748	1.96758	0.837667	0.811182	0.828308	0.864666	0.577893	0.716038	0.305427	LOC105606001	lncRNA	chrNW_014642199.1:5711-8381:-	--
gene11116	0.096974	0.00569974	0.0197361	0.0184956	0.0302828	0.0739315	0.0310792	0.00937247	0	LOC106990385	lncRNA	chrNC_019464.2:1052197-1086373:-	--
gene22651	0.123412	0.0306267	0.119305	0.0745374	0.10848	0.145662	0.0834995	0.0755422	0.275504	LOC105603572	lncRNA	chrNC_019476.2:55620290-55637059:-	--
gene6578	0	0	0	0	0	0	0	0.047659	0	LOC105611569	lncRNA	chrNC_019460.2:149321712-149353716:+	--
gene1941	0	0	0.0104937	0	0	0	0	0	0	LOC105611810	lncRNA	chrNC_019458.2:174291311-174361052:+	--
gene8089	0.720441	0.719217	0.411547	0.613131	0.44257	0.421649	0.465286	0.621396	1.00423	LOC105615035	lncRNA	chrNC_019461.2:65937891-65962214:-	--
gene11016	0.35002	0.0390882	0.0845928	0.126841	0.294209	0.287308	0.25881	0.208895	0.166557	LOC105615551	lncRNA	chrNC_019463.2:111238694-111240645:-	--
gene16328	0.118804	0.0758135	0.131257	0.138383	0.268533	0.229455	0.0885838	0.124665	0.430727	LOC105607655	lncRNA	chrNC_019469.2:67345044-67360005:+	--
gene11270	2.3401	2.85983	1.42278	0.520007	2.09577	2.40194	5.82531	1.20268	3.36162	LOC105615627	lncRNA	chrNC_019464.2:15670158-15672457:+	--
gene16952	0.0836601	0.0329742	0.0380592	0.0289794	0.085163	0.0760372	0.0620736	0.0293701	0.0234174	LOC105606241	lncRNA	chrNC_019470.2:52479470-52503055:+	--
gene18044	0.229269	0.448061	0.498687	0	0.850199	1.10701	0.249302	0	0.12122	LOC105607577	lncRNA	chrNC_019471.2:45132036-45137015:+	--
gene4315	3.80556	2.37261	2.21186	0.613388	1.70847	0.811653	0.974859	3.08685	2.81445	LOC105610178	lncRNA	chrNC_019459.2:201529041-201533415:-	--
gene28141	0.550415	0.163394	0.16165	0.30929	0.144686	0.181662	0.0484867	0.0639713	0.228392	LOC106990690	lncRNA	chrNC_019484.2:107076977-107085195:-	--
gene18985	0	0	0.222408	0	0.227507	0.666513	0.400267	0	0	LOC106991633	lncRNA	chrNC_019472.2:14674166-14674783:+	--
gene5773	0.50185	0.527949	0.731238	0.929075	0.690462	1.06057	0.923735	1.23543	1.76124	LOC105613934	lncRNA	chrNC_019460.2:73147953-73152562:+	--
gene24352	0	0	0	0	0	0	0	0.0407207	0	LOC105604111	lncRNA	chrNC_019478.2:42564491-42566881:+	--
gene7041	0	0	0	0.00715976	0	0	0	0	0	LOC106991025	lncRNA	chrNC_019460.2:180527354-180533192:-	--
gene18369	0	0	0	0	0.306178	0	0	0	0	LOC105616901	lncRNA	chrNC_019471.2:52006167-52040076:-	--
gene23819	0.447376	0	0.386962	0.0426634	0.256127	0.0682146	0.184345	0.0432386	0	LOC105603972	lncRNA	chrNC_019478.2:8167953-8223747:+	--
gene13399	2.03514	2.24459	1.64459	3.31076	2.50474	3.48646	1.63335	2.82894	2.39191	LOC105611702	lncRNA	chrNC_019466.2:59024148-59032246:+	--
gene26759	1.82155	1.38035	1.24208	1.43659	2.05058	1.7826	1.0328	1.41116	1.38444	LOC106991941	lncRNA	chrNC_019482.2:40997144-41001375:+	--
gene3994	0	0.0864416	0.0299316	0	0.0153089	0.0448495	0.0134669	0	0	LOC105607491	lncRNA	chrNC_019459.2:137858843-137928354:+	--
gene6987	4.10173	8.02751	1.07419	2.39861	2.22476	1.39098	2.07642	2.94737	4.11976	LOC105614803	lncRNA	chrNC_019460.2:177232918-177237517:-	--
gene23165	0.151391	0.0845324	0.170745	0.137153	0.299415	0.243661	0.131695	0	0.106725	LOC105603766	lncRNA	chrNC_019477.2:26771621-26773628:+	--
gene17411	0.0609957	0.0973093	0.176897	0.102625	0.0689342	0.0420734	0.0530602	0.0560043	0.0276427	LOC105616764	lncRNA	chrNC_019470.2:77627819-77632054:-	--
gene5556	0.0628424	0.114838	0.0165685	0.0414054	0.039546	0.0772369	0.0546666	0.0576999	0.0604112	LOC105608151	lncRNA	chrNC_019460.2:43226123-43242486:+	--
gene13891	0.782584	0.957178	0.756539	0.675224	1.40036	1.29554	0.356594	0.581678	0.354659	LOC105609560	lncRNA	chrNC_019467.2:34785679-34809488:-	--
gene25172	0.0345458	0.0771575	0.133584	0.219078	0	0.133442	0.330565	0.126875	0.0730604	LOC106990173	lncRNA	chrNC_019480.2:22044821-22048926:+	--
gene75	0	0.00603442	0.00261188	0.0024477	0	0	0	0	0	LOC105609224	lncRNA	chrNC_019458.2:4236642-4264847:-	--
gene21698	0.0185911	0	0.0629034	0.0842136	0	0.0897661	0.105121	0.0256047	0.0589772	LOC106991741	lncRNA	chrNC_019475.2:41235460-41315215:+	--
gene13105	0.213738	0.0477381	0.289274	0.426001	0.295906	0.288966	0.557792	0.74574	0	LOC105609657	lncRNA	chrNC_019466.2:15984765-15989087:-	--
gene13161	0	0	0.139046	0	0	0	0.0417066	0.0440207	0	LOC105611791	lncRNA	chrNC_019466.2:27601090-27602625:-	--
gene22246	32.5623	28.1092	29.5184	32.1415	25.7087	29.2571	32.7898	38.2134	35.3367	LOC105603415	lncRNA	chrNC_019476.2:17142189-17158443:+	--
gene8995	1.10356	1.2827	0.849113	1.55068	2.07123	3.0231	1.56733	0.827147	0.785908	LOC105610486	lncRNA	chrNC_019462.2:10425246-10452812:-	--
gene23119	3.69428	4.72444	2.7073	3.77871	5.59765	5.17866	5.18332	13.3491	5.29267	LOC105603760	lncRNA	chrNC_019477.2:26406372-26409547:+	--
gene22444	0.0853117	0.539871	0.32989	0.154577	0.196847	0.219692	0.148425	0.0783305	0.0601416	LOC105603531	lncRNA	chrNC_019476.2:48915333-48924518:-	--
gene10903	0.0643289	0.0718389	0	0	0	0	0.0279799	0	0	LOC105609537	lncRNA	chrNC_019463.2:96509789-96511027:-	--
gene16519	0.969786	0.758101	0.439909	1.03402	0.708186	0.540295	0.227128	0.589051	0.276095	LOC106991515	lncRNA	chrNC_019470.2:9837407-9842029:-	--
gene6651	0	0	0	0	0	0.0102148	0.0276047	0	0	LOC105614758	lncRNA	chrNC_019460.2:156056426-156059609:-	--
gene19625	0.315518	0.0880881	0.381272	0.500229	0.468014	0.152346	0.0686173	0	0	LOC105602287	lncRNA	chrNC_019472.2:50669929-50670402:-	--
gene20094	0	0	0.0520057	0.0040614	0.0221658	0.00865836	0	0.00411615	0.0331837	LOC105602401	lncRNA	chrNC_019472.2:80249828-80281931:+	--
gene4393	0.198461	0.0654814	0.204937	0.38411	0.0936666	0.104537	0.121633	0.0828273	0.00953913	LOC105610397	lncRNA	chrNC_019459.2:208360103-208402228:+	--
gene14944	1.14027	1.06689	1.40024	1.20055	2.71231	2.20228	0.77745	0.905476	1.36871	LOC105616363	lncRNA	chrNC_019468.2:38069120-38073160:+	--
gene2955	0	0	0.00980313	0	0	0.0195853	0	0.00465539	0.0321694	LOC105606814	lncRNA	chrNC_019459.2:15622125-15656706:-	--
gene23851	0.0208394	0.0639986	0.0201458	0.00943976	0.0309115	0.0201243	0.0498525	0	0.0330547	LOC105603994	lncRNA	chrNC_019478.2:12337248-12416202:+	--
gene22461	0.0512442	0.114453	0.470618	0.139275	0.101349	0.0989718	0.066866	0.188203	0	LOC105603532	lncRNA	chrNC_019476.2:49056736-49066015:-	--
gene13629	0	0	0	0	0.0538832	0	0	0	0	LOC105611734	lncRNA	chrNC_019466.2:93631036-93632302:-	--
gene4330	0.0148629	0.116186	0.0718412	0	0	0.0287058	0.0517169	0.0272933	0	LOC105610198	lncRNA	chrNC_019459.2:202254830-202259487:+	--
gene28511	12.1942	6.06	6.11028	5.86588	15.0313	13.4878	12.4182	9.72424	5.26547	LOC101104051	lncRNA	chrNW_014639575.1:3252-9102:+	--
gene26861	0.0177828	0.0943295	0.0773595	0.0563865	0.0351702	0.0386385	0.0386732	0.106129	0.0423097	LOC105605117	lncRNA	chrNC_019483.2:5905268-5926484:+	--
gene21545	0.485699	0.752363	0.613425	0.645838	0.859889	0.854852	0.810946	1.02138	0.770399	LOC105603129	lncRNA	chrNC_019475.2:27194784-27199232:+	--
gene18478	8.47692	23.6076	7.56443	3.84938	5.49137	8.79544	9.00259	24.3154	5.78314	LOC106991607	lncRNA	chrNC_019471.2:54335676-54337882:-	--
gene25726	0.239201	0.267126	0.693722	0.433411	0	0.115497	0.312122	0.549067	0.126471	LOC106991881	lncRNA	chrNC_019481.2:4229673-4561475:+	--
gene11613	0	0	0.0724589	0	0	0.0723815	0	0.0688198	0	LOC105612127	lncRNA	chrNC_019464.2:27428633-27503408:+	--
gene15601	0.345098	0	0.333613	0	0.113753	0.0555428	0.250167	0.475287	0.304101	LOC105616449	lncRNA	chrNC_019468.2:61931451-61932317:-	--
gene5153	0	0	0	0	0	0	0	0.146594	0	LOC105610837	lncRNA	chrNC_019460.2:7938073-7941673:+	--
gene17397	0.027442	0.222181	0.0994828	0.0310765	0.0474895	0.0795013	0.0537116	0	0.130583	LOC105609542	lncRNA	chrNC_019470.2:76971911-76984396:+	--
gene4718	8.4664	19.0466	19.0579	17.4895	12.5382	14.4559	17.2204	24.8229	9.94749	LOC105608205	lncRNA	chrNC_019459.2:237780669-237782969:-	--
gene11627	0.239572	0.22932	0.0330856	0.33073	0.33844	0.275419	0.228252	0.188543	0.0120635	LOC105615669	lncRNA	chrNC_019464.2:29764982-29768891:-	--
gene2067	0.635648	0.388731	0.877848	0.260512	0.419053	0.379995	0.842591	1.82038	0.816197	LOC105602275	lncRNA	chrNC_019458.2:186614788-186634066:+	--
gene23669	0.0884308	0.197509	0.225377	0.123813	0.190794	0.100923	0.108396	0.162389	0.310285	LOC105603858	lncRNA	chrNC_019477.2:42289352-42297643:-	--
gene2068	1.20047	1.16053	1.63685	1.05511	0.841616	1.00355	1.44174	3.90717	3.25883	LOC105602274	lncRNA	chrNC_019458.2:186672661-186676630:+	--
gene16806	0.0647781	0.0310031	0.0268381	0.0167674	0.137267	0.017873	0.0805007	0.00849674	0.0195712	LOC105609033	lncRNA	chrNC_019470.2:41951050-41955253:-	--
gene532	0.182212	0.036997	0.160134	0.120055	0.425893	0.0639853	0.244964	0.106464	0.0350325	LOC105612432	lncRNA	chrNC_019458.2:35907689-35912273:+	--
gene21495	0	0	0.0201807	0	0.0103217	0.0403184	0	0	0	LOC105603109	lncRNA	chrNC_019475.2:22551030-22567076:-	--
gene25554	0.0245403	0	0	0	0	0	0	0	0	LOC105610434	lncRNA	chrNC_019481.2:1134433-1136590:+	--
gene16963	0	0	0.0737662	0	0	0.0614062	0	0	0	LOC105606235	lncRNA	chrNC_019470.2:52905002-52908634:+	--
gene5851	0.0480516	0.185375	0.0633442	0.0514476	0.0647963	0.0210922	0.0380001	0.0240651	0.175532	LOC106990757	lncRNA	chrNC_019460.2:81446444-81467777:+	--
gene12388	0	0	0	0	0	0	0	0	0.440352	LOC105608241	lncRNA	chrNC_019465.2:14926306-14980740:-	--
gene3578	2.81952	2.08369	3.36702	2.70462	3.3212	2.8429	1.8756	2.20809	0.833062	LOC105608259	lncRNA	chrNC_019459.2:87327166-87328022:-	--
gene11390	0.516302	0.0960961	0.166373	0.233873	0.425467	0.74788	0.224566	0.316035	0	LOC105615644	lncRNA	chrNC_019464.2:21601281-21604908:-	--
gene15894	0.0273683	0	0.0132288	0.13637	0.148852	0.0660732	0.0595193	0.0753862	0.101292	LOC105606487	lncRNA	chrNC_019469.2:34302362-34313067:-	--
gene23711	0	0	0	0.0159055	0.0520843	0.0169542	0.0152725	0	0	LOC105603889	lncRNA	chrNC_019477.2:47129377-47160986:+	--
gene2168	2.14665	4.49907	1.41026	0.986077	0.665236	0.605838	3.20214	2.1306	1.37476	LOC105602706	lncRNA	chrNC_019458.2:197651658-197658208:-	--
gene17534	0.152436	0.673834	0.270165	0.0517875	0.0690895	0.0613356	0.325985	0.332409	0.261937	LOC106990575	lncRNA	chrNC_019471.2:7220829-7249108:+	--
gene12632	0	0.097105	0.0840599	0.21007	0	0.0279901	0.0252137	0.0266127	0.0919487	LOC105611298	lncRNA	chrNC_019465.2:51351009-51353504:+	--
gene15378	0.836198	0.800416	0.153975	0.396816	0.630019	0.692148	0.658132	0.109682	0	LOC105616404	lncRNA	chrNC_019468.2:50462574-50463870:-	--
gene7759	0	0	0	0	0.220613	0.215439	0	0.204837	0	LOC105614947	lncRNA	chrNC_019461.2:11750607-11760878:-	--
gene23782	0.142799	0	0	0	0	0	0	0	0	LOC105603962	lncRNA	chrNC_019478.2:4291186-4292279:+	--
gene5027	7.68935	14.3505	9.77687	4.69924	5.18093	4.05257	9.13781	7.4909	6.06384	LOC101110918	lncRNA	chrNC_019460.2:2654790-2658491:+	--
gene11948	0.0376287	0	0.00519663	0.00486999	0	0	0	0.0148069	0	LOC105610715	lncRNA	chrNC_019464.2:63306115-63348611:-	--
gene26701	0.769284	0.224111	0.145503	0.939349	0.446515	0.61369	0.363696	0.322456	0.159158	LOC106991612	lncRNA	chrNC_019482.2:32755962-32758047:-	--
gene408	0.0471257	0.0526273	0.0455574	0.0426938	0	0	0	0	0	LOC105609526	lncRNA	chrNC_019458.2:23988190-23989612:-	--
gene518	0.44166	0.11924	0.211135	0.448491	0.523139	0.318708	0.215321	0.222812	0.215553	LOC105608331	lncRNA	chrNC_019458.2:33673390-33747010:-	--
gene28934	0.0631156	0.035242	0.0305075	0.0571799	0.112345	0.115805	0.0933373	0.0985162	0	LOC105605956	lncRNA	chrNW_014641638.1:36941-51554:-	--
gene28885	0.185599	0	0.0598073	0.196168	0.183535	0.0597435	0.0538175	0.0852054	0	LOC105605930	lncRNA	chrNW_014641397.1:15530-19699:-	--
gene22046	0.086764	0.209935	0.153773	0.0393021	0.0428996	0.111716	0.125793	0.0663866	0.0764567	LOC105603282	lncRNA	chrNC_019475.2:68278168-68280559:+	--
gene11291	0.472527	0.146581	0.177645	0.285392	0.337475	0.253507	0.0228362	0.0482066	0.166557	LOC105615633	lncRNA	chrNC_019464.2:18531931-18533232:-	--
gene28636	0	1.40693	3.24779	1.22591	0.645991	0	19.1993	4.19859	8.6841	LOC101112038	lncRNA	chrNW_014640216.1:10365-11718:-	--
gene6207	0.398287	2.54876	0.986372	0.993295	0.982432	0.808135	0.790262	1.95995	1.88341	LOC105614706	lncRNA	chrNC_019460.2:116832634-116840084:+	--
gene14129	0	0	0	0	0	0.089116	0	0	0	LOC105607406	lncRNA	chrNC_019467.2:84670392-84690606:+	--
gene17110	1.27714	1.3198	0.884515	0.690765	0.471246	0.294524	0.89542	1.96022	1.53191	LOC105611321	lncRNA	chrNC_019470.2:60355831-60364810:+	--
gene18394	0.252254	0.187802	0.365789	0.076177	0.166299	0.405998	0.292581	0.501825	0	LOC105616902	lncRNA	chrNC_019471.2:52477017-52478947:+	--
gene7469	0.434162	0.289345	0.46033	0.367955	0.325463	0.398978	0.286304	0.218606	0.422078	LOC105614866	lncRNA	chrNC_019460.2:213097994-213103430:-	--
gene17926	0.0348397	0.014148	0.0459276	0.0200857	0.0250562	0.0397614	0.0192863	0.00872419	0.0100476	LOC106991599	lncRNA	chrNC_019471.2:37748604-38006162:+	--
gene10052	0.0643289	0.107758	0.342034	0.262256	0.349875	0.37273	0.307778	0.236259	0	LOC105615293	lncRNA	chrNC_019462.2:65070938-65072019:+	--
gene20474	0	0	0.0065804	0	0	0	0	0	0	LOC105602609	lncRNA	chrNC_019473.2:53865492-53879182:+	--
gene6998	0.157224	0.200662	0.0217131	0	0.155476	0	0.0195385	0.0206226	0	LOC105612529	lncRNA	chrNC_019460.2:178693617-178708299:-	--
gene2978	0.451047	4.91111	0.130811	0.102157	0.133809	0.15245	0.353129	0.745446	0.238478	LOC105609877	lncRNA	chrNC_019459.2:18225291-18248130:+	--
gene20648	0.1774	0.0990549	0.0857478	0.120537	0	0.0428282	0	0	0	LOC106991696	lncRNA	chrNC_019474.2:12839925-12845263:-	--
gene25773	0.48871	0.675023	0.435147	0.524308	0.483276	0.5092	0.346816	0.472334	0.31279	LOC105604665	lncRNA	chrNC_019481.2:10585119-10596031:+	--
gene7773	0	0	0	0.00744019	0	0.0237922	0	0.015081	0	LOC106991121	lncRNA	chrNC_019461.2:12849932-12871922:+	--
gene24624	0.0577454	0.046062	0.039874	0.10463	0.0734186	0.0477978	0.0215283	0.0605943	0.0261697	LOC105604214	lncRNA	chrNC_019479.2:9186952-9198477:+	--
gene26999	1.87021	2.01395	1.54968	0.78665	2.24571	0.967519	1.04586	1.65584	4.37906	LOC105605202	lncRNA	chrNC_019483.2:24976785-24978122:-	--
gene10136	0.415733	1.23674	0.405275	0.708961	0.784219	0.701726	0.847893	0.824371	0.934642	LOC106990145	lncRNA	chrNC_019462.2:78549386-78572941:+	--
gene15734	0.0420024	0.0469059	0.0507557	0.0761045	0.238828	0.0608418	0.0730758	0.0867718	0.0333114	LOC105611803	lncRNA	chrNC_019469.2:10706377-10717964:+	--
gene2135	0	0	0	0	0.070052	0.045606	0	0	0	LOC105602482	lncRNA	chrNC_019458.2:191398509-191403182:-	--
gene10381	0.47345	0.366039	0.492901	0.417927	0.552219	0.762009	0.5597	0.390122	0.205394	LOC106991229	lncRNA	chrNC_019463.2:15757623-15790439:+	--
gene9750	0.319988	0.500282	0.144358	0.541136	1.13915	0.494413	0.408257	0.313389	0.135348	LOC105607066	lncRNA	chrNC_019462.2:43418381-43454049:+	--
gene10095	0	0	0	0	0	0	0.038477	0	0	LOC105611084	lncRNA	chrNC_019462.2:69359911-69395881:+	--
gene16010	0.0643378	0.102641	0.0666392	0.0457971	0.113611	0.164201	0.0199884	0.113926	0.0728932	LOC105606442	lncRNA	chrNC_019469.2:42358337-42383835:+	--
gene4932	2.16438	2.54596	2.35737	1.59481	2.9679	1.25407	2.53549	1.78853	2.33448	LOC105611576	lncRNA	chrNC_019459.2:248387825-248391750:-	--
gene20855	0.338516	1.0585	0.349066	0.34757	0.803403	0.217934	0.490791	0.828838	0.620466	LOC105602853	lncRNA	chrNC_019474.2:49197779-49203595:-	--
gene12285	0	0	0.0511815	0	0.0130887	0	0	0	0	LOC105609327	lncRNA	chrNC_019464.2:98896795-98902434:-	--
gene6174	0	0.00810982	0.0140407	0	0.00718128	0.00701285	0.0189517	0.0400066	0	LOC105611140	lncRNA	chrNC_019460.2:111209026-111241620:+	--
gene19370	2.05226	1.55518	3.18851	1.35018	2.24688	1.48638	1.80652	1.12162	1.57594	LOC105602268	lncRNA	chrNC_019472.2:45918544-45940196:-	--
gene2887	0.0164251	0.0366852	0.0317569	0.0297608	0	0	0.0142882	0	0	LOC105606624	lncRNA	chrNC_019459.2:10036162-10039533:-	--
gene21993	19.6235	14.369	25.0509	22.1818	23.424	17.4386	21.1554	19.9427	26.0352	LOC101104348	lncRNA	chrNC_019475.2:66342208-66360914:+	--
gene21202	0.949947	2.65212	1.3775	0.717174	0.978524	0.191115	0.964085	1.99882	1.04637	LOC105602951	lncRNA	chrNC_019474.2:69631994-69642834:+	--
gene6200	0	0	0	0	0	0.0384065	0	0.0730332	0	LOC105614699	lncRNA	chrNC_019460.2:116358060-116444413:-	--
gene17807	0.636319	0.437295	0.717666	0.258675	1.61344	0.110292	0.922557	0.479383	0.57798	LOC105616860	lncRNA	chrNC_019471.2:33055531-33059679:+	--
gene22676	0	0	0	0	0.0305378	0.0119286	0.037609	0.0113417	0	LOC105603582	lncRNA	chrNC_019476.2:56531855-56540390:+	--
gene563	3.09024	2.85022	0.774062	6.14896	2.40016	3.50977	1.07202	2.10792	2.98993	LOC105613099	lncRNA	chrNC_019458.2:38737025-38742415:+	--
gene7630	4.47099	3.36749	3.1113	4.71247	4.86856	4.60318	3.17299	4.20628	6.54291	LOC105614882	lncRNA	chrNC_019460.2:219881841-219887663:+	--
gene3475	0.0572677	0	0.0276809	0	0	0.0553027	0	0	0.0302787	LOC105607961	lncRNA	chrNC_019459.2:70463830-70472320:+	--
gene10111	0.0486839	0.135918	0	0.0330791	0.0361069	0.282081	0.137638	0.0447	0.193052	LOC105606744	lncRNA	chrNC_019462.2:73540674-74147800:+	--
gene9915	0	0	0	0.00748099	0	0.00797424	0	0	0	LOC105608315	lncRNA	chrNC_019462.2:50763748-50777469:-	--
gene26372	0.464878	0.396996	0.594803	0.396384	0.824771	0.422519	0.73743	0.590038	0.187958	LOC105604839	lncRNA	chrNC_019481.2:41917852-41924664:+	--
gene16354	0	0.0204065	0	0	0	0.0235283	0.0105973	0	0	LOC105607670	lncRNA	chrNC_019469.2:69401933-69410231:-	--
gene4324	0	0	0.103479	0	0.0529257	0.155053	0	0.147423	0	LOC105610195	lncRNA	chrNC_019459.2:202040614-202041671:-	--
gene27259	0.694828	0.931133	0.483626	1.05753	0.906974	0.590468	0.942912	0.893156	0.675962	LOC105605370	lncRNA	chrNC_019484.2:13111822-13121227:-	--
gene12589	0.0858363	0.0498457	0.0331919	0.0248844	0.0713007	0.046419	0.0597352	0.0189149	0.0544602	LOC106991313	lncRNA	chrNC_019465.2:47129107-47277021:+	--
gene16704	0.774793	0.719299	0.767055	0.981007	0.729253	0.79328	0.487223	0.865667	1.15492	LOC105616691	lncRNA	chrNC_019470.2:34299460-34303064:-	--
gene20969	0.018223	0.0814016	0.0968908	0.19811	0.333376	0.0879886	0.0951131	0.066927	0.144523	LOC105602884	lncRNA	chrNC_019474.2:54960987-55035652:-	--
gene12395	0	0	0.0849518	0	0	0	0.0382218	0	0	LOC105608238	lncRNA	chrNC_019465.2:15754508-15762486:+	--
gene6969	2.10238	1.74193	0.491712	1.72034	0.637113	1.60454	1.38639	1.33878	3.15543	LOC105614796	lncRNA	chrNC_019460.2:175482008-175483040:+	--
gene2802	0.108835	0	0	0.177479	0.107625	0.0210201	0	0.0199858	0.161122	LOC105605081	lncRNA	chrNC_019458.2:273540610-273545760:+	--
gene26884	0	0	0	0.0079845	0	0.00425547	0.0115001	0	0	LOC105605132	lncRNA	chrNC_019483.2:11909781-11917360:-	--
gene22115	0.0772547	0.172547	0.0995781	0.0349946	0.331048	0.0621699	0.235214	0.295553	0.285924	LOC105603362	lncRNA	chrNC_019476.2:10296807-10303470:-	--
gene11972	0	0	0	0.0844268	0.0230387	0.0449967	0	0.0855649	0	LOC105612959	lncRNA	chrNC_019464.2:65205111-65250335:+	--
gene5117	0.0337366	0	0.108713	0.213947	0.100085	0.195474	0.136955	0.0516265	0.0951323	LOC106991032	lncRNA	chrNC_019460.2:6834084-6843311:-	--
gene27732	0.198921	0.323118	0.472011	0.180213	0.250357	0.227022	0.361814	0.365286	0	LOC105605503	lncRNA	chrNC_019484.2:61959680-61981425:+	--
gene22170	0.00352515	0	0	0.00319363	0	0.0034042	0.00306653	0	0	LOC105603387	lncRNA	chrNC_019476.2:13733673-13762851:+	--
gene13724	0.00655898	0	0.0190221	0.0237685	0	0.0316696	0	0.0120445	0	LOC105608010	lncRNA	chrNC_019467.2:18831331-18836472:+	--
gene3441	0	0.0919561	0.0530685	0	0.189997	0.0265059	0.0238768	0.0252016	0	LOC105607885	lncRNA	chrNC_019459.2:66457962-66463573:-	--
gene2964	0	0.070048	0	0	0	0	0	0.0191974	0	LOC106990178	lncRNA	chrNC_019459.2:17005402-17081591:-	--
gene23009	0.0188021	0.188975	0	0.0170339	0.0929654	0.072628	0.114492	0.0690541	0	LOC105603723	lncRNA	chrNC_019477.2:19267153-19269873:+	--
gene15815	0	0	0.0420852	0	0	0	0	0	0	LOC105607274	lncRNA	chrNC_019469.2:26824492-26855534:+	--
gene1298	0.618415	0.493293	0.256215	0.320146	0.0873627	0.0853137	0.0768514	0.486693	0.28026	LOC106990858	lncRNA	chrNC_019458.2:102827359-102827820:-	--
gene18117	0.888275	0.808276	0.826909	2.02675	1.464	1.4932	0.658235	1.02703	0	LOC105616882	lncRNA	chrNC_019471.2:46488712-46496786:-	--
gene17424	0.0117024	0.0392056	0.101816	0.0106018	0	0.0904066	0.0712592	0.150426	0.0371238	LOC105608642	lncRNA	chrNC_019470.2:78361296-78365806:+	--
gene15571	0.030534	0	0.0295178	0.0276624	0.0905834	0.206404	0.132808	0	0	LOC105606330	lncRNA	chrNC_019468.2:59682711-59695922:-	--
gene4715	13.2593	14.5975	10.603	16.8785	8.84027	12.0426	13.0373	14.2435	11.8761	LOC101102543	lncRNA	chrNC_019459.2:237721305-237724060:+	--
gene23738	0.0511782	0	0.00824583	0.00772753	0	0.0411852	0.00741999	0.0234951	0	LOC105603906	lncRNA	chrNC_019477.2:49051680-49056147:+	--
gene4921	0.0902708	0.268825	0.145444	0.163563	0.178534	0.174347	0.0523511	0	0	LOC106990976	lncRNA	chrNC_019459.2:247943845-247945289:-	--
gene24570	4.28921	4.68271	5.7246	3.90033	5.41269	3.18381	3.94002	2.77733	4.19713	LOC105604160	lncRNA	chrNC_019478.2:49687727-49690210:-	--
gene7053	0.0500444	0.0279434	0.0241894	0.136014	0.346415	0.362454	0	0	0.158757	LOC105613097	lncRNA	chrNC_019460.2:181957051-181963375:+	--
gene5188	0.0967752	0.0360244	0.124739	0.0584493	0.127599	0.0934546	0.16837	0.0888559	0	LOC105610844	lncRNA	chrNC_019460.2:9456788-9459279:-	--
gene3862	0.0103508	0	0	0	0.00682379	0	0.00900414	0	0.00364845	LOC105608896	lncRNA	chrNC_019459.2:124759448-125302582:-	--
gene9740	5.51016	7.98799	9.06544	7.8755	5.44888	6.47785	5.4185	6.15908	10.64	LOC105607070	lncRNA	chrNC_019462.2:42953184-42960096:+	--
gene24842	0.920576	1.26919	1.10968	1.15319	1.73077	1.33897	1.12707	0.866114	1.08162	LOC105604270	lncRNA	chrNC_019479.2:23720178-23725923:-	--
gene10365	0	0	0.0686289	0	0	0	0.0411704	0.130364	0	LOC105610296	lncRNA	chrNC_019463.2:14105156-14119734:+	--
gene2938	2.02504	5.14891	1.07704	1.40927	0.817639	1.19093	1.51777	3.249	3.30467	LOC106990925	lncRNA	chrNC_019459.2:13198740-13204620:-	--
gene20051	0.0350947	0	0	0	0	0.101672	0.152644	0.0644456	0.0371107	LOC105602394	lncRNA	chrNC_019472.2:79329127-79357652:-	--
gene14929	6.67181	7.36971	6.2745	3.29593	10.3745	7.82016	3.01756	2.91865	3.09298	LOC105608416	lncRNA	chrNC_019468.2:37436633-37443540:-	--
gene3935	1.21662	0.836091	0.72377	0.339138	1.66581	1.53637	0.0814103	0.171855	1.18754	LOC105609052	lncRNA	chrNC_019459.2:132842815-132843657:+	--
gene13121	0	0	0.0262085	0	0.0536187	0	0	0	0	LOC105608713	lncRNA	chrNC_019466.2:20473216-20492572:+	--
gene10557	0.0505792	0	0.0977918	0.412402	1.00034	0.39075	0.0879977	0.139321	0	LOC105608876	lncRNA	chrNC_019463.2:45181768-45183080:-	--
gene1897	0	0	0	0	0	0	0.00409364	0	0	LOC105616787	lncRNA	chrNC_019458.2:164465827-164572163:+	--
gene15892	0	0	0	0	0	0.152709	0	0	0	LOC105606490	lncRNA	chrNC_019469.2:34267782-34268437:-	--
gene16712	3.62855	2.78586	3.72093	5.06792	4.67213	3.68654	2.75643	2.86311	3.71708	LOC105609169	lncRNA	chrNC_019470.2:35195979-35201378:+	--
gene11375	6.62588	5.38791	7.02724	10.4902	8.52422	8.88339	6.43537	6.26086	11.7002	LOC105608568	lncRNA	chrNC_019464.2:21380224-21381273:+	--
gene24094	0.603196	0.673615	0.134566	0.378324	0.137651	0.403269	0.322905	0.46863	0.490651	LOC105604057	lncRNA	chrNC_019478.2:31225359-31226767:-	--
gene26535	1.11312	1.03936	0.813357	0.762232	0.798869	0.916746	0.74809	0.981016	0.901498	LOC106991937	lncRNA	chrNC_019482.2:15391120-15400092:-	--
gene14295	0.50363	0.527273	0.456439	0.427749	0.669227	0.562341	0.383344	0.346812	0.416062	LOC105616296	lncRNA	chrNC_019468.2:13236391-13276202:-	--
gene14242	0.258112	0.356067	0.293555	0.343879	0.450426	0.366552	0.11887	0.278812	0.176607	LOC105616287	lncRNA	chrNC_019468.2:9246630-9248913:-	--
gene20227	0.0124204	0.0231174	0	0.067514	0.0204705	0	0.0324136	0.00760268	0.0306457	LOC106990170	lncRNA	chrNC_019473.2:11239842-11261887:+	--
gene25607	0	0	0.11277	0.0352274	0.499874	0	0	0.107107	0.0411179	LOC105604613	lncRNA	chrNC_019481.2:2162787-2164704:-	--
gene13558	0	0	0	0	0.00447922	0	0	0.00831784	0	LOC105610886	lncRNA	chrNC_019466.2:82876855-82896485:+	--
gene22729	0.403314	0.836454	0.445591	0.46978	0.797659	0.278197	0.300723	0.158704	0.974816	LOC105603609	lncRNA	chrNC_019476.2:59723314-59724095:-	--
gene13774	0.0594782	0.0221406	0.076665	0.197577	0.235267	0.134021	0.293194	0.145629	0.0419299	LOC105616150	lncRNA	chrNC_019467.2:22348210-22371996:+	--
gene22248	0	0	0.0415753	0	0	0	0	0	0	LOC105603416	lncRNA	chrNC_019476.2:17210793-17219134:-	--
gene17108	0.0184154	0	0	0	0	0.0177836	0	0	0	LOC105611320	lncRNA	chrNC_019470.2:60302405-60313493:+	--
gene15451	0.165813	0	0	0.0300438	0.0655876	0.0640493	0	0.182693	0	LOC105606293	lncRNA	chrNC_019468.2:54140307-54149815:+	--
gene26604	0.00620866	0.0624013	0	0	0	0.047965	0	0	0	LOC105604969	lncRNA	chrNC_019482.2:25468799-25486912:+	--
gene4200	2.61628	1.49483	2.35275	1.21268	0.992757	2.17397	0.608671	1.20109	0.353863	LOC106990914	lncRNA	chrNC_019459.2:177315559-177317175:-	--
gene17969	0	0	0	0.0721484	0	0	0	0	0	LOC105607554	lncRNA	chrNC_019471.2:41705844-41712391:+	--
gene16936	0.0543996	0.141751	0.0350595	0.164279	0.107589	0.017511	0.157741	0.0166493	0	LOC105606248	lncRNA	chrNC_019470.2:51658221-51661035:-	--
gene22516	0	0	0	0	0.0287377	0	0	0	0	LOC105603540	lncRNA	chrNC_019476.2:50561808-50569001:+	--
gene17893	0	0.0437317	0	0	0.0580869	0	0	0	0	LOC105606372	lncRNA	chrNC_019471.2:35105472-35110406:-	--
gene19133	0	0.0856412	0	0	0	0	0	0	0	LOC105602198	lncRNA	chrNC_019472.2:28561131-28563224:+	--
gene17967	0.112744	0.0581105	0.0503039	0.133569	0.145795	0.0418752	0.0452659	0.0796292	0.0275124	LOC106991602	lncRNA	chrNC_019471.2:41106493-41182111:+	--
gene1421	0.029318	0	0	0	0	0	0	0.0538378	0.0310022	LOC106990863	lncRNA	chrNC_019458.2:106262694-106266293:-	--
gene4008	0.104641	0	0.222549	0.0379201	0.0620865	0.121261	0.218466	0	0.354087	LOC105609238	lncRNA	chrNC_019459.2:138871919-138874947:+	--
gene11013	0	0	0	0.0488823	0	0	0	0.0165138	0	LOC105612287	lncRNA	chrNC_019463.2:110819023-110882447:+	--
gene21191	0	0.189728	0.51325	0.0384791	1.05003	0.451178	0.424899	0.0779957	0.179654	LOC105602949	lncRNA	chrNC_019474.2:69381493-69394062:-	--
gene19168	0.0737027	0	0.0178125	0.100157	0.0546624	0.160141	0.0801425	0.101507	0.0389683	LOC105602204	lncRNA	chrNC_019472.2:29392773-29435142:+	--
gene15380	0	0	0	0.0515257	0	0	0.0742127	0.0261102	0	LOC105616405	lncRNA	chrNC_019468.2:50523450-50524653:+	--
gene14951	0.109519	0.158995	0.179985	0.228204	0.216602	0.137489	0.171487	0.0502782	0.254782	LOC105610172	lncRNA	chrNC_019468.2:38272028-38284077:+	--
gene12557	0.00847082	0.0945973	0.0409445	0.122787	0	0.0327207	0.00736877	0.0622211	0	LOC105611309	lncRNA	chrNC_019465.2:39087345-39484707:-	--
gene13215	0.251828	0.12499	0.757391	0	0.276698	0.0540416	0.243406	0	0	LOC105609197	lncRNA	chrNC_019466.2:32489446-32510208:+	--
gene15860	0.312541	0.698057	0	0	0	0	0.33985	0.215224	0	LOC105616516	lncRNA	chrNC_019469.2:30502951-30503427:+	--
gene10154	0.00527916	0.0353728	0.0076552	0.0406528	0.0208818	0.0229411	0.0160732	0.046048	0.0279121	LOC105606734	lncRNA	chrNC_019462.2:80693916-80793515:+	--
gene1903	0	0	0	0.013429	0	0.0572575	0.103156	0.01361	0.109721	LOC105612470	lncRNA	chrNC_019458.2:168154052-168215538:-	--
gene11754	0.355513	0.669966	0.472562	0.764937	0.417477	0.514972	0.425234	0.530434	0.352439	LOC105615687	lncRNA	chrNC_019464.2:40717002-40718627:-	--
gene14251	0	0.0977464	0.0423076	0.0396483	0	0.0211312	0.0190352	0	0	LOC105616288	lncRNA	chrNC_019468.2:9917516-9937425:+	--
gene4207	7.78945	5.20946	5.11374	4.68865	5.51819	6.91871	4.34892	6.31156	5.96594	LOC105609847	lncRNA	chrNC_019459.2:177885136-177895705:-	--
gene25116	0	0.0417103	0	0	0.0738692	0.0360684	0.0974721	0.0342935	0	LOC105604398	lncRNA	chrNC_019480.2:7041519-7050512:-	--
gene14953	2.47797	2.1356	2.03097	2.02532	2.63686	2.49699	2.15559	2.12681	2.22157	LOC105616364	lncRNA	chrNC_019468.2:38302353-38336377:+	--
gene15266	0	0	0	0	0.623277	0	0	0	0	LOC105613828	lncRNA	chrNC_019468.2:47183840-47184784:-	--
gene19765	0.690675	0.565625	0.801227	0.688293	1.04726	1.17833	1.58216	0.549602	0.29214	LOC106991640	lncRNA	chrNC_019472.2:63019625-63024153:+	--
gene47	0.96185	0.374935	1.16668	0.485021	0.430712	0.315457	0.489399	0.408244	0.585314	LOC105609211	lncRNA	chrNC_019458.2:2368750-2377653:+	--
gene18210	1.24852	2.0752	1.29819	0.881209	1.07672	1.0024	0.909284	0.713138	0.936451	LOC106991605	lncRNA	chrNC_019471.2:48691145-48718703:-	--
gene667	0.218592	0.05677	0.501264	0.469756	0.40216	0.225819	0.287441	0.270717	0.139764	LOC105608835	lncRNA	chrNC_019458.2:57769343-57777199:-	--
gene28691	2.40269	3.35398	3.61809	1.21394	3.51827	1.60632	2.53224	1.65455	1.07492	LOC105605844	lncRNA	chrNW_014640484.1:11-2352:+	--
gene5931	0.0462701	0.155015	0.0894604	0	0	0.0893649	0.0402504	0	0	LOC105612685	lncRNA	chrNC_019460.2:91421960-91426459:-	--
gene22435	0.0828235	0	0.080067	0.0750343	0.163805	0	0.0720481	0	0.175162	LOC105607756	lncRNA	chrNC_019476.2:48611674-48612615:-	--
gene28386	0.0570213	21.0775	0.275618	8.73033	88.3024	37.5542	0.0992057	73.8731	51.192	LOC101120392	lncRNA	chrNW_014639071.1:394-1940:-	--
gene3255	0	0.0395584	0.0256831	0	0	0.0171038	0.0770362	0.0243932	0	LOC106990931	lncRNA	chrNC_019459.2:45797108-45800880:+	--
gene25404	0.399534	0.232012	0.139046	0.333003	0.442503	0.15433	0.0973154	0.176083	0.456284	LOC105604536	lncRNA	chrNC_019480.2:54824744-54826849:-	--
gene16965	0.534345	0.642628	1.27154	0.595806	0.56905	0	0.393315	0.679318	2.73827	LOC105616721	lncRNA	chrNC_019470.2:52949274-52982049:-	--
gene15007	0	0	0.0190183	0	0	0	0	0	0	LOC106991425	lncRNA	chrNC_019468.2:39635185-39638620:+	--
gene26366	0.35623	0	0.40177	0.215152	0.234846	0.172003	0.103295	0.327079	0	LOC106991921	lncRNA	chrNC_019481.2:41567673-41568896:-	--
gene26029	0	0	0.0122286	0	0	0	0	0	0	LOC106991915	lncRNA	chrNC_019481.2:27035548-27038432:+	--
gene10531	0	0	0.0569872	0.133513	0	0.142316	0.10256	0	0	LOC105608045	lncRNA	chrNC_019463.2:40656982-40672220:+	--
gene18413	0.147899	0.206457	0.464675	0.0334975	0.0731272	0.142824	0.0964931	0.33949	0	LOC105616906	lncRNA	chrNC_019471.2:52891331-52894625:-	--
gene16532	0.414117	0.667268	0.406054	0.578836	0.479715	0.51988	0.31907	0.41282	0.31279	LOC106991516	lncRNA	chrNC_019470.2:11385459-11394438:-	--
gene13496	454.797	412.043	483.158	401.067	390.389	454.667	485.973	480.044	340.304	LOC105609918	lncRNA	chrNC_019466.2:76924789-76934181:+	--
gene18978	0.594065	0.895043	0.992638	0.9836	0.924236	1.23638	0.712797	1.26018	2.32322	LOC105602134	lncRNA	chrNC_019472.2:13486099-13499112:+	--
gene2166	0.0131727	0	0.00636716	0	0	0	0	0	0	LOC106990876	lncRNA	chrNC_019458.2:197491255-197501275:-	--
gene3471	0	0	0	0	0	0	0.0034481	0	0	LOC105607956	lncRNA	chrNC_019459.2:69714822-69783291:+	--
gene4612	1.4627	0.976708	1.32655	1.89891	3.0569	1.70375	1.52164	1.0384	0.845116	LOC105610097	lncRNA	chrNC_019459.2:232352572-232359225:-	--
gene7456	2.55863	7.04911	0.984042	0.781856	1.10234	0.999019	2.0525	4.69596	3.1385	LOC105609997	lncRNA	chrNC_019460.2:212239438-212251616:+	--
gene16941	0.254841	0.0948641	0.16424	0.0769583	0.420013	0.0820324	0.369478	0	0	LOC105616719	lncRNA	chrNC_019470.2:51776334-51776769:+	--
gene9313	0.195727	0.477418	0.766811	0.223983	0.458409	0.169115	0.412216	0.274295	0.501086	LOC105615225	lncRNA	chrNC_019462.2:17636630-17643102:+	--
gene23853	0	0	0.0201047	0	0.0308484	0.0100416	0.0180912	0	0	LOC105611492	lncRNA	chrNC_019478.2:12401737-12406806:+	--
gene6979	18.9146	16.3108	11.148	34.6337	18.9327	12.5774	10.1551	10.1884	29.236	LOC105608624	lncRNA	chrNC_019460.2:176236431-176240224:+	--
gene790	1.45119	1.5375	1.57076	2.03388	1.81529	1.79667	2.14715	2.18657	3.61998	LOC106990849	lncRNA	chrNC_019458.2:72996486-72999272:+	--
gene17434	3.50281	4.31624	2.74567	1.70715	0.996375	1.51156	3.36343	4.2218	4.69045	LOC105616771	lncRNA	chrNC_019470.2:80015082-80038169:+	--
gene10327	2.11162	1.05026	1.61249	1.84873	1.08794	0.976744	1.2812	2.24838	2.06404	LOC101111367	lncRNA	chrNC_019463.2:7031615-7033908:-	--
gene6215	0	0	0	0	0.00756955	0	0.0133176	0	0	LOC105614707	lncRNA	chrNC_019460.2:118132435-118144032:-	--
gene3706	1.324	1.0957	1.11422	1.95146	1.65723	1.46372	1.22239	1.37098	1.71966	LOC105608539	lncRNA	chrNC_019459.2:103708410-103724692:+	--
gene11955	3.5849	2.34683	1.91205	1.56788	3.54503	2.50689	0.967811	1.24851	1.4379	LOC106991267	lncRNA	chrNC_019464.2:63971018-63971572:+	--
gene251	0.139639	0.298887	0.213737	0.200302	0.701939	0.247221	0.374539	0.192318	0.344541	LOC105606282	lncRNA	chrNC_019458.2:15982247-15996207:-	--
gene1799	0.0431935	0.0321573	0.0278373	0	0.0569509	0	0	0.0132196	0.0304498	LOC105616612	lncRNA	chrNC_019458.2:151709152-151713987:-	--
gene12342	0.218122	0.0562122	0.0567708	0.129206	0.149328	0.178232	0.153255	0.107839	0.0266137	LOC105615815	lncRNA	chrNC_019465.2:7173791-7177776:+	--
gene20674	0	0	0	0	0.408335	0	0	0.0291643	0	LOC105602751	lncRNA	chrNC_019474.2:16440250-16454996:-	--
gene20888	0	0.0374085	0.469554	0	0.298128	0	0.233118	0.107648	0	LOC105606356	lncRNA	chrNC_019474.2:51656418-51672019:-	--
gene5865	0.866257	1.17416	0.581725	0.730873	0.680069	0.696047	0.586739	0.728583	1.04888	LOC105614425	lncRNA	chrNC_019460.2:83623073-83628144:+	--
gene6669	0.249434	0.3292	0.131527	0.0205433	0.134542	0.0656933	0.236708	0.395584	0	LOC105614766	lncRNA	chrNC_019460.2:160277936-160279507:+	--
gene57	0.123881	0.375504	0.188192	0.0961978	0	0.136721	0.215529	0.113744	0.130997	LOC106990829	lncRNA	chrNC_019458.2:2941329-2943596:-	--
gene16424	0.592537	0.294094	0.420066	0.381733	0.533864	0.305176	0.309269	0.338519	0.459488	LOC105613171	lncRNA	chrNC_019469.2:75822441-75867939:-	--
gene1993	30.1295	20.5377	64.1797	58.8458	75.4535	50.5081	87.1385	43.1126	41.239	LOC101104286	lncRNA	chrNC_019458.2:181207633-181228893:+	--
gene21918	6.50636	11.408	11.3147	6.02281	5.2547	4.02209	11.7589	11.2431	13.3544	LOC105606646	lncRNA	chrNC_019475.2:64386537-64494526:+	--
gene21872	0	0.160757	0.0397602	0.0931525	0.122015	0.0198589	0.017889	0.0377633	0	LOC105603234	lncRNA	chrNC_019475.2:58999153-59002858:-	--
gene28723	0	0	0.0944744	0	0	0.283121	0	0	0.413362	LOC105605853	lncRNA	chrNW_014640599.1:1112-2386:-	--
gene16696	0.0664581	0	0.0642464	0	0.131438	0	0	0	0	LOC105609155	lncRNA	chrNC_019470.2:33480600-33485763:+	--
gene29203	0.329828	1.59611	1.09826	0.431613	0.616081	0.212341	0.669474	1.1777	0.348775	LOC105606095	lncRNA	chrNW_014643827.1:27-1936:-	--
gene22993	0.523289	0.164614	0.748124	0.42066	1.12969	0.398573	0.391096	0.338357	0.132492	LOC105603715	lncRNA	chrNC_019477.2:17738674-17749871:-	--
gene26898	1.20283	1.2665	1.4618	1.52559	0.985549	1.42706	2.21227	1.67238	1.67167	LOC106991947	lncRNA	chrNC_019483.2:13165867-13171726:-	--
gene11743	0.0490385	0.0172937	0.00249508	0.0210442	0.0204182	0.0174469	0.00673557	0.0142186	0.0191046	LOC105607690	lncRNA	chrNC_019464.2:39979759-40025681:+	--
gene22851	0.377255	0.634913	0.996504	0.356217	0.315262	0.153934	0.596261	0.414685	0.674241	LOC106991804	lncRNA	chrNC_019477.2:9791405-9798612:+	--
gene3494	0.0549865	0	0.186048	0.0996306	0	0	0.0239164	0	0	LOC105607994	lncRNA	chrNC_019459.2:72494097-72495601:-	--
gene4254	0.343497	0.191799	1.14475	0.319382	0.572088	0.305523	0.338125	0.0995962	0.669106	LOC105609981	lncRNA	chrNC_019459.2:185924656-185930274:+	--
gene23629	0	0	0	0	0.0243034	0.0118667	0.0534482	0.0225655	0.0909597	LOC105603833	lncRNA	chrNC_019477.2:35641943-35644708:+	--
gene16631	0.0962889	0.0604856	0.133809	0.125398	0.0476091	0.0581156	0.0680564	0.0718326	0.0636375	LOC105611292	lncRNA	chrNC_019470.2:24632640-24656193:-	--
gene16223	0.014698	0	0.0142089	0.0133158	0	0	0	0	0.155424	LOC106991491	lncRNA	chrNC_019469.2:57391756-57404387:-	--
gene13471	0	0	0	0	0.0192712	0.0188192	0	0	0	LOC105611920	lncRNA	chrNC_019466.2:74353533-74375390:+	--
gene2728	0.0162718	0.0363428	0.0786513	0.0147415	0	0.0785674	0.0283097	0.0149402	0	LOC105604844	lncRNA	chrNC_019458.2:264180006-264182083:-	--
gene12630	0.728619	1.11881	0.638335	0.646344	0.450323	0.79157	1.16862	1.64461	1.5891	LOC105615880	lncRNA	chrNC_019465.2:51067992-51072441:-	--
gene26873	1.24212	0.423055	0.573983	1.19791	1.3832	1.11156	0.611558	0.909707	1.34814	LOC105605124	lncRNA	chrNC_019483.2:6752763-6762035:-	--
gene5004	0.162731	1.06009	0.314631	0.528281	0.295023	0.117861	0.67241	0.286378	0.157739	LOC105607208	lncRNA	chrNC_019460.2:1858008-1861549:-	--
gene15972	0.831874	1.14962	0.703665	0.857266	0.997431	0.843497	0.606055	0.591945	0.945635	LOC105606453	lncRNA	chrNC_019469.2:40356980-40362260:-	--
gene13140	0	0	0	0	0	0	0	0	0.0828191	LOC105608698	lncRNA	chrNC_019466.2:22518513-22539252:-	--
gene25045	0.060345	0.101085	0.0291683	0.191344	0.417718	0.0291372	0.157482	0	0	LOC105604357	lncRNA	chrNC_019479.2:50453773-50460488:+	--
gene19288	0.416348	0.398532	0.0574988	0.592731	1.0587	0.114875	0.206961	0.163833	0.754739	LOC106991637	lncRNA	chrNC_019472.2:42862101-42863724:+	--
gene23703	0	0	0	0	0	0	0	0.0527913	0	LOC105603884	lncRNA	chrNC_019477.2:46582788-46587194:+	--
gene11192	0.494756	0.617095	0.341636	0.454048	0.508316	0.378501	0.363315	0.247783	0.441643	LOC105615614	lncRNA	chrNC_019464.2:9440250-9526731:-	--
gene29193	0.288274	1.06484	0.257244	0.140627	0.438568	0.342625	0.30864	0.162883	0.398629	LOC105606088	lncRNA	chrNW_014643717.1:17-2168:+	--
gene13603	0	0	0	0.0355613	0.129388	0.0252706	0.0455281	0.0600678	0	LOC105610319	lncRNA	chrNC_019466.2:89489061-89493710:-	--
gene9811	1.78809	1.6571	1.50051	1.50744	1.32002	1.58284	1.1882	1.20282	2.17968	LOC105612524	lncRNA	chrNC_019462.2:47512053-47517801:+	--
gene344	0.178595	0.332408	0.0671422	0.107866	0.186421	0.172467	0.086311	0.0728801	0.0419676	LOC105608026	lncRNA	chrNC_019458.2:19645910-19716012:-	--
gene16508	0.125755	0.140436	0.0945541	0.18988	0.26253	0.16192	0.0486196	0.0641466	0.251182	LOC105616638	lncRNA	chrNC_019470.2:6568048-6570500:-	--
gene13994	0	0	0	0	0.05819	0	0	0	0	LOC105610693	lncRNA	chrNC_019467.2:60772350-60849344:-	--
gene26188	0.368215	0.488996	0.394443	0.423744	0.442849	0.192206	0.311653	0.201022	0.505124	LOC105604784	lncRNA	chrNC_019481.2:35457905-35462186:+	--
gene11085	0	0	0	0	0	0	0	0	0.227695	LOC105615563	lncRNA	chrNC_019463.2:116321276-116324743:+	--
gene13746	0.0226914	0	0.0219362	0.0359754	0.00560976	0.0657383	0.0197392	0.0156259	0.0239948	LOC105608016	lncRNA	chrNC_019467.2:20158120-20230370:+	--
gene26543	0	0	0.448974	0.140251	0.841988	0.971739	0.134669	0.284284	0.409258	LOC106991938	lncRNA	chrNC_019482.2:16560058-16575683:-	--
gene26065	0.139639	0.428838	0.101244	0.0948801	0.138086	0.0337119	0.0911041	0	0.221491	LOC105604742	lncRNA	chrNC_019481.2:27717616-27719634:-	--
gene5376	5.68155	3.3897	6.62105	8.17915	8.15818	7.64116	4.2202	4.28763	3.81324	LOC105612936	lncRNA	chrNC_019460.2:28316426-28317746:-	--
gene17443	0.0638994	0.0109783	0	0	0	0	0.0812412	0	0	LOC105611432	lncRNA	chrNC_019470.2:81654358-81740105:+	--
gene16388	0	0	0	0.0204314	0	0	0	0	0	LOC105609964	lncRNA	chrNC_019469.2:71958294-71960856:-	--
gene28095	0.00806264	0	0.0701488	0.0219132	0.015946	0	0.0210411	0	0	LOC105605586	lncRNA	chrNC_019484.2:98358148-98363086:-	--
gene10968	4.37746	13.5545	14.715	11.7171	10.5268	7.10948	6.75046	6.57694	18.0948	LOC105615546	lncRNA	chrNC_019463.2:103172655-103175032:+	--
gene14328	3.08772	2.71798	4.21405	2.50114	3.37668	2.52573	2.81241	7.00422	2.38159	LOC105606855	lncRNA	chrNC_019468.2:14337086-14339969:-	--
gene3686	3.2303	4.53025	2.32394	1.6334	1.41147	2.10382	1.1763	4.13855	4.52801	LOC106990946	lncRNA	chrNC_019459.2:101912805-101943051:+	--
gene11760	0.0843255	0	0.336266	0.143241	0.343975	0.325728	1.21035	0.329056	1.04774	LOC105615691	lncRNA	chrNC_019464.2:41054345-41113253:-	--
gene7360	0.149135	0.333092	0.226556	0.0965072	0.168545	0.164592	0.407732	0.0586849	0	LOC105608597	lncRNA	chrNC_019460.2:207249391-207255216:+	--
gene22320	0.00970114	0	0	0	0.0191865	0	0.016878	0.0178145	0	LOC105603461	lncRNA	chrNC_019476.2:34727517-34774862:-	--
gene6129	3.59234	2.22874	3.08692	2.89289	4.34182	5.0109	4.39812	1.95459	0.984848	LOC101117149	lncRNA	chrNC_019460.2:104566723-104567560:-	--
gene14021	0.100054	0.128924	0.111605	0.0732127	0.0951359	0.170945	0.130555	0.1166	0.0366236	LOC105616207	lncRNA	chrNC_019467.2:69594795-69608208:+	--
gene22438	0.193645	0.324377	0.468	0.365486	0.702135	0.202584	0.519392	0.192615	0.017064	LOC105603529	lncRNA	chrNC_019476.2:48632119-48635371:-	--
gene4162	0.00430475	0	0.00832298	0	0	0.00415705	0.0149788	0	0	LOC105609726	lncRNA	chrNC_019459.2:165431672-165439611:+	--
gene7417	0.297569	0.151049	0.339969	0.326769	0.356679	0.165449	0.180415	0.248381	0.133493	LOC105608579	lncRNA	chrNC_019460.2:209525157-209552145:+	--
gene16745	0.410956	0.670747	0.621385	0.505957	0.698151	0.814062	0.568319	0.425702	0.37885	LOC106991522	lncRNA	chrNC_019470.2:37516242-37530695:-	--
gene12047	0.257244	0.102598	0.0532892	0.224728	0.0272554	0.159697	0.151849	0.109661	0.223446	LOC105615747	lncRNA	chrNC_019464.2:73479400-73483071:-	--
gene4065	0.19079	0.273939	0.461102	0.172847	0.229098	0.236885	0.177823	0.225228	0.432322	LOC105609411	lncRNA	chrNC_019459.2:148128504-148134705:-	--
gene24106	0.140621	0.402408	0.1147	0.123415	0.104293	0.224912	0.210248	0.153322	0.111524	LOC105604063	lncRNA	chrNC_019478.2:32183193-32198772:-	--
gene11907	2.21117	1.02178	2.54298	3.76467	1.88498	1.84077	2.75259	2.87031	2.78163	LOC105615721	lncRNA	chrNC_019464.2:58038101-58039905:+	--
gene11616	2.38605	0.819878	2.12921	1.24711	1.17976	2.21556	0.638654	1.01114	1.55269	LOC105610613	lncRNA	chrNC_019464.2:28006687-28123624:+	--
gene12964	0	0	0.138978	0.0144714	0.426493	0.107979	0.0694775	0.029333	0.0844563	LOC105610370	lncRNA	chrNC_019466.2:2629452-2633976:-	--
gene2326	0.106269	0.187902	0.111293	0.0641833	0.0788155	0.410491	0.0385181	0.0813107	0	LOC106990818	lncRNA	chrNC_019458.2:215645941-215649789:+	--
gene21707	0.390384	0.0198163	0.171542	0.401898	0.263211	0.41126	0.355031	0.0977558	0.243933	LOC105603181	lncRNA	chrNC_019475.2:43452056-43684266:-	--
gene1908	0.021665	0.0201619	0.0418879	0.0196275	0.0464188	0.0418432	0.0251285	0.0132614	0.0572738	LOC105612549	lncRNA	chrNC_019458.2:169696712-170068340:-	--
gene19593	0.6471	0.639718	0.399951	0.432474	0.555982	0.727338	0.406035	0.438305	0.583313	LOC105602281	lncRNA	chrNC_019472.2:49360840-49365110:-	--
gene27147	0	0.0250691	0.0217013	0.0325396	0.0532771	0.0650345	0	0	0	LOC105605283	lncRNA	chrNC_019483.2:41374540-41406068:+	--
gene12715	0.124328	0.166612	0.228362	0.15769	0.143437	0.09605	0.223517	0.289191	0.214735	LOC106991316	lncRNA	chrNC_019465.2:60984581-60992629:+	--
gene1009	0	0	0	0	0	0	0	0.0200649	0	LOC105610672	lncRNA	chrNC_019458.2:94040986-94044536:-	--
gene4444	0.214661	0	0	0.0648245	0.212274	0.0690986	0	0.0656984	0	LOC105610586	lncRNA	chrNC_019459.2:216298962-216299476:+	--
gene22202	0.221491	0.305239	0.209564	0.149428	0.349513	0.36407	0.364853	0.21202	0.27408	LOC105603399	lncRNA	chrNC_019476.2:15258778-15270911:+	--
gene16004	0	0	0.276093	0.258739	0	0	0.248442	0	0	LOC105606444	lncRNA	chrNC_019469.2:42117148-42133229:+	--
gene10920	0.0578062	0.0143455	0.136601	0.0931019	0.038109	0.0930379	0.0223492	0.094357	0.271675	LOC105609532	lncRNA	chrNC_019463.2:97495492-97502747:-	--
gene16552	0.0173566	0.0484571	0.00838947	0.0275175	0.0386181	0.0125708	0.0377462	0	0	LOC105616648	lncRNA	chrNC_019470.2:15155679-15177591:-	--
gene8023	0.0432498	0.144897	0.0209052	0.0783648	0.0427689	0.167063	0.0188115	0.0595659	0.251539	LOC105610466	lncRNA	chrNC_019461.2:55185236-55392000:-	--
gene10188	0.0998475	1.40495	0.0579147	0.0542744	0.315959	0.115706	0.555887	1.52183	0.168933	LOC105607437	lncRNA	chrNC_019462.2:88035591-88037593:-	--
gene28681	0	0	0	0.0289988	0	0	0	0	0	LOC106992015	lncRNA	chrNW_014640419.1:18193-19612:+	--
gene9973	0.00746662	0.0125074	0.00721812	0.00676442	0.018459	0.00360521	0.0227332	0.00685561	0	LOC106991197	lncRNA	chrNC_019462.2:57689464-57699177:+	--
gene2579	0.0664915	0.0556904	0.0642786	0	0.0328761	0	0	0.0152626	0	LOC105604319	lncRNA	chrNC_019458.2:252445811-252451998:+	--
gene9083	0.293373	0.485366	0.0630242	0.157501	0.580221	0.62957	0.0378081	0.019953	0.367674	LOC105615212	lncRNA	chrNC_019462.2:11910423-11916023:+	--
gene7921	0	0	0	0	0.0174702	0	0	0	0	LOC106991098	lncRNA	chrNC_019461.2:42909166-42958391:-	--
gene14983	3.60463	2.88667	7.70294	3.17969	6.35521	3.41224	5.36364	4.39836	4.53892	LOC105610169	lncRNA	chrNC_019468.2:39027848-39029819:+	--
gene1770	1.39256	2.10695	3.08326	2.25866	4.86417	2.90645	1.95385	1.17549	2.35133	LOC106990866	lncRNA	chrNC_019458.2:140321233-140324555:-	--
gene9801	0.136428	0.837956	0.549534	0.308995	0.652072	0.702652	0.336258	0.250529	0.16831	LOC105615264	lncRNA	chrNC_019462.2:47147612-47149170:-	--
gene2491	0.012069	0	0.0233347	0.010934	0	0.0291372	0.00524941	0.016622	0	LOC106990885	lncRNA	chrNC_019458.2:239932172-239947326:+	--
gene16391	0.135345	0	0.101765	0.0408721	0.0892265	0.0726115	0.0130818	0.0690384	0	LOC105609961	lncRNA	chrNC_019469.2:73102987-73110859:-	--
gene4869	10.2089	6.87594	5.3762	7.66538	8.48486	5.98423	4.21577	3.61081	11.7195	LOC105611472	lncRNA	chrNC_019459.2:244371180-244372089:+	--
gene3171	0.103792	0.206757	0.344404	0.231266	0.227468	0.121903	0.2001	0.108177	0.219509	LOC105607270	lncRNA	chrNC_019459.2:37779763-37812603:-	--
gene20723	0.0585842	0.0327118	0.0849518	0.00884578	0.0772437	0.122577	0.0254812	0.0358601	0	LOC105602776	lncRNA	chrNC_019474.2:28995643-29013365:+	--
gene19109	0.451764	0	0.0485255	0.454753	0.148914	0.0484737	0.305659	0.184354	0	LOC105602194	lncRNA	chrNC_019472.2:27338422-27341317:-	--
gene11609	1.68756	1.09106	0.901559	1.24722	1.44921	1.37234	1.19758	2.03876	2.11322	LOC105615666	lncRNA	chrNC_019464.2:27341266-27342126:-	--
gene11926	0.0160045	0	0.0618876	0.0434982	0.0633063	0.0772769	0	0	0	LOC105615726	lncRNA	chrNC_019464.2:61875449-61877728:-	--
gene9530	2.11228	1.80019	1.93451	3.07187	4.67229	3.27441	2.56279	2.50084	2.40995	LOC105613357	lncRNA	chrNC_019462.2:37421244-37427151:+	--
gene14125	0.362466	0.485738	0.770886	0	0.215061	0.280023	0.504495	0.465926	1.0732	LOC106991393	lncRNA	chrNC_019467.2:84569488-84570561:+	--
gene13431	0.397818	0.43192	0.58755	0.760855	0.382467	0.341482	0.44219	0.487018	0.64269	LOC105610181	lncRNA	chrNC_019466.2:68439595-68493557:-	--
gene23744	0.779515	2.50792	2.11718	1.56374	0.7892	0.914075	2.00201	0.817972	0.431773	LOC106991816	lncRNA	chrNC_019477.2:49395031-49397764:+	--
gene15485	1.01605	1.1828	1.08344	1.39469	0.937768	1.20121	1.00707	1.06295	1.48465	LOC105616426	lncRNA	chrNC_019468.2:54754225-54759714:-	--
gene3488	0	0	0	0	0.0159421	0	0	0	0	LOC106990941	lncRNA	chrNC_019459.2:72270150-72318147:-	--
gene13149	1.26977	1.27068	4.44773	2.09155	2.55206	0.931593	3.69386	3.6717	4.76051	LOC105612888	lncRNA	chrNC_019466.2:25190474-25261914:-	--
gene21003	0	0.164504	0.128164	0.160144	0.233071	0.113802	0	0.0405758	0.0467307	LOC105602894	lncRNA	chrNC_019474.2:59102562-59141902:+	--
gene15768	1.84565	0.412223	1.96265	1.08685	1.18633	1.15851	1.28442	1.1015	1.07342	LOC105610782	lncRNA	chrNC_019469.2:21600678-21601309:+	--
gene21675	0	0	0	0	0.0173155	0.0169094	0	0	0	LOC106991738	lncRNA	chrNC_019475.2:38067757-38078442:+	--
gene6616	0.480672	0.206457	0.571907	0.368472	1.09691	0.607003	0.192986	0.305541	0.0781975	LOC105611989	lncRNA	chrNC_019460.2:152209427-152277916:+	--
gene1667	3.06045	2.16457	2.9586	2.31053	3.7578	4.35927	2.97289	2.06067	1.80691	LOC105616368	lncRNA	chrNC_019458.2:119997454-120005202:-	--
gene27038	0.0406496	0.0567439	0.0392967	0.00920667	0.0301482	0.0294411	0.0707221	0	0.0537308	LOC105605231	lncRNA	chrNC_019483.2:31263091-31464708:-	--
gene27205	0	0	0.0203216	0.0190442	0.0415749	0	0.054859	0	0.0333431	LOC105605344	lncRNA	chrNC_019484.2:7149832-7153022:-	--
gene7756	2.22006	1.3407	2.29355	1.45882	0.885687	0.818909	2.79324	1.74969	2.26698	LOC105610709	lncRNA	chrNC_019461.2:11121193-11125786:+	--
gene28762	0.0385674	0.0574265	0	0.0698806	0	0	0	0.0118038	0	LOC105605876	lncRNA	chrNW_014640807.1:2398-6147:+	--
gene20109	0	0.104741	0.0302235	0	0	0.0201275	0.0453276	0.0287056	0.0661198	LOC105602665	lncRNA	chrNC_019473.2:87619-92926:+	--
gene26169	2.38951	2.75455	1.32638	1.25697	1.78364	1.69714	1.72996	1.57117	1.8258	LOC105604780	lncRNA	chrNC_019481.2:34680825-34683116:-	--
gene3886	0	0	0.0295996	0.0208043	0.0378477	0.014784	0.0199764	0.0210848	0.0161888	LOC105608938	lncRNA	chrNC_019459.2:127605502-127629044:-	--
gene24783	0	0	0.147363	0.0460333	0.0502469	0.196274	0	0	0	LOC105604252	lncRNA	chrNC_019479.2:21128995-21136439:-	--
gene13964	1.73807	1.0415	1.14747	1.13296	1.36242	1.33047	2.21261	2.23807	3.04825	LOC106991384	lncRNA	chrNC_019467.2:51028149-51029788:+	--
gene610	0	0	0	0	0	0.0388732	0	0	0	LOC105609894	lncRNA	chrNC_019458.2:45931221-45940638:-	--
gene6317	2.6467	5.09601	3.52913	1.81901	2.07577	0.88134	3.73142	1.50835	0.868573	LOC105614720	lncRNA	chrNC_019460.2:132209000-132209661:+	--
gene4061	0.0732951	0.491111	0.283423	0	0.0724801	0	0	0	0.155011	LOC106990956	lncRNA	chrNC_019459.2:147412555-147416717:-	--
gene22682	2.44579	1.17943	1.55835	1.56112	1.59408	1.50301	0.918735	1.53112	0.646572	LOC106991787	lncRNA	chrNC_019476.2:57117615-57123083:+	--
gene23809	0.0936792	0.0676925	0.0479443	0.0249615	0.348753	0.127715	0.0143809	0.0303576	0.233084	LOC106990393	lncRNA	chrNC_019478.2:6833844-6843024:+	--
gene7449	0.0697461	0.233665	0.101137	0.173764	0.206912	0.202059	0.0455041	0.0800483	0	LOC105614862	lncRNA	chrNC_019460.2:211594836-211596847:+	--
gene9377	0.858818	1.27691	0.748177	0.556396	1.13565	0.757023	0.955575	1.76046	0.966231	LOC105615229	lncRNA	chrNC_019462.2:19460265-19507454:-	--
gene29147	19.4001	16.4431	21.7359	16.5842	17.5119	12.3455	20.511	21.9231	34.559	LOC101105065	lncRNA	chrNW_014643129.1:197-1823:+	--
gene6135	0.0488325	0.0467429	0.0134878	0.0316001	0.041391	0.0202101	0	0.0128104	0	LOC105611977	lncRNA	chrNC_019460.2:105338864-105344383:-	--
gene6440	0.0529083	0.00984749	0	0.0239662	0.02616	0	0	0.00809644	0.0372983	LOC105612627	lncRNA	chrNC_019460.2:136132170-136136250:-	--
gene2403	0	0	0	0	0.0190693	0.00931101	0.0419372	0.0354113	0.07137	LOC105603750	lncRNA	chrNC_019458.2:228968916-228973543:-	--
gene6090	0.216532	0.241811	0	0	0	0	0.188361	0	0	LOC106991023	lncRNA	chrNC_019460.2:103251976-103266598:-	--
gene16054	0	0	0	0	0	0	0.0354045	0	0	LOC106991488	lncRNA	chrNC_019469.2:46630239-46636236:+	--
gene26375	0	0	0.0140222	0.0262817	0	0	0.0883252	0.026636	0	LOC105604887	lncRNA	chrNC_019482.2:190615-202823:+	--
gene26310	15.4112	17.1073	16.7717	8.86199	14.3272	10.6939	14.9314	6.43954	8.29459	LOC105610122	lncRNA	chrNC_019481.2:38331168-38339139:+	--
gene2825	0.0214917	0.0240007	0	0	0.031879	0.0207542	0	0	0	LOC105606473	lncRNA	chrNC_019459.2:838366-841903:+	--
gene23682	0	0	0	0	0	0.213107	0	0.050655	0	LOC106991814	lncRNA	chrNC_019477.2:44178017-44182836:-	--
gene4768	0.556059	1.17658	1.1034	1.59083	1.2734	0.395669	0.840137	0.886754	1.08316	LOC105611280	lncRNA	chrNC_019459.2:239266968-239278183:+	--
gene8731	0	0.25752	0	0	0	0	0	0	0	LOC105615192	lncRNA	chrNC_019462.2:3524498-3525093:-	--
gene20749	0.0336681	0.0250657	0.0108492	0	0.0443916	0.0325128	0.0488131	0.0412173	0	LOC105602798	lncRNA	chrNC_019474.2:33697402-33809193:-	--
gene7471	0.0443499	0.247637	0.0857478	0	0	0	0	0	0.281385	LOC105610007	lncRNA	chrNC_019460.2:213122110-213123545:-	--
gene16651	1.20258	1.29862	0.842586	1.06749	0.84881	0.771369	1.09027	1.10822	1.15499	LOC105607883	lncRNA	chrNC_019470.2:27321065-27342675:+	--
gene6205	0	0	0	0	0.0532988	0	0	0.0329917	0	LOC105610121	lncRNA	chrNC_019460.2:116731664-116735597:+	--
gene23231	0.147169	0.401744	0.316158	0.237028	0.970217	0.694806	0.270269	0.135126	0.276663	LOC105603780	lncRNA	chrNC_019477.2:27874763-27878472:+	--
gene3382	0.237062	0.477998	0.159147	0.023863	0.0325591	0.0508728	0.189035	0.223709	0.0905232	LOC101120137	lncRNA	chrNC_019459.2:56678755-56684916:-	--
gene21821	0.317534	0.502356	0.127903	0.239726	0.628006	0.153319	0.299242	0.218662	0.335774	LOC105603216	lncRNA	chrNC_019475.2:55598648-55599951:+	--
gene16372	0.425645	0.588512	0.313508	0.394797	0.210456	0.254454	0.132239	0.325678	0.225048	LOC105616582	lncRNA	chrNC_019469.2:70697671-70701148:-	--
gene8403	0.0765997	0.106928	0.104905	0.0925279	0.126247	0.0308214	0.0610813	0.128941	0.0607499	LOC105609822	lncRNA	chrNC_019461.2:102697273-102705046:-	--
gene13226	1.23706	1.58964	6.33984	1.38171	2.39633	0.540029	3.92119	2.58284	3.63764	LOC105616020	lncRNA	chrNC_019466.2:33870959-33873130:-	--
gene12409	0	0	0	0	0	0	0	0.0192156	0.132783	LOC106991309	lncRNA	chrNC_019465.2:19332668-19374111:+	--
gene18335	16.9289	17.2223	23.9655	13.6302	21.1618	12.5642	16.234	14.8287	15.1126	LOC105616898	lncRNA	chrNC_019471.2:51531130-51532540:+	--
gene12213	1.33643	2.43505	1.69994	1.27447	2.85181	1.3585	1.77443	0.774989	0	LOC105606521	lncRNA	chrNC_019464.2:85014290-85017711:-	--
gene27235	0.954999	0.431674	0.923216	0.63859	1.10178	0.570905	1.30547	0.647199	0.721327	LOC105605360	lncRNA	chrNC_019484.2:11456432-11484209:+	--
gene15988	0.103046	0.191794	0.199234	0.0311184	0.203801	0.165851	0.08964	0.0946138	0.163448	LOC105606448	lncRNA	chrNC_019469.2:41208765-41213484:+	--
gene7821	0.0476339	0.0797923	0	0	0	0	0	0.021868	0	LOC105612556	lncRNA	chrNC_019461.2:24150524-24159169:+	--
gene25304	0.543105	0.336949	0.116673	0.218679	0.537065	0.349646	0	0	0.638114	LOC105604488	lncRNA	chrNC_019480.2:42476639-42477666:-	--
gene10105	0.00644039	0.165422	0.0373563	0.105025	0.00636878	0.0435359	0.02241	0.0827871	0.0681035	LOC105613697	lncRNA	chrNC_019462.2:71756417-72008925:-	--
gene1178	3.71919	1.37381	6.08454	6.58332	4.24365	5.66364	4.20592	3.41484	3.05551	LOC106990854	lncRNA	chrNC_019458.2:99780201-99781415:-	--
gene14837	0.0343547	0.123622	0.0147606	0.0034582	0.0113242	0.0221173	0.0564498	0.0490675	0	LOC105608394	lncRNA	chrNC_019468.2:34343983-34358904:+	--
gene18697	0	0	0	0	0.0218698	0	0.0192385	0	0	LOC105601998	lncRNA	chrNC_019471.2:58680832-58687765:-	--
gene24853	0.51715	0.716259	0.527869	0.656967	1.13422	1.2806	0.281482	0.583591	0.757657	LOC105604280	lncRNA	chrNC_019479.2:27610734-27629786:-	--
gene12993	0.255935	0.635142	0.852216	0.669834	0.759268	0.439384	0.519489	0.757195	1.32311	LOC105614210	lncRNA	chrNC_019466.2:12969743-12978190:+	--
gene10002	0.0985994	0	0.0317726	0	0.130004	0	0	0.150885	0	LOC105606717	lncRNA	chrNC_019462.2:59207474-59237262:+	--
gene26286	0	0	0	0	0	0	0	0	0.0550825	LOC105604805	lncRNA	chrNC_019481.2:37593346-37595847:+	--
gene29229	0	0.0623445	0.0231296	0.00722526	0	0.00770165	0.00693771	0.021968	0	LOC105606111	lncRNA	chrNW_014644089.1:22224-32179:+	--
gene16501	0.142953	0.159642	0.30403	0.123034	0.197909	0.110438	0.261145	0.14438	0.0906989	LOC105616637	lncRNA	chrNC_019470.2:5005242-5010612:+	--
gene8381	0.0752598	0.0504275	0	0.0136364	0	0.0145355	0.0261874	0.0691012	0.0159166	LOC106990412	lncRNA	chrNC_019461.2:100548934-100553326:-	--
gene9933	0.159276	0	0	0	0.840026	0.256351	0.0923694	0.0974947	0.280709	LOC105615277	lncRNA	chrNC_019462.2:54786274-54786966:-	--
gene3749	1.63708	2.11686	1.5826	2.06857	2.38572	1.28969	1.23672	2.37334	1.86779	LOC106990948	lncRNA	chrNC_019459.2:110318059-110343195:-	--
gene4833	5.64874	6.95913	4.66161	3.56209	2.76676	3.6332	3.21751	5.93576	5.82754	LOC105606974	lncRNA	chrNC_019459.2:242060172-242074535:-	--
gene24663	0.639563	0.428537	1.17473	0.463532	0.948677	1.17348	0.723263	0.704672	0.946823	LOC105604227	lncRNA	chrNC_019479.2:13396602-13432143:+	--
gene15852	0.238893	0.32395	0.0907275	0.32464	0.244674	0.181261	0.0519533	0.219344	0.433056	LOC105616511	lncRNA	chrNC_019469.2:29411131-29415054:+	--
gene325	1.79078	2.28553	2.2258	2.06934	3.12612	2.15284	3.02022	1.94624	1.23667	LOC105607754	lncRNA	chrNC_019458.2:19035550-19061433:-	--
gene16226	1.00798	0.683942	0.684571	0.895846	0.62456	0.887144	0.538315	1.04265	0.870246	LOC105608232	lncRNA	chrNC_019469.2:57561245-57567133:+	--
gene27215	0.166108	0.103056	0.0832638	0.117045	0.188596	0.219819	0.0749247	0.0621359	0.0585501	LOC105605347	lncRNA	chrNC_019484.2:8630737-8668963:-	--
gene27089	2.38117	0.66479	1.5513	1.61793	2.27791	1.7496	2.00384	0.855516	0.738966	LOC105605242	lncRNA	chrNC_019483.2:35112422-35117241:+	--
gene27152	0	0	0	0.0300287	0.0655548	0	0	0	0.10515	LOC105605292	lncRNA	chrNC_019483.2:43128433-43162145:-	--
gene12905	0.0239894	0	0	0.0217333	0	0	0	0	0	LOC105608371	lncRNA	chrNC_019465.2:86101490-86115410:+	--
gene11276	0	0.0669993	0.0347991	0.0108706	0	0	0	0.0991543	0.038065	LOC105611450	lncRNA	chrNC_019464.2:16152791-16225589:+	--
gene12997	0.388642	2.21241	0.238254	1.38261	1.25607	0.219692	1.95427	1.61883	0.671581	LOC106991342	lncRNA	chrNC_019466.2:13017231-13025050:-	--
gene25853	0	0	0	0	0	0	0	0	0.326643	LOC105604695	lncRNA	chrNC_019481.2:18480273-18480744:-	--
gene15866	0	0	0	0.0122957	0	0	0	0	0	LOC105607258	lncRNA	chrNC_019469.2:31036551-31110246:+	--
gene13895	12.3575	25.2094	6.52325	6.93569	3.13541	4.13484	8.33342	31.762	13.2679	LOC105609559	lncRNA	chrNC_019467.2:35381434-35394087:-	--
gene8680	0.228282	0.0477998	0.0275855	0.064629	0.0423269	0.0413342	0.0992912	0.0786004	0.347005	LOC105615181	lncRNA	chrNC_019462.2:1021364-1032794:+	--
gene20119	0.0500192	0.00930977	0.08865	0.0528677	0.0741945	0.0483029	0.0580156	0.0306173	0	LOC105602434	lncRNA	chrNC_019473.2:1423881-1512465:-	--
gene19789	0	0.0366307	0	0	0.0259493	0	0	0	0	LOC106991641	lncRNA	chrNC_019472.2:65263652-65281715:+	--
gene12904	0	0.0652505	0	0	0	0	0	0	0	LOC105608370	lncRNA	chrNC_019465.2:85912841-85938584:+	--
gene25963	0.554553	0.344052	0.655229	0.669866	1.11708	0.436353	0.357337	0.0377165	1.10766	LOC105604727	lncRNA	chrNC_019481.2:26092841-26097118:-	--
gene5471	0.898133	1.15997	0.422796	0.792442	0.633287	0.444971	0.679379	1.01108	1.28832	LOC106991042	lncRNA	chrNC_019460.2:34559857-34564853:+	--
gene8377	0	0	0	0.0229287	0.0250275	0	0	0	0	LOC106990183	lncRNA	chrNC_019461.2:99320806-99335639:-	--
gene13575	3.98676	3.95053	7.11104	6.61319	8.99539	6.88655	5.95924	5.51655	6.76898	LOC105609758	lncRNA	chrNC_019466.2:85828621-85829320:+	--
gene3727	0.303105	0.11283	0.459061	0.118993	0.379664	0.956169	0.219726	0.0834904	0.235045	LOC106990444	lncRNA	chrNC_019459.2:105457540-105477631:+	--
gene8730	0	0.350585	0.0357044	0	0.0182614	0.0178331	0.11245	0.0508668	0	LOC106991178	lncRNA	chrNC_019462.2:3500374-3505440:-	--
gene13139	0	0	0.0526584	0.00986969	0	0.105204	0.0094769	0.0100027	0	LOC105608700	lncRNA	chrNC_019466.2:22203214-22303339:+	--
gene26172	0	0	0	0	0	0	0.0202667	0	0	LOC105604782	lncRNA	chrNC_019481.2:35264586-35270785:+	--
gene20654	0.0932697	0.0416633	0	0.118297	0.0184465	0.108083	0.0162271	0.274039	0	LOC105602739	lncRNA	chrNC_019474.2:13307529-13310776:+	--
gene10516	0.114141	1.08346	0.634468	0.542884	1.1005	0.606234	1.6383	0.445402	0.694011	LOC105615455	lncRNA	chrNC_019463.2:37061709-37062975:+	--
gene8124	33.521	22.3906	31.7997	35.6901	29.5856	31.3876	21.7337	31.7127	26.0052	LOC105606593	lncRNA	chrNC_019461.2:68904924-68908543:-	--
gene28804	1.16102	2.87555	0.916798	2.09325	1.38115	1.72618	1.43496	1.87344	2.21232	LOC105605893	lncRNA	chrNW_014641004.1:7184-19914:+	--
gene28145	0.311593	0.639815	0.136036	0.245865	0.636136	0.174717	0.445929	0.110746	0.116917	LOC105605603	lncRNA	chrNC_019484.2:107690902-107694718:-	--
gene25776	0.505792	0.616189	1.15572	0.499882	1.887	0.821463	0.979975	0.949913	0.656403	LOC105604668	lncRNA	chrNC_019481.2:10670841-10673409:-	--
gene26385	0.246315	0.3553	0.357176	0.362619	0.223278	0.277507	0.294621	0.216735	0.11938	LOC105604890	lncRNA	chrNC_019482.2:880647-913855:+	--
gene22846	0.423649	0.520418	0.90101	0.53733	0.293257	0.0818226	0.257973	0.350083	0.0447985	LOC106991803	lncRNA	chrNC_019477.2:9499789-9501195:+	--
gene14961	0.41257	0.875396	0.39884	0.112131	1.01996	0.478097	0.538342	0.45457	0.349016	LOC105616365	lncRNA	chrNC_019468.2:38593111-38594105:+	--
gene17520	0	0	0	0.0117793	0.0128575	0	0	0.0119381	0	LOC105609367	lncRNA	chrNC_019471.2:6051117-6055173:+	--
gene18204	0.27357	0.809596	0.846291	0.669175	1.02801	1.21524	0.404564	0.627959	0.318214	LOC105608813	lncRNA	chrNC_019471.2:48540074-48636818:-	--
gene14499	0	0	0	0.0158551	0	0.067602	0.0152241	0.0160689	0	LOC105611251	lncRNA	chrNC_019468.2:23033342-23050103:+	--
gene22466	0.519896	0.696709	0.634041	0.318832	1.01241	0.486609	0.494005	0.308443	0.219904	LOC105603536	lncRNA	chrNC_019476.2:49250916-49259379:-	--
gene12319	0	0.233525	0.144395	0.0541276	0	0	0.337827	0.411429	0.0947677	LOC105615810	lncRNA	chrNC_019465.2:2424170-2426692:-	--
gene7530	0.622473	0.849618	0.267447	0.438614	0.478762	2.00371	0.360993	0.444527	0.65823	LOC105609478	lncRNA	chrNC_019460.2:214681179-214681817:-	--
gene21161	0.818829	0.889708	0.53485	0.400985	0.634649	0.747991	0.731551	0.44703	0.491437	LOC105602940	lncRNA	chrNC_019474.2:68292786-68294351:+	--
gene13287	0.0416722	0.116343	0.120856	0.0755062	0.0618132	0.0804846	0.108752	0.0765241	0	LOC105609787	lncRNA	chrNC_019466.2:42169050-42174215:+	--
gene1765	0.109194	0.0975531	0.179452	0.346236	0.453514	0.463967	0.142482	0.12031	0.577331	LOC105616525	lncRNA	chrNC_019458.2:138830635-138833733:-	--
gene3892	0.0845137	0	0.122552	0.0382828	0.041787	0.285649	0.220556	0.155196	0.670264	LOC105608946	lncRNA	chrNC_019459.2:128451876-128570076:-	--
gene9719	0.354325	0.197845	0.171266	0	0.525577	0.570279	0.41097	0.216887	0.249786	LOC105615257	lncRNA	chrNC_019462.2:41512040-41512778:+	--
gene16309	0	0	0	0	0.047687	0	0	0	0	LOC106991497	lncRNA	chrNC_019469.2:64418169-64418920:+	--
gene10349	0	0	0	0.0727606	0	0.038779	0	0	0.297245	LOC105615398	lncRNA	chrNC_019463.2:12182452-12189514:-	--
gene19187	0.00664049	0.00741572	0.00641949	0.0240639	0.00656665	0	0.0404359	0	0.0842633	LOC105607195	lncRNA	chrNC_019472.2:32203960-32209444:-	--
gene28088	0.201424	0.246361	0.278172	0.225928	0.663946	0.435337	0.350437	0.211361	0.223137	LOC105605584	lncRNA	chrNC_019484.2:97664527-97729809:+	--
gene12643	0.0291632	0.0325678	0	0.47557	0.115356	0.0844876	0.329798	0.24099	0.431738	LOC105615883	lncRNA	chrNC_019465.2:53623637-53624849:-	--
gene83	0.937206	2.73055	1.03205	1.30591	0.802727	0.781525	0.969344	1.48162	2.82746	LOC105616095	lncRNA	chrNC_019458.2:5003745-5017661:-	--
gene3116	0.436845	0.290069	0.570685	0.748739	0.490364	0.638485	0.688129	0.628747	1.0737	LOC105607153	lncRNA	chrNC_019459.2:33599249-33602106:-	--
gene10387	0	0	0	0	0	0	0.0111746	0	0	LOC106991230	lncRNA	chrNC_019463.2:16600481-16619026:-	--
gene28778	0	0	0	0	0.105341	0	0	0.0326027	0	LOC105605880	lncRNA	chrNW_014640861.1:163-2204:+	--
gene15147	0.0180936	0	0	0.0819599	0.0268386	0.0174728	0.0236094	0	0.00956648	LOC106991430	lncRNA	chrNC_019468.2:42386278-42402962:+	--
gene12332	0	0.137535	0.0170084	0.0159393	0.0173983	0.0849512	0	0	0.093023	LOC105608717	lncRNA	chrNC_019465.2:6016134-6025286:+	--
gene11399	0.131362	0.440091	0.660347	0.714046	0.805385	0.507417	0.15998	0.410081	0.0833445	LOC105613071	lncRNA	chrNC_019464.2:21814904-21822807:+	--
gene3278	0.0828844	0.157897	0.188532	0.101592	0.159104	0.164789	0.10179	0.111914	0.221692	LOC105610077	lncRNA	chrNC_019459.2:48509457-48517021:-	--
gene16699	1.298	1.09847	0.686219	0.891133	1.32368	0.979267	0.626314	0.82866	1.1581	LOC105616690	lncRNA	chrNC_019470.2:33802232-33871414:-	--
gene3023	0.0310007	0.0576996	0.0699275	0.0561704	0.030656	0.0698529	0.0359567	0.0284638	0	LOC106990926	lncRNA	chrNC_019459.2:23778152-23810724:-	--
gene6354	0	0	0	0.0105831	0	0	0.0101619	0	0	LOC105610999	lncRNA	chrNC_019460.2:133191304-133203930:+	--
gene20397	4.73277	2.75866	3.40727	3.12338	6.45327	13.726	5.18144	2.43064	2.81562	LOC106991666	lncRNA	chrNC_019473.2:36217425-36295886:-	--
gene11535	0	0.409372	0	0	0	0	0	0	0	LOC105613622	lncRNA	chrNC_019464.2:24414639-24423579:-	--
gene4307	0.60726	1.31863	0.0978416	0.122256	0.467061	0.0651581	0.264128	0.15488	0.142698	LOC106990596	lncRNA	chrNC_019459.2:199418578-199430082:+	--
gene20485	0.730479	1.29562	0.872326	0.622853	0.679865	0.66392	1.00923	0.63125	0.545252	LOC106991669	lncRNA	chrNC_019473.2:56416067-56416926:+	--
gene22057	2.02214	1.58075	2.63904	2.01516	1.73303	1.95276	1.64179	1.33061	2.85107	LOC105603320	lncRNA	chrNC_019476.2:114449-136553:+	--
gene21522	0.0780015	0.459295	0.0616955	0.0706659	0.0911586	0.0479342	0.203561	0.0976616	0.254945	LOC105603123	lncRNA	chrNC_019475.2:25654681-25745775:+	--
gene28406	0.0441725	0	0.213512	0.0800366	0.0873627	0.127971	0	0.162231	0	LOC106991996	lncRNA	chrNW_014639175.1:7-4678:+	--
gene11730	0	0	0	0	0	0	0	0.0390981	0	LOC105613304	lncRNA	chrNC_019464.2:38247736-38323492:+	--
gene2863	0	0	0	0	0	0	0	0.385042	0	LOC105606552	lncRNA	chrNC_019459.2:7761783-7762291:+	--
gene22449	0.162706	0.64294	0.810652	0.340163	0.606456	0.193382	0.609701	0.35624	0.635269	LOC106991779	lncRNA	chrNC_019476.2:48945622-48951356:+	--
gene6160	0	1.07824	0.35002	0.10934	0.477392	0.116549	0.524941	0.0554068	0	LOC106991070	lncRNA	chrNC_019460.2:108078156-108078988:-	--
gene24098	0.0298732	0.133443	0.0433185	0.0405957	0.059082	0.0576964	0.0649668	0.0822859	0	LOC105604059	lncRNA	chrNC_019478.2:31436371-31443400:-	--
gene20599	1.19905	1.3721	2.01778	1.13993	2.7374	0.757645	0.721125	1.14171	1.61231	LOC105602693	lncRNA	chrNC_019474.2:4200410-4202726:-	--
gene8096	0.0639872	0.0357286	0	0.0144924	0	0.0772396	0.0556625	0.0293755	0	LOC106991131	lncRNA	chrNC_019461.2:66545696-66555930:+	--
gene329	0.335487	0	0.283782	0.265944	0.456166	0.526461	0.437761	0.26953	0.399104	LOC106990837	lncRNA	chrNC_019458.2:19178036-19182173:-	--
gene13798	0	0	0.208984	0.048962	0.0712583	0.069587	0.0940269	0.0330814	0.152398	LOC105616153	lncRNA	chrNC_019467.2:25316230-25318117:-	--
gene3594	0.966133	0.777828	0.532151	0.519057	0.499913	0.379702	0.312722	0.361018	1.2711	LOC105608303	lncRNA	chrNC_019459.2:89027403-89031511:+	--
gene17251	0.23272	0.0742539	0.144627	0.240953	0.197256	0.160525	0.0723012	0.0763129	0.175778	LOC105606890	lncRNA	chrNC_019470.2:66451874-66456002:+	--
gene13030	3.04003	2.19899	1.7032	1.75263	2.45964	1.70138	1.98339	1.77625	1.2055	LOC105615980	lncRNA	chrNC_019466.2:13574987-13590938:-	--
gene28752	0.351816	0.327407	0.0566846	0	0	0.0566241	0.0510075	0	0	LOC105605868	lncRNA	chrNW_014640765.1:7554-8353:-	--
gene16900	0.105306	0	0.162883	0.0190806	0.14579	0	0	0	0	LOC105606256	lncRNA	chrNC_019470.2:50597830-50601854:+	--
gene22078	0.668316	0.746337	0.646074	0.605464	1.41618	0.921978	0.913579	1.84088	1.2115	LOC105610561	lncRNA	chrNC_019476.2:3748524-3749083:-	--
gene5857	0.607083	0.387403	0.964158	0.589275	0.686094	0.293126	1.54658	1.55277	0.22927	LOC106991055	lncRNA	chrNC_019460.2:81870311-81878769:-	--
gene29118	0.254841	0.379457	0	0.230875	0	0	0.369478	0.0779957	0.179654	LOC105606044	lncRNA	chrNW_014642777.1:796-1441:+	--
gene427	0.223383	1.06501	0.506648	0.217942	0.883595	0.622263	0.620332	0.339209	0.299811	LOC106990841	lncRNA	chrNC_019458.2:26047239-26129664:+	--
gene23194	0	0	0.00904712	0	0.018509	0.0180749	0.00814103	0	0	LOC105603769	lncRNA	chrNC_019477.2:27168144-27206053:-	--
gene12312	0.0134236	0	0.0583957	0.0121612	0.126106	0	0.00583859	0.0308127	0.0851681	LOC105612327	lncRNA	chrNC_019465.2:1619480-1708024:-	--
gene17600	9.95526	4.97249	14.3931	13.3051	8.69373	10.8474	6.88845	7.50296	8.4003	LOC106991585	lncRNA	chrNC_019471.2:12752281-12755937:-	--
gene5819	0.943108	1.66261	0.705293	1.16071	1.11836	0.906929	0.870288	1.05473	1.46143	LOC105606936	lncRNA	chrNC_019460.2:78341749-78358885:-	--
gene26943	0.0124672	0.0139226	0.0281219	0.0941223	0	0	0	0.0534191	0.0659166	LOC105605168	lncRNA	chrNC_019483.2:16964281-16974013:-	--
gene10535	0.230566	0.933374	0.125377	0.0783307	0.0570004	0.222654	0.137891	0.11908	0.670478	LOC106991209	lncRNA	chrNC_019463.2:41315479-41317823:-	--
gene10272	0	0	0	0	0	0	0	0.0327607	0	LOC106991206	lncRNA	chrNC_019462.2:106208879-106315831:+	--
gene10993	0	0.129073	0	0.0856719	0	0.0507336	0.0731221	0	0	LOC105607312	lncRNA	chrNC_019463.2:106014720-106032939:+	--
gene2836	0.303584	0.526571	0.924151	0.245774	0.427956	0.318117	0.584364	0.195712	0.621555	LOC105606506	lncRNA	chrNC_019459.2:2104338-2142049:-	--
gene7633	0.19224	0.357805	0.371685	0.232215	0.443572	0.371288	0	0.764871	0	LOC105610651	lncRNA	chrNC_019460.2:220134068-220135063:-	--
gene10813	0.245	0.121601	0.0263162	0.0246621	0.215356	0.0788644	0	0.0749836	0	LOC105615517	lncRNA	chrNC_019463.2:87124695-87125966:-	--
gene4944	5.14222	4.98942	6.19348	5.04047	10.3368	7.24515	6.5265	4.33442	4.45706	LOC105611588	lncRNA	chrNC_019459.2:248703796-248706319:+	--
gene23861	1.55212	0.79093	0.819426	3.00342	0.946247	1.96452	0.937265	1.1553	1.94005	LOC105603998	lncRNA	chrNC_019478.2:16034094-16045944:+	--
gene15661	2.03098	1.86594	1.67096	2.4533	1.752	1.47444	1.72916	1.26963	2.23903	LOC105609383	lncRNA	chrNC_019469.2:2768417-2771086:-	--
gene3821	0.0188503	0	0.0364459	0	0.0186407	0.00910175	0	0.0605771	0	LOC106990557	lncRNA	chrNC_019459.2:117623243-117633534:+	--
gene16394	1.05292	1.38581	1.63588	0.635932	0.743723	0.617338	1.69012	0.94374	0.755524	LOC105616590	lncRNA	chrNC_019469.2:73317472-73323658:+	--
gene9499	0.29318	0	0.141712	0.132804	0.28992	0.566241	0	0	0	LOC105611551	lncRNA	chrNC_019462.2:36298924-36299844:+	--
gene2329	0.0611243	0	0.0590901	0.276879	0.120889	0	0.159516	0.168367	0.0646355	LOC105603497	lncRNA	chrNC_019458.2:216284880-216291516:-	--
gene1509	2.01105	2.30493	3.69639	2.12158	1.91019	1.43098	3.53335	1.60352	2.70019	LOC105612162	lncRNA	chrNC_019458.2:109423582-109426615:-	--
gene28256	0.0953185	0.152727	0.160254	0.0337908	0.0696694	0.0600312	0.032446	0.0684926	0.0657352	LOC105605627	lncRNA	chrNC_019484.2:120057060-120070477:-	--
gene14182	0	0	0.0655481	0.0122856	0	0.0130956	0	0.0622561	0	LOC101121108	lncRNA	chrNC_019468.2:5343647-5348078:+	--
gene9239	5.66687	5.93899	4.69165	2.94872	7.61549	8.13848	4.44929	3.20193	3.22667	LOC105609861	lncRNA	chrNC_019462.2:15586579-15589319:-	--
gene27332	0.373172	0.185217	0	0.225385	0.16401	0.0400408	0	0.114212	0	LOC105605399	lncRNA	chrNC_019484.2:21105328-21135334:-	--
gene19822	0.020223	0.12647	0.16031	0.0329781	0.0239978	0.0390583	0.0914785	0.0742726	0.0855389	LOC105602370	lncRNA	chrNC_019472.2:73668003-73693267:-	--
gene22312	0.0152005	0	0.0220419	0.0550837	0.0150314	0.0440367	0.119006	0.0628045	0.0884049	LOC105603451	lncRNA	chrNC_019476.2:32786493-32792738:-	--
gene11128	0.175908	0.261926	0.170054	0	0.231936	0.736114	0.459068	0.0538378	1.4881	LOC105612984	lncRNA	chrNC_019464.2:3866115-3872904:+	--
gene16263	0.0114993	0.029964	0.0370552	0.017363	0.0227428	0.0185078	0.0233408	0.0105583	0.101332	LOC105616563	lncRNA	chrNC_019469.2:60751517-60760247:+	--
gene25110	0	0.0171786	0.00991389	0	0.0608469	0.0346616	0.026763	0.018832	0	LOC105604393	lncRNA	chrNC_019480.2:4982657-5019576:-	--
gene15797	0	0	0	0.153917	0.504015	0.32813	0	0.779957	0	LOC105616501	lncRNA	chrNC_019469.2:25441298-25441572:-	--
gene20985	0.559539	0.468646	0.878991	1.14056	0.922196	0.472798	0.588148	0.727814	1.1094	LOC105602888	lncRNA	chrNC_019474.2:56716750-56719155:-	--
gene20341	0	0.0732614	0.126839	0.0891497	0.0324366	0.158379	0.114136	0	0.173428	LOC105602554	lncRNA	chrNC_019473.2:28513204-28528569:+	--
gene17232	0	0.0940204	0.0406948	0.114411	0.166511	0.406514	0.256334	0	0	LOC105606898	lncRNA	chrNC_019470.2:65437787-65451768:+	--
gene20134	0	0	0.0241348	0.0282722	0.03086	0.00602725	0	0	0	LOC105602443	lncRNA	chrNC_019473.2:2557947-2563555:+	--
gene1762	0.0410294	0.020827	0.0180291	0.0101375	0.0258193	0.0684373	0.0162234	0.0273977	0.0118326	LOC105607351	lncRNA	chrNC_019458.2:138397025-138453596:-	--
gene23189	0	0	0.0423262	0	0.0144322	0.042281	0.0507828	0.0134001	0	LOC106990499	lncRNA	chrNC_019477.2:27094097-27108138:+	--
gene13120	0.145501	0.162487	0.443615	0.243355	0.365241	0.345866	0.379713	0.0616588	0.130188	LOC105616000	lncRNA	chrNC_019466.2:20139669-20142692:+	--
gene3399	0.110385	0.416043	0.25344	0.125005	0.23196	0.346443	0.492124	0.228043	0.233452	LOC106990384	lncRNA	chrNC_019459.2:59900289-59915838:-	--
gene8329	0	0	0.0122193	0	0	0	0	0	0	LOC105608853	lncRNA	chrNC_019461.2:94195464-94198836:+	--
gene8316	0.302496	0.216199	0.116972	0.306934	0.227341	0.280432	0.294719	0.333291	0.255898	LOC105615084	lncRNA	chrNC_019461.2:93301547-93304318:+	--
gene19747	1.24116	3.09197	3.78415	4.41124	3.68207	4.51769	5.89674	6.0486	2.62491	LOC106991639	lncRNA	chrNC_019472.2:61972195-61973206:-	--
gene15710	0.0339093	0.075736	0	0.0307203	0.570048	0.0982374	0	0	0	LOC106991476	lncRNA	chrNC_019469.2:5629989-5635729:-	--
gene4922	1.78899	1.2579	0.448375	0.360165	2.29327	0.767823	0.749301	3.71104	0.42039	LOC105611567	lncRNA	chrNC_019459.2:247981310-247988338:+	--
gene17680	1.4443	1.25853	0.912467	1.4817	1.29547	1.17866	1.49706	1.13186	2.23282	LOC105616846	lncRNA	chrNC_019471.2:17647074-17754973:-	--
gene2430	0	0.115345	0.0748873	0.116967	0.153208	0.0249358	0.0224624	0.260796	0.273051	LOC106990883	lncRNA	chrNC_019458.2:233171347-233219820:-	--
gene14196	0.877745	0.802552	0.641703	0.561608	0.650988	0.768162	0.596524	0.63466	0.330659	LOC105612047	lncRNA	chrNC_019468.2:7179230-7186264:+	--
gene28905	0.344173	0.247969	0.118061	0.0704075	0.120768	0.053607	0.0965793	0.122326	0.187842	LOC105605942	lncRNA	chrNW_014641527.1:345-5289:-	--
gene12410	0	0	0	0	0	0.120273	0	0	0	LOC106991310	lncRNA	chrNC_019465.2:19334390-19337469:+	--
gene15232	0	0	0	0	0	0.0308809	0	0	0	LOC105611051	lncRNA	chrNC_019468.2:44727547-44731599:+	--
gene19059	0.0230225	0.0514204	0.0111282	0.0417147	0.0796828	0.0333488	0	0.0211385	0	LOC105602163	lncRNA	chrNC_019472.2:22169355-22189515:+	--
gene8101	0	0	0	0	0	0.0171129	0	0	0	LOC105615041	lncRNA	chrNC_019461.2:66706447-66710227:+	--
gene20876	2.26384	4.84044	2.88241	1.7508	2.37517	1.81292	2.97799	3.14323	1.13855	LOC105602860	lncRNA	chrNC_019474.2:51014135-51015508:+	--
gene16032	0.63249	0.511479	0.337346	0.750837	1.18621	0.947774	0.739928	0.300379	0.761074	LOC106991487	lncRNA	chrNC_019469.2:44838099-44840139:-	--
gene15160	0.0172909	0	0.0501464	0.0156648	0.0683946	0	0.0150414	0	0	LOC105616379	lncRNA	chrNC_019468.2:42623315-42625323:+	--
gene11950	0.0785801	0.046802	0.0658363	0.0616981	0.0466238	0.0455303	0.0273428	0.10101	0.0997129	LOC105610712	lncRNA	chrNC_019464.2:63753099-63797247:-	--
gene15418	0	0	0	0	0	0	0.0615796	0	0	LOC105606278	lncRNA	chrNC_019468.2:52791953-52792961:-	--
gene18400	0.103724	0.0463331	0.130353	0.0845722	0.143599	0.210346	0.108275	0.0761887	0.0767775	LOC105608446	lncRNA	chrNC_019471.2:52645301-52651486:-	--
gene27123	0.487197	1.36018	0.54948	0.514941	1.12415	0.23524	0.77699	0	0	LOC106991954	lncRNA	chrNC_019483.2:38465056-38476268:-	--
gene648	0	0.0186289	0	0	0	0	0	0	0	LOC105610622	lncRNA	chrNC_019458.2:53770522-53797046:-	--
gene12647	2.11756	1.22752	1.01573	1.72804	1.54254	2.88004	0.632772	1.20219	1.70932	LOC105615890	lncRNA	chrNC_019465.2:54188361-54194160:+	--
gene246	0.210512	0.910967	0.432451	0.35759	0.54645	0.381167	0.549374	0.241607	0.166954	LOC105606247	lncRNA	chrNC_019458.2:15524877-15526239:+	--
gene10015	0.244626	1.3269	0.979723	0.949802	0.449254	0.776193	1.3376	0.256695	2.18029	LOC105615285	lncRNA	chrNC_019462.2:59748887-59751115:+	--
gene26938	0.0108764	0.0242922	0.0184002	0.0443407	0.0134443	0.013129	0	0.00499316	0.020127	LOC105605165	lncRNA	chrNC_019483.2:15675955-15742556:+	--
gene14893	0	0.0233961	0	0	0	0	0	0.0128239	0	LOC106991422	lncRNA	chrNC_019468.2:36206398-36212587:-	--
gene18653	1.01546	1.63014	1.34979	1.1212	1.12969	1.16448	1.29742	0.291363	0.67112	LOC105613405	lncRNA	chrNC_019471.2:57548977-57557484:+	--
gene22327	0.861605	0.936926	0.716284	0.597815	0.658128	0.639052	0.613385	0.460464	0.552242	LOC105603471	lncRNA	chrNC_019476.2:36404742-36801894:-	--
gene17040	0.394632	0.0991582	0.295662	0.241325	0.312195	0.400146	0.26605	0.199286	0.0521627	LOC105616729	lncRNA	chrNC_019470.2:56717124-56721116:+	--
gene8293	0.0748123	0	0.0904031	0.0395363	0.0369902	0.0361227	0.0813491	0.0457935	0.0857023	LOC105608862	lncRNA	chrNC_019461.2:92475419-92487920:+	--
gene26391	0	0	0.165087	0.132609	0.0964978	0	0	0.0223994	0	LOC105604895	lncRNA	chrNC_019482.2:1897048-1923313:+	--
gene14909	3.78873	1.44315	2.72569	2.62088	2.88982	1.84355	3.07865	1.34833	2.73303	LOC105608415	lncRNA	chrNC_019468.2:36849818-36854674:+	--
gene1917	0	0.0376368	0.130323	0	0	0.0650918	0.0293177	0	0	LOC105616835	lncRNA	chrNC_019458.2:170762820-170773051:+	--
gene8622	1.06566	0.700038	1.15139	0.65309	1.36375	0.302674	0.817954	0.633116	0.629723	LOC106991149	lncRNA	chrNC_019461.2:113183159-113184433:+	--
gene2398	1.74748	3.25248	1.8301	2.70453	3.09609	1.82815	1.83683	2.27302	4.46568	LOC105603721	lncRNA	chrNC_019458.2:228393722-228394247:+	--
gene14774	0.207987	0	0.0287236	0.0538363	0.381967	0.0860788	0.129234	0.136405	0	LOC105611613	lncRNA	chrNC_019468.2:31964150-31968821:-	--
gene9774	0.0199095	0.0222338	0.0256625	0.0360742	0.0196881	0	0.0288654	0.0182803	0	LOC105607056	lncRNA	chrNC_019462.2:44938265-44944877:+	--
gene6751	0.607022	0.677887	0.6771	0.761448	0.646447	0.315643	0.284334	0.493039	0.864085	LOC105612393	lncRNA	chrNC_019460.2:162851113-162863185:-	--
gene10264	0	0	0	0	0.018742	0	0	0	0.0400829	LOC105609683	lncRNA	chrNC_019462.2:102650068-102866815:+	--
gene4071	0.0326237	0.0728646	0.015769	0.0443334	0.145174	0.0787608	0	0.0599081	0.15524	LOC106990958	lncRNA	chrNC_019459.2:148713667-148717210:-	--
gene27178	0.40806	0.25633	0.54241	0.323474	0.353082	0.270915	0.510272	0.0702502	0	LOC105605323	lncRNA	chrNC_019484.2:1922521-1926835:-	--
gene15307	1.21576	1.69711	1.32221	0.963744	1.72822	0.366888	0.396595	0.767435	0.803497	LOC105612385	lncRNA	chrNC_019468.2:48859807-48860497:+	--
gene3420	0.0512046	0	0	0	0	0	0	0	0	LOC105607845	lncRNA	chrNC_019459.2:63548894-63555364:+	--
gene25094	0.32561	0.191729	0.263265	0.244036	0.371752	0.308721	0.339898	0.323426	0.46013	LOC105604384	lncRNA	chrNC_019480.2:3316431-3329217:-	--
gene3570	0.162522	0.097728	0.181284	0.101933	0.0494506	0.0845089	0.0978767	0.0918289	0.542012	LOC106990913	lncRNA	chrNC_019459.2:86013618-86016370:+	--
gene17425	0.018223	0.101752	0.105699	0.0990552	0.144163	0.0527931	0.0951131	0.217513	0.0192698	LOC106990143	lncRNA	chrNC_019470.2:78376180-78378535:+	--
gene3818	0	0	0	0	0	0.028287	0	0	0	LOC105608783	lncRNA	chrNC_019459.2:117392797-117397961:+	--
gene23727	0	0.115887	0	0.470066	0.205237	0.025053	0.157976	0	0	LOC105603901	lncRNA	chrNC_019477.2:48561927-48568601:+	--
gene12865	0.371523	0.350068	0.336711	0.41547	0.6946	0.426045	0.691824	0.4264	0.159601	LOC105608997	lncRNA	chrNC_019465.2:81564426-81574610:-	--
gene19850	29.2824	23.0937	32.5603	31.8225	26.6935	17.8538	30.6549	23.5329	35.7019	LOC106991643	lncRNA	chrNC_019472.2:75235222-75237317:-	--
gene6110	0.316041	0.153451	0.212538	0.199179	0.135881	0.23885	0.179299	0.113548	0.116242	LOC105614683	lncRNA	chrNC_019460.2:103895049-103906125:-	--
gene29286	3.35877	2.80907	2.7011	3.24554	2.93344	3.05585	2.92499	3.29939	3.28417	LOC105612255	lncRNA	chrNW_014644474.1:16407-26218:+	--
gene15196	0.0974394	0.326444	0	0	0	0.517528	0.0423813	0.134199	0	LOC105612017	lncRNA	chrNC_019468.2:43675605-43681154:+	--
gene9556	4.70469	4.66204	4.60569	4.20829	3.38623	3.04801	3.64191	5.12896	4.18148	LOC106990586	lncRNA	chrNC_019462.2:37837699-37849759:+	--
gene13305	0.00777503	0	0	0.0422629	0	0	0	0.00713878	0	LOC105609782	lncRNA	chrNC_019466.2:43582573-43622028:+	--
gene2503	0.060017	0.055853	0.00966993	0.135932	0.049458	0.0676173	0.0609103	0.156133	0.222126	LOC105604092	lncRNA	chrNC_019458.2:243128379-243131788:+	--
gene20438	1.86519	2.57888	1.80312	0.885123	1.05397	1.28657	1.08169	0.815505	0.0939208	LOC106990644	lncRNA	chrNC_019473.2:40897758-40898311:+	--
gene8353	0.988416	1.24665	1.03421	2.10697	1.75937	1.66196	0.930632	1.53747	2.43469	LOC106991100	lncRNA	chrNC_019461.2:97341570-97344464:+	--
gene5386	0.157738	0.211383	0.331117	0.187815	0.196094	0.0826908	0.196023	0.148968	0.20969	LOC106991039	lncRNA	chrNC_019460.2:30470730-30547587:-	--
gene11115	0.117322	0	0.0547534	0.0219908	0.0480073	0.0859492	0.0351926	0.0260018	0.0684478	LOC105611988	lncRNA	chrNC_019464.2:1037052-1047946:-	--
gene22835	0	0	0.00999901	0	0.0102282	0.00998834	0	0.00949683	0	LOC105603663	lncRNA	chrNC_019477.2:9172459-9178220:+	--
gene15253	3.96271	4.62056	5.04204	4.35555	7.08813	8.41319	2.12913	5.0831	3.17357	LOC105612788	lncRNA	chrNC_019468.2:46273732-46275424:-	--
gene17702	0	0	0.057758	0	0	0	0	0	0	LOC106991588	lncRNA	chrNC_019471.2:20947677-20964624:-	--
gene14549	0.530397	1.38967	0.611349	0.554441	0.766575	0.807696	0.656596	0.861603	1.18644	LOC106991416	lncRNA	chrNC_019468.2:24347417-24349118:-	--
gene24521	0.65157	0.357203	0.727232	0.461502	1.06021	0.646374	0.448288	0.625444	0.814271	LOC105604146	lncRNA	chrNC_019478.2:48371876-48388603:+	--
gene12455	0.173034	0.0891852	0.167275	0.144703	0.184272	0.0771217	0.115786	0.0855478	0.464472	LOC105613116	lncRNA	chrNC_019465.2:23713326-23737692:-	--
gene12277	0	0	0.0572419	0.0804658	0	0	0	0	0	LOC105609324	lncRNA	chrNC_019464.2:98161090-98168282:+	--
gene14094	0.996895	2.87381	1.52402	0.735116	0.687775	0.71642	1.45206	1.68163	2.72121	LOC106991360	lncRNA	chrNC_019467.2:78032703-78034262:-	--
gene7718	0.0673361	0.112796	0.0325476	0.0305018	0.0332937	0.195077	0.0878636	0.185478	0	LOC105614936	lncRNA	chrNC_019461.2:6149915-6151115:+	--
gene25738	0.454393	1.10714	0.958409	0.0748472	0.326793	0	0.646816	0.493065	0.349451	LOC105604649	lncRNA	chrNC_019481.2:7682897-7683895:-	--
gene2003	0.614931	0.686719	0.594465	0.766012	1.67225	0.66806	0.133732	0.91749	1.70692	LOC105607786	lncRNA	chrNC_019458.2:182418066-182421182:-	--
gene718	0.0317788	0	0.0153606	0	0.0314254	0.0306884	0	0.0583565	0	LOC105609234	lncRNA	chrNC_019458.2:63685424-63692485:-	--
gene12849	0.107076	0	0	0	0.0211771	0	0.0558874	0	0	LOC105609009	lncRNA	chrNC_019465.2:79704260-79737367:-	--
gene19720	0	0.123118	0	0	0	0	0	0.0506129	0	LOC105602327	lncRNA	chrNC_019472.2:58628298-58646983:+	--
gene17718	0.302636	0.255199	0.417949	0.358106	0.329809	0.345931	0.354599	0.283542	0.163276	LOC106991591	lncRNA	chrNC_019471.2:22645818-22657135:-	--
gene13852	0.0516302	0	0	0	0	0	0	0	0.218384	LOC105610257	lncRNA	chrNC_019467.2:31106231-31109940:+	--
gene20293	0.0371406	0.0691275	0	0.0672954	0.024485	0.0239108	0.0969258	0.0341013	0.0392741	LOC105602526	lncRNA	chrNC_019473.2:22569428-22572944:+	--
gene1721	0.0325756	0.0727572	0.724304	0.0885361	0.0322134	0.0314579	0.056675	0.0897296	0.310022	LOC105610396	lncRNA	chrNC_019458.2:125119237-125129183:-	--
gene22149	0.871826	1.81564	1.13893	1.17408	1.58446	1.02395	0.778899	1.23318	1.19599	LOC105603376	lncRNA	chrNC_019476.2:12422018-12429014:+	--
gene14957	0.0834914	0.062159	0.102236	0.121023	0.110084	0.0698764	0.0484195	0.0306636	0.0647441	LOC105610170	lncRNA	chrNC_019468.2:38478959-38487277:-	--
gene5385	0.0771733	0.172365	0.511576	0.149819	0.130826	0.0851718	0.21099	0.0809806	0.41969	LOC105612943	lncRNA	chrNC_019460.2:30464181-30467944:-	--
gene15438	0.127421	0.0711481	0.024636	0.0115437	0.0252008	0.0369146	0	0	0	LOC105606289	lncRNA	chrNC_019468.2:53628272-53634044:+	--
gene8969	0.746033	1.15712	0.841405	1.05136	0.997311	1.18738	1.11768	0.215643	0.423662	LOC105610499	lncRNA	chrNC_019462.2:9634086-9641939:-	--
gene17574	2.07381	1.57275	2.79275	1.97692	2.76494	1.80338	2.00146	1.73833	2.72754	LOC105616833	lncRNA	chrNC_019471.2:10579971-10589497:+	--
gene3554	0	0.0172239	0	0	0	0	0	0.0424837	0.0326187	LOC105608177	lncRNA	chrNC_019459.2:83086217-83106148:-	--
gene5335	0.0367085	0	0	0	0	0	0	0.0252784	0	LOC105607475	lncRNA	chrNC_019460.2:20805715-20816814:+	--
gene20143	0.733207	0.904994	0.764764	0.681733	1.0685	0.857112	0.537109	0.690923	1.20379	LOC105602450	lncRNA	chrNC_019473.2:3841005-3850009:+	--
gene4031	0.0265106	0	0	0.0160116	0.0174772	0.0426682	0.0153744	0.0405686	0	LOC105609319	lncRNA	chrNC_019459.2:142709443-142713298:+	--
gene13468	0.434431	0.40429	0.458859	0.451882	0.5012	0.411756	0.377912	0.413654	0.331779	LOC105611919	lncRNA	chrNC_019466.2:74216932-74222624:+	--
gene4672	1.91131	1.20404	1.61082	0.932379	2.13237	2.03503	0.937905	0.809956	0.259116	LOC106990972	lncRNA	chrNC_019459.2:234417321-234418173:+	--
gene814	0.174608	0.263814	0.223408	0.14423	0.213294	0.252926	0.192099	0.188612	0.211791	LOC105615083	lncRNA	chrNC_019458.2:76710522-76717071:+	--
gene10350	0.486222	0.888521	1.19647	0.48054	1.39873	0.917734	1.01896	0.730527	1.21527	LOC105615397	lncRNA	chrNC_019463.2:12186974-12188530:+	--
gene15434	0.0880164	0.058975	0.153157	0.191373	0.0174075	0.135994	0.0153131	0.129302	0.186145	LOC105606285	lncRNA	chrNC_019468.2:53203389-53210307:+	--
gene28974	0.123249	0	0.321698	0.0446633	0.195006	0.297551	0	0	0.0912304	LOC106992036	lncRNA	chrNW_014641770.1:22301-29797:+	--
gene12749	0.0537939	0	0.00742909	0.104432	0.0835934	0.12616	0.00668505	0	0	LOC105612150	lncRNA	chrNC_019465.2:65920561-65964238:-	--
gene21732	0.052503	0.0418802	0.0290032	0.129106	0.0445021	0.108646	0.0391477	0.02066	0	LOC106991743	lncRNA	chrNC_019475.2:45218141-45313496:+	--
gene20523	0	0	0.0143941	0	0	0.0143787	0	0.0410135	0	LOC105602639	lncRNA	chrNC_019473.2:66192382-66195416:-	--
gene24118	0.10521	0.182766	0.169514	0.391852	0.21964	0.214488	0.152537	0.0751335	0.0741689	LOC105604069	lncRNA	chrNC_019478.2:35323786-35340362:+	--
gene1318	0	0	0	0	0.0793244	0.154928	0	0.368261	0	LOC105608947	lncRNA	chrNC_019458.2:103311741-103312487:+	--
gene4206	2.22122	1.26537	1.55613	1.56423	2.00977	2.145	1.12649	1.27982	1.58806	LOC106990967	lncRNA	chrNC_019459.2:177842866-177855800:-	--
gene17716	0.311953	0.278697	0	0.113046	0.493574	0.421749	0.814103	0.22914	0.791694	LOC105608129	lncRNA	chrNC_019471.2:22596714-22600626:-	--
gene12192	0.580199	0.9719	1.0096	1.05127	1.26225	0.840437	2.11981	0.426176	0	LOC106991294	lncRNA	chrNC_019464.2:83361704-83362366:+	--
gene25418	0.787406	0.928182	0.64843	0.343467	0.937264	0.732226	0.849864	0.776524	1.14102	LOC105604551	lncRNA	chrNC_019480.2:57050547-57053000:-	--
gene6619	2.29098	3.23567	1.46563	2.6351	3.13173	3.84996	2.02223	2.07257	2.96885	LOC105614752	lncRNA	chrNC_019460.2:152460956-152463963:+	--
gene3931	0.266268	0.156502	0.406432	0.253923	0.332599	0.277432	0.182863	0.424621	0.229697	LOC106990953	lncRNA	chrNC_019459.2:132345268-132350981:+	--
gene3453	0.0174918	0.0325563	0.0169096	0.0105645	0.0345945	0	0.0101441	0	0	LOC105607917	lncRNA	chrNC_019459.2:67551700-67561462:+	--
gene1733	0.273797	0.0955501	0.562454	0.728639	0.575348	0.479229	0.253062	0.0314239	0.30762	LOC105613472	lncRNA	chrNC_019458.2:128224680-128235554:-	--
gene25156	0.0565831	0.189566	0.0546999	0	0.195839	0.0546416	0.0246108	0.0259764	0.0299167	LOC106991869	lncRNA	chrNC_019480.2:21012942-21036908:-	--
gene16505	0.48445	0.355239	0.347014	0.423026	0.176041	0.572102	0.345262	0.139337	0.219107	LOC106991514	lncRNA	chrNC_019470.2:6159736-6180597:-	--
gene533	0.48482	0	0.0781142	0	0.479429	0.0780308	0	0.0741911	0.34178	LOC105612168	lncRNA	chrNC_019458.2:35926279-35932113:-	--
gene19118	0	0	0	0	0.0362133	0	0	0	0.0516322	LOC105602196	lncRNA	chrNC_019472.2:27938368-27943931:-	--
gene3108	0.371439	0.184357	0.253893	0.203944	0.396991	0.268115	0.248048	0.0964568	0.0833162	LOC105607140	lncRNA	chrNC_019459.2:32621761-32682487:-	--
gene8244	0.259596	0.179463	0.0239006	0.0895932	0.048897	0.155188	0.0967811	0	0.14379	LOC105615066	lncRNA	chrNC_019461.2:84969204-84971923:+	--
gene2275	0.035669	0.0159333	0.0137928	0.129258	0.0282179	0	0.0186171	0.0327501	0.0452616	LOC106990880	lncRNA	chrNC_019458.2:207566904-207857708:-	--
gene10174	0	0.0181803	0.188856	0.0884926	0.0321975	0	0.169942	0.0149476	0	LOC101105819	lncRNA	chrNC_019462.2:85470500-85495511:-	--
gene5210	0	0.491655	0	0.0498567	0	0	0	0	0	LOC105611268	lncRNA	chrNC_019460.2:11375497-11376343:+	--
gene6321	0.0145368	0	0.014053	0	0.0143752	0	0	0	0	LOC105611004	lncRNA	chrNC_019460.2:132242058-132246141:+	--
gene13567	2.21024	1.17989	2.73543	2.86605	2.96026	2.54487	2.26603	1.70044	1.66301	LOC106991354	lncRNA	chrNC_019466.2:83898604-83904159:+	--
gene12925	0.0183481	0.0532744	0.0815925	0.0199471	0.0943493	0.0389808	0.0829974	0.0741253	0.0232825	LOC106990463	lncRNA	chrNC_019465.2:88628555-88638370:-	--
gene6631	1.44014	0.586706	0.76482	0.935129	1.54026	1.36685	0.526919	1.25986	1.87581	LOC105609947	lncRNA	chrNC_019460.2:154159155-154164787:-	--
gene25456	0.741644	1.14542	0.640689	0.335948	0.546147	0.670482	1.1805	1.12285	0.325379	LOC105604578	lncRNA	chrNC_019480.2:60471548-60483461:-	--
gene22988	0.0365263	0	0	0.0330912	0	0	0	0.0335373	0.270372	LOC106990495	lncRNA	chrNC_019477.2:17560488-17610317:-	--
gene16635	0	0	0.010298	0.0579043	0	0	0	0	0	LOC105616678	lncRNA	chrNC_019470.2:24861428-24864583:-	--
gene20445	0	0	0	0.0128154	0.0139885	0	0	0	0	LOC105602600	lncRNA	chrNC_019473.2:41448944-41451332:+	--
gene27003	2.62026	2.2598	1.7305	2.51485	2.82201	1.90403	2.41477	3.14426	1.5637	LOC106991952	lncRNA	chrNC_019483.2:25350558-25352080:-	--
gene18857	1.15671	2.11979	1.37626	0.752358	1.37848	1.46072	1.00622	0.517411	2.03859	LOC105602038	lncRNA	chrNC_019471.2:61841924-61843251:+	--
gene8633	1.62201	1.65404	1.11897	1.6178	1.76211	2.19878	1.08971	1.69554	2.61304	LOC106991150	lncRNA	chrNC_019461.2:114097075-114105918:-	--
gene26249	0.0353192	0	0.0512156	0.111992	0.157169	0.0852682	0.0307242	0.0162145	0.018674	LOC105604796	lncRNA	chrNC_019481.2:36333979-36339951:+	--
gene19060	0.00759674	0.00848361	0.00734392	0.0068823	0.105172	0.0513526	0.0264336	0	0	LOC105602164	lncRNA	chrNC_019472.2:22228090-22236119:+	--
gene3653	0	0	0	0	0	0	0	0.0102006	0	LOC105608437	lncRNA	chrNC_019459.2:96303734-96357120:+	--
gene15572	0	0	0	0	0.0685376	0.0669302	0	0	0	LOC105610552	lncRNA	chrNC_019468.2:59903239-59905531:+	--
gene23752	0.196225	0.170437	0.158079	0.167895	0.355746	0.168438	0.142247	0.29027	0.219025	LOC105603912	lncRNA	chrNC_019477.2:50077451-50086671:+	--
gene22197	0.47628	0.728344	0.240585	0.373179	0.080619	0.21961	0.279944	0.527918	0.127044	LOC106990153	lncRNA	chrNC_019476.2:15062455-15070349:+	--
gene11622	0.0135526	0.0302696	0.032754	0.0122781	0.120617	0.0261752	0.041263	0.0124436	0.100318	LOC105615668	lncRNA	chrNC_019464.2:28989172-29169637:-	--
gene3870	1.25769	2.08965	0.830325	0.472438	0.879693	0.770193	1.0407	1.35193	1.10287	LOC106990360	lncRNA	chrNC_019459.2:125688532-125692938:+	--
gene26495	0.190741	0	0.0115246	0.356406	0.506917	0.0920983	0.155556	0.0437831	0.0756368	LOC105604921	lncRNA	chrNC_019482.2:9251445-9258464:-	--
gene16075	0	0.26239	0	0	0	0	0	0	0	LOC105609715	lncRNA	chrNC_019469.2:48305510-48313225:-	--
gene10353	0.0236301	0.105555	0.0342655	0.19267	0.186939	0.182554	0.0411116	0.130178	0.487256	LOC105610284	lncRNA	chrNC_019463.2:12923069-12931739:-	--
gene18425	4.11879	10.4992	15.9268	3.73144	7.99841	2.53635	6.59468	6.74136	9.15263	LOC105608443	lncRNA	chrNC_019471.2:53347518-53353807:-	--
gene17626	0	0	0	0.0940869	0.128374	0.150436	0.0903425	0.0238388	0.192184	LOC105616844	lncRNA	chrNC_019471.2:13760989-13809437:+	--
gene20959	0.0969262	0.865934	0.112441	0.0878108	0.0191697	0.168481	0	0.32038	0	LOC106991704	lncRNA	chrNC_019474.2:54418280-54469445:+	--
gene7495	0.0499689	0.241811	0.386447	0.0301797	0.395306	0.0804239	0.318765	0.0458798	0.158518	LOC105614868	lncRNA	chrNC_019460.2:213561228-213564482:+	--
gene7084	0.68976	0.023342	0.272784	0.0757444	0.144686	0.141292	0.118186	0.0287871	0.364691	LOC105607100	lncRNA	chrNC_019460.2:185356764-185360960:-	--
gene22299	0	0	0	0.0141909	0	0	0	0	0	LOC105603445	lncRNA	chrNC_019476.2:31277484-31280174:+	--
gene17070	0.228873	0.638981	0.193599	0.0518372	0.84873	0.0276275	0.0746613	1.54981	0.272273	LOC105606208	lncRNA	chrNC_019470.2:58855543-58857544:+	--
gene14302	0.0515231	0	0	0.0933553	0.152851	0	0	0	0	LOC106991412	lncRNA	chrNC_019468.2:13591378-13594955:+	--
gene20840	0.14887	0.16625	0.0221409	0.155619	0.158539	0.16588	0.129502	0.105145	0.266407	LOC105602845	lncRNA	chrNC_019474.2:45678762-45681710:-	--
gene27063	0.0512046	0.171547	0.123751	0.115973	0.0506352	0	0.0890858	0.258579	0.135365	LOC105605233	lncRNA	chrNC_019483.2:32427865-32433143:+	--
gene18339	0.0678603	0	0	0.122957	0.134211	0.0393191	0	0.0373843	0	LOC105616899	lncRNA	chrNC_019471.2:51595059-51602418:-	--
gene24727	1.21501	0.99503	1.87932	2.78856	1.3617	0.391108	0.634165	0.966842	0.342616	LOC105604241	lncRNA	chrNC_019479.2:17992149-17993354:+	--
gene7160	0	0	0	0.0531593	0	0	0.0306262	0	0	LOC105611557	lncRNA	chrNC_019460.2:195231908-195235338:+	--
gene26709	1.77598	1.46711	1.75216	2.76058	0.878117	1.01023	4.01046	0.787403	1.60788	LOC105605025	lncRNA	chrNC_019482.2:34289388-34303535:-	--
gene26529	0.0206478	0	0	0.028059	0	0.0697876	0.0628653	0.00947907	0.0873355	LOC105604939	lncRNA	chrNC_019482.2:14872213-14876081:+	--
gene28101	0	0	0.191395	0	0.195783	0.0637304	0.172227	0	0.209357	LOC106991994	lncRNA	chrNC_019484.2:98925264-98926702:-	--
gene15183	0	0	0	0	0.0165043	0	0	0	0	LOC105616385	lncRNA	chrNC_019468.2:43333296-43339094:-	--
gene9368	0	0	0.0145312	0	0	0	0	0	0	LOC105615228	lncRNA	chrNC_019462.2:19042787-19045026:-	--
gene19230	0	0.025746	0	0	0	0	0	0	0	LOC105602234	lncRNA	chrNC_019472.2:36946164-36958494:+	--
gene25390	0	0	0	0.024342	0	0	0.0233733	0	0	LOC105604525	lncRNA	chrNC_019480.2:51117494-51148702:+	--
gene21670	0	0	0.018084	0.050842	0	0	0	0	0	LOC106991737	lncRNA	chrNC_019475.2:35806303-35822428:+	--
gene9914	0	0	0	0	0.13157	0	0.03858	0	0	LOC106991151	lncRNA	chrNC_019462.2:50644081-50644870:+	--
gene2222	0.187172	0.376241	0.361885	0.0169569	0.0925452	0.0542248	0.260513	0	0	LOC106990879	lncRNA	chrNC_019458.2:200997646-201000674:-	--
gene7737	0.122446	0.111102	0.266335	0.103998	0.0983814	0.162587	0.19306	0.175666	0.0728326	LOC105609642	lncRNA	chrNC_019461.2:9616672-9631502:+	--
gene6256	0.0233306	0	0.0902164	0.11625	0.461422	0.0788551	0.121772	0.14995	0.0863476	LOC105607925	lncRNA	chrNC_019460.2:127321333-127357164:-	--
gene958	1.29828	1.24273	1.27749	1.09217	2.81988	1.92538	1.10921	0.553448	0.759976	LOC105615308	lncRNA	chrNC_019458.2:90085090-90099679:+	--
gene13855	0.204424	1.03443	0.216147	0.167836	0.063172	0.0123381	0.355656	0.217022	0.202656	LOC105616168	lncRNA	chrNC_019467.2:31206186-31211477:+	--
gene12769	0.186025	0.793198	0.392365	0.183851	0.819443	0.702238	0.250091	0.217385	0.69743	LOC105607720	lncRNA	chrNC_019465.2:68458780-68461204:-	--
gene25214	0.0258621	0.0361017	0.0156259	0.0380736	0.0639364	0.0405839	0.00281218	0.00593644	0.0170923	LOC105604443	lncRNA	chrNC_019480.2:30466837-30505076:-	--
gene2034	2.53715	0.0544875	0.849017	0.839854	0.385991	0.706759	0.848874	0.223994	1.18667	LOC105602201	lncRNA	chrNC_019458.2:184451603-184523852:-	--
gene27249	0.229111	0.255858	0.62016	0.290589	0.815626	0.530998	0.59791	0.336579	0.484543	LOC105605368	lncRNA	chrNC_019484.2:12805326-12811952:+	--
gene21618	0.09114	0	0	0	0	0	0	0	0	LOC105603153	lncRNA	chrNC_019475.2:32398746-32401858:+	--
gene465	0.265035	0.457418	0.83852	0.130969	0.285914	0.349011	0.104797	0.420326	0.458607	LOC105609609	lncRNA	chrNC_019458.2:28101682-28107526:+	--
gene21136	0.345805	0.0896479	0.179088	0.302095	0.103809	0.101375	0.112806	0.136075	0.182835	LOC101105359	lncRNA	chrNC_019474.2:65996011-66012954:+	--
gene12606	0.404487	0	0.204823	1.23894	0.171424	0.260405	0.0335108	0.0707403	0.0611031	LOC105609771	lncRNA	chrNC_019465.2:48148727-48179353:-	--
gene15161	0.156488	0.143917	0.22247	0.0250184	0.0546168	0.151118	0.112106	0.169038	0.0876055	LOC106991431	lncRNA	chrNC_019468.2:42676741-42680432:-	--
gene5119	0.288772	0.806211	1.14456	0.771763	1.26361	0.606529	0.408205	0.351312	0.511479	LOC105607248	lncRNA	chrNC_019460.2:7055612-7066473:-	--
gene5870	0.14312	0.0703244	0.0719455	0.0155592	0.0962393	0.0829255	0.0498	0.105126	0.163448	LOC106991057	lncRNA	chrNC_019460.2:84318524-84514628:-	--
gene26545	0.0141247	0	0.0273092	0	0.0488866	0.01364	0.012287	0.0842972	0	LOC105604949	lncRNA	chrNC_019482.2:17171376-17199784:+	--
gene25604	0.310346	0.408465	0.203583	0.14058	0.263052	0.27829	0.289253	0.152651	0.0117205	LOC105604611	lncRNA	chrNC_019481.2:2088701-2094838:+	--
gene16737	0.546746	0.705977	0.462481	0.804907	0.422396	1.07247	0.683696	0.141189	1.0479	LOC105613248	lncRNA	chrNC_019470.2:37263641-37270278:-	--
gene10148	0	0.222874	0	0	0	0	0	0	0	LOC105606735	lncRNA	chrNC_019462.2:79990513-79997020:-	--
gene14011	0	0	0	0.00619606	0	0	0	0	0	LOC105610591	lncRNA	chrNC_019467.2:68461690-68469811:-	--
gene4400	0.675716	0.23716	0.136867	0.274018	0.674566	0.186437	0.0839722	0.147719	0.0136101	LOC105610416	lncRNA	chrNC_019459.2:208808099-208862161:+	--
gene15450	11.5537	14.9953	12.7761	10.29	9.95883	8.15159	12.7298	8.63324	5.41082	LOC101104162	lncRNA	chrNC_019468.2:54135732-54140275:-	--
gene11596	0.806246	0.603657	0.58456	0.796825	0.570781	0.681259	0.589775	1.04311	0.406904	LOC105615660	lncRNA	chrNC_019464.2:25602783-25606489:+	--
gene517	0	0	0	0.00691879	0.0075521	0	0	0	0	LOC105608333	lncRNA	chrNC_019458.2:33565414-33580984:+	--
gene1266	0.0196264	0	0	0	0.0194082	0	0	0	0	LOC106990857	lncRNA	chrNC_019458.2:102176841-102188579:-	--
gene1769	0.00608772	0.0135968	0	0	0	0	0	0	0	LOC105607350	lncRNA	chrNC_019458.2:139763290-139792221:+	--
gene17684	1.57878	1.44826	1.53835	1.29976	1.17092	1.48226	0.964639	1.40932	1.35148	LOC106991587	lncRNA	chrNC_019471.2:18035684-18041033:+	--
gene8129	0.222345	0	0.472879	0.282008	0.703592	0.0858863	0.502886	0.20415	0.282141	LOC106991133	lncRNA	chrNC_019461.2:69547894-69552082:+	--
gene2016	2.95339	2.68874	0.74481	1.62865	1.20632	1.11602	1.14495	1.35586	1.3239	LOC105602109	lncRNA	chrNC_019458.2:183313136-183314699:-	--
gene5744	0.245751	0.42626	0.303284	0.535283	0.460184	0.302961	0.345686	0.230442	0.315159	LOC105613776	lncRNA	chrNC_019460.2:68024874-68231613:-	--
gene14788	9.23191	12.9607	10.5566	11.1835	6.31223	9.78119	11.7939	14.4826	9.59488	LOC105616344	lncRNA	chrNC_019468.2:32728106-32729840:-	--
gene17389	1.27936	1.47855	0.647152	1.2399	1.05918	0.804485	0.9188	1.32491	1.10116	LOC106991534	lncRNA	chrNC_019470.2:76567411-76570738:+	--
gene5116	0	0.312023	0.385865	0.180806	0	1.31054	1.07638	0.183243	0.633117	LOC106991033	lncRNA	chrNC_019460.2:6829912-6831541:-	--
gene26693	0.103948	0.187232	0.178287	0.0820213	0.126004	0.11981	0.11376	0.1016	0.0531869	LOC105605002	lncRNA	chrNC_019482.2:30861018-30897365:+	--
gene27258	0.103422	0.192492	0.216623	0.218622	0.426132	0.432783	0.13495	0.110785	0.200498	LOC105605371	lncRNA	chrNC_019484.2:13104303-13110644:-	--
gene12788	0.531564	0.385051	0.351841	0.429511	0.738756	0.897163	0.266614	0.255025	0.187366	LOC105615925	lncRNA	chrNC_019465.2:71671884-71688454:+	--
gene27198	1.21136	0.597741	0.953179	0.459394	0.919314	0.952162	1.37235	0.387989	0.119158	LOC105605337	lncRNA	chrNC_019484.2:6476194-6496177:-	--
gene25090	0.268655	0.331599	0.287052	0.166529	0.27965	0.122891	0.123002	0.116844	0.254183	LOC105604382	lncRNA	chrNC_019480.2:2348943-2355669:+	--
gene21861	4.24011	3.66182	2.89662	3.73891	7.3237	7.47951	3.83601	1.2458	1.43478	LOC105613328	lncRNA	chrNC_019475.2:58047681-58052023:+	--
gene3792	0.00296832	0.00662969	0.00286953	0.0242025	0.0146766	0	0.00516428	0.00272541	0	LOC105610849	lncRNA	chrNC_019459.2:116007886-116052056:-	--
gene14187	1.30532	1.60973	1.33929	1.37119	1.78178	1.46159	1.64403	0.904389	0.83834	LOC106990526	lncRNA	chrNC_019468.2:5804824-5816376:+	--
gene13839	0	0	0	0	0	0	0	0.0111791	0	LOC105610265	lncRNA	chrNC_019467.2:30113643-30131060:-	--
gene10672	0.199175	0.815565	1.86128	0.842069	1.05045	0.897589	0.404278	2.31643	4.28253	LOC106991237	lncRNA	chrNC_019463.2:67063242-67063793:-	--
gene2870	0.112176	0.0417573	0.144591	0.0338755	0.110929	0.415254	0.162637	0.102997	0.29655	LOC105606565	lncRNA	chrNC_019459.2:8700660-8702479:+	--
gene20336	1.18503	0.632919	0.94636	1.16694	2.24181	1.09462	1.97208	0.709604	0.38138	LOC106991663	lncRNA	chrNC_019473.2:26313827-26316057:+	--
gene19337	0.296386	0.245176	0.435089	0.437576	0.694733	0.763244	0.5443	0.251974	0.545568	LOC105602265	lncRNA	chrNC_019472.2:45131502-45135700:-	--
gene11017	1.5223	1.17745	0.475277	1.38451	1.1305	1.25271	0.680161	0.701585	1.43437	LOC105615550	lncRNA	chrNC_019463.2:111302225-111307897:-	--
gene2961	0	0	0	0	0.0503573	0.0210755	0	0.0333974	0.0384634	LOC105606822	lncRNA	chrNC_019459.2:16622843-16629536:-	--
gene6986	1.10865	2.81624	0.641727	0.976485	0.707194	0.812868	0.735216	1.06505	1.57396	LOC105614804	lncRNA	chrNC_019460.2:177128799-177138591:-	--
gene17501	0.0414463	0.0154283	0.120201	0	0	0.0533655	0.0961443	0.190273	0.993414	LOC105613905	lncRNA	chrNC_019471.2:3212625-3218508:-	--
gene15802	0.749349	0.700205	0.793402	0.632694	0.690607	0.654719	0.540999	0.575697	0.652243	LOC105616505	lncRNA	chrNC_019469.2:25627590-25638527:+	--
gene7974	1.56327	1.47719	1.6275	1.74308	2.67558	1.21932	0.627643	3.09152	5.53144	LOC106991126	lncRNA	chrNC_019461.2:48530856-48531454:-	--
gene18268	0.0327689	0.292756	0.285105	0	0.194427	0.126578	0.171034	0	0	LOC105612596	lncRNA	chrNC_019471.2:49966093-49968411:-	--
gene17892	0.0214101	0.0328756	0.00776157	0.00242457	0.010586	0.036182	0.00698423	0.00982901	0.0565998	LOC106991596	lncRNA	chrNC_019471.2:34995542-35046403:+	--
gene8141	0	0	0.298618	0	0	0	0	0	0	LOC105615050	lncRNA	chrNC_019461.2:70615196-70623447:-	--
gene21679	1.58693	1.50454	1.15497	1.95749	1.77038	1.91121	1.03614	2.36732	2.35009	LOC105603169	lncRNA	chrNC_019475.2:39216899-39226072:-	--
gene14313	2.39601	0.617474	0.979958	54.893	3.28066	16.775	8.09665	2.28455	26.0673	LOC101111303	lncRNA	chrNC_019468.2:13957104-13971804:+	--
gene8335	0	0	0.110628	0.103674	0.084873	0	0.0248871	0.026268	0.0907577	LOC105607532	lncRNA	chrNC_019461.2:94500115-94606514:+	--
gene14207	0.25855	1.10812	0.418828	0.303872	0.338597	0.337404	0.316094	0.526113	0.339906	LOC105616286	lncRNA	chrNC_019468.2:7759422-7764201:+	--
gene9976	0.802352	0.693694	0.638034	0.551033	1.04938	0.662348	0.720481	0.653519	1.23161	LOC105606707	lncRNA	chrNC_019462.2:58076662-58180187:-	--
gene28231	0.21171	0.157617	0.179856	0.499841	0.101506	0.687681	0.306944	0.400551	1.07865	LOC101113047	lncRNA	chrNC_019484.2:116975480-116986882:-	--
gene27284	0.0727852	0.0541882	0	0.0549501	0	0.0351439	0.0105526	0.0111382	0	LOC105605384	lncRNA	chrNC_019484.2:15232591-15237531:+	--
gene10913	7.66082	4.35985	5.80364	8.07484	10.198	5.67296	6.18357	7.64263	5.54989	LOC101116315	lncRNA	chrNC_019463.2:97226268-97234716:-	--
gene16421	0.0521586	0.0291239	0.0504227	0.07088	0.146139	0.142712	0.136118	0.119726	0	LOC105613170	lncRNA	chrNC_019469.2:75756646-75786669:+	--
gene16089	0.0175102	0	0	0.0475905	0	0	0	0	0	LOC106991467	lncRNA	chrNC_019469.2:48715493-48718421:+	--
gene2047	0	0	0.0290361	0.108844	0.0297017	0.145026	0	0	0	LOC105602228	lncRNA	chrNC_019458.2:185042485-185063302:+	--
gene8268	0.192293	0.0306775	0.584237	0.373305	0.461805	0.689725	0.525724	0.40356	0.348582	LOC106991138	lncRNA	chrNC_019461.2:88178637-88179943:-	--
gene22647	0	0.15558	0.161616	0.0252428	0	0	0	0	0	LOC105603570	lncRNA	chrNC_019476.2:55080818-55086325:-	--
gene21149	0.321645	0.256567	0.19989	0.187326	0.0454383	0.0665589	0.31977	0.0421891	0	LOC106991713	lncRNA	chrNC_019474.2:67931849-67937150:+	--
gene22828	0.0935858	0.104511	0	0.0423923	0.0231363	0.112968	0.142468	0	0	LOC105603662	lncRNA	chrNC_019477.2:8684833-8688389:-	--
gene25467	0.58435	0.561934	0.392293	0.249992	0.208669	0.297825	0.282403	0.536531	0.703739	LOC105604582	lncRNA	chrNC_019480.2:61655922-61658005:-	--
gene12217	1.83655	2.77011	4.24257	3.73821	4.12756	2.41845	2.46904	1.92715	1.71505	LOC105615773	lncRNA	chrNC_019464.2:85145540-85147057:+	--
gene22391	0.0555319	0.180877	0.259471	0.104811	0.0503382	0.0580953	0.0845376	0.110473	0.166379	LOC106991775	lncRNA	chrNC_019476.2:45561966-45570611:+	--
gene16007	0.219077	0.190286	0.800082	0.352843	0.505497	0.681695	0.635252	0.46935	0.463324	LOC105616528	lncRNA	chrNC_019469.2:42248802-42260749:+	--
gene26630	0	0	0	0	0.0324045	0	0	0.0902621	0	LOC106991939	lncRNA	chrNC_019482.2:27258605-27261282:+	--
gene9099	0.562707	0	0.135995	0.509787	0.208669	0.203775	0.24475	0.710407	0	LOC105615214	lncRNA	chrNC_019462.2:12291898-12293080:+	--
gene10561	0.00991008	0	0.00479013	0	0	0	0	0	0	LOC105608875	lncRNA	chrNC_019463.2:45404742-45414942:-	--
gene24327	1.0485	0.664094	0.983346	1.02078	1.29992	0.906735	0.993768	1.12075	0.463349	LOC105604110	lncRNA	chrNC_019478.2:42217702-42221634:+	--
gene13811	0.530802	0.429247	0.719571	0.353753	0.205133	0.542048	0.525434	0.330512	0.187098	LOC105611533	lncRNA	chrNC_019467.2:26654740-27140904:+	--
gene20932	0	0	0	0.0857535	0	0	0	0	0	LOC105602874	lncRNA	chrNC_019474.2:53208743-53209687:-	--
gene16916	3.6295	2.25517	3.11299	2.32396	2.75257	2.79343	3.44217	2.4054	4.32856	LOC105616717	lncRNA	chrNC_019470.2:51026841-51028178:+	--
gene3530	1.50665	1.32132	1.67046	1.51919	2.57576	2.04681	1.36988	1.93045	1.5392	LOC105608095	lncRNA	chrNC_019459.2:75997429-76001383:-	--
gene19017	25.9345	25.5487	14.4791	17.8932	5.76631	17.1203	21.4968	39.9389	24.8882	LOC105602149	lncRNA	chrNC_019472.2:19893314-19895414:+	--
gene3897	0.462777	0.121601	0.473692	0.197296	0.942181	1.02524	0.142083	0.0749836	0.14393	LOC105608949	lncRNA	chrNC_019459.2:129619061-129663830:-	--
gene399	0.0574564	0.0898297	0.18885	0.124927	0.329542	0.255231	0.189929	0.179366	0.060757	LOC105609396	lncRNA	chrNC_019458.2:22206832-22209761:+	--
gene2060	1.63187	1.67498	0.904778	0.489177	1.45947	1.65699	0.991608	0.53984	0.53291	LOC105602262	lncRNA	chrNC_019458.2:185948261-185951696:+	--
gene24551	0.169522	0.0540892	0.16388	0.0438797	0.239481	0.0701593	0.1896	0.111178	0.332911	LOC105604155	lncRNA	chrNC_019478.2:49322839-49324644:-	--
gene9463	0.211915	0.128188	0.0426797	0.0799939	0.122243	0.127902	0.0691294	0.0891796	0.0560221	LOC105611204	lncRNA	chrNC_019462.2:32850382-33489048:+	--
gene17565	0.079447	0.133083	0	0.107963	0.0196409	0.0383605	0.0691109	0.164128	0.105013	LOC105609115	lncRNA	chrNC_019471.2:10091749-10096471:-	--
gene28645	1.149	0.641567	0.925631	1.07564	1.13622	0.961628	1.09946	0.527486	0.0809999	LOC105605822	lncRNA	chrNW_014640268.1:1-2119:-	--
gene2927	2.15884	2.86575	3.95085	3.18588	8.71389	7.88015	1.92522	3.14157	4.68057	LOC105606752	lncRNA	chrNC_019459.2:12357746-12363810:-	--
gene7153	0.0120121	0	0	0.0326473	0	0.0463998	0.031348	0	0	LOC105611562	lncRNA	chrNC_019460.2:194750610-194775973:-	--
gene14573	0	0.159853	0	0	0	0	0	0	0	LOC105610744	lncRNA	chrNC_019468.2:25260344-25263436:+	--
gene23857	0.152169	0	0	0.118164	0.19347	0.0419851	0.0189103	0	0.0229872	LOC105604002	lncRNA	chrNC_019478.2:13439849-14299570:+	--
gene4397	2.47792	1.62999	3.05174	2.70616	2.2154	3.0157	2.1703	4.60483	3.14969	LOC106990969	lncRNA	chrNC_019459.2:208650657-208694542:+	--
gene3562	0	0	0	0	0.0626405	0.0122343	0.0110207	0.0232645	0	LOC105608198	lncRNA	chrNC_019459.2:83959592-83992876:+	--
gene10286	0.0296593	0.132487	0	0	0	0.0572831	0	0	0	LOC105613737	lncRNA	chrNC_019463.2:401600-482935:-	--
gene17239	0.0272035	0.00506323	0.00876606	0.00410753	0.00448351	0.0218918	0	0	0	LOC105606895	lncRNA	chrNC_019470.2:65683328-65701644:-	--
gene28604	3.88193	3.28104	3.22582	3.85409	7.49349	4.60889	3.63132	2.40466	2.27739	LOC105605805	lncRNA	chrNW_014640004.1:6624-12092:-	--
gene28142	0.199125	0.222371	0.21656	0.202948	0.123069	0.144219	0.108262	0.228537	0	LOC105605602	lncRNA	chrNC_019484.2:107239402-107470852:-	--
gene14114	0.0112877	0	0	0	0	0	0	0	0	LOC105607413	lncRNA	chrNC_019467.2:83694813-83703388:-	--
gene10989	0	0	0	0	0	0	0.0128285	0	0.0233914	LOC105607314	lncRNA	chrNC_019463.2:104994564-105015970:+	--
gene15027	0.0275848	0	0.120001	0.0312383	0.0954733	0.0599363	0	0.0759825	0.145847	LOC106991426	lncRNA	chrNC_019468.2:40072553-40082171:-	--
gene11403	2.59716	3.76085	1.72423	3.24233	3.5043	3.32013	2.25927	1.34674	1.2615	LOC105613077	lncRNA	chrNC_019464.2:22054729-22079701:+	--
gene22836	0.234343	0.181944	0.250277	0.21837	0.256014	0.29527	0.219387	0.0942632	0.0896816	LOC105603666	lncRNA	chrNC_019477.2:9200784-9296389:-	--
gene3274	0.131509	0.305963	0.243671	0.297854	0.151721	0.243411	0.352733	0.442741	0.0695318	LOC105607552	lncRNA	chrNC_019459.2:48343609-48346785:-	--
gene11744	0.0133149	0.00637257	0.011033	0.0430811	0.0225717	0.0257161	0.00496399	0.00174647	0.0201139	LOC105607689	lncRNA	chrNC_019464.2:40045401-40069932:+	--
gene997	0	0	0.0180027	0	0.0368308	0	0	0	0	LOC105612518	lncRNA	chrNC_019458.2:92670273-92679723:+	--
gene16618	0	0.0937226	0	0	0.10374	0.060784	0	0.173379	0.244051	LOC106990436	lncRNA	chrNC_019470.2:23052076-23149427:-	--
gene12377	0.944793	1.28446	1.03248	1.15366	1.46236	1.30906	1.23281	2.33842	0.803596	LOC105608245	lncRNA	chrNC_019465.2:12591610-12593332:-	--
gene25165	0.148019	0.120218	0.149597	0.408392	1.2974	0.571761	0.122909	0.105019	0.284585	LOC105604425	lncRNA	chrNC_019480.2:21422540-21469352:+	--
gene21473	0.244995	0.245679	0.285177	0.466558	0.553763	0.516633	0.139181	0.114769	0.148039	LOC105603101	lncRNA	chrNC_019475.2:21379748-21387609:+	--
gene10439	0.107563	0.480481	0.207966	0.0487236	0.0531834	0.207744	0	0.148141	0	LOC105612761	lncRNA	chrNC_019463.2:24511426-24538597:-	--
gene12283	0.808996	0.418668	0.629473	0.786542	1.1122	0.762183	0.789569	0.181169	0.688547	LOC105615790	lncRNA	chrNC_019464.2:98795814-98797656:-	--
gene8484	0.0308085	0.0802787	0.0893495	0.120948	0.264038	0.148757	0.0893343	0.00942912	0.0325782	LOC105612480	lncRNA	chrNC_019461.2:106029107-106034704:-	--
gene8376	0	0	0	0	0	0	0	0.0151561	0	LOC105607517	lncRNA	chrNC_019461.2:99309887-99313879:-	--
gene22144	0.0930601	0.415697	0.179926	0.92739	1.4724	0.179734	0.728577	0.341779	0	LOC105603374	lncRNA	chrNC_019476.2:12288918-12293022:-	--
gene21237	0.583135	1.32278	0.951292	0.363202	1.65787	0.404747	0.602383	0.317903	0.0385396	LOC105602957	lncRNA	chrNC_019474.2:70542186-70544724:-	--
gene18024	1.37857	2.04046	3.4798	1.6454	4.3602	2.34556	3.28357	1.79818	4.39641	LOC105607573	lncRNA	chrNC_019471.2:44665919-44677791:-	--
gene24365	0.172399	0.577577	0.499985	0.104124	0.255723	0.166484	0.44991	0.105528	0	LOC105604113	lncRNA	chrNC_019478.2:42941180-42943620:+	--
gene20806	0	0.0327407	0.0080978	0.0151776	0.0165669	0.0323567	0.0036434	0	0	LOC105602836	lncRNA	chrNC_019474.2:43490954-43538180:+	--
gene7903	1.661	1.38275	1.7298	2.42134	1.64253	2.28206	1.70105	2.10045	1.4211	LOC105614982	lncRNA	chrNC_019461.2:38486751-38491176:+	--
gene13138	0.140379	0.126907	0.17448	0.0605604	0.211532	0.142017	0.1163	0.15958	0.0918931	LOC105608701	lncRNA	chrNC_019466.2:22141963-22180937:+	--
gene6055	0	0.373707	0.121314	0.0757922	0.124095	0.242368	0.291104	0.038407	0.176932	LOC105614674	lncRNA	chrNC_019460.2:100256108-100274937:+	--
gene22719	5.4905	7.52427	6.01456	3.29878	6.96047	4.3469	6.335	4.18565	2.56187	LOC105603606	lncRNA	chrNC_019476.2:59288070-59290894:-	--
gene3448	0.0335346	0.0530535	0.0810464	0.086079	0.0856677	0.0890558	0.0486196	0.0487514	0.0886524	LOC105607911	lncRNA	chrNC_019459.2:67060295-67208755:+	--
gene26706	0.0456171	0.0382069	0.121272	0.113649	0.202994	0.11013	0.208332	0.230363	0	LOC105605020	lncRNA	chrNC_019482.2:33785831-33838868:+	--
gene15181	1.0304	1.93725	0.970892	0.590821	1.01894	0.730541	0.612693	0.443102	0.234469	LOC105616384	lncRNA	chrNC_019468.2:43299375-43314246:-	--
gene6879	1.45382	1.79428	0.959353	3.06484	4.98095	4.10981	1.15103	0.852469	2.06056	LOC105609280	lncRNA	chrNC_019460.2:166477175-166586516:+	--
gene20854	0.210912	0.362361	0.517573	0.0881892	0.256697	0.376015	0.197586	0.640543	0.308807	LOC105602850	lncRNA	chrNC_019474.2:48881313-48974939:-	--
gene20953	0	0.0315674	0	0.051218	0.0838592	0.0272975	0	0	0	LOC105602878	lncRNA	chrNC_019474.2:54087554-54094021:-	--
gene5515	1.00774	0.46891	0.9742	1.33141	1.53632	0.648773	1.02274	0.732507	0.444011	LOC106991044	lncRNA	chrNC_019460.2:38269109-38271882:+	--
gene699	0.0726749	0.144927	0.140513	0.126978	0.0975335	0.105272	0.0767671	0.0905591	0.21957	LOC105609229	lncRNA	chrNC_019458.2:61962134-61971384:+	--
gene26247	0.208361	0.853181	0.268569	0.188766	0.137363	0.603635	0	0	0	LOC106991918	lncRNA	chrNC_019481.2:36311705-36319357:+	--
gene5628	3.81865	3.68818	1.69612	2.05702	0.816473	1.69431	0.987576	1.13713	0.654812	LOC105606413	lncRNA	chrNC_019460.2:57148990-57150386:+	--
gene24765	0.168383	0.0470102	0.0610422	0.0953422	0.124883	0.0609771	0.119012	0.038651	0.022257	LOC106991766	lncRNA	chrNC_019479.2:20407656-20449383:+	--
gene20316	0.192533	0.107505	0.088631	0.236721	0.235723	0.168219	0.143558	0.101016	0.0193898	LOC105602535	lncRNA	chrNC_019473.2:24242582-24261549:-	--
gene12785	0.0236025	0.00479236	0.0518569	0.0505413	0.0424365	0.0642339	0.0503964	0.0137907	0.0521857	LOC106991318	lncRNA	chrNC_019465.2:71085393-71326145:-	--
gene8605	0.128318	0.156325	0.157879	0.274774	0.346067	0.168975	0.202953	0.139239	0.308384	LOC105609336	lncRNA	chrNC_019461.2:112956752-112967293:-	--
gene17955	0.0582751	0.488087	0.0845035	0.0527946	0.172881	0.337653	0.380201	0.0535063	0	LOC105606388	lncRNA	chrNC_019471.2:39397148-39401258:-	--
gene26450	0.135529	0.0336336	0	0.0136426	0.0595654	0.0581684	0.0261993	0.0138265	0.159238	LOC106991934	lncRNA	chrNC_019482.2:4339760-4342641:+	--
gene25872	2.66035	2.1174	2.50076	2.76968	2.20926	2.59745	2.48045	3.03644	3.40378	LOC105604700	lncRNA	chrNC_019481.2:19773953-19776710:+	--
gene3240	0	0	0	0	0	0	0.00543247	0	0	LOC105607433	lncRNA	chrNC_019459.2:43325616-43331128:+	--
gene5397	2.12427	2.67138	2.15179	2.10858	2.35638	2.17625	1.8479	1.83171	3.21318	LOC106991040	lncRNA	chrNC_019460.2:31532161-31536302:+	--
gene24136	0.724822	0.976911	0.881915	1.08688	1.61889	0.796497	0.326133	0.4016	1.11004	LOC106990353	lncRNA	chrNC_019478.2:36353797-36371012:-	--
gene10480	0.400415	0.425169	0.393434	0.32113	0.285612	0.291591	0.382582	0.337513	0.437298	LOC106991234	lncRNA	chrNC_019463.2:30241626-30249459:-	--
gene27780	620.123	438.613	999.341	1113.73	864.858	663.468	721.991	566.684	1346.87	LOC105605515	lncRNA	chrNC_019484.2:65874259-65880885:+	--
gene774	0.430037	0.314004	0.607598	0.539438	0.637883	0.303475	0.417253	0.273355	0.24486	LOC105614981	lncRNA	chrNC_019458.2:70131926-70133965:+	--
gene13155	0	0	0	0	0.120711	0	0	0	0	LOC106991346	lncRNA	chrNC_019466.2:26528287-26548892:-	--
gene18663	0.241526	0.0899077	0.389147	0.474093	0	0.0388732	0.175087	0.295682	1.06417	LOC106991611	lncRNA	chrNC_019471.2:57941921-57944679:-	--
gene11110	1.30431	1.09708	1.39504	1.4934	1.27883	1.57578	1.35188	1.97727	1.86049	LOC105615592	lncRNA	chrNC_019464.2:757097-763207:-	--
gene1909	0	0	0.0317569	0.0446411	0.0162424	0	0.0857291	0	0.225792	LOC105612546	lncRNA	chrNC_019458.2:170078789-170087347:-	--
gene26822	0.169986	1.73845	2.96657	0.0567367	0.380427	0.838046	1.61101	1.79898	0.473028	LOC105605076	lncRNA	chrNC_019482.2:44881440-44893993:-	--
gene4592	0.219004	0.0592901	0.0641563	0.0240495	0.0196881	0.0256351	0.0230924	0.00609342	0.0140354	LOC105610091	lncRNA	chrNC_019459.2:231276880-231293926:+	--
gene22316	1.32844	1.01537	0.821065	1.35641	1.21138	1.01472	0.966167	1.11975	1.00175	LOC105603454	lncRNA	chrNC_019476.2:33947990-33955135:+	--
gene9930	0.021115	0.37728	0.0204122	0	0	0	0	0.0969354	0	LOC105606685	lncRNA	chrNC_019462.2:54616469-54668806:-	--
gene14205	0.129159	0.336555	0.312152	0.37054	0.745052	0.769154	0.421334	0.494125	0.284539	LOC105612366	lncRNA	chrNC_019468.2:7622489-7628992:-	--
gene12625	0	0.297763	0.0644403	0.0603898	0.26367	0	0.0579864	0	0	LOC105609780	lncRNA	chrNC_019465.2:50414204-50415424:+	--
gene16654	0.0104575	0	0.0101095	0.00947403	0	0	0	0	0	LOC105607882	lncRNA	chrNC_019470.2:28049248-28188579:-	--
gene3687	0.333669	0.341044	0.295228	0.297166	0.766176	0.731822	0.378812	0.394639	0.125586	LOC105611059	lncRNA	chrNC_019459.2:101976594-101983254:-	--
gene20327	0.0447462	0.0192192	0.0765316	0.0623662	0.0987085	0.0830978	0.119768	0.072688	0.123751	LOC105602543	lncRNA	chrNC_019473.2:25318632-25335270:+	--
gene17521	0.202538	0.533145	0.363623	0.301448	0.543632	0.447059	0.641826	0.252379	0.0764901	LOC105609364	lncRNA	chrNC_019471.2:6411819-6709169:-	--
gene22054	0.238914	0	0	0	0.0787524	0	0	0	0	LOC105603287	lncRNA	chrNC_019475.2:68491125-68491625:-	--
gene8634	0	0	0.0216032	0	0	0	0	0	0.0590767	LOC105609339	lncRNA	chrNC_019461.2:114215753-114219815:-	--
gene20981	0.345818	0.193095	0.334309	0	0.273578	0.200371	0	0	0.0365683	LOC106991707	lncRNA	chrNC_019474.2:56644000-56663644:+	--
gene2163	4.34642	2.80444	0.653609	2.71261	3.82052	1.67891	1.93249	4.78889	7.35375	LOC105602682	lncRNA	chrNC_019458.2:196592414-196592796:-	--
gene13205	4.78003	6.41954	4.05791	3.44691	3.70448	3.46118	5.1085	3.78766	6.19528	LOC105609191	lncRNA	chrNC_019466.2:31805591-31821728:-	--
gene11261	0	0	2.16848	0	0.17063	0.333257	0.900602	0.316858	0	LOC105608741	lncRNA	chrNC_019464.2:14841964-14858724:-	--
gene28963	0.604675	0.133151	0.39519	0.138881	0.193703	0.230281	0.303751	0.125114	0.162104	LOC106992034	lncRNA	chrNW_014641732.1:11605-17221:-	--
gene23021	0.624418	0.0955995	0.209326	0.428833	0.229063	0.403616	0.0657074	0.175695	0.330143	LOC105603731	lncRNA	chrNC_019477.2:20114292-20121272:-	--
gene19705	1.58261	0.4713	0.662976	3.05872	0	1.06982	1.23904	0.193747	0.111568	LOC105602321	lncRNA	chrNC_019472.2:54681138-54682950:+	--
gene7047	0.0436487	0.0487444	0	0.237263	0.25898	0.0843021	0	0	0	LOC105613098	lncRNA	chrNC_019460.2:181574822-181616537:-	--
gene5299	0.284984	0.365992	0.123975	0.29691	0.281815	0.316486	0.0867677	0.130832	0.346558	LOC105607483	lncRNA	chrNC_019460.2:17977919-17994872:-	--
gene7169	0.018087	0	0	0.038234	0.0178859	0.0523992	0.0157339	0.0332138	0	LOC105614832	lncRNA	chrNC_019460.2:196167556-196173097:-	--
gene3728	2.90727	4.75676	13.399	3.032	4.27899	1.24053	6.55785	3.87989	4.36118	LOC105608584	lncRNA	chrNC_019459.2:106086822-106094423:-	--
gene17119	0.64614	0.78717	1.93069	1.64969	4.76312	2.09881	4.39443	15.2092	1.80131	LOC106991530	lncRNA	chrNC_019470.2:60605995-60607413:+	--
gene23185	0	0	0	0	0.0685376	0	0	0	0	LOC105603772	lncRNA	chrNC_019477.2:27060035-27063094:-	--
gene4174	0	0	0	0	0.00771391	0	0	0	0	LOC105609759	lncRNA	chrNC_019459.2:171948289-171996610:+	--
gene8531	0.0383125	0.0733461	0.0687838	0.0371887	0.046005	0.0290698	0.0404698	0.0552787	0.283593	LOC105615127	lncRNA	chrNC_019461.2:108954539-108966686:+	--
gene8103	0.286834	0.612377	1.01129	0.909507	1.22635	0.741362	0.836617	0.53447	0.77612	LOC105615045	lncRNA	chrNC_019461.2:67094459-67130548:-	--
gene29137	1.74932	5.34969	2.1594	1.41413	2.07584	2.02715	4.37791	4.59611	1.62214	LOC105606051	lncRNA	chrNW_014642959.1:4575-6685:+	--
gene21647	0	0.0161983	0.0373927	0.00876057	0.0286874	0.0373528	0.0546775	0.00443934	0.0306764	LOC105603158	lncRNA	chrNC_019475.2:33371423-33394953:+	--
gene27095	0	0	0	0	0	0	0.100276	0	0	LOC105605246	lncRNA	chrNC_019483.2:35624707-35626289:-	--
gene23097	0	0	0.0210426	0.0197199	0.731849	0.0420403	0.189351	0.0199858	0	LOC106991808	lncRNA	chrNC_019477.2:26115578-26125263:+	--
gene2325	0.208034	0.16698	0.0691317	0.0647863	0.109289	0.169506	0.0452422	0.0537216	0.068745	LOC106990817	lncRNA	chrNC_019458.2:215617280-215622429:+	--
gene28158	0.0586361	0.114593	0.0425135	0.212487	0.130464	0.0424681	0.0765113	0.0672972	0.0155011	LOC105605604	lncRNA	chrNC_019484.2:108271406-108283818:+	--
gene21072	0.0178283	0.0199096	0.0258524	0.0282653	0.026445	0	0.00775441	0.0286464	0	LOC105602917	lncRNA	chrNC_019474.2:62807970-62818662:-	--
gene17245	0.190764	0.568092	1.65974	0.172824	0.880334	0.122812	1.05099	0.758999	0.537926	LOC105606892	lncRNA	chrNC_019470.2:65926806-65929512:-	--
gene3922	0.0577167	0	0.111592	0	0.2283	0.167209	0	0.105987	0.244129	LOC101104805	lncRNA	chrNC_019459.2:131647287-131648016:+	--
gene7950	7.63165	10.873	6.11958	8.36949	7.5309	8.09901	7.07204	7.52345	7.06765	LOC105615000	lncRNA	chrNC_019461.2:46194450-46196557:-	--
gene1789	0.0271552	0.636834	0.0262515	0.196811	0.0805598	0.236011	0.165356	0	0.287151	LOC105616591	lncRNA	chrNC_019458.2:144550683-144551956:-	--
gene6762	0.0228794	0.0766513	0.0663539	0	0.0905	0	0.0796112	0	0	LOC105612395	lncRNA	chrNC_019460.2:162968459-162974589:+	--
gene7924	0.0267604	0	0	0.0727312	0	0	0	0	0	LOC105610281	lncRNA	chrNC_019461.2:43390837-43395485:+	--
gene26434	0.019465	0.0108687	0.0188172	0.0352688	0	0	0.00846629	0.116169	0	LOC105604893	lncRNA	chrNC_019482.2:2997549-3011905:+	--
gene26321	0.559618	0.37497	0.396729	0.506989	0.590288	0.0720555	0.324541	0.0342549	0	LOC106991919	lncRNA	chrNC_019481.2:38715733-38720789:-	--
gene10335	0	0.0242339	0.104891	0	0	0.0419118	0.0251697	0.0398493	0.022947	LOC105612939	lncRNA	chrNC_019463.2:8898281-8959472:-	--
gene3416	0.436077	0.0834833	0.156581	0.214464	0.0985664	0.336891	0.238444	0.0571988	0.197626	LOC105607842	lncRNA	chrNC_019459.2:63255862-63267741:-	--
gene10798	0.67111	0.999276	1.18427	1.15809	1.51691	1.4299	1.49193	0.890054	1.02507	LOC105612199	lncRNA	chrNC_019463.2:85490886-85616145:-	--
gene2400	0.453969	0.299571	0.578497	0.411275	0.765205	0.478246	0.493634	0.454712	0.185472	LOC105603748	lncRNA	chrNC_019458.2:228742185-228791992:+	--
gene6192	0.304738	0.194465	0.336681	0.157759	0.12915	0.0840805	0.416573	0.159886	0.506382	LOC105614696	lncRNA	chrNC_019460.2:115058208-115059021:+	--
gene17517	0.0665694	0.0578207	0.135858	0.120618	0.16823	0.0928565	0.0772117	0.142618	0.00782149	LOC106991578	lncRNA	chrNC_019471.2:5888309-5895019:-	--
gene8424	0.202971	0.176296	0.348829	0.347334	0.356825	0.544463	0.490457	0.496964	0.476957	LOC105615114	lncRNA	chrNC_019461.2:104566274-104567870:+	--
gene3519	0	0	0	0	1.34634	0	0	0.208345	0	LOC105608062	lncRNA	chrNC_019459.2:74106424-74113622:-	--
gene15598	0	0.0254275	0.0660347	0	0.135097	0.0219881	0.0396141	0	0.0361159	LOC105610542	lncRNA	chrNC_019468.2:61855358-61859017:-	--
gene954	0.763006	0.649489	0.820142	2.68765	4.01004	3.18432	2.77563	1.10229	0.372386	LOC105609244	lncRNA	chrNC_019458.2:89719106-89742971:-	--
gene8389	3.13633	2.04028	1.76618	2.01379	1.74645	2.61704	0.847625	1.7334	2.12513	LOC106991140	lncRNA	chrNC_019461.2:101935280-101936952:+	--
gene16628	0.660616	0.418419	0.209699	0.455566	0.682521	0.628427	0.300201	0.371176	0.406627	LOC105616675	lncRNA	chrNC_019470.2:24294160-24297571:+	--
gene9423	0.00258097	0	0	0.00701474	0.028075	0.00747725	0	0.00947907	0	LOC105615239	lncRNA	chrNC_019462.2:25897380-26399447:+	--
gene24863	0.0742645	0.0497606	0.0574343	0.0336401	0.0220316	0.0358581	0.0387616	0.0409124	0.0235592	LOC105604284	lncRNA	chrNC_019479.2:29930530-29937210:-	--
gene16471	0.951652	1.19559	0.431241	0.242481	1.32338	0.315906	0.439791	0.600721	0.377369	LOC105610030	lncRNA	chrNC_019469.2:78891900-78893157:-	--
gene704	0.525863	1.1011	0.953179	1.25057	0.780024	0.698252	0.228724	0.724246	0	LOC105609231	lncRNA	chrNC_019458.2:62780374-62804072:+	--
gene3487	0.188235	0.21021	0.110958	0.270356	0.413144	0.381287	0.235634	0.240278	0.339838	LOC105607987	lncRNA	chrNC_019459.2:72023007-72030290:-	--
gene17920	0.251798	0.723069	1.32141	0.651764	0.64028	0.486316	0.75099	0.429358	0.418412	LOC105606377	lncRNA	chrNC_019471.2:36611969-37017097:+	--
gene19802	0	0	0.0140715	0.0131871	0	0	0	0.00668241	0	LOC105602357	lncRNA	chrNC_019472.2:71650975-71722320:-	--
gene8035	0.152926	0.318271	0.120957	0.144842	0.460551	0.516876	0.0604684	0.382942	0.191113	LOC105615015	lncRNA	chrNC_019461.2:56259013-56263950:+	--
gene10829	0.061858	0.0690795	0.230655	0.128093	0.0087386	0.119471	0.0461231	0.113592	0.0841003	LOC105615521	lncRNA	chrNC_019463.2:88488012-88519544:-	--
gene16713	0	0.327407	0	0	0	0	0	0.0448648	0	LOC105609165	lncRNA	chrNC_019470.2:35281770-35306441:-	--
gene12242	0.0880164	0.0884626	0.204209	0.071765	0.121853	0.0424982	0.137818	0.0808139	0.241988	LOC105615777	lncRNA	chrNC_019464.2:87250918-87254729:+	--
gene25312	0.385225	0	0.0310337	0.0290831	0.380942	0.0930019	0.167554	0	0	LOC106990432	lncRNA	chrNC_019480.2:43105336-43106506:+	--
gene7723	0.544742	0.628615	0.368629	0.559313	1.54423	0.815378	0.418586	0.291763	0.691241	LOC106991117	lncRNA	chrNC_019461.2:7854940-7860258:-	--
gene27195	0.597209	0.245711	0.030386	0.626473	0.155413	0.333889	0.382799	0.259739	0.332376	LOC106991979	lncRNA	chrNC_019484.2:5655860-5656975:+	--
gene22094	0.447201	0.774593	0.476432	0.876434	0.550529	0.38779	0.325507	0.712275	0.453588	LOC105603351	lncRNA	chrNC_019476.2:6925178-6928870:-	--
gene10021	0.0698932	0	0.0675671	0.0316601	0.138232	0	0.304001	0	0	LOC105606725	lncRNA	chrNC_019462.2:60048122-60092700:-	--
gene26448	2.78736	1.60914	1.85539	3.07627	3.94767	3.41027	1.96238	2.19055	3.58443	LOC106990374	lncRNA	chrNC_019482.2:4113467-4120368:-	--
gene6209	0.0692214	0	0.214137	0.188135	0.355949	0.0133693	0.0361295	0.152537	0.483105	LOC105614703	lncRNA	chrNC_019460.2:117300866-117303344:-	--
gene20229	0.648703	0.0254188	0.099018	0.329934	0.0675252	0.104407	0.331654	0.0626967	0.13238	LOC105602490	lncRNA	chrNC_019473.2:12002498-12338727:-	--
gene24091	0	0	0	0	0	0.0532323	0	0	0	LOC105604053	lncRNA	chrNC_019478.2:29572230-29592663:+	--
gene19264	2.23489	1.80547	1.77963	2.54781	2.97583	2.3878	2.05641	2.93144	2.7368	LOC105602246	lncRNA	chrNC_019472.2:40294664-40299605:-	--
gene919	0	0	0	0	0	0.0128227	0	0.0121917	0	LOC105609260	lncRNA	chrNC_019458.2:87554875-87559806:+	--
gene9440	0.0556796	0.145086	0.197364	0.117701	0.073414	0	0	0.204493	0.19626	LOC106990559	lncRNA	chrNC_019462.2:29198581-29203740:-	--
gene15364	0.420424	1.03291	1.13801	1.82825	3.40914	1.70519	1.17033	0.849243	0.0889149	LOC105606267	lncRNA	chrNC_019468.2:50229503-50230904:+	--
gene614	0.097929	0.28434	0.208274	0.0177439	0.590724	0.160767	0.460018	0.152856	0.144976	LOC105609898	lncRNA	chrNC_019458.2:46337335-46514695:+	--
gene2823	0.142472	0.212139	0.13773	0.223726	0.11271	0.201788	0.190035	0.165696	0.170743	LOC105606471	lncRNA	chrNC_019459.2:762733-766954:+	--
gene2930	0.213279	0.158785	0.137454	0.199077	0.409033	0.237167	0.472263	0.361982	0.246034	LOC105606760	lncRNA	chrNC_019459.2:12553616-12610475:+	--
gene15936	0.897054	1.66708	0.85396	1.38964	1.36109	1.09772	0.905442	1.0437	1.94062	LOC106991483	lncRNA	chrNC_019469.2:38102007-38106881:+	--
gene20573	0.546658	0.484171	0.318901	0.700178	0.633783	0.564308	0.491936	0.354808	0.358796	LOC105602685	lncRNA	chrNC_019474.2:338869-342862:+	--
gene5557	0.405666	0.434149	0.702629	1.39349	2.18964	1.01201	0.91163	0.69838	0.393222	LOC105608150	lncRNA	chrNC_019460.2:43350248-43352973:-	--
gene10164	0.526909	0.367764	0.0636716	0	0	0	0	0.120948	0	LOC105607449	lncRNA	chrNC_019462.2:84172663-84177811:-	--
gene12275	0.14467	0.161559	0	0.0655322	0	0	0	0	0	LOC105609321	lncRNA	chrNC_019464.2:97399349-97404692:+	--
gene14618	0.915636	0.808729	1.10243	0.588209	0.839603	0.659145	0.803753	0.427997	0.299272	LOC105607815	lncRNA	chrNC_019468.2:26274488-26387599:-	--
gene22343	0.0704381	0.0262204	0	0.0212712	0	0	0.0204247	0	0.248281	LOC106991772	lncRNA	chrNC_019476.2:38114894-38281355:+	--
gene18533	0.2621	0.409777	0.557429	0.0949802	0.933066	0.607455	0.1824	0.336912	0.332587	LOC105612071	lncRNA	chrNC_019471.2:55078859-55079633:+	--
gene25277	3.67831	4.23581	2.53427	2.45661	5.61409	5.06313	2.31609	1.51189	1.23878	LOC105604469	lncRNA	chrNC_019480.2:37926697-37942587:+	--
gene19727	0.150247	0.12584	0.108935	0.340292	1.00289	0.979367	0.359424	0.0689758	0	LOC105602330	lncRNA	chrNC_019472.2:59534132-59540553:+	--
gene4158	0.232522	0.372567	0.215011	0.430468	0.39989	0.566241	0.325393	0.204212	0.448997	LOC105609703	lncRNA	chrNC_019459.2:164964306-164967634:+	--
gene17566	2.8102	3.65651	2.0022	2.53034	2.68547	1.78428	2.81091	2.46187	1.91747	LOC105609117	lncRNA	chrNC_019471.2:10122991-10131241:-	--
gene1429	0	0	0	0	0.384727	0.0289003	0	0.384694	0	LOC101113384	lncRNA	chrNC_019458.2:106710121-106716905:+	--
gene20967	2.70303	2.38833	3.45537	3.97372	3.82832	3.18397	3.40215	3.17274	3.49696	LOC105602881	lncRNA	chrNC_019474.2:54901969-54950184:-	--
gene10593	0.0284535	0.0105918	0.0366754	0	0.00937904	0.0274772	0.0330023	0.0261251	0	LOC105609125	lncRNA	chrNC_019463.2:57718604-57732626:-	--
gene11600	0.059186	0.660956	1.30167	0.723868	0.731599	0.157177	0.772289	0.176614	0.547627	LOC105612128	lncRNA	chrNC_019464.2:26388803-26394326:-	--
gene28732	0.225649	0.389442	0.247886	0.446024	0.33471	0.574481	0.312283	0.122427	0.368763	LOC105605858	lncRNA	chrNW_014640653.1:3458-8669:-	--
gene20406	0	0	0	0.386775	0	0	0.0742764	0.470387	0.541739	LOC105602582	lncRNA	chrNC_019473.2:37372001-37374388:+	--
gene23176	0.769366	1.53612	6.08532	1.72141	1.92508	3.4897	4.52266	6.42189	2.10786	LOC105603775	lncRNA	chrNC_019477.2:26929754-26932758:+	--
gene18439	1.80706	0	0	2.36472	1.58841	1.35726	4.54122	3.68707	2.76013	LOC106991570	lncRNA	chrNC_019471.2:53722167-53727149:+	--
gene537	0.027357	0	0	0.00826142	0	0	0	0	0	LOC105612169	lncRNA	chrNC_019458.2:36390073-36417224:+	--
gene15127	0	0	0	0.169091	0.0922845	0.18024	0.405905	0	0	LOC106991428	lncRNA	chrNC_019468.2:42169819-42171432:-	--
gene2300	0	0.0222071	0.0192238	0	0	0.0192033	0.0172985	0.0182583	0.126167	LOC105603357	lncRNA	chrNC_019458.2:214504905-214519942:+	--
gene18051	0.136566	0.322961	0.209681	0.189223	0.135048	0.395641	0.125787	0.19915	0.263338	LOC101108333	lncRNA	chrNC_019471.2:45246171-45251011:-	--
gene11965	0.139747	0.0728288	0.22516	0.0928434	0.147406	0.0539808	0.137775	0.162528	0	LOC106991284	lncRNA	chrNC_019464.2:64695265-64705336:-	--
gene20626	0.14659	0.450185	0.283423	0.033201	0.21744	0.17695	0.0956391	0.134594	0.310022	LOC106991674	lncRNA	chrNC_019474.2:9511256-9512199:+	--
gene2346	0	0	0	0	0.158777	0.206738	0	0	0	LOC106990508	lncRNA	chrNC_019458.2:219860925-220047878:-	--
gene9899	0.392839	0	0.126588	0	0	0.252906	0.11391	0	0	LOC106991196	lncRNA	chrNC_019462.2:49793364-49793839:-	--
gene3558	3.28077	1.65229	6.28099	5.24512	7.25195	5.65307	4.92446	4.96144	2.78899	LOC106990944	lncRNA	chrNC_019459.2:83422780-83424094:+	--
gene6671	0.319166	0.605924	0.154272	0.202405	0.441863	0.21575	0.52752	0.498181	0.405	LOC105614768	lncRNA	chrNC_019460.2:161221640-161222742:-	--
gene12671	0	0	0.184062	0.172493	0	0.275799	0	0.524454	0	LOC105612882	lncRNA	chrNC_019465.2:57017777-57051860:+	--
gene25356	1.64198	1.40222	1.72739	2.05633	1.86251	1.30582	0.798201	1.28591	0.0510677	LOC105604507	lncRNA	chrNC_019480.2:47720061-47721668:+	--
gene27740	82.0829	71.3581	98.0981	116	95.764	91.3458	85.9681	79.5117	96.4191	LOC101112291	lncRNA	chrNC_019484.2:62537188-62573407:-	--
gene18368	0.0666587	0.372203	0	0	0	0.0643715	0.231946	0	0	LOC105608454	lncRNA	chrNC_019471.2:52006141-52007503:+	--
gene3089	0.107796	0	0	0	0	0.0693983	0	0	0	LOC105607117	lncRNA	chrNC_019459.2:29692274-29693359:+	--
gene28661	9.89343	8.41302	5.61566	6.82504	2.78244	3.15544	8.21152	2.08345	2.11155	LOC105605825	lncRNA	chrNW_014640341.1:16759-18479:+	--
gene20673	0.304321	0.740513	0.269419	0.388884	0.658895	0.22273	0.314888	0.470599	0.938309	LOC105602753	lncRNA	chrNC_019474.2:16394070-16404532:+	--
gene4390	0.0341423	0.0381281	0.033006	0	0.0787794	0	0.00990012	0.0522472	0.024069	LOC105610390	lncRNA	chrNC_019459.2:208009571-208023826:+	--
gene2874	0	0	0	0	0	0	0.0123265	0	0	LOC105606607	lncRNA	chrNC_019459.2:9116446-9121291:+	--
gene19019	0.0454138	0	0.0658536	0	0	0	0.0592582	0	0	LOC105613784	lncRNA	chrNC_019472.2:19930101-19940135:-	--
gene5803	0.0602352	0	0.0727882	0	0.0446741	0	0.0654983	0.0414796	0	LOC105606937	lncRNA	chrNC_019460.2:76954966-76975306:-	--
gene9488	0.87287	0.199385	0.287666	0.736864	0.431582	0.785448	0.396912	0.346077	1.00692	LOC105611547	lncRNA	chrNC_019462.2:36030042-36034123:+	--
gene6653	0.116448	0	0	0	0	0	0	0.0267296	0	LOC105614759	lncRNA	chrNC_019460.2:156231687-156237150:-	--
gene27128	0	0.227908	0	0.0616298	0.067271	0.131387	0	0	0	LOC105605270	lncRNA	chrNC_019483.2:38608145-38615876:-	--
gene25429	0	0	0.00753661	0	0.00385469	0	0.0067818	0	0	LOC105604560	lncRNA	chrNC_019480.2:57872300-57913977:+	--
gene22235	1.08586	3.25745	2.24352	1.7553	1.8107	1.11028	3.01898	3.0301	2.45407	LOC105603411	lncRNA	chrNC_019476.2:16822853-16825276:+	--
gene4392	0.860619	0.574672	0.720475	0.321518	0.552743	0.41126	0.308723	0.830924	0.544157	LOC105610392	lncRNA	chrNC_019459.2:208125450-208132280:-	--
gene14897	0	0	0	0	0	0.0173559	0	0	0	LOC105608412	lncRNA	chrNC_019468.2:36346848-36362382:-	--
gene7558	0.0158666	0	0.0613541	0.0431232	0.141211	0.0612886	0.0690116	0.0437045	0	LOC105614874	lncRNA	chrNC_019460.2:216251591-216256066:-	--
gene9458	0	0.0396644	0	0	0	0.0257244	0	0	0	LOC105611744	lncRNA	chrNC_019462.2:32059357-32064103:+	--
gene3211	0.769673	0.859527	0.727882	0.894348	0.529471	0.549369	0.873311	1.15221	1.06159	LOC105607354	lncRNA	chrNC_019459.2:42087911-42092474:+	--
gene2738	0	0	0	0	0	0.0337119	0	0	0.110745	LOC105604869	lncRNA	chrNC_019458.2:265337475-265340554:-	--
gene16809	1.50354	1.47758	1.03821	1.40884	1.45283	1.66767	1.39761	1.29373	1.58991	LOC106991524	lncRNA	chrNC_019470.2:41994359-41998261:+	--
gene12998	0.0565734	0	0	0.164009	0.0223777	0	0.0984264	0.0311663	0	LOC105612928	lncRNA	chrNC_019466.2:13063321-13079096:+	--
gene21997	0	0	0	0	0	0.309856	0	0.220956	0	LOC105603274	lncRNA	chrNC_019475.2:66430438-66430971:-	--
gene11088	0.813808	1.32191	0.729508	0.254694	0.687703	0.428664	0.476245	0.203785	0.500687	LOC105613208	lncRNA	chrNC_019463.2:116388689-116391393:+	--
gene11815	0	0	0.0215282	0	0	0	0	0	0	LOC105610560	lncRNA	chrNC_019464.2:47315349-47322773:+	--
gene28757	0.0851655	0	0	0.0771561	0	0	0	0.156392	0	LOC105605870	lncRNA	chrNW_014640778.1:1-710:-	--
gene24855	0.333294	0.446644	0.270649	0.0966237	0.395505	0.193115	0.115973	0.15913	0.0845854	LOC106990701	lncRNA	chrNC_019479.2:28568555-28596520:-	--
gene16450	0.0375723	0	0.0363219	0	0.0371545	0.0272123	0.0326842	0.00862442	0.129124	LOC106991503	lncRNA	chrNC_019469.2:77955351-77961151:-	--
gene20893	0.38395	0.122507	0.371172	0.149075	0.32544	0.26484	0	0.0503615	0	LOC105602864	lncRNA	chrNC_019474.2:51793783-51794814:+	--
gene26874	0.180378	0.0447635	0.0968748	0.344985	0.178372	0.212897	0.610208	0.202421	0.339092	LOC105605127	lncRNA	chrNC_019483.2:6830479-6991189:+	--
gene26530	0	0.0505884	0	0.0273598	0.149321	0.0583275	0.0394065	0.0554573	0	LOC106991936	lncRNA	chrNC_019482.2:15071133-15151997:-	--
gene12247	1.05732	0.236151	0.681422	0.447013	0.48793	1.70174	0.122635	0.0647199	0.0745372	LOC105606533	lncRNA	chrNC_019464.2:88430907-88435748:+	--
gene13984	1.88116	1.75065	2.57629	2.60371	2.48033	2.49785	2.63646	2.37493	1.90634	LOC105607736	lncRNA	chrNC_019467.2:54948906-54950318:+	--
gene27456	1.30284	2.25169	1.67931	0.899288	3.19021	2.9057	1.10636	1.19623	1.54169	LOC105605439	lncRNA	chrNC_019484.2:38483868-38505911:-	--
gene23933	0.816799	0.802697	0.4106	1.09518	2.16468	1.13583	0.653691	0.389979	1.62379	LOC105604036	lncRNA	chrNC_019478.2:25406493-25408193:-	--
gene10121	0.179825	0.0926856	0.267447	0.225573	0.12311	0.0534324	0.252695	0.254015	0.482702	LOC105606740	lncRNA	chrNC_019462.2:77755402-77760018:-	--
gene12598	0.0870299	0.259173	0.168267	0.105127	0.172124	0.30816	0.277594	0.053272	0	LOC105609768	lncRNA	chrNC_019465.2:47832694-47834493:+	--
gene20878	0.0689412	0.22047	0.0939114	0.0482627	0.0340873	0.0574972	0.05452	0.0604223	0.066274	LOC106991703	lncRNA	chrNC_019474.2:51188762-51255313:-	--
gene19810	1.44348	1.29592	1.73747	1.39748	1.98721	1.31196	2.09281	0.727649	0.808096	LOC105602361	lncRNA	chrNC_019472.2:72282342-72285300:-	--
gene2743	0.227069	0.177505	0.197561	0.123429	0.291907	0.153494	0.138269	0.104244	0.120056	LOC106990891	lncRNA	chrNC_019458.2:266247180-266249079:-	--
gene23150	0.197519	0.601577	0.520761	0.422958	0.656996	0.606906	0.546707	0.346225	0.360768	LOC105603765	lncRNA	chrNC_019477.2:26664581-26672605:-	--
gene25716	0	0	0.0505155	0	0	0.0252308	0.0681844	0.0239892	0.0276281	LOC105604636	lncRNA	chrNC_019481.2:3961044-3962831:-	--
gene7071	0.225774	0.305212	0.21826	0.150715	0.152759	0.149177	0.258422	0.24003	0.0251309	LOC105611935	lncRNA	chrNC_019460.2:183320313-183329783:-	--
gene5291	0.162002	0.99503	0.313221	0.587066	0.400501	0	0.352314	0.818097	0.171308	LOC105607458	lncRNA	chrNC_019460.2:16525897-16536881:-	--
gene6307	2.09372	2.42452	2.32578	1.59653	1.72628	2.25928	1.64352	1.02713	0.677633	LOC105611014	lncRNA	chrNC_019460.2:132067892-132084855:-	--
gene21331	0	0	0.0276173	0	0	0	0.00828378	0.0262302	0	LOC105603024	lncRNA	chrNC_019475.2:4572592-4577606:+	--
gene23646	0	0	0	0	0.0204246	0	0	0	0	LOC105603846	lncRNA	chrNC_019477.2:38908573-38949774:+	--
gene16706	0	0.293336	0	0	0	0	0	0.150735	0	LOC105609161	lncRNA	chrNC_019470.2:34453188-34460625:+	--
gene13107	1.4009	0.991285	0.898784	0.727952	0.732182	0.897825	0.907578	0.996563	1.12104	LOC105615993	lncRNA	chrNC_019466.2:16125027-16132951:+	--
gene3064	1.5358	0.980053	1.16654	1.49075	2.1696	1.24475	1.52685	1.23386	0.696009	LOC105607045	lncRNA	chrNC_019459.2:27999365-28001504:+	--
gene13163	5.15158	3.02789	4.89822	4.71315	3.80396	3.06017	3.02197	3.7809	4.10355	LOC105616011	lncRNA	chrNC_019466.2:27662831-27670378:-	--
gene11191	0.393919	0.287286	0.124346	0.160229	0.413388	0.124213	0.293717	0.177151	0.416547	LOC105615611	lncRNA	chrNC_019464.2:9412767-9416970:-	--
gene19190	0.220609	0.246364	0.617739	0.220537	0.270814	0.315886	0.18529	0.146679	0.0965303	LOC105602212	lncRNA	chrNC_019472.2:32294572-32536930:-	--
gene16003	0.276627	0.205948	0.407498	0.42962	0.338682	0.152649	0.148966	0.266085	0.069647	LOC105606443	lncRNA	chrNC_019469.2:42092286-42117160:-	--
gene22272	0.0245539	0.0754062	0.0593419	0.00834178	0.0576671	0.0474228	0.112137	0.0394531	0.0227188	LOC105603432	lncRNA	chrNC_019476.2:21963354-22504070:+	--
gene13003	3.43201	3.44158	3.04695	2.72852	4.36352	4.53173	3.71665	2.0579	3.55509	LOC106990516	lncRNA	chrNC_019466.2:13209159-13210732:-	--
gene2293	0	0	0	0	0	0	0.0829132	0	0	LOC105603313	lncRNA	chrNC_019458.2:213427428-213459347:-	--
gene3831	0.474192	0.644049	0.322127	0.348322	0.25347	0.457922	0.367905	0.388319	0.203283	LOC105608822	lncRNA	chrNC_019459.2:118182526-118186922:-	--
gene10318	0.0615788	0.114613	0.436549	0.390513	0.426258	0.396439	0.107135	0.113079	0	LOC105615393	lncRNA	chrNC_019463.2:6264819-6284049:+	--
gene27125	0	0.20746	0.17959	0.140251	0.214324	0.627893	0.0269339	0.0284284	0	LOC105605266	lncRNA	chrNC_019483.2:38485281-38487032:+	--
gene166	0.0594782	0.0774922	0.0191663	0.00898077	0.0196056	0	0.0172467	0	0.104825	LOC105603009	lncRNA	chrNC_019458.2:10942873-10946319:+	--
gene4078	1.16744	0.782239	0.501595	0.846119	1.43666	1.30275	1.06069	0.666964	0.987603	LOC106990959	lncRNA	chrNC_019459.2:149304905-149307860:+	--
gene11773	0.216128	0.12068	0.0477567	0.170628	0.08549	0.083485	0.0349162	0.0680373	0.00979472	LOC105607696	lncRNA	chrNC_019464.2:42350625-42382998:-	--
gene17449	0	0	0.0585499	0	0.014973	0	0	0	0	LOC105613844	lncRNA	chrNC_019471.2:451604-460506:-	--
gene6306	0	0	0.0360662	0	0.0122977	0	0	0.0114183	0	LOC105611016	lncRNA	chrNC_019460.2:132061035-132066246:-	--
gene28894	0	0.999919	0.86559	0.162236	0	0	0.31156	0	0.946823	LOC105605935	lncRNA	chrNW_014641463.1:5179-5516:-	--
gene27375	0	0.117825	0.0339987	0.0955851	0.626006	0.237737	0.275343	0.129165	0.0371894	LOC105605411	lncRNA	chrNC_019484.2:27620712-27626347:+	--
gene11499	4.18419	2.14417	3.58967	4.49632	3.25998	5.33502	3.02531	3.20981	2.96885	LOC105613564	lncRNA	chrNC_019464.2:23921504-23926044:+	--
gene22393	0.050158	0	0.121222	0	0.148801	0.193748	0.239979	0	0	LOC105603510	lncRNA	chrNC_019476.2:45582679-45585240:-	--
gene555	0.0555862	0.217264	0.134341	0.0503586	0.0274841	0.0268395	0.193418	0.0510375	0	LOC105611362	lncRNA	chrNC_019458.2:38279437-38281506:-	--
gene4460	0	0.0520169	0.0168858	0.0210993	0.0172729	0.028113	0.0202596	0	0	LOC105610626	lncRNA	chrNC_019459.2:217700658-217733921:+	--
gene12732	0.12975	0.120747	0.0209052	0.176321	0.0427689	0.0417658	0.0376231	0.0198553	0	LOC105608892	lncRNA	chrNC_019465.2:62595082-62600016:+	--
gene11973	0.270511	0.196817	0.443771	0.148528	0.267503	0.213733	0.288799	0.27848	0.312055	LOC106991285	lncRNA	chrNC_019464.2:65433486-65441636:+	--
gene26215	0	0.101501	0	0	0	0	0	0	0	LOC105610151	lncRNA	chrNC_019481.2:35840493-35841692:-	--
gene21353	0.301176	0.768769	0.0831865	0.155915	1.61678	0.706331	0.823407	0.592565	0.591457	LOC105603038	lncRNA	chrNC_019475.2:7395043-7396108:+	--
gene1081	0.114635	0	0	0	0	0.184502	0.0332402	0	0	LOC106990853	lncRNA	chrNC_019458.2:98327002-98351850:+	--
gene4203	0.345098	0	0	0.125057	0.204756	0.199954	0	0	0	LOC105609841	lncRNA	chrNC_019459.2:177569407-177570576:-	--
gene10985	0.265981	0	0.257129	0.535481	0	0.570787	0.0514171	0	0	LOC106991243	lncRNA	chrNC_019463.2:104671326-104686014:-	--
gene12611	0.00556049	0	0	0.0100751	0	0	0	0	0	LOC105609774	lncRNA	chrNC_019465.2:49321374-49333238:+	--
gene25608	0.0717863	0	0	0	0	0	0	0	0	LOC105604614	lncRNA	chrNC_019481.2:2182563-2184641:-	--
gene20085	0.12408	0	0.0479803	0	0.0981603	0.0958581	0	0.205067	0.104966	LOC105613232	lncRNA	chrNC_019472.2:79978619-79986309:-	--
gene11321	0.690595	1.62813	1.66903	1.00799	1.34686	1.00035	1.7355	1.65566	0.608555	LOC105608561	lncRNA	chrNC_019464.2:20419018-20421529:+	--
gene10077	0.246961	0.296221	0.150319	0.215449	0.39798	0.326816	0.190961	0.226752	0.299836	LOC105615299	lncRNA	chrNC_019462.2:67608484-67612150:-	--
gene3556	0.446187	0	0.107834	0.303169	0	0	0.291104	0	0	LOC105608185	lncRNA	chrNC_019459.2:83199783-83200392:-	--
gene16583	0.149538	0.0151814	0.21027	0.086211	0.241977	0.18379	0.0709543	0.274601	0.560634	LOC105616660	lncRNA	chrNC_019470.2:17032509-17036240:+	--
gene5733	0.00608213	0	0.0235189	0.0165304	0.012029	0.0176203	0.00529085	0	0	LOC105612568	lncRNA	chrNC_019460.2:64746785-65185627:-	--
gene7080	0.115685	0.177637	0.0978558	0.0720539	0.0786493	0.0698224	0.0628967	0.0995799	0.0535197	LOC105613005	lncRNA	chrNC_019460.2:184778613-184811689:+	--
gene7383	0.575869	0.870073	0.491209	0.368267	0.602963	0.948657	0.618818	0.622052	0.322385	LOC105608590	lncRNA	chrNC_019460.2:207558698-207570778:-	--
gene23216	0.0693083	0.128999	0	0.565112	3.81526	2.54335	0.0200971	1.14546	2.22312	LOC105603777	lncRNA	chrNC_019477.2:27635019-27646459:+	--
gene25234	0	0	0	0	0	0	0.0112137	0	0	LOC105604454	lncRNA	chrNC_019480.2:33528330-33531654:-	--
gene2274	0.0160511	0.00896245	0.0310337	0	0.0238089	0.0155003	0.0139628	0.0515815	0.0169731	LOC105603190	lncRNA	chrNC_019458.2:207122392-207143817:-	--
gene22357	2.05757	1.12154	0.757751	1.7975	0.872012	1.32465	1.03344	0.98958	0.712305	LOC105603495	lncRNA	chrNC_019476.2:42827456-42830970:-	--
gene12726	0	0.0100399	0.0260734	0.0651587	0	0	0.0234621	0.00825464	0	LOC105615902	lncRNA	chrNC_019465.2:61964387-61968113:+	--
gene12467	5.28	3.79579	4.26416	5.96442	4.95556	5.31968	3.65308	3.87939	5.50169	LOC105609600	lncRNA	chrNC_019465.2:25966753-26010197:-	--
gene9711	0	0.183608	0.476826	0.223427	0.56905	0.317545	0.214535	0.0754797	0	LOC105607083	lncRNA	chrNC_019462.2:41302299-41306223:+	--
gene13859	1.36898	1.35894	2.44098	1.35048	2.22618	1.7333	2.06419	1.28489	2.28403	LOC105610254	lncRNA	chrNC_019467.2:31677183-31687899:+	--
gene15732	0.191325	0.326113	0.642483	0.118595	0.328606	0.282002	0.24527	0.166423	0.276852	LOC105611804	lncRNA	chrNC_019469.2:10501207-10659125:+	--
gene16490	0.294558	0.234961	0.268483	0.118179	0.341217	0.186925	0.263557	0.332272	0.347076	LOC105613179	lncRNA	chrNC_019470.2:2790125-2935451:-	--
gene14376	0	0.108673	0.0731683	0.0195912	0.0534612	0.0730902	0	0	0	LOC105606871	lncRNA	chrNC_019468.2:17992077-18015666:+	--
gene9270	0	0	0.049654	0	0	0	0	0	0	LOC106991184	lncRNA	chrNC_019462.2:16356502-16361290:-	--
gene13116	0	0	0	0	0.0190305	0	0	0	0.14245	LOC106990621	lncRNA	chrNC_019466.2:19818335-19831130:-	--
gene16392	0	0.046584	0.0201629	0.0264538	0.0165001	0.0120849	0.00362872	0.0229804	0.0749876	LOC106990172	lncRNA	chrNC_019469.2:73111914-73122699:-	--
gene25892	0.183373	0	0	0.332255	0.0604446	0	0	0	0	LOC105604711	lncRNA	chrNC_019481.2:20997102-21011896:-	--
gene14500	0.24816	0.138566	1.19951	0.562055	0.490801	0.599113	0.647624	0.455705	0	LOC105616320	lncRNA	chrNC_019468.2:23093027-23094112:-	--
gene28302	0.217005	6.58353	0.209783	11.5664	0.536479	4.05147	2.42258	6.30948	2.7154	LOC105605640	lncRNA	chrNC_019484.2:122698322-122712669:-	--
gene21685	0.0285721	0	0.248591	0.0647127	0	0.0689794	0.173984	0.065585	0.241707	LOC105603173	lncRNA	chrNC_019475.2:40347992-40397820:-	--
gene26937	0.134127	0.389442	0.155596	0.218724	0.0795814	0.31086	0	0.0246302	0	LOC106991949	lncRNA	chrNC_019483.2:15267663-15280589:+	--
gene9280	0	1.05706	2.51639	0.428768	0.585018	0.114259	0.411704	0.434548	0.875812	LOC105609843	lncRNA	chrNC_019462.2:16898676-16899290:-	--
gene4339	0	0	0	0.0527791	0.134424	0.037506	0	0	0.0821394	LOC105610222	lncRNA	chrNC_019459.2:202592717-202606525:+	--
gene10724	0.098242	0.353513	0.21105	0.336233	0.17271	0.16866	0.123443	0.130293	0	LOC105615501	lncRNA	chrNC_019463.2:72158003-72175465:+	--
gene13777	0.302551	0.056312	0	0.502513	0.0997291	0	0.526379	0.0462988	0.0533219	LOC105608779	lncRNA	chrNC_019467.2:22683696-22685010:+	--
gene24902	0.444786	0.43262	0.679651	0.571938	1.09251	0.969894	0.436845	0.750907	0.515853	LOC105604305	lncRNA	chrNC_019479.2:34863478-34865843:+	--
gene6274	0.950251	1.33784	0.210891	0.579506	0.259602	0.517738	0.726914	0.461707	0.62949	LOC105607935	lncRNA	chrNC_019460.2:129879098-129916846:+	--
gene7969	0	0.0464437	0	0	0	0.0240969	0.0144711	0.0152741	0	LOC105615003	lncRNA	chrNC_019461.2:48209388-48213427:-	--
gene2540	0.122531	0.111179	0.0740333	0.180388	0.189326	0.184886	0.0932662	0.0281261	0.137668	LOC105604200	lncRNA	chrNC_019458.2:247399519-247426095:-	--
gene20283	0	0.0493952	0.0427594	0.0400717	0.0874793	0	0	0.121836	0	LOC106991644	lncRNA	chrNC_019473.2:20066380-20090253:-	--
gene17677	0	0	0	0.00543628	0.00593389	0.0173842	0	0	0	LOC105608353	lncRNA	chrNC_019471.2:17176979-17240042:+	--
gene2237	0.108889	0.334402	0.539482	0.23429	0.457631	0.276025	0.556494	0.299934	0.287859	LOC105602999	lncRNA	chrNC_019458.2:201697802-201706688:-	--
gene7060	1.1885	0.663624	0.71809	1.21132	3.52585	2.86929	2.19698	0.682025	0.628385	LOC105611931	lncRNA	chrNC_019460.2:182677380-182678514:-	--
gene25952	0	0	0.063107	0.0591404	0	0	0.0851801	0.0599376	0	LOC105604726	lncRNA	chrNC_019481.2:25948195-25953403:+	--
gene8363	1.21718	0.939136	2.31055	1.02251	3.19513	2.09437	1.5016	1.36141	1.2871	LOC105607520	lncRNA	chrNC_019461.2:98685374-98749318:-	--
gene12528	0.666396	0.205033	0.111752	0.585243	0.00672434	0.341465	0.0295764	0.099896	0.222908	LOC105611049	lncRNA	chrNC_019465.2:31749738-31764746:-	--
gene54	0.128228	0.0390538	0.0676147	0.0528039	0.0922196	0.0787996	0.141967	0.214063	0.11094	LOC106990827	lncRNA	chrNC_019458.2:2873549-2876815:-	--
gene15375	0.109519	0	0.34409	0.198438	0.324902	0.317282	0.142905	0.0754174	0.144762	LOC105606270	lncRNA	chrNC_019468.2:50360984-50364242:+	--
gene9161	2.29231	2.43802	3.9308	2.71953	3.58914	4.74355	3.86947	1.90428	1.55828	LOC105609438	lncRNA	chrNC_019462.2:13590390-13600732:-	--
gene17261	0	0.0565333	0.0349561	0.00655179	0.00715149	0	0.00629104	0.0996016	0	LOC105606885	lncRNA	chrNC_019470.2:66961026-66966350:+	--
gene6066	0.0712651	0.0994811	0.0430584	0.0564926	0.0528545	0.0430124	0.0542444	0.0408959	0	LOC105614677	lncRNA	chrNC_019460.2:101243289-101247050:+	--
gene12265	1.23909	1.45658	1.70221	1.24073	2.6441	1.63742	1.07789	1.31733	2.82742	LOC105615781	lncRNA	chrNC_019464.2:96539662-96540880:+	--
gene19076	5.80764	9.30833	9.80807	3.04611	1.59271	3.80324	7.60878	3.75642	2.36202	LOC106991634	lncRNA	chrNC_019472.2:24213729-24216616:+	--
gene9563	3.25504	6.00847	1.67916	1.84227	2.08073	2.89788	1.37586	1.27716	2.94924	LOC106990609	lncRNA	chrNC_019462.2:38091628-38110988:+	--
gene29090	0	0.418834	0.241712	0	0.123626	1.69018	0.435008	0	0	LOC105606026	lncRNA	chrNW_014642467.1:1092-1733:+	--
gene5544	3.90295	1.64497	2.33926	3.65002	4.93645	3.81612	1.4528	2.10611	2.84668	LOC106991047	lncRNA	chrNC_019460.2:41474349-41577578:-	--
gene13033	0.443202	0	0.321339	0.501902	0	0	0.0963855	0.203467	0.117165	LOC105612923	lncRNA	chrNC_019466.2:13604217-13604971:+	--
gene24922	0	0.00435669	0	0.00353435	0	0	0	0	0	LOC105604312	lncRNA	chrNC_019479.2:37416002-37434768:+	--
gene21743	0.136027	0.349387	0.09205	0.123234	0.14124	0.243015	0.0295825	0.187343	0.66886	LOC105603192	lncRNA	chrNC_019475.2:46580110-46589074:+	--
gene2328	0.105173	0.117451	0.101672	0.0476408	0.156005	0.050782	0	0.0965661	0.278035	LOC105603494	lncRNA	chrNC_019458.2:216231066-216253210:-	--
gene1590	0.0635787	0.218465	0.11347	0.150645	0.0870531	0.0755657	0.10636	0.143695	0.25858	LOC106990338	lncRNA	chrNC_019458.2:111629829-111639696:+	--
gene12136	0	0	0	0	0.0137075	0	0	0	0	LOC105606496	lncRNA	chrNC_019464.2:80940557-80949499:-	--
gene23716	0.0361543	0.195146	0.0349511	0.0272951	0.113216	0.0581896	0.0576595	0.0387283	0.0191156	LOC105603892	lncRNA	chrNC_019477.2:47313550-47340238:+	--
gene5102	0.0765113	0.0427217	0.024655	0.0693158	0.0882706	0	0.0221857	0.0234167	0.107875	LOC105607239	lncRNA	chrNC_019460.2:6491375-6494873:-	--
gene18318	0.462018	0.424904	0.630553	0.517054	0.591257	1.54845	1.32394	1.09795	0.373603	LOC105616895	lncRNA	chrNC_019471.2:51080029-51083887:+	--
gene2771	0.118425	0.231438	0.457935	0.241397	0.263493	0.371675	0.23179	0.0271835	0.0626139	LOC105604974	lncRNA	chrNC_019458.2:269056849-269063006:-	--
gene7799	0.502232	0.761173	5.68749	5.1675	3.15726	1.55893	6.63139	5.23716	2.2002	LOC105614954	lncRNA	chrNC_019461.2:16780648-16782546:+	--
gene17979	0.971615	1.23575	0.46964	0.721308	0.600507	0.912214	1.34999	0.954058	0.399556	LOC105616871	lncRNA	chrNC_019471.2:42371308-42373917:+	--
gene21728	0.347587	0.485207	0.735042	0.373942	0.279274	0.440554	0.321264	0.678179	0.758079	LOC105603186	lncRNA	chrNC_019475.2:44689589-44691199:-	--
gene2151	2.97628	1.3077	6.27329	5.12753	7.71982	7.96282	3.73504	0.313591	2.21855	LOC105602588	lncRNA	chrNC_019458.2:194554282-194637531:+	--
gene21573	0.530517	0.57686	0.593839	0.695641	1.04924	0.364012	0.643667	0.628107	1.00388	LOC105603140	lncRNA	chrNC_019475.2:29684271-29697204:-	--
gene1000	0.0201762	0.112658	0.117029	0.109673	0.199519	0.311743	0.210616	0.0185252	0.128011	LOC106990460	lncRNA	chrNC_019458.2:92935824-92940111:+	--
gene7991	0.485531	0.632582	0.265977	0.249259	0.368101	0.390726	0.267497	0.787578	1.14664	LOC105613812	lncRNA	chrNC_019461.2:49831424-49987330:-	--
gene93	0.0221898	0	0.00715044	0	0.0146287	0	0.0128686	0.020374	0.0703934	LOC106990830	lncRNA	chrNC_019458.2:6794563-6802344:-	--
gene3424	11.462	7.33561	10.6388	12.8335	8.66095	13.7164	9.68923	11.6778	8.33531	LOC106990937	lncRNA	chrNC_019459.2:63867003-63868819:-	--
gene16257	0.540153	0.502677	0.0870294	0.081559	1.24634	0.173873	0.391566	0	0.380788	LOC106991493	lncRNA	chrNC_019469.2:60078924-60085376:+	--
gene2247	0	0.00774807	0.0301823	0.015714	0.00686094	0	0.0301772	0.00318517	0.0183416	LOC105603076	lncRNA	chrNC_019458.2:203341919-203354764:-	--
gene15832	0.0526699	0	0	0	0.0260421	0.0127157	0.0114544	0	0	LOC105607269	lncRNA	chrNC_019469.2:27621960-27634218:-	--
gene28480	0.122048	0.151441	0.196644	0	0.0536406	0.0916695	0.07078	0.0124512	0	LOC106991999	lncRNA	chrNW_014639474.1:5288-8218:+	--
gene6134	0.347401	0.211613	0.549555	0.100141	0.452845	0.213488	0.233521	0.159486	0.417451	LOC105611978	lncRNA	chrNC_019460.2:105315647-105462274:-	--
gene20259	0.0144229	0.128853	0.0139429	0	0.0570501	0	0.150558	0.0529705	0	LOC106991659	lncRNA	chrNC_019473.2:16185491-16636879:-	--
gene25698	1.62986	1.74584	2.18657	1.59712	1.94066	2.69817	1.76503	1.92405	0.844156	LOC106991907	lncRNA	chrNC_019481.2:3530524-3534766:-	--
gene20632	0.0396285	0.0442548	0	0.089754	0.0783756	0	0.0689456	0.0909639	0	LOC105602721	lncRNA	chrNC_019474.2:10208689-10250231:-	--
gene8696	1.67715	0.513135	0.77735	2.41442	1.70394	0.887452	0.919338	1.18129	0.826008	LOC105615183	lncRNA	chrNC_019462.2:1408868-1410418:-	--
gene13082	1.15642	1.38709	1.07653	0.892457	1.22827	0.723815	1.13638	1.0028	0.158518	LOC105614076	lncRNA	chrNC_019466.2:14402369-14405316:-	--
gene13562	0.485511	0.188261	0.368312	0.339052	0.993566	0.520947	0.328491	0.213603	0.228178	LOC101110771	lncRNA	chrNC_019466.2:83071080-83119905:+	--
gene738	0.367773	0.432908	0.76872	0.702391	0.579928	0.249568	0.319926	0.538458	0.420432	LOC105611345	lncRNA	chrNC_019458.2:66148031-66157290:-	--
gene12585	0.347164	0.996925	0.0958887	0.224654	0.196174	0.287359	0.17257	0.0455364	0.157331	LOC105612030	lncRNA	chrNC_019465.2:46712334-46754028:-	--
gene2750	0	0	0	0	0	0	0.00928456	0	0	LOC105604899	lncRNA	chrNC_019458.2:266629166-266634322:+	--
gene23860	1.87998	0.653163	0.848125	1.7221	2.02432	1.77513	0.981236	0.920605	1.70082	LOC105603995	lncRNA	chrNC_019478.2:15899295-16339264:+	--
gene22350	0.373682	0.398621	0.199494	0.419384	0.479833	0.463193	0.213476	0.727172	0.318477	LOC105603485	lncRNA	chrNC_019476.2:39335488-39341489:-	--
gene28008	0.0918602	0.0153876	0.0177606	0.0499327	0.00454194	0.0177417	0.0359591	0.00843431	0.033998	LOC105605563	lncRNA	chrNC_019484.2:89421975-89483308:+	--
gene6180	0.240226	0.219494	0.253343	0.237419	0.47511	0.253073	0.113985	0	0.254026	LOC105614693	lncRNA	chrNC_019460.2:111971081-111972648:-	--
gene19852	1.88753	3.0528	3.39774	0.530695	1.22291	2.4513	1.92506	2.4502	0.757087	LOC105602374	lncRNA	chrNC_019472.2:75248724-75251066:+	--
gene10193	0.900181	0.944345	1.01526	1.42099	1.11946	1.19857	0.640692	0.901655	0.663439	LOC105607625	lncRNA	chrNC_019462.2:90158448-90319354:-	--
gene7218	0.0349466	0.156106	0.101351	0.12664	0.103674	0.101243	0.0304001	0.160434	0.18477	LOC105614839	lncRNA	chrNC_019460.2:201719576-201750505:-	--
gene23626	0.984928	0.487461	0.973788	1.21677	1.35028	0.875474	0.545229	0.534376	0.769294	LOC106991811	lncRNA	chrNC_019477.2:35331640-35335435:+	--
gene5932	0	0	0	0.0481761	0	0.154058	0.0462588	0	0.224928	LOC106991061	lncRNA	chrNC_019460.2:91457549-91458231:+	--
gene14625	1.56435	0.737611	0.470488	0.913324	1.75321	0.704979	1.54227	0.925637	0.955765	LOC106991418	lncRNA	chrNC_019468.2:26390457-26391668:-	--
gene20737	1.8593	0.28314	1.47062	1.53131	2.67437	2.53003	2.7937	1.70715	0	LOC105602786	lncRNA	chrNC_019474.2:29532711-29549186:+	--
gene7537	0	0	0	0	0.110306	0	0	0	0	LOC106991093	lncRNA	chrNC_019460.2:215137191-215154820:-	--
gene18611	0.557295	0.423731	0.0229254	0.0322266	0.105529	0.297712	0.422903	0.489916	0.0376154	LOC105601984	lncRNA	chrNC_019471.2:56380343-56383173:+	--
gene4038	0.747712	1.02769	1.13984	2.44904	0.0568767	2.41611	1.17579	2.11238	2.12871	LOC106990954	lncRNA	chrNC_019459.2:143704071-143705265:+	--
gene20276	0.0579861	0.129511	0.065399	0.00875546	0.0286706	0.0186655	0.0504421	0	0.0306585	LOC105602517	lncRNA	chrNC_019473.2:18798161-19127382:+	--
gene20690	0.731991	0.6257	1.55504	1.12981	1.21536	1.97227	0.809706	0.838039	0.659367	LOC105602763	lncRNA	chrNC_019474.2:17926543-17930761:+	--
gene530	0.00991008	0	0	0	0.0195998	0	0	0.0181982	0	LOC106990409	lncRNA	chrNC_019458.2:35785809-35805513:-	--
gene4457	7.36936	6.73005	6.77054	6.72577	3.1147	5.26621	5.37067	5.8491	5.97439	LOC105610624	lncRNA	chrNC_019459.2:217478044-217489291:+	--
gene17387	0	0.0466898	0	0.0075754	0.0082688	0	0.0509174	0	0.0618948	LOC105609546	lncRNA	chrNC_019470.2:76152861-76167016:-	--
gene740	0.165069	0.018434	0.271278	0.1645	0.310144	0.207227	0.0717969	0.0454684	0.122186	LOC105611344	lncRNA	chrNC_019458.2:66322427-66330054:-	--
gene28339	1.06869	3.8361	3.61593	0.622405	1.58521	1.62175	1.06246	2.24283	2.74448	LOC105605650	lncRNA	chrNC_019484.2:125598436-125599362:+	--
gene26649	0	0	0	0	0.0576524	0	0	0	0	LOC106990703	lncRNA	chrNC_019482.2:28699463-28706763:-	--
gene13186	0.0547051	0.14662	0.0423076	0.0495603	0.183929	0.105656	0.0856583	0.14064	0.092556	LOC105609070	lncRNA	chrNC_019466.2:29026999-29044423:-	--
gene1315	0	0.0699376	0.393524	0.0567367	0.12386	0	0.0544788	0	0.132448	LOC106990860	lncRNA	chrNC_019458.2:103269912-103271475:-	--
gene20725	0	0	0	0	0.0303905	0	0	0.0188116	0.0541627	LOC105602778	lncRNA	chrNC_019474.2:29179134-29212765:-	--
gene27548	2.99044	3.79792	3.59947	2.94825	3.39207	2.3499	3.26448	2.8534	2.13915	LOC105605459	lncRNA	chrNC_019484.2:49800380-49821933:-	--
gene12059	0.776174	1.47988	0.420924	0.343014	0.33697	0.548445	0.576385	0.608367	0.520482	LOC106991289	lncRNA	chrNC_019464.2:74051544-74055488:-	--
gene15091	0.343666	1.0746	0.332228	0.249077	0.271875	0.0663748	0.298955	0.189326	0.581452	LOC105611406	lncRNA	chrNC_019468.2:41441876-41442840:-	--
gene22394	0.0059941	0.0334693	0.0405623	0.0380127	0.0414921	0	0.125142	0.0440287	0.0697226	LOC106991776	lncRNA	chrNC_019476.2:45812957-45826128:-	--
gene26636	0	0	0	0.0811182	0	0	0	0	0	LOC105604981	lncRNA	chrNC_019482.2:27880113-27882804:-	--
gene11103	0.93809	0.275686	0.71595	0.805137	0.195297	0.762865	0.644246	0	1.20081	LOC105613214	lncRNA	chrNC_019463.2:116803582-116806018:-	--
gene863	1.27421	0.875669	1.89508	0.710384	2.42315	0.946528	0.682113	1.70991	0	LOC105607966	lncRNA	chrNC_019458.2:85361939-85371498:+	--
gene10265	0	0	0	0.0628889	0	0.0335177	0	0	0	LOC105609685	lncRNA	chrNC_019462.2:103502745-103524665:-	--
gene14833	3.76157	4.66317	2.83571	3.47034	2.66183	3.79913	1.83122	3.35869	2.37199	LOC105616347	lncRNA	chrNC_019468.2:34215051-34216231:-	--
gene28109	0.310645	0.102033	0.459292	0.380759	0.722802	0.511741	0.858378	0.40267	1.27531	LOC105605590	lncRNA	chrNC_019484.2:99167069-100139042:+	--
gene27551	0.857229	1.06993	0.584965	0.799452	1.29648	0.973901	0.526379	0.879678	0.479897	LOC105605462	lncRNA	chrNC_019484.2:49903785-49905509:+	--
gene26173	0.63224	0.42363	0.550079	0.458225	0.437647	0.427383	0.714982	0.232201	0.200568	LOC105607855	lncRNA	chrNC_019481.2:35292219-35293681:-	--
gene13646	1.50915	2.0866	0.83367	1.1719	1.4213	0.763382	1.18778	0.791801	0.9879	LOC106991374	lncRNA	chrNC_019467.2:1972849-1979336:-	--
gene23538	3.28812	2.84059	4.858	10.2856	4.53991	9.46599	5.12702	3.13297	8.65971	LOC106990520	lncRNA	chrNC_019477.2:30516128-30516761:-	--
gene17962	0	0.0930742	0	0.0377531	0	0	0.0725013	0	0	LOC105606390	lncRNA	chrNC_019471.2:39616562-39625135:-	--
gene24786	0.0371406	0	0.0897613	0.100943	0.165274	0.143465	0.0484629	0.306911	0.176733	LOC105604254	lncRNA	chrNC_019479.2:21210213-21225179:+	--
gene27027	0.0217384	0.0161842	0.105075	0.019694	0.050159	0	0.0252137	0	0.0153248	LOC105606408	lncRNA	chrNC_019483.2:28039634-28044716:+	--
gene20998	0.025445	0	0.0163988	0.046104	0.117423	0.106478	0.0885384	0.0311504	0	LOC105602890	lncRNA	chrNC_019474.2:58058287-58110478:+	--
gene15679	0.874248	0	0.934116	0.2918	2.50258	0.755382	0.920615	2.15463	1.2164	LOC105609379	lncRNA	chrNC_019469.2:3665814-3692608:-	--
gene62	0.331708	0.416737	0.481004	0.112692	0.615037	0.280286	0.324622	0.114212	0.0438454	LOC105609220	lncRNA	chrNC_019458.2:3008199-3010117:+	--
gene4783	0	0	0	0	0.343647	0	0	0	0	LOC105606966	lncRNA	chrNC_019459.2:239788711-239789315:+	--
gene13923	0.508859	0.837442	0.440142	0.558056	0.317811	0.181042	0.535847	0.442627	0.679692	LOC106990345	lncRNA	chrNC_019467.2:36539294-36543083:+	--
gene20358	0	0	0.0991542	0.00663727	0.036224	0	0.0446119	0	0	LOC105602558	lncRNA	chrNC_019473.2:31517666-31532844:+	--
gene5176	0.11638	0.129966	0.225013	0.246014	0.268533	0.599394	0.506193	0.0356187	0.492259	LOC106991036	lncRNA	chrNC_019460.2:8376139-8377107:+	--
gene9416	0	0	0	0.11922	0.0325333	0	0	0	0.173945	LOC105615236	lncRNA	chrNC_019462.2:24625146-24629328:+	--
gene24490	0	0	0.068531	0	0.116837	0	0	0.0650892	0.09995	LOC105604131	lncRNA	chrNC_019478.2:45748879-45754708:-	--
gene4745	0	0.0491982	0.255533	0.119736	0.261391	0.12763	0.383235	0.404499	0.186343	LOC105606955	lncRNA	chrNC_019459.2:238672505-238673954:-	--
gene10518	0.37224	0.103924	0	0	0	0.089867	0.242859	1.02534	0	LOC105608051	lncRNA	chrNC_019463.2:37180431-37192463:+	--
gene1205	0.0162319	0	0.141226	0.117643	0.0963087	0.1254	0.155322	0.238458	0.154479	LOC105613573	lncRNA	chrNC_019458.2:100298950-100324649:-	--
gene25450	0	0	0	0	0	0.00704218	0	0	0	LOC105604575	lncRNA	chrNC_019480.2:59448133-59469216:+	--
gene8552	0	0	0	0	0.0403958	0.0788968	0.0710709	0	0.345573	LOC106991146	lncRNA	chrNC_019461.2:111768776-111770816:+	--
gene7916	0.0960272	0.0285967	0.0123775	0.0173993	0.0822982	0.0432751	0.00556894	0.0705353	0	LOC105613103	lncRNA	chrNC_019461.2:41441788-41599723:-	--
gene7577	0.0194307	0.0867965	0.0469601	0.0440084	0.172932	0.112584	0.11832	0.133805	0.092461	LOC105614875	lncRNA	chrNC_019460.2:216726690-216738733:-	--
gene14466	0.314918	0.281346	0.121775	0	0	0	0.164368	0	0	LOC105611242	lncRNA	chrNC_019468.2:22076530-22077800:-	--
gene7654	0.776827	0	0.839323	0.620974	0.903752	0.750172	0.477008	0.293694	0.241603	LOC105610817	lncRNA	chrNC_019460.2:222591209-222593899:-	--
gene25098	1.33457	1.14538	1.26626	0.940378	1.44192	1.01431	1.33293	1.20266	0.993087	LOC105604385	lncRNA	chrNC_019480.2:3898476-3901257:+	--
gene12218	0.227563	0.137653	0.247488	0.279178	0.196904	0.196864	0.276315	0.222	0.160423	LOC105606528	lncRNA	chrNC_019464.2:85194665-85204047:-	--
gene23715	0.024504	0	0	0.0221995	0	0	0	0	0	LOC105603893	lncRNA	chrNC_019477.2:47306127-47313343:-	--
gene4991	0.066838	0.422965	1.22766	0.847731	0.396569	0.150604	1.0078	0.0204562	0.164914	LOC105612347	lncRNA	chrNC_019460.2:1577916-1579509:+	--
gene26091	3.48288	2.07944	1.98612	3.45245	4.06062	4.71396	1.57029	2.78974	4.1272	LOC105604752	lncRNA	chrNC_019481.2:30884205-30910225:-	--
gene25274	0.755745	0.370315	0.260926	0.684671	0.953241	0.640449	0.20796	0.169935	0.260949	LOC105604464	lncRNA	chrNC_019480.2:37766291-37770699:-	--
gene26125	0.491033	0.462677	1.02355	0.347542	0.728359	0.755732	0.480543	0.15498	0.340751	LOC105607860	lncRNA	chrNC_019481.2:33574333-33578597:-	--
gene5734	0	0	0.0986047	0.0554441	0	0	0	0	0	LOC105612569	lncRNA	chrNC_019460.2:65342580-65352039:-	--
gene8990	0.321471	0.438779	0.276242	0.614836	0.476845	0.482908	0.23304	0.229572	0.396594	LOC105610487	lncRNA	chrNC_019462.2:9908522-9920247:+	--
gene23687	1.12928	1.01139	1.28626	1.18515	1.34892	1.33888	1.07963	1.19086	1.90355	LOC105603871	lncRNA	chrNC_019477.2:44288703-44292676:+	--
gene19050	0.429515	0.570159	0.250699	0.660772	0.3446	0.430429	0.422983	0.305076	0.1971	LOC105602161	lncRNA	chrNC_019472.2:21808202-21812416:+	--
gene10177	0	0	0.0158509	0.0148546	0.0162143	0.0633361	0.0570537	0.0150549	0	LOC105615321	lncRNA	chrNC_019462.2:85803685-85854568:+	--
gene28298	1.14239	1.17762	1.35923	2.14952	1.82488	2.63069	0.917324	1.6137	0.0929243	LOC105605638	lncRNA	chrNC_019484.2:122485261-122491561:+	--
gene11928	0.0324353	0.0651994	0.0125423	0.0235079	0.0513194	0.0501157	0.0282154	0.0238248	0.0754566	LOC106991282	lncRNA	chrNC_019464.2:61913429-61957672:-	--
gene15847	3.03708	1.1149	1.20386	1.30908	1.03401	1.31421	1.2707	1.8912	2.95039	LOC106991479	lncRNA	chrNC_019469.2:28827558-28833921:-	--
gene28316	0.123694	0.529515	0.558028	0.485599	0.713525	0.199083	0.340738	0.435359	0.305199	LOC105605645	lncRNA	chrNC_019484.2:124839140-124866247:-	--
gene22198	0.268429	0.444815	0.10045	0.258874	0.102753	0.0418095	0.0903897	0.214662	0.219754	LOC105603397	lncRNA	chrNC_019476.2:15070997-15075386:+	--
gene13273	0	0	0	0	0	0	0	0.0186845	0	LOC105616033	lncRNA	chrNC_019466.2:39479780-39563934:-	--
gene19803	0.0286834	0.0640641	0.305017	0.0259859	0.12764	0.0830978	0.0748552	0.0526724	0	LOC105602359	lncRNA	chrNC_019472.2:71741034-71841280:+	--
gene5518	2.71944	1.39534	2.80657	2.71339	2.43482	2.75034	1.61439	1.83893	3.4197	LOC105613198	lncRNA	chrNC_019460.2:38353381-38355230:-	--
gene21867	37.5399	26.0778	24.833	49.363	38.5763	37.3896	34.2502	22.7629	42.6991	LOC105603231	lncRNA	chrNC_019475.2:58670062-58673394:-	--
gene12207	1.90967	1.42809	0.873609	1.54471	0.725025	1.49837	1.26075	0.688835	1.08181	LOC105615772	lncRNA	chrNC_019464.2:84258792-84260783:+	--
gene12770	0.0079984	0.0178643	0	0.0579695	0	0.0231719	0.0278313	0	0	LOC105607721	lncRNA	chrNC_019465.2:68461323-68511298:+	--
gene20152	0.450383	0.098741	0.464776	0.32542	0.505487	0.498968	0.103355	0.372935	0.365226	LOC105602454	lncRNA	chrNC_019473.2:4609325-4632031:+	--
gene1475	0.0664677	0.392344	0.28456	0.0946263	0.140847	0.0366783	0.0826003	0.20924	0.150612	LOC106990622	lncRNA	chrNC_019458.2:108233848-108321065:-	--
gene25513	1.25339	2.57675	1.30806	1.23874	1.80284	1.15537	1.3753	0.640799	1.4007	LOC105604599	lncRNA	chrNC_019481.2:477841-480284:+	--
gene6766	0	0.399248	0	0.539815	0.471381	0.230163	0	0.328255	0	LOC105612398	lncRNA	chrNC_019460.2:163040296-163040764:+	--
gene11133	0	0	0	0	0.0551532	0.161579	0	0.153628	0	LOC105601966	lncRNA	chrNC_019464.2:4143494-4163747:+	--
gene3125	0.113457	0.042234	0.0731206	0	0	0.0730426	0	0.0347241	0	LOC106990929	lncRNA	chrNC_019459.2:34883054-34885230:-	--
gene15006	0.347852	0.248615	0.322824	0.11345	0.440299	0.362789	0.169454	0.14053	0.102993	LOC105610163	lncRNA	chrNC_019468.2:39625302-39639293:-	--
gene26280	0.0266028	0	0.00857249	0	0	0.00856334	0	0	0	LOC105610135	lncRNA	chrNC_019481.2:37318169-37332383:-	--
gene26514	0.039619	0.0530931	0.00766009	0.0143572	0.0313427	0.00765191	0	0.0509276	0	LOC101119276	lncRNA	chrNC_019482.2:13030305-13036376:+	--
gene4987	0	0	0.0174438	0	0	0	0	0	0	LOC105607203	lncRNA	chrNC_019460.2:1275605-1280261:-	--
gene14699	0.153661	0.27456	0.267385	0.13921	0.121562	0.2671	0.026734	0.11287	0.0324976	LOC105607806	lncRNA	chrNC_019468.2:27289766-27298126:+	--
gene4372	0.477541	0.614765	0.301353	0.558814	0.406643	0.845451	0.375025	0.401924	0.39977	LOC105610329	lncRNA	chrNC_019459.2:205793921-205799006:+	--
gene11621	0	0	0	0	0.0445728	0	0	0	0	LOC105610615	lncRNA	chrNC_019464.2:28768502-28772402:-	--
gene27233	0.435562	0.565825	0.197643	0.241592	0.307656	0.343361	0.208779	0.25301	0.676774	LOC105605357	lncRNA	chrNC_019484.2:11345956-11349956:-	--
gene5143	0.175145	0.165501	0.0130243	0.073234	0.119906	0.0390313	0.0468796	0.0371106	0	LOC106991034	lncRNA	chrNC_019460.2:7766307-7777816:-	--
gene26522	0.0613933	0.0514204	0.341263	0.0556196	0.159366	0.0222325	0.160218	0.112739	0.12984	LOC105604936	lncRNA	chrNC_019482.2:13577346-13605916:-	--
gene25617	9.88314	17.4104	21.5306	6.80984	14.1781	14.9209	26.8818	44.605	8.97891	LOC105604616	lncRNA	chrNC_019481.2:2290115-2290542:+	--
gene24792	1.55544	1.1089	2.15481	2.18293	1.89521	2.05863	1.47992	1.58754	2.56998	LOC105604257	lncRNA	chrNC_019479.2:21583401-21588356:+	--
gene15912	2.0035	2.2374	1.14134	1.45855	1.41516	1.10558	1.64948	2.20089	3.8967	LOC106991482	lncRNA	chrNC_019469.2:35555458-35557428:-	--
gene2093	0.86532	2.34683	0.597515	0.111992	0.794576	0.53719	0.215069	0.397254	0	LOC105602360	lncRNA	chrNC_019458.2:188686820-188688535:-	--
gene11158	0	0.0142351	0	0	0	0	0	0.117039	0	LOC105615606	lncRNA	chrNC_019464.2:6304369-6313166:+	--
gene693	0.0579523	0.0215726	0.0373491	0	0.0382052	0.0746184	0.0336085	0.0886832	0	LOC105609227	lncRNA	chrNC_019458.2:61595593-61618616:+	--
gene8759	0.082139	0.30576	0.185279	0.124024	0.62273	0.370163	0.452534	0.175974	0	LOC105608522	lncRNA	chrNC_019462.2:4252686-4255250:+	--
gene3880	0.0293896	0	0	0	0.0363284	0.0425717	0	0.00674614	0	LOC105608924	lncRNA	chrNC_019459.2:126819089-126823782:-	--
gene23471	0	0	0	0	0.119478	0	0	0	0	LOC105603809	lncRNA	chrNC_019477.2:30163627-30167311:+	--
gene26833	0.672229	0.325965	0.235146	0.396657	0.380484	0.290415	0.188512	0.353277	0.201094	LOC105605102	lncRNA	chrNC_019483.2:973268-982586:+	--
gene1693	0	0	0	0.0262817	0.0286874	0	0	0	0	LOC105609276	lncRNA	chrNC_019458.2:121771749-121793685:-	--
gene7374	6.431	4.02615	6.45246	4.32551	4.33601	4.7989	1.90716	2.95237	3.29717	LOC106991087	lncRNA	chrNC_019460.2:207403188-207404570:-	--
gene991	0.0288132	0.00643538	0.111417	0.0208827	0.0569856	0.0222596	0.0100258	0.0105821	0.018281	LOC105612514	lncRNA	chrNC_019458.2:92278959-92287046:-	--
gene16082	0.0324639	0.099698	0.0706128	0.0441162	0.0160514	0.0391875	0.0141202	0.0149036	0.0171644	LOC105609719	lncRNA	chrNC_019469.2:48482422-48487690:-	--
gene5278	0	0.0665414	0.115204	0.269908	0	0	0	0.109418	0.504064	LOC105612353	lncRNA	chrNC_019460.2:14161271-14163259:-	--
gene7865	0.0626603	0.0933006	0.0548059	0.0973155	0.333423	0.207464	0.0882514	0.0876688	0.20509	LOC105610700	lncRNA	chrNC_019461.2:31262745-31286230:-	--
gene11595	0.794198	1.24398	0.658085	0.906392	0.713969	0.617542	0.547315	1.02278	0.9707	LOC105615661	lncRNA	chrNC_019464.2:25568459-25571723:+	--
gene26708	0.00289618	0.0937943	0.0223983	0.013119	0.00286397	0.0195776	0.0579459	0.00797753	0	LOC105605022	lncRNA	chrNC_019482.2:34157203-34172507:-	--
gene25227	0	0	0	0.0203851	0	0	0	0	0	LOC106991872	lncRNA	chrNC_019480.2:32957127-32977351:+	--
gene13826	0.63974	1.07164	2.6505	1.82152	2.5305	1.72098	0.596261	0.79717	2.02947	LOC105616164	lncRNA	chrNC_019467.2:28816738-28824021:-	--
gene15640	22.215	19.5907	27.9798	23.2976	32.8842	26.3978	37.62	26.1971	22.8982	LOC105609393	lncRNA	chrNC_019469.2:1456429-1461542:+	--
gene22502	0.090148	0.257972	0.125275	0.132714	0.228436	0.1197	0.171543	0.12933	0.0774527	LOC105603538	lncRNA	chrNC_019476.2:50345823-50356972:-	--
gene7161	0.203873	0.295976	0.433594	0.16623	0.161285	0.0196878	0.0886746	0.224628	0	LOC105611558	lncRNA	chrNC_019460.2:195255281-195260548:+	--
gene13449	0.123066	0.0274866	0	0	0.0730186	0	0.0428221	0	0	LOC105609290	lncRNA	chrNC_019466.2:72446626-72449698:+	--
gene22576	0.112898	0.224139	0.0970142	0.318207	0.136452	0.218049	0.218245	0.0115177	0.119384	LOC105603552	lncRNA	chrNC_019476.2:51652447-51655460:+	--
gene17438	0.011305	0	0.0109288	0	0.0223586	0	0	0.0155699	0	LOC105608658	lncRNA	chrNC_019470.2:80766337-80775099:-	--
gene227	0.172774	0.048236	0	0.117394	0	0.0834228	0.075148	0.158635	0	LOC105604745	lncRNA	chrNC_019458.2:14652442-14658474:-	--
gene10761	0.269229	0.553847	0.123285	0.346609	0.224198	0.259992	0.271182	0.468375	0.164823	LOC105613434	lncRNA	chrNC_019463.2:83930770-83957863:-	--
gene868	0.239029	0.16016	0	0.0866197	0.236371	0	0.0415862	0	0.556071	LOC105607968	lncRNA	chrNC_019458.2:85477788-85479557:+	--
gene25285	0.34873	0.415405	2.38235	0.442308	0.275882	0.314314	1.19322	0.597694	0.76211	LOC105604471	lncRNA	chrNC_019480.2:39295004-39299998:+	--
gene1242	0	0	0	0	0	0	0.16878	0.178145	0.102584	LOC101122482	lncRNA	chrNC_019458.2:101509677-101511302:+	--
gene12392	0.0575663	0	0	0	0.142315	0	0	0	0	LOC105608239	lncRNA	chrNC_019465.2:15517520-15550973:+	--
gene28539	0.724705	0	1.70142	1.12551	0.819025	0.599862	1.17078	0.190115	1.53267	LOC105605777	lncRNA	chrNW_014639747.1:8492-10845:-	--
gene7002	1.20981	1.48974	0.907175	1.70031	1.08718	1.11943	0.980383	1.35577	1.81437	LOC105612530	lncRNA	chrNC_019460.2:178992544-179003568:-	--
gene25021	0.0951629	0.0495938	0.0429314	0.0229902	0.0313682	0.104151	0.00551882	0.0466003	0.0469604	LOC105604349	lncRNA	chrNC_019479.2:48139166-48144508:-	--
gene27264	0.0857957	0.0410622	0.094789	0.177662	0.218164	0.106524	0.0746337	0.101282	0.0259212	LOC105605374	lncRNA	chrNC_019484.2:13323871-13424213:+	--
gene23913	0	0	0	0	0.243034	0	0	0	0.155931	LOC105604024	lncRNA	chrNC_019478.2:23950309-23972667:-	--
gene16228	0.21959	0.159929	0.221511	0.233536	0.141618	0.221275	0.0415263	0.394474	0.201916	LOC105616554	lncRNA	chrNC_019469.2:57885608-57889130:+	--
gene17563	0.0478748	0	0	0	0	0.0462321	0.0416463	0	0	LOC105616832	lncRNA	chrNC_019471.2:10050217-10067606:+	--
gene25220	0	0	0	0	0.092983	0	0	0	0	LOC105604449	lncRNA	chrNC_019480.2:32358420-32359902:+	--
gene26087	4.70868	6.82515	2.49718	4.66407	3.73935	4.60527	2.61898	2.8417	3.50197	LOC105604756	lncRNA	chrNC_019481.2:30261897-30296574:-	--
gene6176	0.635693	0.614342	0.543629	0.631285	0.846225	0.8736	0.319032	0.370408	0.517084	LOC106991071	lncRNA	chrNC_019460.2:111563429-111622490:-	--
gene14331	0.435239	0.343094	0.470255	0.394307	1.11398	1.21147	1.02449	1.19887	0.027073	LOC105606856	lncRNA	chrNC_019468.2:14407200-14409615:-	--
gene25241	0	0	0.0143779	0.00673709	0.0441226	0.0143626	0.0711587	0.0204837	0	LOC105604459	lncRNA	chrNC_019480.2:34706075-34711679:+	--
gene3887	0.82135	0.4802	0.747308	0.879796	0.773995	0.718516	0.584203	0.634362	0.679498	LOC105608940	lncRNA	chrNC_019459.2:127706148-127713338:-	--
gene3473	0.159076	0.207254	0.172089	0.343132	0.0674172	0.0402331	0.0593057	0.073029	0.0520661	LOC105607964	lncRNA	chrNC_019459.2:70306001-70463661:-	--
gene10218	0.0271034	0.0403567	0.0393021	0.0450165	0.062538	0.0348979	0.00392954	0.0331806	0.0525439	LOC106991204	lncRNA	chrNC_019462.2:92586228-92647520:+	--
gene2030	2.67224	2.69658	1.74296	3.67515	2.05353	1.78773	2.89873	4.09421	2.38316	LOC105602159	lncRNA	chrNC_019458.2:184296565-184298690:-	--
gene3564	0.253584	0.339485	0.18312	0.240807	0.16768	0.203577	0.147505	0.218807	0.282689	LOC105608206	lncRNA	chrNC_019459.2:84428057-84449893:-	--
gene2206	0	0	0	0	0.0263	0	0	0	0	LOC105602901	lncRNA	chrNC_019458.2:200517693-200524600:-	--
gene17998	0.191695	0.0881481	0.392432	0.112373	0.56869	0.206896	0.235419	0.0828273	0.119239	LOC105607560	lncRNA	chrNC_019471.2:43483417-43760774:-	--
gene19174	0.0330413	0.0491982	0.255533	0.0199559	0.174261	0.116994	0.22036	0.0808998	0.0232929	LOC105602207	lncRNA	chrNC_019472.2:30231580-30237161:+	--
gene2779	0	0	0	0	0	0	0	0.0292484	0	LOC105604993	lncRNA	chrNC_019458.2:270162178-270164307:+	--
gene16383	0.208799	0.466349	1.2111	0.630541	0.550605	0.0672114	0.0605447	0.191712	0.0735976	LOC105616585	lncRNA	chrNC_019469.2:71717533-71730186:+	--
gene17924	0.0436296	0.032482	0.210888	0.197632	0.503352	0.140442	0.164465	0.0400593	0.10765	LOC106991600	lncRNA	chrNC_019471.2:37587152-37589464:-	--
gene2921	1.08266	0.483621	1.18618	1.37318	0.356874	1.60312	1.31853	0.994063	1.22118	LOC105606719	lncRNA	chrNC_019459.2:11830114-11837093:-	--
gene22001	0	0.032935	0	0.0267185	0	0	0	0.0180524	0	LOC105603275	lncRNA	chrNC_019475.2:66487315-66492280:-	--
gene24669	3.66485	2.0696	3.30132	3.54656	3.58291	3.61953	2.82577	1.54864	2.66432	LOC105604230	lncRNA	chrNC_019479.2:13732075-13744281:-	--
gene26903	0.00975398	0.00272317	0.00471468	0.0110458	0.00964552	0	0.00636374	0.00223895	0	LOC105605144	lncRNA	chrNC_019483.2:13515960-13558150:-	--
gene17584	0.0650872	0	0.0419474	0.117932	0.171636	0	0.113239	0.119522	0	LOC106991584	lncRNA	chrNC_019471.2:11256606-11279221:+	--
gene23922	0	0	0	0.0451334	0	0	0.0216686	0.160097	0	LOC105604027	lncRNA	chrNC_019478.2:24600198-24602758:+	--
gene27175	0.0509422	0.227557	0.0615585	0.0384594	0.0965534	0.0737913	0.0443146	0.0311823	0.0404014	LOC105605321	lncRNA	chrNC_019484.2:1531065-1555329:-	--
gene17708	1.88262	1.38838	1.60249	2.57444	2.16611	2.08101	1.63769	1.95686	2.77956	LOC106991590	lncRNA	chrNC_019471.2:21480023-21483270:+	--
gene14014	0.23135	0.227356	0.0536762	0.42757	0.219627	0.339587	0.0563505	0.127451	0.499066	LOC105616202	lncRNA	chrNC_019467.2:69065991-69069608:+	--
gene20132	0	0	0.0222563	0	0	0	0.0600818	0	0	LOC106991656	lncRNA	chrNC_019473.2:2324230-2336503:+	--
gene7209	0.62486	0.750473	0.672449	0.779716	0.291468	1.13853	0.707662	1.76448	1.14697	LOC106991086	lncRNA	chrNC_019460.2:201518470-201521356:+	--
gene8785	0.637104	0	0	0	0.630019	0	0.0554217	0.116994	0	LOC105608530	lncRNA	chrNC_019462.2:4858018-4861277:+	--
gene2423	0.371797	0.0566185	0.10347	0.255175	0.534782	0.2992	0.264622	0.13448	0.196577	LOC105603797	lncRNA	chrNC_019458.2:231397320-231403309:-	--
gene3702	1.23182	0.796413	1.06547	0.176206	0.256446	0.626079	1.01516	0.0595271	0	LOC105608537	lncRNA	chrNC_019459.2:103475317-103475989:-	--
gene27640	1.44041	1.69793	2.05003	1.59493	2.13659	1.46826	1.42704	0.808217	3.30016	LOC105605484	lncRNA	chrNC_019484.2:53884898-53899263:-	--
gene10085	0.243151	0.271538	0	0	0.180336	0	0	0	0	LOC105611079	lncRNA	chrNC_019462.2:68840151-68847643:-	--
gene13631	0.101337	0.095757	0.0226072	0.0211862	0.10021	0.0376384	0.155963	0.00715726	0.0824293	LOC105611731	lncRNA	chrNC_019466.2:93798775-93804920:+	--
gene27146	0.0637104	0.134391	0.0136867	0.0577187	0.280009	0.293949	0.0123159	0.0389979	0.0449134	LOC105605284	lncRNA	chrNC_019483.2:41315186-41343676:+	--
gene1773	0.12975	0.144897	0	0.0391824	0.555996	0.208829	0.188115	0.158842	0	LOC106990868	lncRNA	chrNC_019458.2:140507635-140515740:+	--
gene7970	0	0.109513	0.110601	0.0592279	0.0484869	0.0157832	0.0426531	0.0600263	0	LOC106991127	lncRNA	chrNC_019461.2:48243933-48246097:-	--
gene26697	0.117512	0.15142	0.0262157	0.0982714	0.134083	0.0174585	0.212311	0.0165994	0.0955865	LOC105605008	lncRNA	chrNC_019482.2:31527259-31530986:+	--
gene2794	0	0.0875151	0.189396	0	0.0968687	0.0378387	0.0340855	0.0179884	0.020717	LOC105605032	lncRNA	chrNC_019458.2:271407115-271411052:+	--
gene5115	0.0645797	0.288476	1.37347	0.819088	0.510893	2.12037	1.57298	0.415065	0.136579	LOC106991031	lncRNA	chrNC_019460.2:6827397-6828316:-	--
gene20858	0	0.0535025	0.046315	0.130211	0	0.0925311	0.22922	0.0879778	0	LOC105602855	lncRNA	chrNC_019474.2:49526392-49536635:-	--
gene20913	0.337039	0.419157	0.659049	0.534348	0.55296	0.355063	0.326507	0.218027	0.2673	LOC105602871	lncRNA	chrNC_019474.2:52711763-52716722:-	--
gene16780	0.266099	0	2.47597	1.11497	2.2038	0.674544	2.08332	0.366486	0.527597	LOC105609026	lncRNA	chrNC_019470.2:40991752-40994253:-	--
gene9646	0.465265	0.213526	0.258778	0.115482	0.14496	0.092322	0.227316	0.0936309	0.384157	LOC105607091	lncRNA	chrNC_019462.2:40316081-40322090:-	--
gene19126	1.19117	0.764882	1.10834	0.755402	1.04541	1.1503	0.531052	0.437477	0.976185	LOC105602197	lncRNA	chrNC_019472.2:28398200-28408882:+	--
gene2617	0.682468	0.646164	0.702783	1.00807	0.850935	0.830978	0.490431	0.803709	1.00407	LOC105604451	lncRNA	chrNC_019458.2:256339578-256341850:+	--
gene805	0	0.333306	0.173118	0.43263	0.118058	0.345866	0.259633	0.383655	0	LOC105615079	lncRNA	chrNC_019458.2:76389686-76424567:-	--
gene3498	0.485632	0.247921	0.339807	0.515383	0.612868	0.375175	0.482802	0.484111	0.386369	LOC105608018	lncRNA	chrNC_019459.2:72651134-72687801:+	--
gene5791	0.85356	0.628488	0.711808	0.892254	0.607544	0.656701	0.664997	0.97318	0.580238	LOC105613980	lncRNA	chrNC_019460.2:75903542-75911204:-	--
gene27133	0.028425	0	0	0	0.028109	0	0.0123635	0	0	LOC106991956	lncRNA	chrNC_019483.2:39123332-39561367:-	--
gene16760	0.141821	0.380106	0.219362	0.102787	0.22439	0.164346	0.024674	0.130215	0.689852	LOC105612273	lncRNA	chrNC_019470.2:38629227-38631408:-	--
gene19687	0.021882	0.0407277	0.00705126	0.0528643	0.115406	0.0845248	0.0507605	0.0401827	0.092556	LOC105602312	lncRNA	chrNC_019472.2:53704933-53710527:+	--
gene14349	0	0	0	0	0	0	0.00364017	0	0	LOC105606862	lncRNA	chrNC_019468.2:15496639-15507665:-	--
gene21135	0	0	0	0	0	0.0875312	0	0	0	LOC106991711	lncRNA	chrNC_019474.2:65974402-65983313:-	--
gene12095	0	0.0461022	0	0	0.0306178	0.00996655	0.0718237	0	0	LOC105607010	lncRNA	chrNC_019464.2:77169461-77235228:-	--
gene5540	39.361	28.2626	49.4233	59.3362	48.5441	68.2837	62.5063	86.8178	66.2994	LOC106991046	lncRNA	chrNC_019460.2:39949855-39957575:-	--
gene6517	0.0606395	0	0.0977023	0	0.0399768	0.0780784	0.0351669	0.0556772	0	LOC105611708	lncRNA	chrNC_019460.2:138374902-138386353:-	--
gene15582	0.490997	1.15435	0.324765	0.304351	0.61331	0.399284	0.517038	0.213545	1.09306	LOC105610548	lncRNA	chrNC_019468.2:60510516-60512079:-	--
gene3190	0	0.0737727	0	0	0.228641	0	0	0	0	LOC105607316	lncRNA	chrNC_019459.2:39039726-39076488:-	--
gene516	0.133157	0	0.025745	0.120634	0.105341	0.154305	0.0463332	0.0489041	0	LOC105608334	lncRNA	chrNC_019458.2:33465103-33480337:-	--
gene13814	0.144735	0.30097	0.188166	0.226075	0.182609	0.279538	0.121564	0.128309	0.163604	LOC106991378	lncRNA	chrNC_019467.2:26971749-26980960:+	--
gene18098	0.531229	0.620212	0.630265	0.634401	0.429809	0.93273	0.378095	0.28822	0.357474	LOC105616880	lncRNA	chrNC_019471.2:45992500-45993925:-	--
gene23565	0.0688164	0.032021	0.0166315	0.0727354	0.249521	0.116297	0.0897952	0.0526542	0	LOC105603813	lncRNA	chrNC_019477.2:30708699-30715503:+	--
gene23737	0	0	0	0.0103424	0	0.0110243	0	0	0	LOC105603905	lncRNA	chrNC_019477.2:49041238-49044758:-	--
gene22268	0.123916	0.138383	0.133885	0.105659	0.0144163	0.0774299	0.126817	0.0401562	0.0924949	LOC105603426	lncRNA	chrNC_019476.2:21330110-21471442:+	--
gene3516	0.24241	0	0.0781142	0.0732042	1.19857	0.156062	0.140582	0.148382	0.34178	LOC106990496	lncRNA	chrNC_019459.2:73912433-73914341:-	--
gene26589	1.2408	2.35561	0	0.562055	1.1043	0.119823	0.863498	2.1646	0.918454	LOC105604962	lncRNA	chrNC_019482.2:24772627-24773785:-	--
gene24943	0.0490442	0	0.023706	0.133296	0	0.0947228	0.0639954	0.112577	0.103723	LOC105604323	lncRNA	chrNC_019479.2:39168003-39178562:+	--
gene24749	0.0669957	0	0	0.151738	0	0.0646969	0.0874194	0	0	LOC105604246	lncRNA	chrNC_019479.2:19766636-19781181:+	--
gene20089	0.296555	0.248381	0.133104	0.0479759	0.638881	0.132962	0.0829199	0.262562	0.0783975	LOC105602399	lncRNA	chrNC_019472.2:80049249-80086243:-	--
gene13772	4.42936	4.6366	2.77985	5.25137	3.6318	5.10557	2.54094	4.73853	7.22841	LOC106991377	lncRNA	chrNC_019467.2:22143719-22150344:+	--
gene21779	0.494468	0.141588	0.343188	0.137836	0.0877639	0.13468	0.187496	0.291029	0.335175	LOC105603201	lncRNA	chrNC_019475.2:53544005-53548349:-	--
gene16565	0	0	0.0535864	0.0083697	0	0	0	0	0.107462	LOC105611768	lncRNA	chrNC_019470.2:15896863-15903176:-	--
gene28890	2.8816	3.37891	2.37655	1.94979	3.43728	2.64359	2.37354	1.38077	1.60927	LOC105605933	lncRNA	chrNW_014641443.1:9341-14282:-	--
gene5511	0.985771	1.33775	0.89265	1.26612	1.2216	0.988097	0.879232	1.00822	1.20074	LOC105610458	lncRNA	chrNC_019460.2:38100516-38161444:+	--
gene10534	0.517647	3.12162	0.100084	0.984825	0.255945	0.849804	0.990662	1.28327	3.17482	LOC105611897	lncRNA	chrNC_019463.2:41242426-41254512:-	--
gene2818	0.0878181	0.416799	0.0636716	0.318237	0.477629	0.296817	0.515653	0.161264	0.69647	LOC105606460	lncRNA	chrNC_019459.2:429926-443173:+	--
gene27499	0.544891	0.365102	0.316054	0.493647	0	0.631434	0.568801	0.700422	0	LOC106990308	lncRNA	chrNC_019484.2:45540639-45543633:+	--
gene17444	0.0912153	0.0611184	0	0	0	0	0.0158696	0	0	LOC106990284	lncRNA	chrNC_019470.2:81827079-81862685:+	--
gene9349	5.8624	8.98281	9.88482	6.66972	7.8195	2.50148	9.96221	5.63303	5.04583	LOC105611474	lncRNA	chrNC_019462.2:18459912-18592665:+	--
gene8211	0.044911	0.0334361	0.0434164	0.0723331	0.0246731	0.0722834	0.0217045	0.0229088	0.0527677	LOC105606662	lncRNA	chrNC_019461.2:79101308-79112607:+	--
gene15605	0.553474	0	0.0382182	0.286527	0.469131	0.343596	0.068781	0.0725975	0.125415	LOC105610540	lncRNA	chrNC_019468.2:62134460-62136144:-	--
gene22066	0.350575	0.326252	0.564847	0.635211	0.288898	0.169273	0.762414	0.482831	0.741428	LOC105603323	lncRNA	chrNC_019476.2:886991-887596:-	--
gene13514	0.37647	0.322648	0.33855	0.142771	0.190471	0.16064	0.129473	0.136657	0.166645	LOC105616083	lncRNA	chrNC_019466.2:78649146-78653391:+	--
gene20797	0	0	0	0	0.00876666	0	0	0	0	LOC105602829	lncRNA	chrNC_019474.2:42123680-42128519:-	--
gene2764	0	0.0132582	0	0	0	0	0	0.00545034	0	LOC105604955	lncRNA	chrNC_019458.2:267640989-267646618:+	--
gene13822	0.044469	0	0.128967	0.0201434	0.0549681	0.0644147	0.0290127	0.0102075	0	LOC105616159	lncRNA	chrNC_019467.2:28329057-28333316:+	--
gene16212	0.335205	0.183269	0.131645	0.202453	0.238249	0.198942	0.121498	0.253272	0.0812304	LOC105612974	lncRNA	chrNC_019469.2:55399776-55425618:+	--
gene25466	0	0	0	0.0341453	0	0	0.0655728	0	0	LOC105604583	lncRNA	chrNC_019480.2:61634727-61635689:+	--
gene19795	0	0	0	0	0	0	0	0.00734388	0	LOC105602356	lncRNA	chrNC_019472.2:69779241-69787609:+	--
gene3245	0.010632	0	0.0359736	0	0.0105138	0.0308016	0	0.00976198	0.0674566	LOC105607439	lncRNA	chrNC_019459.2:43496757-43585740:+	--
gene29063	0.659838	1.0746	0.637879	0.597784	0.652501	0.318599	0.693576	0.504869	0.78496	LOC105606015	lncRNA	chrNW_014642331.1:160-2301:-	--
gene25018	0	0	0	0	0	0	0.0263671	0	0	LOC105604346	lncRNA	chrNC_019479.2:47058391-47061940:+	--
gene4027	0.015384	0.10308	0.126412	0.034843	0.0760645	0.00742806	0.0535301	0.0423752	0.146409	LOC105609313	lncRNA	chrNC_019459.2:142150712-142155114:+	--
gene24940	0.408258	0.109758	0.380054	0.369863	0.523339	0.299338	0.223609	0.194366	0.135909	LOC105604320	lncRNA	chrNC_019479.2:38749807-38754252:+	--
gene7929	0.0771084	0.0709143	0.179778	0.168478	0.13456	0.219008	0.205175	0.141597	0.139094	LOC105610279	lncRNA	chrNC_019461.2:43681694-43754899:+	--
gene14055	0	0.0144435	0	0	0	0	0	0.0415632	0	LOC106991391	lncRNA	chrNC_019467.2:73335758-73343603:-	--
gene19172	0.119483	0.266864	0.052503	0.186971	0.214826	0.241256	0.160632	0.0997323	0.206749	LOC105602206	lncRNA	chrNC_019472.2:29669531-29675267:+	--
gene26934	0.286292	0.17984	0.31136	0.283684	0.406969	0.371505	0.272394	0.336795	0.151369	LOC105605161	lncRNA	chrNC_019483.2:15215272-15219030:-	--
gene19775	0.00763174	0	0	0	0	0.00736988	0.0199166	0	0	LOC105602352	lncRNA	chrNC_019472.2:63733339-63739080:+	--
gene7896	0.110924	0	0.536163	0.100492	0.109691	0.0714121	0.546794	0.033949	0	LOC105614978	lncRNA	chrNC_019461.2:36600898-36601855:+	--
gene17710	3.08763	3.22442	2.9042	4.778	4.27461	4.5934	2.65689	4.56658	5.29458	LOC106991589	lncRNA	chrNC_019471.2:21792119-21794277:+	--
gene9	0.610278	0.759412	0.556255	0.331731	0.344853	0.319926	0.606721	0.544328	1.36442	LOC105612006	lncRNA	chrNC_019458.2:251677-254780:+	--
gene4951	4.8978	3.33595	4.53655	4.58891	4.15047	4.40629	4.59955	3.3704	2.92028	LOC105611592	lncRNA	chrNC_019459.2:248936493-248965141:+	--
gene13874	0.235238	0	0.151606	0.390711	0.193852	0.113583	0.136423	0	0	LOC105609570	lncRNA	chrNC_019467.2:32823115-32832537:+	--
gene20450	0.49008	0.492564	0.568523	0	0.726945	0.615243	0.127896	0.449975	0.103646	LOC105602604	lncRNA	chrNC_019473.2:42373509-42374265:+	--
gene13744	1.03879	0.928049	1.06602	1.11484	1.20108	1.51244	1.13998	1.48203	2.33212	LOC105608012	lncRNA	chrNC_019467.2:19830174-19870441:+	--
gene19622	0.30962	0.345766	0.707474	0.255002	0.38968	0.244634	0.244854	0	0.0892926	LOC105602286	lncRNA	chrNC_019472.2:50455600-50458433:-	--
gene15705	0.134794	0.317786	0.521232	0.108549	0.429507	0.0723161	0.312686	0.591315	0.506799	LOC106991475	lncRNA	chrNC_019469.2:5120518-5122924:+	--
gene4155	2.54319	2.77116	1.92746	2.50534	2.88116	3.3918	1.76127	1.96668	2.68928	LOC105609695	lncRNA	chrNC_019459.2:164589324-164601268:+	--
gene6319	0.122701	0	0	0	0	0	0	0.187768	0	LOC105611006	lncRNA	chrNC_019460.2:132223514-132225197:+	--
gene10040	6.45695	7.37844	6.75013	7.53319	6.98839	7.44984	7.15175	7.21251	5.17051	LOC106991198	lncRNA	chrNC_019462.2:63161833-63165614:+	--
gene7457	2.51633	5.7904	0.581648	0.542665	0.64258	0.588774	1.48179	3.43983	1.58069	LOC105614863	lncRNA	chrNC_019460.2:212270197-212283029:+	--
gene25323	0.33464	0	0	0	0.661838	0	0.436655	0	0	LOC105612300	lncRNA	chrNC_019480.2:43451073-43451502:+	--
gene5381	0	0	0.0158942	0	0	0	0	0.0905757	0	LOC105607652	lncRNA	chrNC_019460.2:28646248-28673587:+	--
gene20280	0.28404	0.144182	0.499249	0.163754	0.459624	0.174551	0.247086	0.521593	0.982984	LOC105602513	lncRNA	chrNC_019473.2:19716375-19717722:+	--
gene5384	0.133586	0	0	0	0	0	0	0	0	LOC105612940	lncRNA	chrNC_019460.2:29445842-29447145:-	--
gene20709	1.78098	0.950447	1.24938	2.31314	3.88082	3.5615	0.644389	1.04192	1.13331	LOC105602770	lncRNA	chrNC_019474.2:24129089-24243575:+	--
gene27918	0	0	0.241408	0	0.164628	0.120575	0	0.038214	0	LOC105605544	lncRNA	chrNC_019484.2:77651750-77653848:-	--
gene28530	0.687467	0.383862	0.648765	0.266921	0.210421	0.395166	0.654983	0.435836	0.328862	LOC105605773	lncRNA	chrNW_014639704.1:1893-8173:+	--
gene9836	0.099413	0	0	0	0	0	0	0	0	LOC105615269	lncRNA	chrNC_019462.2:48857906-48878484:-	--
gene1386	0.0478057	0	0	0	0	0.0692481	0.0207931	0	0	LOC101105119	lncRNA	chrNC_019458.2:104837724-104862289:-	--
gene18977	1.05328	1.46347	1.12183	1.15117	1.37463	1.48727	1.09737	2.10848	3.32193	LOC105602135	lncRNA	chrNC_019472.2:13470410-13481440:+	--
gene2539	0	0.553935	0.151427	0.16556	0.180715	0.151265	0.158971	0.071911	0.331276	LOC106990886	lncRNA	chrNC_019458.2:247380782-247393889:-	--
gene21911	47.1921	82.2401	171.778	69.7513	75.4122	45.9612	113.476	113.453	209.909	GTL2	lncRNA	chrNC_019475.2:64335882-64362055:+	--
gene11986	1.25837	0.503125	0.570701	0.992248	0.921763	0.780125	0.486515	0.677548	0.714613	LOC105615740	lncRNA	chrNC_019464.2:67218312-67222706:-	--
gene14503	0.0795105	0.0813934	0.371511	0.0600275	0.098283	0.0319926	0.190207	0.164259	0.126117	LOC106991415	lncRNA	chrNC_019468.2:23209331-23218875:-	--
gene16307	0.206093	0.368244	0.139464	0.336079	0.356652	0.258727	0.13446	0.122998	0.239724	LOC106991496	lncRNA	chrNC_019469.2:64301893-64305849:+	--
gene24380	0.0523206	0.0116857	0.0606952	0.0474001	0.041391	0.161681	0.0455137	0	0.0885217	LOC105604115	lncRNA	chrNC_019478.2:43120531-43156228:-	--
gene656	0.00816196	0	0	0	0	0.0236457	0	0	0	LOC105613525	lncRNA	chrNC_019458.2:54097652-54166904:+	--
gene22915	0.104321	0.0166428	0.288141	0.0405044	0.176847	0.143917	0.116677	0.177885	0.0630364	LOC105603695	lncRNA	chrNC_019477.2:14651598-14662034:+	--
gene7917	0.433379	0.591522	0.896099	0.883398	1.99994	1.25553	0.795881	0.585818	1.41301	LOC105614015	lncRNA	chrNC_019461.2:41743173-41746764:-	--
gene13182	0.0628641	0	0.0607719	0.028476	0	0	0	0.0865797	0	LOC105616014	lncRNA	chrNC_019466.2:28925680-28937119:-	--
gene27223	0.128408	0.229439	0.173789	0.209398	0.126981	0.0248005	0.335108	0.165061	0.298726	LOC106991985	lncRNA	chrNC_019484.2:10338340-10339910:+	--
gene26302	0	0	0.102322	0	0	0	0	0.0971832	0	LOC105604811	lncRNA	chrNC_019481.2:38098069-38107437:+	--
gene16845	0.0107913	0	0	0.0879881	0.032014	0	0.0187748	0	0.0228225	LOC105611101	lncRNA	chrNC_019470.2:43083993-43173998:+	--
gene13741	0.742562	0.655108	0.61735	0.629	0.660874	0.552154	0.652414	0.719295	0.734178	LOC105608014	lncRNA	chrNC_019467.2:19752758-19786253:-	--
gene22882	0.741451	1.88184	1.49871	0.671721	2.33293	1.75748	1.34861	0.866443	0.0712766	LOC105603679	lncRNA	chrNC_019477.2:10940241-10941815:-	--
gene2897	0	0	0	0.332562	0	0.0886223	0	0	0	LOC105606637	lncRNA	chrNC_019459.2:10400246-10402324:-	--
gene28955	0	0.47841	0.138047	0	0.423634	0.137899	0.124221	0.131114	0	LOC105605964	lncRNA	chrNW_014641721.1:2250-5488:+	--
gene17292	0	0	0.0754079	0.0302863	0.0110195	0.0753274	0.0678556	0.0409261	0.0353506	LOC105610216	lncRNA	chrNC_019470.2:71803883-71813329:+	--
gene12929	21.6985	21.0537	17.6956	14.0749	11.1897	11.6143	13.2555	15.8624	16.1031	LOC106991325	lncRNA	chrNC_019465.2:88915874-88920099:+	--
gene14091	0	0	0	0.0500507	0	0	0	0	0	LOC105616236	lncRNA	chrNC_019467.2:77603271-77605166:+	--
gene20393	0.0320349	0.0536621	0.0258073	0.0677183	0.0369584	0.0464035	0.0139336	0.0931424	0.208896	LOC105602573	lncRNA	chrNC_019473.2:35602342-35608719:+	--
gene11185	0.637825	1.2884	0.489651	0.518357	0.788416	0.52536	0.636439	0.97318	0.515767	LOC105615610	lncRNA	chrNC_019464.2:8914461-8920046:-	--
gene8195	0.0310782	0.0173532	0	0	0	0.0750296	0.0135175	0.028535	0.0328635	LOC106990362	lncRNA	chrNC_019461.2:77282937-77297133:+	--
gene22410	0.387629	0.577176	0.487147	0.479939	0.447205	0.486628	0.325959	0.320318	0.245938	LOC106991777	lncRNA	chrNC_019476.2:47855894-47858512:+	--
gene2501	3.18963	1.32198	6.23053	5.48142	2.42253	2.42922	3.80443	1.8719	5.14621	LOC105604089	lncRNA	chrNC_019458.2:242784636-242797796:+	--
gene4381	0	0.0904572	0	0	0	0	0	0	0	LOC106990394	lncRNA	chrNC_019459.2:207300047-207323769:+	--
gene19768	0.350947	0.501654	0.298555	0.305224	0.680207	0.50158	0.134327	0.386674	0.994566	LOC105602346	lncRNA	chrNC_019472.2:63085886-63088299:+	--
gene5414	0.0103078	0	0.0199296	0.0747075	0.101932	0.0298625	0.00896679	0.0189286	0.0109	LOC106991041	lncRNA	chrNC_019460.2:32467586-32473718:+	--
gene14067	0.315518	0.450228	0.152509	0.222324	0.433347	0.524747	0.457449	0.177038	0.38925	LOC105616225	lncRNA	chrNC_019467.2:75280698-75285106:+	--
gene9672	2.83426	4.64221	2.80082	1.85446	2.55361	2.34167	2.68468	2.13969	1.19883	LOC106990995	lncRNA	chrNC_019462.2:40735095-40741857:-	--
gene8407	1.87885	2.82491	2.04809	2.39808	2.70468	2.1971	2.95386	3.58048	2.96982	LOC106991142	lncRNA	chrNC_019461.2:102979376-102986208:-	--
gene15406	0	0.00416305	0	0	0	0	0	0	0	LOC106991438	lncRNA	chrNC_019468.2:52215243-52224715:-	--
gene24081	0.0438219	0	0	0	0.173339	0	0	0	0	LOC105608022	lncRNA	chrNC_019478.2:28732909-28735000:+	--
gene21124	0.363209	0.31252	0.420194	0.598764	0.32973	0.103499	0.409188	0.284284	0.705183	LOC105602927	lncRNA	chrNC_019474.2:65148903-65154571:+	--
gene17660	0	0.0799359	0.0230658	0	0.0117973	0	0	0	0	LOC105613342	lncRNA	chrNC_019471.2:15083901-15122148:+	--
gene17171	1.15905	1.51008	1.86745	1.02817	1.00289	1.25919	0.861217	1.99537	0.383008	LOC105606908	lncRNA	chrNC_019470.2:62547846-62554944:-	--
gene17542	0.0287581	0.0481732	0.0278011	0	0.0426575	0.0138857	0.0125084	0.158429	0.0152051	LOC105613589	lncRNA	chrNC_019471.2:8115093-8120045:-	--
gene16429	0.410483	0.487054	0.620034	0.674031	1.09936	0.82583	0.729037	0.384744	0.768652	LOC106991500	lncRNA	chrNC_019469.2:77343982-77354319:+	--
gene20506	0	0	0	0	0	0	0	0.0780458	0.112356	LOC105602628	lncRNA	chrNC_019473.2:62578416-62583855:-	--
gene19757	0	0	0	0.00949501	0	0	0	0	0.0221654	LOC105602340	lncRNA	chrNC_019472.2:62520759-62527442:-	--
gene18733	0.0381236	0	0.184274	0	0	0.0736309	0.0994911	0.245027	0	LOC105602001	lncRNA	chrNC_019471.2:59357352-59362351:-	--
gene13477	0.013289	0	0	0.0180588	0.0065706	0.012833	0.00578004	0	0.0140523	LOC105609925	lncRNA	chrNC_019466.2:75400092-75438610:+	--
gene13982	0.0061328	0	0.0118574	0.0111121	0	0	0	0	0	LOC106991385	lncRNA	chrNC_019467.2:54844402-54850381:-	--
gene827	2.69425	0.836645	0.799055	1.71434	0.99476	1.27033	1.63388	0.287422	0.286389	LOC106990850	lncRNA	chrNC_019458.2:77555563-77568102:+	--
gene4020	1.02908	0.0130593	0.0113049	0.158915	0.0289102	0.0169393	0.747693	0.102003	0.587378	LOC105609277	lncRNA	chrNC_019459.2:140322271-140428175:-	--
gene5928	0.0275619	0.123118	0.186512	0	0.109022	0.612172	0.215785	0.177145	0.233161	LOC105614656	lncRNA	chrNC_019460.2:91287009-91288272:-	--
gene3782	0.0337825	0.0628773	0.0108861	0.0714127	0.100221	0.0326234	0	0.0413574	0.0357231	LOC105608693	lncRNA	chrNC_019459.2:113873061-113877244:+	--
gene5118	0.425377	0.735842	0.544262	0.491161	1.03925	0.559791	0.500637	0.317815	0.458632	LOC105607245	lncRNA	chrNC_019460.2:6907727-6927095:-	--
gene21453	0.0142738	0.143461	0.0482955	0.0193971	0.0917477	0.0758119	0.0186251	0.0655285	0	LOC105603094	lncRNA	chrNC_019475.2:20604991-20627640:+	--
gene4510	5.50722	9.51352	4.15933	3.04035	4.16958	2.65913	5.689	8.13789	9.09934	LOC106990453	lncRNA	chrNC_019459.2:220162140-220163795:+	--
gene10346	2.78658	1.15255	1.39681	1.21551	1.93912	2.09298	0.0897796	0.568567	1.41876	LOC105611980	lncRNA	chrNC_019463.2:11633825-11634630:-	--
gene4554	0	0.0273849	0	0.11108	0.0969978	0	0.0639954	0.202639	0.181515	LOC105606749	lncRNA	chrNC_019459.2:224986452-224991699:+	--
gene17698	0	0.0215224	0	0	0.0285873	0.0093056	0	0.0530861	0.0407591	LOC105608141	lncRNA	chrNC_019471.2:20264353-20284336:-	--
gene25041	0.136335	0.203001	0.197696	0.164684	0.179759	0.0438857	0.118598	0.125178	0.120139	LOC105604355	lncRNA	chrNC_019479.2:49939579-49948657:+	--
gene9803	14.2413	8.64865	8.31865	13.0579	9.95594	9.55624	8.19665	9.71807	12.3751	LOC105615265	lncRNA	chrNC_019462.2:47175475-47189292:+	--
gene3451	0.059612	0	0.172884	0.229525	0.0736864	0.0863499	0.0907489	0.177885	0.267905	LOC106990244	lncRNA	chrNC_019459.2:67209494-67219713:+	--
gene27384	0.0165614	0.184948	0.211335	0.0600155	0.0753352	0.0543766	0.0461016	0.0851543	0.395788	LOC105605416	lncRNA	chrNC_019484.2:29508055-29518738:-	--
gene22275	0.00893819	0.0399266	0	0.020244	0.0265164	0.0302102	0.046652	0.0205169	0.0330807	LOC105603430	lncRNA	chrNC_019476.2:22238006-22245458:+	--
gene21557	0.15481	0.5658	0.244895	0.408003	0.501018	0.339769	0.31831	0.310127	0.476227	LOC105603132	lncRNA	chrNC_019475.2:28301468-28357175:+	--
gene4133	0	0	0	0.00395646	0	0.00421733	0	0	0	LOC105609631	lncRNA	chrNC_019459.2:159154200-159169150:+	--
gene22330	0.0152952	0.085404	0.0147862	0.0277135	0	0	0	0.0140436	0.0485214	LOC105607598	lncRNA	chrNC_019476.2:36896217-36899512:-	--
gene10138	0.0747382	0.50078	0.105092	0.289304	0.349379	0.295256	0.248238	0.336872	0.32331	LOC105606738	lncRNA	chrNC_019462.2:78584605-78611828:+	--
gene29180	0.787692	1.50058	1.07503	0.209886	0.229098	0.402705	0.523987	0.0850863	0.440968	LOC105606074	lncRNA	chrNW_014643411.1:10655-14255:-	--
gene25405	1.25967	0.717433	0.986377	1.36945	1.54462	1.05831	0.810884	1.00623	2.2911	LOC105604535	lncRNA	chrNC_019480.2:54835445-54838152:-	--
gene17853	0.436186	0.286079	0.42167	0.263443	0.506649	0.48808	0.325233	0.311494	0.483206	LOC105606370	lncRNA	chrNC_019471.2:34332755-34341898:+	--
gene9251	26.1071	15.5261	19.4625	19.06	20.3846	18.1565	22.2672	24.6467	14.8514	LOC105609854	lncRNA	chrNC_019462.2:15936903-15957877:-	--
gene8684	0.650068	0.618409	0.977563	0.697994	0.904737	1.02302	0.774936	0.618978	0.738329	LOC105612914	lncRNA	chrNC_019462.2:1126535-1155724:-	--
gene13853	0	0	0.0760732	0	0	0	0.0513407	0	0.0832125	LOC105610256	lncRNA	chrNC_019467.2:31112978-31115008:+	--
gene3391	1.55806	1.35358	1.0632	1.53193	1.5362	1.56213	0.998579	1.31906	1.92619	LOC105607782	lncRNA	chrNC_019459.2:58439439-58453978:+	--
gene24423	0.049008	0.191553	0.118442	0.0221995	1.91429	0.59158	0.149212	0	0	LOC105604118	lncRNA	chrNC_019478.2:43813009-43814610:-	--
gene6926	0.0133317	0	0	0.012078	0	0	0	0.0367223	0	LOC105612564	lncRNA	chrNC_019460.2:171295606-171350274:-	--
gene6878	0.0339301	0.090939	0.0196806	0.0799219	0.0402634	0.104851	0.0944507	0.155768	0.0932859	LOC105609279	lncRNA	chrNC_019460.2:165978010-166012446:+	--
gene14208	2.50033	1.91047	0.38165	1.34123	0.455466	0.317702	1.34509	1.23848	1.35677	LOC106991409	lncRNA	chrNC_019468.2:7882668-7883714:+	--
gene4343	0.161804	0	0.234629	0	0	0	0.0703767	0	0	LOC105610223	lncRNA	chrNC_019459.2:202737367-202739844:+	--
gene20398	0	0.0747414	0	0	0.0330919	0.0969474	0.174662	0	0.0353863	LOC105602576	lncRNA	chrNC_019473.2:36313064-36326414:-	--
gene5775	0.799069	1.10652	1.25141	0.897661	0.964024	1.69763	0.778523	1.74616	2.39972	LOC105613928	lncRNA	chrNC_019460.2:73210445-73242594:+	--
gene11140	0.670635	1.0485	1.14104	0.996407	0.623387	0.621719	0.81674	1.26846	1.56015	LOC105615601	lncRNA	chrNC_019464.2:4458364-4460931:-	--
gene15742	0	0	0	0.0148804	0	0	0	0	0	LOC105613926	lncRNA	chrNC_019469.2:13638219-13668161:-	--
gene26451	0.0081379	0.127231	0.0472024	0.00737257	0.00804741	0.023576	0.0141583	0.00747196	0.0430269	LOC105604901	lncRNA	chrNC_019482.2:4347345-4355642:+	--
gene6343	0.085385	0	0.536532	0.348097	0.253307	0.164911	0.371382	0	0.406304	LOC105614722	lncRNA	chrNC_019460.2:132932596-132943396:-	--
gene25813	0.151	0.151765	0.481716	0.0683996	0.194117	0.145819	0.236439	0.235694	0.30338	LOC105604681	lncRNA	chrNC_019481.2:14918608-14944812:+	--
gene4294	0	0.0231859	0.0133807	0.0564286	0	0.0200497	0.0120406	0.00635436	0.0365912	LOC106990382	lncRNA	chrNC_019459.2:198226005-198234412:-	--
gene12665	0.313407	0.0682917	0.140404	0.277007	0.234331	0.20669	0.113043	0.0772039	0.161663	LOC105610729	lncRNA	chrNC_019465.2:56591150-56662238:-	--
gene21251	0	0	0	0.0581098	0	0.123882	0.111594	0	0	LOC105602959	lncRNA	chrNC_019474.2:70801964-70815772:+	--
gene8842	0.0389757	0.391733	0.489822	0.176551	0.192712	0.188192	0.372955	0.250504	0	LOC105608541	lncRNA	chrNC_019462.2:6391610-6404132:+	--
gene13218	0.0225408	0.0503446	0.119849	0	0.0222902	0	0.00980414	0.0155222	0.00595892	LOC105616018	lncRNA	chrNC_019466.2:32565873-32598754:+	--
gene2365	0.116407	0.103997	0.247572	0.316378	0.253247	0.112413	0.121515	0.213762	0	LOC105603633	lncRNA	chrNC_019458.2:224636837-224638452:+	--
gene2059	1.65866	2.06791	0.967167	1.37546	1.55344	1.72887	0.832132	0.48347	1.18786	LOC105602261	lncRNA	chrNC_019458.2:185940646-185947653:+	--
gene17146	0.0543105	0	0	0	0	0	0	0	0	LOC105611332	lncRNA	chrNC_019470.2:61710431-61712449:+	--
gene5525	1.80739	2.79546	1.88701	2.10407	2.11794	1.94609	2.18542	3.02856	2.79992	LOC106991045	lncRNA	chrNC_019460.2:38752003-38755789:+	--
gene22249	0	0	0.0294094	0	0	0	0.105856	0	0	LOC105603417	lncRNA	chrNC_019476.2:17225596-17239302:-	--
gene25014	0	0	0	0	0	0	0	0	0.0104356	LOC105604343	lncRNA	chrNC_019479.2:45943152-45956997:+	--
gene11757	2.81952	2.5583	1.76034	2.82044	1.91687	2.15553	2.81039	1.99553	0.993829	LOC105615690	lncRNA	chrNC_019464.2:40850895-40851610:+	--
gene13739	0.483694	0.323279	0.283392	0.239021	0.355113	0.325553	0.478143	0.410468	0.526979	LOC105608011	lncRNA	chrNC_019467.2:19729426-19747966:-	--
gene24769	0.111359	0	0.16148	0.0504432	0.495544	0.322615	0.290614	0.15337	0.588781	LOC105604249	lncRNA	chrNC_019479.2:20541023-20543203:+	--
gene10080	0.346974	0.119225	0.322526	0.253893	0.481682	0.367287	0.481772	0.563643	0.409241	LOC105610572	lncRNA	chrNC_019462.2:68096712-68123319:-	--
gene10364	0.0587698	0.0187517	0.00811627	0.0380306	0.116233	0.137829	0.160675	0.0462519	0.0355119	LOC105610295	lncRNA	chrNC_019463.2:13816501-13934219:+	--
gene23756	0.0734902	0.00820697	0.0213133	0.00665788	0.0072673	0.0212906	0.076715	0.00674763	0.0388559	LOC105603914	lncRNA	chrNC_019477.2:50423174-50428481:+	--
gene16370	0.577085	0.499782	0.375715	0.629509	0.430912	0.727881	0.440536	0.346032	0.95894	LOC105607676	lncRNA	chrNC_019469.2:70679684-70684372:-	--
gene22809	0.0900255	0.0335118	0	0	0.0296748	0.144894	0	0.0551057	0	LOC105603655	lncRNA	chrNC_019477.2:7785152-7786618:+	--
gene5026	8.79176	9.23008	8.0565	6.99007	6.56578	5.01889	8.38487	4.5617	4.16419	LOC105607217	lncRNA	chrNC_019460.2:2635933-2641325:+	--
gene1626	0.0165481	0	0	0	0	0	0.0143952	0	0	LOC105613428	lncRNA	chrNC_019458.2:116786923-116820574:+	--
gene15567	0.0306187	0.00683863	0.0769591	0	0.0726676	0.0709633	0.0372892	0.0393583	0.012951	LOC106991441	lncRNA	chrNC_019468.2:59415098-59434178:-	--
gene26692	0.0434655	0.0744276	0.0588265	0.0315022	0.0974262	0.0643602	0.0857041	0.0452297	0.0306415	LOC106991580	lncRNA	chrNC_019482.2:30764075-30858260:+	--
gene14407	0	0	0.39345	0	0	0.628848	0.354045	0.298952	0	LOC105610233	lncRNA	chrNC_019468.2:19643522-19644775:+	--
gene19193	0	0.295976	0	0	0.174725	0.0426569	0	0.0811156	0.513809	LOC105602217	lncRNA	chrNC_019472.2:32914927-32917109:-	--
gene17242	0.35244	1.31195	0.794992	0.63859	0.92939	0.907593	0.715372	1.07866	1.11806	LOC105616738	lncRNA	chrNC_019470.2:65894437-65916542:-	--
gene27920	0.233306	0	0.526262	0.0704548	0.153807	0.1502	0.202953	0.142809	0	LOC106991992	lncRNA	chrNC_019484.2:77656967-77657705:+	--
gene13898	0.837903	1.51155	1.39157	0.603389	0.95606	1.09962	0.560686	0.335351	0.613409	LOC105611671	lncRNA	chrNC_019467.2:35701368-35711123:-	--
gene3735	0.983292	0.316755	0.402163	0.445409	0.916261	0.547819	0.26319	0.434052	0.27994	LOC105608592	lncRNA	chrNC_019459.2:106368252-106370039:-	--
gene5318	0.260214	0.994132	1.07242	0.241946	0.29795	0.304188	0.274015	0.23892	0.333091	LOC105607466	lncRNA	chrNC_019460.2:19077196-19087858:+	--
gene25358	0	0	0	0.198503	0.0866693	0.0423183	0.0762414	0.0402359	0.231696	LOC105607614	lncRNA	chrNC_019480.2:48279839-48326219:-	--
gene5683	0.0330963	0.0924001	0.0159974	0	0	0	0	0.0455819	0	LOC106991050	lncRNA	chrNC_019460.2:59985018-59989624:-	--
gene17395	22.861	27.5999	38.7678	18.6853	28.164	23.4404	34.6036	39.7113	16.5517	LOC105609544	lncRNA	chrNC_019470.2:76840518-76843886:+	--
gene308	0.385225	0.648823	0.457875	0.308948	0.149879	0.378106	0.291159	0.458073	0.801353	LOC106990836	lncRNA	chrNC_019458.2:18346532-18355938:-	--
gene20399	0.135935	0.0216864	0	0.0351861	0	0.056259	0	0	0.123209	LOC105602577	lncRNA	chrNC_019473.2:36364878-36368694:-	--
gene20701	0.00792379	0	0.0229803	0.0574288	0.0470141	0.0382596	0	0.0218261	0	LOC105602767	lncRNA	chrNC_019474.2:19359657-19363891:+	--
gene19825	0	0	0	0	0	0	0.0303042	0	0	LOC105602371	lncRNA	chrNC_019472.2:73881124-73883512:+	--
gene28229	0.147899	0.14452	0.107233	0.117241	0.182818	0.0892652	0.257315	0.0678981	0.117296	LOC105612323	lncRNA	chrNC_019484.2:116820960-116918339:+	--
gene1194	1.3277	2.54178	1.65024	0.91645	0.500168	0.580019	1.20997	1.65443	3.17565	LOC105615655	lncRNA	chrNC_019458.2:100012753-100014133:-	--
gene14308	0	0	0	0	0	0.0765374	0	0	0	LOC101114032	lncRNA	chrNC_019468.2:13875807-13877048:+	--
gene21313	0	0.335828	0.145356	0.227033	0	0.193601	0.0435995	0.0920373	0.900986	LOC105603289	lncRNA	chrNC_019475.2:719813-723581:+	--
gene7999	0	0	0	0	0	0	0	0.0123201	0	LOC106991129	lncRNA	chrNC_019461.2:50575932-50584139:-	--
[truncated: 679 more rows]

## Sheet: novel_lnc_fpkm.anno
name	LP42A1	LP42A2	LP42A3	SP42A1	SP42A2	SP42A3	SPLP42A1	SPLP42A2	SPLP42A3	GeneName	Biotype	Position	Description
MSTRG.358736	3.28134	1.76435	1.48033	0.814753	1.34601	1.73694	1.86067	1.36135	0.693967	--	linc	chrNW_014639041.1:2827-5215:-	--
MSTRG.358740	0.579185	0.646801	0.335946	0.419772	0.0572745	0.671174	0.3023	1.64855	0.0612456	--	linc	chrNW_014639043.1:2931-3522:-	--
MSTRG.358756	0.414982	0.952602	0.0891491	0.396841	0.364771	0.089054	0.0401103	0.317519	0	--	linc	chrNW_014639059.1:3939-5643:+	--
MSTRG.358759	0.679965	0.50623	0.146074	0.616017	0.410913	0.255357	0	0.104054	0.519295	--	linc	chrNW_014639059.1:7719-9116:+	--
MSTRG.358804	0.976082	0.0641196	1.11011	0.364118	2.89569	0.887144	0.399574	0.421745	1.15358	--	linc	chrNW_014639073.1:6269-6845:-	--
MSTRG.358805	0.347511	2.13444	0.223964	0.209886	1.77551	0.335587	0.352683	1.27629	0	--	linc	chrNW_014639073.1:6280-6851:+	--
MSTRG.358830	0	0	0	0.312643	1.36504	0.0833142	0	0	0	--	linc	chrNW_014639099.1:7998-8445:+	--
MSTRG.358837	0.196032	0.719299	1.54313	0.0253709	2.4093	0.649048	0.438501	0.411406	0.266519	--	linc	chrNW_014639104.1:4167-6105:-	--
MSTRG.358853	0	0.324535	0.140468	0	0.287377	0	0.252801	0	0.614605	--	linc	chrNW_014639129.1:2849-3981:+	--
MSTRG.358888	0	0	1.49658	0	0	0	0	1.13713	0	--	linc	chrNW_014639166.1:12910-13308:-	--
MSTRG.358891	0.809829	1.19213	1.15652	0.93376	0.946429	0.604305	0.560374	0.202789	0.369787	--	linc	chrNW_014639166.1:17264-19115:-	--
MSTRG.358896	2.04679	5.0233	5.86698	21.7664	2.74185	7.50402	4.65829	8.50053	7.72627	--	linc	chrNW_014639167.1:5117-8156:-	--
MSTRG.358897	1.4821	0.876245	0.168562	0.710851	1.12077	0.75772	0.379201	1.68101	0.553144	--	linc	chrNW_014639167.1:5789-7083:+	--
MSTRG.358923	0.136195	0.0380237	0.0329155	1.04878	3.46802	3.45244	1.56981	0	8.02902	--	linc	chrNW_014639213.1:3805-4914:-	--
MSTRG.358925	0.454866	3.97908	0	0.686813	0.074968	0.658887	0.197844	2.78429	0.96199	--	linc	chrNW_014639214.1:5478-5936:-	--
MSTRG.358973	0.687182	0.888575	0.55942	1.67107	0.214592	1.53676	0	0.531325	0	--	linc	chrNW_014639250.1:266-1210:-	--
MSTRG.358974	1.20864	2.68527	0.368973	0.368832	0.503241	1.04431	0.265615	0.806016	0.44396	--	linc	chrNW_014639253.1:102-2858:+	--
MSTRG.358975	1.69151	5.3701	0.934408	1.26973	0.836349	1.51679	0.252247	2.12995	1.27762	--	linc	chrNW_014639253.1:3593-5031:+	--
MSTRG.358985	12.8562	12.9996	17.2881	13.551	12.265	10.505	10.5563	8.45584	15.9912	--	intronic	chrNW_014639270.1:2683-4461:-	--
MSTRG.358990	0.0877367	0.411513	0.627644	0.60409	0.347044	0.271124	0.167909	0.644456	0.55666	--	linc	chrNW_014639271.1:3892-6042:-	--
MSTRG.358989	0.804893	0.755041	0.746981	1.19588	0.318377	0.528547	1.00825	0.443416	0	--	linc	chrNW_014639271.1:4906-6291:+	--
MSTRG.359018	0.601441	0.503741	0.290712	0.454065	1.18951	0.629205	0.174398	0.368149	0	--	intronic	chrNW_014639275.1:30616-31552:-	--
MSTRG.359045	0.311074	0	0.150361	0.14091	0	0.1502	0	1.6423	0	--	linc	chrNW_014639298.1:4572-5126:-	--
MSTRG.359075	0.0878764	0.196271	0.127428	0.338351	0.58657	1.23049	0.171998	0.322741	0.0232311	--	linc	chrNW_014639317.1:3293-4909:-	--
MSTRG.359090	0.40451	9.39607	2.18987	0.513055	1.28004	3.20317	1.33716	10.1394	1.83931	--	linc	chrNW_014639333.1:282-1222:-	--
MSTRG.359095	0	1.03128	0	0	0	0	0	0	0	--	antisense	chrNW_014639343.1:959-1341:-	--
MSTRG.359139	1.29678	3.02318	0.905901	0.86611	1.33852	1.09689	1.30098	1.8251	0.780723	--	linc	chrNW_014639379.1:12-4856:-	--
MSTRG.359148	0	1.02566	0.0634194	0	0.973099	0.0633518	0.171204	0.602343	0	--	linc	chrNW_014639392.1:1820-2620:-	--
MSTRG.359149	0.416722	0	0.30214	0.849445	0	0	0	0.382621	0	--	linc	chrNW_014639393.1:8846-34389:+	--
MSTRG.359184	0.375369	1.05474	0.140468	0.603346	0.131715	0.491115	0	2.0568	1.5109	--	linc	chrNW_014639409.1:1-2886:+	--
MSTRG.359249	1.16986	0.778299	3.12809	2.70597	3.49516	5.14382	2.14358	2.30823	2.73732	--	linc	chrNW_014639433.1:90743-93501:-	--
MSTRG.359255	0.201599	0.97558	2.72845	0.608798	0.398714	3.43937	1.2276	2.09782	0	--	linc	chrNW_014639440.1:1854-2506:+	--
MSTRG.359257	14.7616	0.59622	5.93995	3.95431	12.143	21.9254	4.18804	2.09841	3.2487	--	linc	chrNW_014639441.1:2058-14032:-	--
MSTRG.359275	0	0.164431	0	0	0.582418	0.14219	0.512342	0.54077	0	--	linc	chrNW_014639454.1:5205-5487:+	--
MSTRG.359283	0.0544891	0.912755	0	0	0	0.0526195	0	0	0	--	linc	chrNW_014639459.1:2578-4692:+	--
MSTRG.359308	0	0	0.80923	0.350014	0.445728	0	0.280071	0	0	--	linc	chrNW_014639474.1:15772-16940:+	--
MSTRG.359334	0.0706383	0.525899	0.136575	0.149322	0.302696	0.113691	0.409655	0	0	--	linc	chrNW_014639484.1:4448-5894:+	--
MSTRG.359344	2.18869	2.59113	2.15054	2.29708	2.2708	2.70263	1.76869	3.22852	3.0606	--	linc	chrNW_014639505.1:1-2895:+	--
MSTRG.359386	5.26321	3.90502	3.20617	2.48209	3.81439	3.62049	3.79448	4.56772	2.66841	--	linc	chrNW_014639514.1:330-20367:+	--
MSTRG.359417	1.62114	1.11409	1.00461	0	1.80864	0.481696	0.506235	0.496159	1.67031	--	linc	chrNW_014639549.1:3221-4038:+	--
MSTRG.359410	0.430252	0.24024	0	0	0.638201	0.519361	0.093569	0.0987608	0	--	linc	chrNW_014639549.1:4-397:-	--
MSTRG.359426	0.710931	0	0	0	0	0.54923	0	0	0	--	linc	chrNW_014639559.1:3139-3456:+	--
MSTRG.359438	1.27855	1.84775	0.363528	0.238475	0.223117	0.072628	0.588816	0.690541	0	--	linc	chrNW_014639564.1:1473-2633:-	--
MSTRG.359444	0.650872	0.145371	1.51011	2.41761	0.901088	0.754247	0.679432	1.79283	0.963565	--	linc	chrNW_014639565.1:7535-8159:-	--
MSTRG.359487	0.795684	0.565457	0.139855	0.327661	0.357653	1.60662	0.629241	0.464909	0	--	intronic	chrNW_014639595.1:8883-10348:-	--
MSTRG.359483	0	0	0	0	0	0	0.42226	0	0	--	antisense	chrNW_014639597.1:7113-11698:-	--
MSTRG.359499	11.6358	4.80057	5.96415	5.20462	6.45511	6.43184	12.1417	3.45967	11.8692	--	linc	chrNW_014639606.1:2-8244:-	--
MSTRG.359500	0.493548	0.137791	0.536762	0.39124	0.305037	0	0.37567	0	0.130475	--	linc	chrNW_014639606.1:603-7033:+	--
MSTRG.359533	0	1.27977	0	0	0	0	0	0	0	--	linc	chrNW_014639629.1:2186-2592:+	--
MSTRG.359536	0.745411	0.184985	0.480402	0.0750343	0.409512	0.799816	0.432289	0	0	--	linc	chrNW_014639631.1:1498-2317:+	--
MSTRG.359544	1.07849	0.970528	1.73091	1.8308	2.21582	1.86051	0.701354	1.54784	0.775054	--	linc	chrNW_014639640.1:1723-4950:+	--
MSTRG.359580	2.03708	0	0	0	0	0.103536	0	0.689089	0	--	linc	chrNW_014639667.1:13735-33399:+	--
MSTRG.359604	3.80011	4.56134	1.8926	2.60632	2.96308	3.25976	1.70664	6.94801	3.21647	--	linc	chrNW_014639695.1:1-8038:+	--
MSTRG.359617	9.34121	5.50744	4.99192	8.62041	7.63084	6.44335	5.70329	5.22066	6.81016	--	linc	chrNW_014639703.1:9253-9845:+	--
MSTRG.359630	0.6768	0.365309	0.523421	0.449644	0.825439	0.555541	0.353249	0.300351	0.0834958	--	linc	chrNW_014639705.1:18143-21141:+	--
MSTRG.359634	0.296038	1.98359	1.535	1.65795	3.64602	1.24748	0.632104	0.9637	0.996049	--	linc	chrNW_014639705.1:36733-39959:+	--
MSTRG.359638	0.921373	1.04385	1.63942	1.4275	2.48249	2.55322	0.511103	0.735631	1.10138	--	linc	chrNW_014639705.1:45886-48425:+	--
MSTRG.359626	0.148119	0	0.19092	0.13419	0.292945	0	0	0.271997	0	--	linc	chrNW_014639705.1:5055-7353:+	--
MSTRG.359662	0.464303	1.12852	0.660075	0.420638	0.675206	0.896743	0.546449	0.652001	0	--	linc	chrNW_014639729.1:24286-25727:+	--
MSTRG.359698	0	0.442195	0.637984	0	0.71787	0.254921	0.172227	0.484754	0.279143	--	linc	chrNW_014639746.1:8032-9001:-	--
MSTRG.359706	1.81305	9.51878	3.10708	1.35456	2.56127	4.343	2.376	9.10172	5.6271	--	linc	chrNW_014639755.1:1-3242:+	--
MSTRG.359709	0.0159199	0.266677	0.0769505	0.057691	0.0314858	0.476584	0.055395	0.219258	0.15151	--	linc	chrNW_014639760.1:2074-4250:+	--
MSTRG.359711	0	0.093309	1.77702	0.68127	1.44595	1.16997	0.254394	0.728813	1.94379	--	linc	chrNW_014639761.1:2102-3024:-	--
MSTRG.359720	0.318081	1.63945	0.638644	0.177334	3.99229	2.26831	0.319268	0	0	--	linc	chrNW_014639765.1:2957-5684:-	--
MSTRG.359779	0.613507	0	1.18618	0.55581	0.151671	0	0.933957	0.563303	0.973124	--	linc	chrNW_014639799.1:11391-19412:+	--
MSTRG.359783	1.02704	1.78595	0.652451	0.638024	0.696425	1.84191	1.13592	1.40102	1.62906	--	linc	chrNW_014639810.1:5782-10071:-	--
MSTRG.359790	2.22383	2.16506	3.63816	5.06256	3.49601	8.97556	4.31545	2.82718	6.57236	--	linc	chrNW_014639815.1:4416-5067:+	--
MSTRG.359795	1.51116	2.07703	0.561874	0.631868	2.29902	1.2348	0.606721	0.106731	2.70426	--	intronic	chrNW_014639819.1:10453-10779:+	--
MSTRG.359793	3.42718	2.82489	1.18326	4.87908	11.2162	3.46718	1.77458	3.0718	14.4099	--	intronic	chrNW_014639819.1:12309-13068:+	--
MSTRG.359803	0.345098	1.28462	0.667225	0	0.455014	0	0	0	0	--	linc	chrNW_014639831.1:9290-9612:-	--
MSTRG.359805	0.762848	0.699779	0.263378	0.345553	0.107766	0.105239	0.568801	0.950573	1.29643	--	linc	chrNW_014639832.1:1023-2312:-	--
MSTRG.359816	0.217344	0.884184	0.0300158	0.126581	0.982523	0.509723	0.999356	0.384862	0	--	antisense	chrNW_014639834.1:826-3019:-	--
MSTRG.359825	2.71972	1.644	1.1156	1.34499	2.00477	1.32525	1.53565	1.02521	0.798141	--	linc	chrNW_014639854.1:3866-9246:+	--
MSTRG.359835	0	0	0.644835	0	0.219872	0.107358	0.386836	0.20415	0	--	linc	chrNW_014639869.1:19663-20777:+	--
MSTRG.359848	9.16345	6.53351	3.33897	23.2447	6.41279	10.755	5.33463	1.22968	2.6088	--	linc	chrNW_014639877.1:992-1577:-	--
MSTRG.359883	2.10823	0	0	0.272852	0	0	0	0.967856	0.159238	--	linc	chrNW_014639891.1:1073-1767:+	--
MSTRG.359882	0.244678	0	0.331149	0.0886669	1.06461	0.094513	0.212845	0.898621	0.206986	--	linc	chrNW_014639891.1:963-1829:-	--
MSTRG.359907	2.24285	6.15611	2.63842	1.27301	1.28265	1.98323	1.71599	1.98488	0.285746	--	linc	chrNW_014639915.1:50-1378:+	--
MSTRG.359936	0	0	0	0.0578299	1.00997	0	0.222114	0	0	--	linc	chrNW_014639926.1:18731-19818:-	--
MSTRG.359974	0.196322	0.712535	0.33213	0.355718	0.485348	0.473965	0.469647	0.946348	0.986099	--	linc	chrNW_014639952.1:36878-39071:+	--
MSTRG.359990	0.385524	0.975872	0.19877	0.349268	0.152495	0.347476	0.939029	0.613558	0	--	antisense	chrNW_014639962.1:4817-6147:+	--
MSTRG.360011	4.35081	5.10304	5.55711	4.36003	3.53328	3.6734	3.44647	4.16216	4.34372	--	antisense	chrNW_014639966.1:1209-7149:+	--
MSTRG.360010	0.565651	0.520212	0.87921	0.703368	1.2613	0.546242	1.00342	0.631382	0.504317	--	linc	chrNW_014639966.1:2-4424:-	--
MSTRG.360009	31.3066	24.529	28.2382	28.6101	34.2931	29.0442	27.6697	24.728	21.0098	--	linc	chrNW_014639971.1:4281-6283:-	--
MSTRG.360014	1.41846	0.429573	0.0929661	0.0217806	2.04459	1.09119	0.250966	0.132446	0.457608	--	linc	chrNW_014639973.1:509-1965:-	--
MSTRG.360030	1.02654	0.625302	0.180433	0.930003	0	0.27036	0.162362	0	1.1842	--	intronic	chrNW_014639989.1:2363-2909:+	--
MSTRG.360063	2.65897	3.04965	1.31998	2.66933	1.27917	2.42894	2.62562	1.9795	0.455954	--	intronic	chrNW_014640014.1:5091-5670:-	--
MSTRG.360064	0.291889	0.325965	0.564349	0	0.288643	1.12749	0	0.134001	0	--	linc	chrNW_014640017.1:7446-7907:-	--
MSTRG.360082	1.30831	1.20747	0.344936	0.773853	0.213845	0.522073	0.639592	0.268047	1.4292	--	linc	chrNW_014640033.1:38-3219:+	--
MSTRG.360096	0	0	0	0	0	0.680694	0	0	0	--	linc	chrNW_014640046.1:9019-10319:+	--
MSTRG.360098	0.30581	0.569185	0.0985441	0	0.277208	0.246097	0.177349	0.327582	0	--	linc	chrNW_014640049.1:1282-2601:+	--
MSTRG.360123	0.60017	2.47987	0.464157	3.53423	1.89919	2.49218	0.104418	0.881691	1.65008	--	intronic	chrNW_014640059.1:25581-27052:-	--
MSTRG.360131	0.828235	0	0	0	0.546017	0	0.480321	0	0	--	linc	chrNW_014640067.1:5839-9767:-	--
MSTRG.360145	3.36359	4.45774	2.46812	1.63377	2.42451	2.32852	0.440661	2.41858	2.37835	--	linc	chrNW_014640076.1:875-8337:+	--
MSTRG.360175	0.130688	0	0.0631693	0	0	0.757222	0	0.719961	0	--	linc	chrNW_014640103.1:1571-2902:-	--
MSTRG.360174	0.817233	0.45632	0.243088	0.42714	1.11897	0.121414	0.328113	0.0865797	0.265901	--	linc	chrNW_014640103.1:1571-3449:+	--
MSTRG.360198	0.0395811	0.442019	0	0.215152	0	0.038223	0.137726	0.0726842	0.920805	--	intronic	chrNW_014640121.1:11918-12829:-	--
MSTRG.360243	1.05649	0.384997	0.559045	0.49368	0	0.633624	0.367617	0.704554	0.117598	--	linc	chrNW_014640162.1:8458-18505:-	--
MSTRG.360298	0.208548	0	0.0576022	0.0539815	0.0294613	0.143852	0.1555	0.136773	0	--	antisense	chrNW_014640217.1:4448-5644:-	--
MSTRG.360309	3.59038	4.46516	3.51033	0.591404	4.1153	4.64918	3.01679	2.02289	1.55316	--	linc	chrNW_014640218.1:11247-12321:-	--
MSTRG.360302	0.43992	1.57461	1.00322	1.07301	3.77025	1.63394	1.26581	0.341779	0	--	linc	chrNW_014640218.1:1-6168:+	--
MSTRG.360307	1.93842	4.32944	1.27767	0	1.82974	0.595608	1.53294	1.1326	0	--	linc	chrNW_014640218.1:8361-8768:-	--
MSTRG.360306	1.92613	3.95782	5.884	3.52487	8.72357	6.02652	3.98778	0.954994	1.05912	--	linc	chrNW_014640218.1:8361-9252:+	--
MSTRG.360362	0.505792	0.75312	0	0.0763708	1.16706	0	1.02664	0	0	--	linc	chrNW_014640268.1:5265-5681:-	--
MSTRG.360372	0.673818	0.689775	0.651393	0.610449	0.888434	1.19295	0.488462	1.03113	0.0593771	--	antisense	chrNW_014640270.1:3570-4442:-	--
MSTRG.360404	0.333198	0.106313	0.0920311	0.517478	0.753126	0.459664	0.041407	0	0.704676	--	linc	chrNW_014640307.1:9186-11918:+	--
MSTRG.360459	4.07118	2.4269	1.75225	3.20685	3.14378	3.01506	1.59327	1.35928	3.86351	--	linc	chrNW_014640338.1:13232-17047:+	--
MSTRG.360458	3.43666	2.40506	1.5061	1.66051	1.72188	1.50449	0.478328	1.00974	3.48871	--	linc	chrNW_014640338.1:19820-20796:+	--
MSTRG.360461	9.82867	10.2191	9.8019	9.33931	13.4619	9.62779	11.0068	10.2172	9.52716	--	linc	chrNW_014640338.1:26391-27698:+	--
MSTRG.360500	0.922824	1.54584	1.33817	0.585226	0.912563	1.24762	1.92664	0	0	--	linc	chrNW_014640350.1:1407-1843:+	--
MSTRG.360554	0	0.940964	14.1807	0.138792	0.037874	0	0.0999512	0	0	--	linc	chrNW_014640393.1:14741-17891:-	--
MSTRG.360577	0.971592	2.48916	0.773506	1.10459	1.24337	0.331149	0.397736	1.2944	0.604355	--	linc	chrNW_014640417.1:2797-4654:+	--
MSTRG.360576	1.11672	0.249418	1.72729	1.14659	2.72395	0.718936	2.0724	2.18739	1.02342	--	linc	chrNW_014640418.1:1-1712:+	--
MSTRG.360589	0.642042	0.573597	0	0	0	0	0	0.884254	0	--	intronic	chrNW_014640419.1:37594-38157:+	--
MSTRG.360603	1.94879	0.648258	3.32694	2.36654	0.943057	1.84188	1.8756	1.6751	1.13998	--	linc	chrNW_014640420.1:20354-21215:+	--
MSTRG.361035	1.23005	1.92311	1.03057	0.742914	1.05419	0.712707	0.285339	0.677636	0.346856	--	linc	chrNW_014640442.1:1-4360:+	--
MSTRG.361055	0.263121	2.80483	0.231241	0.411741	0.402121	0.323391	0.145657	1.86683	0.227648	--	linc	chrNW_014640469.1:355-2678:-	--
MSTRG.361059	0.46227	0.731336	0.186202	0.593295	0.495224	0.260405	0.402129	0.884254	0.651767	--	linc	chrNW_014640469.1:7168-11051:-	--
MSTRG.361099	0.144041	0	0	0	0	0.556394	0	0	0	--	linc	chrNW_014640484.1:5439-5748:-	--
MSTRG.361164	0.450461	0.182927	1.54394	1.52109	1.01239	0.67228	0.64122	0.977598	0.173214	--	linc	chrNW_014640532.1:11441-17386:-	--
MSTRG.361167	0	0	0.24448	0.229112	0.333445	0	0	0.619203	0.623988	--	linc	chrNW_014640550.1:156-603:+	--
MSTRG.361169	0.797046	1.04489	0.301508	0.219766	0.376957	0.167326	0.452185	0.318183	0.256514	--	linc	chrNW_014640558.1:24-1262:-	--
MSTRG.361172	1.87635	1.57155	0.7369	1.00931	1.21767	1.01923	2.55038	1.83048	5.02235	--	linc	chrNW_014640561.1:1-2483:+	--
MSTRG.361212	0.0941176	2.94294	0	0.68213	0.558426	0	0.163746	0.0864157	0	--	antisense	chrNW_014640580.1:12883-13355:+	--
MSTRG.361217	0.158721	0.805684	1.9668	2.05233	3.28181	3.00976	0.276143	1.76204	0.289903	--	linc	chrNW_014640586.1:1543-3999:+	--
MSTRG.361230	0.294483	1.26847	0.467693	0.36207	0.707221	0.690635	0.585534	0.637337	0.289157	--	linc	chrNW_014640598.1:8590-10189:-	--
MSTRG.361249	0.572235	0.0672673	0.232922	0.0818556	0.685003	0.465347	0	0.110612	0.891735	--	linc	chrNW_014640599.1:47321-48534:-	--
MSTRG.361277	0.167109	0.326581	0	0.151393	0	0	0	0.728813	0.0883543	--	linc	chrNW_014640625.1:2134-3169:-	--
MSTRG.361278	0	1.63394	0.176804	0.0946805	0	0.0504616	0.272737	0.287871	1.04987	--	linc	chrNW_014640625.1:3281-4835:-	--
MSTRG.361275	3.57164	13.5967	2.03461	2.43654	0.983451	2.69929	2.81668	4.8599	5.08699	--	linc	chrNW_014640625.1:39-11512:+	--
MSTRG.361279	0.639795	2.63467	0.328579	0.543399	0.375654	0.907456	0.904406	1.81739	1.41652	--	linc	chrNW_014640625.1:8933-12282:-	--
MSTRG.361274	0.934162	2.27273	0.451536	1.08811	1.58361	1.09542	0.609471	1.50101	2.43428	--	linc	chrNW_014640632.1:1594-2935:+	--
MSTRG.361305	0.596772	0.6474	0.510979	0.417072	0.65758	0.625692	0.459803	0.125243	0.667113	--	linc	chrNW_014640653.1:1392-3402:-	--
MSTRG.361308	0	0.045284	0.235203	0	0.48119	1.64466	0	0.186159	0	--	linc	chrNW_014640655.1:613-1450:-	--
MSTRG.361334	0.289761	0	0.653609	0.0875036	0	0	0	0.0886832	0	--	linc	chrNW_014640660.1:3626-4361:-	--
MSTRG.361338	0.586056	0.769969	0.0999797	0.249854	0	0.033291	0.449832	0.854625	0.291633	--	linc	chrNW_014640660.1:5498-7225:-	--
MSTRG.361339	0.301862	0	0.291816	1.02553	0.0746264	1.31177	1.83813	0.41574	1.27681	--	linc	chrNW_014640660.1:5639-6844:+	--
MSTRG.361370	0.117689	0.985711	0.28443	0.106621	0.29095	1.07968	0.358321	0.972522	0	--	linc	chrNW_014640692.1:6737-9890:+	--
MSTRG.361424	0.230065	0.154154	0.0889634	0.479386	0.0455014	0.31104	0.820548	0.612592	0	--	intronic	chrNW_014640694.1:12911-14591:-	--
MSTRG.361383	1.6234	1.52196	1.27875	1.7794	2.31884	1.72253	2.38853	1.28813	0.572218	--	linc	chrNW_014640700.1:3346-5020:+	--
MSTRG.361392	0.666875	0.558546	0.529559	0.712044	0.730116	0.781991	0.227902	0.852851	0.428147	--	linc	chrNW_014640704.1:2562-3983:-	--
MSTRG.361459	0.15409	0	0	0	0	0	0.402129	0	0	--	linc	chrNW_014640749.1:24-528:+	--
MSTRG.361484	2.72077	1.76176	1.45878	1.26352	0.904375	0.684453	2.80436	1.25956	0.217593	--	linc	chrNW_014640765.1:9822-11428:-	--
MSTRG.361488	3.62195	5.13022	1.56899	3.52223	3.95344	4.62224	1.86651	4.42005	5.72077	--	linc	chrNW_014640772.1:5554-9238:-	--
MSTRG.361500	0	0	0.49272	0	0	0.738292	0	0	0	--	antisense	chrNW_014640775.1:14566-14881:-	--
MSTRG.361493	4.0384	3.99676	2.26759	1.53355	2.77392	1.79813	2.44017	2.1315	0.767134	--	linc	chrNW_014640775.1:17457-18826:+	--
MSTRG.361561	0.459087	0.242359	1.32336	0.491532	1.34544	0.967276	1.24891	0.528815	0.909132	--	linc	chrNW_014640796.1:2532-6825:-	--
MSTRG.361563	0.657655	0.091804	1.43048	1.48952	1.21939	0.317545	0.500583	0.905757	1.04315	--	linc	chrNW_014640796.1:52737-53186:-	--
MSTRG.361569	3.63213	3.77521	2.55363	2.56406	0.419813	3.85673	3.8298	3.95568	3.52486	--	linc	chrNW_014640805.1:2936-6412:+	--
MSTRG.361584	0.777229	0	0.375681	0	0.960733	0	1.35222	0	0.410938	--	linc	chrNW_014640813.1:126-651:-	--
MSTRG.361599	0	0	0	0	0	0	0.0791738	0	0	--	linc	chrNW_014640830.1:1238-2470:-	--
MSTRG.361636	0.58701	1.59788	0.0709343	0	0.834444	0.177146	0.351065	0.606346	0.543139	--	antisense	chrNW_014640860.1:733-2234:-	--
MSTRG.361662	0.320903	0.392496	0.0886351	0.373787	0.241779	0.191838	0.0930511	0.687499	0.242383	--	linc	chrNW_014640891.1:11-2270:+	--
MSTRG.361676	0	0	0.0872665	0.0817813	0.446335	0.0871734	0.510423	0.331535	0.572738	--	linc	chrNW_014640897.1:2961-4768:+	--
MSTRG.361696	6.34177	3.22945	1.7166	0.551554	3.41156	4.01745	0.794405	0.791902	6.38417	--	linc	chrNW_014640911.1:15-667:-	--
MSTRG.361706	0	0	0.566846	0	0	0	0	0	1.44677	--	linc	chrNW_014640920.1:2177-6421:-	--
MSTRG.361785	1.34672	0.902366	0.13019	0	0.133175	0	0	0	0	--	intronic	chrNW_014640978.1:26230-26498:+	--
MSTRG.361795	0.0925402	0	0.357842	0	1.37267	0.625554	0	0	0	--	linc	chrNW_014640985.1:11951-12596:+	--
MSTRG.361790	0.258247	0.205997	0.178323	0.0668457	0.51075	0.0712531	0.128371	0	0.46814	--	linc	chrNW_014640985.1:7057-8025:+	--
MSTRG.361806	0.345098	0	0	0	0	1.88845	0.100067	0	0	--	linc	chrNW_014640988.1:3070-3452:+	--
MSTRG.361807	0.45074	0.880881	0.21787	0.204175	0.668592	0.544093	0	1.24156	0.59579	--	linc	chrNW_014640988.1:3078-3466:-	--
MSTRG.361817	0	0.107549	0	0	0.190471	0.0930019	0.0279256	0.117901	0.305516	--	linc	chrNW_014640997.1:16167-17292:+	--
MSTRG.361825	4.30252	7.00129	3.08979	5.67978	3.40374	6.17298	5.23987	9.36817	7.27947	--	linc	chrNW_014641004.1:1067-6370:+	--
MSTRG.361827	2.3672	2.1733	1.52928	2.19613	1.81193	1.85735	1.55432	1.7973	1.13124	--	linc	chrNW_014641014.1:1-2911:+	--
MSTRG.361829	0.88345	0	0	0	0	0	0	0	0	--	linc	chrNW_014641016.1:1248-1535:-	--
MSTRG.361830	0	0.428206	0	0	0.0758356	0.074057	0.0667112	0.633715	0	--	linc	chrNW_014641016.1:1283-1777:+	--
MSTRG.361845	7.95645	9.19654	3.50253	2.24798	2.14258	2.18783	2.87019	3.36789	2.08198	--	linc	chrNW_014641030.1:6881-10930:+	--
MSTRG.361843	10.1968	4.81591	4.63649	3.32269	4.34422	3.69745	4.06695	4.55165	2.5145	--	linc	chrNW_014641030.1:852-4009:+	--
MSTRG.361856	0.562878	0.673489	0	0.728489	0.0397585	0.58239	0.279799	0.664478	1.36048	--	linc	chrNW_014641038.1:10125-11002:-	--
MSTRG.361857	0	1.96942	0	0	0	0	0	0	0	--	linc	chrNW_014641038.1:11042-11331:+	--
MSTRG.361867	1.05206	1.33259	0.744016	0.882757	0.705213	1.1387	0.63879	0.888174	1.17223	--	antisense	chrNW_014641038.1:31932-36662:-	--
MSTRG.361854	0	1.46041	0	0	0.431066	0	0.568801	0	0	--	linc	chrNW_014641038.1:6256-31666:-	--
MSTRG.361855	0.0558674	3.05709	0.486073	0.506134	0	0.215802	0	0.410365	0.88615	--	linc	chrNW_014641038.1:7774-9464:-	--
MSTRG.361875	1.09348	1.35315	2.19988	1.57967	3.82845	1.91214	2.18522	1.6281	2.8126	--	linc	chrNW_014641043.1:10518-11848:+	--
MSTRG.361874	0.425038	0.395549	0.547857	0.17114	0.443663	0.296439	0.513529	0.455299	0	--	linc	chrNW_014641043.1:8395-16061:+	--
MSTRG.361903	3.51529	13.8671	3.61862	1.99591	1.37272	1.2605	6.30215	8.82049	1.96451	--	linc	chrNW_014641056.1:1464-6323:+	--
MSTRG.361912	4.76815	0	1.85576	0.504904	3.30672	2.63117	1.29283	0.227427	0.52385	--	linc	chrNW_014641064.1:16222-17030:-	--
MSTRG.361921	0.22961	0.00915768	0.103057	2.60763	0.121637	0.427624	0.349541	0.376465	0.702384	--	linc	chrNW_014641064.1:28281-33487:-	--
MSTRG.361933	1.06184	0.553374	0.171083	0.416857	5.35516	3.31548	0.246318	0.292484	0	--	antisense	chrNW_014641072.1:7783-8818:+	--
MSTRG.361974	1.96678	4.34398	1.40487	5.04848	3.57648	4.79045	3.90657	2.92947	5.52293	--	linc	chrNW_014641120.1:2966-7354:-	--
MSTRG.362060	0.379706	1.59013	0.504721	0.214998	0.187742	0	0.289018	0.261476	0	--	linc	chrNW_014641124.1:2210-2960:-	--
MSTRG.362098	1.64823	4.04942	0	0.298644	0.32598	1.11417	0	0	0.174291	--	linc	chrNW_014641129.1:24536-26748:+	--
MSTRG.362081	0	0.0588656	0.127394	0	0.781885	0.63629	0	0.895369	0.557398	--	linc	chrNW_014641129.1:8587-16018:+	--
MSTRG.362128	0.0904557	0.151524	0.262336	0.0614616	0.648511	0.655139	0.511468	0.0415267	0.215216	--	linc	chrNW_014641173.1:1721-3760:+	--
MSTRG.362138	1.29104	3.0057	2.41153	1.804	1.19013	3.63457	1.71317	1.76804	2.26762	--	linc	chrNW_014641182.1:1648-3816:+	--
MSTRG.362160	51.9997	51.4552	23.5915	22.1086	8.55855	26.7176	21.9076	22.6672	30.7566	--	linc	chrNW_014641196.1:2-1002:-	--
MSTRG.362170	1.28953	0.913217	1.17567	1.79512	1.56548	2.43994	1.43184	2.14661	2.67178	--	linc	chrNW_014641199.1:6484-9735:-	--
MSTRG.362186	1.19514	0.907575	0.808758	1.01778	1.89097	2.88534	3.13976	3.29203	1.3649	--	linc	chrNW_014641216.1:1838-6334:+	--
MSTRG.362192	0.0537378	0	0.233772	0.316446	0.159421	0.363258	0.0934931	0.320712	0	--	linc	chrNW_014641230.1:143-2121:+	--
MSTRG.362194	0.562707	0	0	0	0	3.12455	3.30412	2.00206	0.892547	--	linc	chrNW_014641234.1:21-636:+	--
MSTRG.362204	0.267712	1.04638	0.129401	0.545704	0.0661838	0	0.523987	1.29047	0	--	linc	chrNW_014641242.1:217-7511:-	--
MSTRG.362217	7.28028	39.4178	5.61458	7.0032	4.1659	9.87427	4.51858	55.3163	11.5045	--	linc	chrNW_014641252.1:6546-8641:-	--
MSTRG.362219	0.967281	0	0	0.438157	0	0	0	0	0.127856	--	linc	chrNW_014641255.1:971-1339:-	--
MSTRG.362238	6.23589	11.5131	4.01268	10.5993	2.06188	10.832	6.06279	12.7629	17.7	--	linc	chrNW_014641272.1:2-3190:-	--
MSTRG.362268	1.95621	0.234902	3.27385	0.762253	0.832025	1.30002	2.59831	0.560084	1.33457	--	linc	chrNW_014641289.1:4561-7112:+	--
MSTRG.362293	0	1.25718	0	0.582791	0.954204	0.310608	0	0	0	--	linc	chrNW_014641302.1:2074-2460:+	--
MSTRG.362298	0.463811	0.110991	0.832697	0.390178	0.917308	1.21572	0.662843	1.12548	0.385357	--	linc	chrNW_014641302.1:5745-8260:-	--
MSTRG.362325	1.00499	0.433174	0.426115	0.766716	0.418448	0.323502	0.368101	0.33996	0.22373	--	antisense	chrNW_014641304.1:893-2938:-	--
MSTRG.362376	7.64297	4.95275	9.03211	7.50008	8.02579	7.49493	10.2108	4.13993	3.47042	--	linc	chrNW_014641348.1:844-3264:+	--
MSTRG.362391	2.02108	3.8278	1.05612	2.84549	1.80955	2.98035	1.27109	3.12208	3.5379	--	linc	chrNW_014641364.1:596-3069:+	--
MSTRG.362460	1.93585	8.72108	2.10535	0.737389	2.74096	2.65543	2.21981	3.09031	0.860691	--	linc	chrNW_014641412.1:11646-13177:+	--
MSTRG.362468	1.15798	1.37201	1.40612	1.89345	1.31267	1.66373	1.85495	1.28364	0.761575	--	linc	chrNW_014641428.1:1-2519:-	--
MSTRG.362471	1.08031	0.0804283	1.87983	1.56593	1.35317	2.15603	2.63132	1.65317	0.761575	--	linc	chrNW_014641439.1:3822-5360:+	--
MSTRG.362487	0.573209	0.201522	0.153926	1.0963	0.629817	0.686801	0.313955	0.224166	0.47144	--	linc	chrNW_014641443.1:26704-29934:-	--
MSTRG.362481	0.407209	0.16241	0.140592	0.0263509	0.172578	0.393237	0.177116	0.240356	0.369087	--	linc	chrNW_014641443.1:3356-4711:-	--
MSTRG.362498	0.233306	5.29769	0.375902	0.493183	0	0.1502	0.541207	0.0714045	0.0822358	--	linc	chrNW_014641460.1:91-539:+	--
MSTRG.362504	0.538796	1.04196	0.38112	0.904817	0.753724	0.736046	0.171475	0.832553	0.319614	--	linc	chrNW_014641461.1:615-9974:-	--
MSTRG.362526	0.25933	0	0	0	0	0	0.225591	0	0	--	linc	chrNW_014641483.1:4010-6699:-	--
MSTRG.362547	0.993882	1.3241	1.28107	1.53228	2.03463	1.09449	1.10727	1.31279	2.52602	--	linc	chrNW_014641497.1:5059-7457:-	--
MSTRG.362574	0.326492	0.193028	0.14853	0.191392	0.189919	0.667672	0.41767	0.758254	0.30463	--	linc	chrNW_014641524.1:5423-10920:-	--
MSTRG.362570	0.0874896	0.521085	0.0563852	0	0	0.2253	0	0	0	--	linc	chrNW_014641524.1:543-1698:-	--
MSTRG.362576	0.925489	0.648148	1.04633	1.9327	0.294725	1.60569	0.968829	0.60491	0.945478	--	linc	chrNW_014641525.1:1-2920:-	--
MSTRG.362654	0.248605	0.567328	0.428417	0.440658	0.34204	0.521903	0.394913	1.2207	0.400044	--	intronic	chrNW_014641526.1:44971-48099:+	--
MSTRG.362602	5.42117	6.08096	3.09787	3.81993	5.31324	6.51486	4.5482	9.42415	4.96824	--	linc	chrNW_014641537.1:1961-3371:-	--
MSTRG.362610	0.50773	0	0.368124	0.114995	0	0	1.54586	0.233091	0	--	linc	chrNW_014641551.1:129-5801:-	--
MSTRG.362621	3.84211	2.40856	2.40401	3.17114	2.72717	3.03879	2.51182	2.95418	3.75125	--	linc	chrNW_014641560.1:1-2841:-	--
MSTRG.362625	0.929372	0.712264	1.80863	0.759423	1.03917	0.651115	1.14136	0.936978	1.59297	--	linc	chrNW_014641567.1:2182-7670:+	--
MSTRG.362632	0	0	0	0.124024	0	0	0.952703	0	0	--	linc	chrNW_014641577.1:7773-11882:-	--
MSTRG.362672	0.764524	0.69567	0.90332	0.769583	0.252008	1.23049	0.93601	0.233987	0	--	linc	chrNW_014641592.1:22360-23649:-	--
MSTRG.362673	0	0	0	0	0	1.26079	1.13573	0	0	--	linc	chrNW_014641592.1:22834-23156:+	--
MSTRG.362662	0	0.102202	0	0.663287	0.362	0.176755	0.159222	1.26043	0	--	linc	chrNW_014641592.1:5862-9721:+	--
MSTRG.362708	0.361976	0.461981	0.333266	0.140543	2.04543	0.732402	0.179933	0.332354	0.528586	--	antisense	chrNW_014641610.1:2764-4709:-	--
MSTRG.362740	0.731564	1.63394	0.808248	1.89361	0.620082	0.605539	1.27277	2.68679	0.44205	--	linc	chrNW_014641638.1:52090-52483:-	--
MSTRG.362790	0	0	0.706474	0	0	0	0.529766	0	0	--	linc	chrNW_014641673.1:1626-4785:+	--
MSTRG.362791	0	0.0664219	0.517489	0	0	0.22975	1.34524	0.382277	0.188685	--	linc	chrNW_014641673.1:3282-4024:+	--
MSTRG.362828	0.259838	1.30578	0	0	0	0	0	0	0	--	intronic	chrNW_014641693.1:18144-18710:+	--
MSTRG.362853	3.91442	2.23901	2.03052	1.38392	2.45471	1.01418	1.74411	3.5941	1.61533	--	linc	chrNW_014641721.1:229-2123:-	--
MSTRG.362882	0	0	0.335359	0	0.914792	0.0558336	0	0	0	--	linc	chrNW_014641732.1:7916-8531:+	--
MSTRG.362883	0.7679	0	0	0	0.43392	0	0	0.100723	0	--	linc	chrNW_014641732.1:8286-8630:-	--
MSTRG.362884	0.688602	0	0.591719	0.531421	0.428743	0.443316	0.199672	0.0936669	0	--	linc	chrNW_014641732.1:8750-10113:-	--
MSTRG.362919	6.18759	7.0859	6.10628	5.19044	6.31708	4.26015	3.57593	2.30143	4.4226	--	linc	chrNW_014641752.1:494-2912:-	--
MSTRG.362916	0.905465	0.356884	0	0.386029	0	0	0.277999	0.146712	0	--	linc	chrNW_014641761.1:499-1187:+	--
MSTRG.362922	1.71185	4.16076	0.292038	1.27718	2.68859	1.65312	3.50386	3.88319	0.106482	--	linc	chrNW_014641763.1:126-6255:+	--
MSTRG.362930	2.20863	0.68513	1.02802	1.31542	0.849359	1.9946	1.0318	0.168991	0.908249	--	antisense	chrNW_014641768.1:910-9598:-	--
MSTRG.362932	0.458221	0.716401	0.442971	0.290589	0.135938	0.530998	0.956656	0.294507	0.33918	--	linc	chrNW_014641768.1:9636-10456:-	--
MSTRG.362936	0.211314	0.367086	3.81326	0.148899	0.510802	0.226737	0.592316	0.280254	0.0993124	--	linc	chrNW_014641770.1:16419-19706:+	--
MSTRG.362937	0.615134	0.130847	4.27591	0.451135	0.753126	0.990046	1.40147	0.457216	0	--	linc	chrNW_014641770.1:18316-19479:+	--
MSTRG.362948	0	1.17632	0	0.0307833	0	1.27971	0.0591164	0.155991	0	--	linc	chrNW_014641777.1:78-1433:-	--
MSTRG.362969	4.43592	21.7624	4.4455	4.35432	5.02984	4.03071	1.05312	19.9167	10.2891	--	linc	chrNW_014641805.1:2901-7117:+	--
MSTRG.362972	0.0144544	0.322836	0.0978131	0	0.0142936	0	0	0.0265431	0	--	linc	chrNW_014641805.1:8035-10429:+	--
MSTRG.362978	0	0	0.0762543	0.142923	0	0	0	0	0.834106	--	antisense	chrNW_014641811.1:9012-9677:+	--
MSTRG.362997	0.733879	0.117079	0.202701	0	1.24409	0.80994	0.1824	0	2.21724	--	antisense	chrNW_014641830.1:3062-6851:+	--
MSTRG.362998	0.45074	0	1.01672	0	0.817168	0.290183	0.522798	0.620782	0.0794387	--	intronic	chrNW_014641830.1:5790-6354:-	--
MSTRG.363062	0	1.29291	0.344374	0.484092	0.352269	0.258005	0.464827	0.490618	0	--	intronic	chrNW_014641890.1:2611-3038:+	--
MSTRG.363066	2.22209	0.112796	0	0	0.299643	0	0	0	0	--	intronic	chrNW_014641901.1:6154-6881:-	--
MSTRG.363067	1.41579	0.790534	0.775578	2.26599	0.886694	2.09638	1.10843	1.8199	0	--	intronic	chrNW_014641901.1:8154-9211:-	--
MSTRG.363100	0	0.310031	0	0	0	0.848967	0	0.0424837	0	--	linc	chrNW_014641922.1:1066-1811:+	--
MSTRG.363124	20.7753	37.3768	12.4094	24.0752	23.735	31.9505	16.3681	34.7714	45.13	--	linc	chrNW_014641941.1:101-12488:-	--
MSTRG.363129	0.127421	0.0948641	0.24636	0.654145	0.168005	1.35353	0.517269	0	0	--	linc	chrNW_014641941.1:9959-10888:+	--
MSTRG.363123	3.26561	12.2795	3.84322	7.03179	2.04366	6.80986	6.06577	18.1206	6.88972	--	linc	chrNW_014641951.1:1-4869:-	--
MSTRG.363139	0.117708	0.107549	0.124135	0.0872492	0.190471	0.258338	0.139628	0.186676	0.0226308	--	linc	chrNW_014641959.1:1206-4334:-	--
MSTRG.363183	0.993735	0.603833	1.07368	2.42281	2.18214	2.01806	1.19498	1.43571	0.803568	--	linc	chrNW_014641996.1:2617-6872:+	--
MSTRG.363231	0	0	0.769413	0.0901313	0	0	0	0	0	--	linc	chrNW_014642039.1:6602-7593:+	--
MSTRG.363244	1.01883	5.10033	1.49436	4.20129	2.04973	6.71744	3.17837	2.70959	1.7089	--	linc	chrNW_014642047.1:1161-2451:-	--
MSTRG.363269	2.16213	5.21853	2.4273	2.4011	1.1725	1.34706	1.0921	3.33001	1.03254	--	linc	chrNW_014642068.1:1-685:-	--
MSTRG.363273	1.91156	2.14914	2.4223	2.27004	2.6311	2.70659	2.337	1.67212	1.73455	--	linc	chrNW_014642068.1:4866-10372:+	--
MSTRG.363330	0	0	0.289835	0.135809	0	0	0.521616	0.275279	5.07257	--	linc	chrNW_014642135.1:26688-27265:+	--
MSTRG.363358	0	0	0	0	0	0	0	0.678476	0	--	linc	chrNW_014642155.1:10852-19597:-	--
MSTRG.363365	2.05035	0.629338	0.78821	0.706078	3.04726	1.88737	1.57499	0.79266	1.06505	--	linc	chrNW_014642163.1:1-4812:-	--
MSTRG.363386	0	0	0	0.909507	0	0	0	0	0	--	linc	chrNW_014642198.1:56-1300:-	--
MSTRG.363391	10.4744	12.4505	9.66558	8.32117	9.92639	9.17633	10.5441	10.783	14.0759	--	linc	chrNW_014642199.1:10471-12507:+	--
MSTRG.363407	1.52995	3.7457	1.70658	3.98051	3.00649	4.09142	2.88363	1.78296	2.80011	--	linc	chrNW_014642211.1:9282-12587:+	--
MSTRG.363420	0.391655	1.13204	6.43654	7.88956	10.8672	9.52215	10.7822	7.48824	6.79698	--	linc	chrNW_014642232.1:6689-8643:-	--
MSTRG.363494	0.0178595	0.199445	0.103591	0	0.300236	0.20696	0.901087	0.24597	2.68173	--	linc	chrNW_014642311.1:20176-29570:-	--
MSTRG.363568	0	0	0.134566	0.252216	0.275302	0	0	0.383424	0.588781	--	antisense	chrNW_014642348.1:24-346:+	--
MSTRG.363572	1.67856	0.0986587	0.555132	0.320146	0	0.383912	0	0.567809	1.35459	--	antisense	chrNW_014642348.1:4293-5214:+	--
MSTRG.363566	2.62185	5.50301	3.84088	2.86251	3.43033	3.34988	3.73106	4.58621	4.42171	--	linc	chrNW_014642350.1:14-6025:+	--
MSTRG.363633	6.01248	9.7664	5.0785	5.30949	5.04477	5.86483	4.6227	8.36435	7.57806	--	linc	chrNW_014642397.1:1195-3937:-	--
MSTRG.363635	0	1.46391	2.07368	0.647778	0	0.690489	0.103666	2.18837	1.89024	--	linc	chrNW_014642397.1:1751-2195:+	--
MSTRG.363636	0.194023	1.35421	0.32824	0.263664	0	0.234207	0.506341	0.311755	0	--	linc	chrNW_014642397.1:4386-5098:-	--
MSTRG.363652	0	0	0	0	0	0	0	0.385042	0	--	antisense	chrNW_014642410.1:606-24504:+	--
MSTRG.363687	0.58676	1.1089	0.1309	0.776922	0.312435	0.52304	0.392633	0.414419	0.477281	--	linc	chrNW_014642450.1:1-1481:+	--
MSTRG.363689	0.43266	2.34683	0.0597515	0.335975	0	0.179063	0.161302	0.283753	0	--	linc	chrNW_014642452.1:1-1243:+	--
MSTRG.363694	0.34154	0.720446	0.293487	0.24066	0.150108	0.586348	0.429153	0.627182	0.321031	--	linc	chrNW_014642464.1:1-1654:-	--
MSTRG.363700	0.0594782	0.464953	0.718735	0.269423	0.441127	0.143594	0.517401	0.218444	0.534607	--	linc	chrNW_014642472.1:1998-7994:-	--
MSTRG.363702	0.112303	0	0.325696	0.101741	0.333163	0.650698	0	0.309339	0	--	linc	chrNW_014642478.1:16-1279:+	--
MSTRG.363724	0	0.131428	0	0.373172	0	0	0.460699	0.270145	1.43117	--	linc	chrNW_014642504.1:1990-7295:+	--
MSTRG.363723	0.381345	0.212932	0.552981	0	0.141414	0.276195	0.497599	0.218837	0.70569	--	linc	chrNW_014642510.1:1-1494:-	--
MSTRG.363728	13.5451	9.86587	9.65809	7.95676	9.89655	7.03172	10.6871	9.58494	6.45911	--	linc	chrNW_014642511.1:37-2898:+	--
MSTRG.363729	15.8009	35.611	11.9062	8.26026	10.763	10.3262	13.6622	9.42355	2.87731	--	linc	chrNW_014642512.1:1-1318:-	--
MSTRG.363769	0.128575	0.191446	0.207159	0.194138	0.890014	0.331101	0.857494	0.983775	0.634482	--	linc	chrNW_014642585.1:48-1951:-	--
MSTRG.363773	0.22537	1.13256	0.980413	0.306263	0.668592	0.870548	1.27432	0	0	--	linc	chrNW_014642600.1:2-1176:-	--
MSTRG.363785	0	16.952	1.33874	0	0	0.0514351	5.83799	2.15178	1.18277	--	linc	chrNW_014642614.1:1-1274:+	--
MSTRG.363790	0.636424	0.947629	0.820324	0	0.349637	0.27315	0.246056	0.194781	0.71037	--	linc	chrNW_014642625.1:44-1152:-	--
MSTRG.363793	0	1.4014	0	0	0	0	0	0.115221	0	--	antisense	chrNW_014642631.1:2281-5504:-	--
MSTRG.363832	1.42118	0.41147	0.742916	0.696219	2.06123	0.762456	0.531146	0.473625	1.04641	--	linc	chrNW_014642691.1:1630-4814:+	--
MSTRG.363857	1.50122	1.53318	0.731829	1.23217	0.444088	0.879736	0.937575	1.66111	1.61459	--	linc	chrNW_014642706.1:413-2995:+	--
MSTRG.363865	0.0741979	0.70431	0.717286	0.13444	0.403551	0.53739	0.677721	1.12408	0	--	linc	chrNW_014642739.1:1-1882:+	--
MSTRG.363885	10.584	11.3339	12.4743	14.7113	16.1296	9.89415	11.9187	7.27733	13.3128	--	linc	chrNW_014642768.1:1-1691:+	--
MSTRG.363894	0.459068	1.3671	0.44379	5.40663	3.2534	5.68922	1.8636	1.61575	0	--	linc	chrNW_014642779.1:3-1069:+	--
MSTRG.363924	1.17689	1.11714	0.227544	0.479793	0.46552	0.170476	1.53566	0.378203	0	--	linc	chrNW_014642819.1:1-1305:+	--
MSTRG.363933	1.06335	0.923606	2.10162	2.54753	1.49551	2.35039	1.41835	0.824463	1.999	--	linc	chrNW_014642826.1:704-2321:+	--
MSTRG.363945	0	0.17787	0.0769875	0	0.551267	0	0	0	0	--	linc	chrNW_014642857.1:49-2763:+	--
MSTRG.363948	0.391292	0	0	0.413575	0	0	0	0	0	--	linc	chrNW_014642863.1:2073-10001:+	--
MSTRG.363975	1.08411	1.21067	1.2303	1.34208	1.4849	1.38505	0.9665	1.1376	2.0222	--	intronic	chrNW_014642869.1:12836-22884:+	--
MSTRG.363964	0	0	0	0	0.550091	0.53719	0	0	0	--	intronic	chrNW_014642874.1:10048-11220:+	--
MSTRG.363968	0.463132	0.724079	2.1192	0	3.81652	2.53437	1.15492	1.95607	2.97107	--	linc	chrNW_014642874.1:17941-21099:-	--
MSTRG.363977	5.49485	5.80395	2.01413	3.77505	2.58103	2.69738	2.94765	4.64579	6.94839	--	linc	chrNW_014642886.1:33-2128:+	--
MSTRG.363973	0	0	0	1.18281	0	0	0	0	0	--	linc	chrNW_014642887.1:372-1403:+	--
MSTRG.363979	5.38162	7.33121	4.79664	2.97371	5.51049	4.05437	6.24196	3.39928	2.46196	--	linc	chrNW_014642889.1:36-1285:+	--
MSTRG.363998	0	0	0.0606569	0	0.310237	0.605921	0.327492	0.345663	0	--	linc	chrNW_014642914.1:1-1442:+	--
MSTRG.364007	0	0	0	0.288594	0.105003	0	0.0923694	0	3.25622	--	linc	chrNW_014642937.1:1-1031:+	--
MSTRG.364008	1.42711	2.50441	0.49272	0.27705	0	0	0.266024	0.514772	0	--	linc	chrNW_014642938.1:1-1399:-	--
MSTRG.364019	1.67744	3.52352	1.21621	0.578927	0.829392	0.67495	1.73715	1.92521	1.24588	--	linc	chrNW_014642952.1:22-2024:-	--
MSTRG.364028	5.19876	12.9774	4.73011	2.9552	4.13293	4.62663	10.2863	11.5122	4.31169	--	linc	chrNW_014642959.1:844-1325:+	--
MSTRG.364035	1.16766	0.997155	0.531198	0.248904	0.792422	0.751728	0.358498	0.189195	0.145262	--	linc	chrNW_014642970.1:26-2099:-	--
MSTRG.364038	0.449212	0.752482	0.108565	0	0.666325	0	0.195385	0.412452	1.18754	--	linc	chrNW_014642976.1:15-964:-	--
MSTRG.364040	0.196322	1.75393	0.66426	0.444648	0.873627	0.331776	0.640428	0.585835	0.0518999	--	linc	chrNW_014642979.1:115-1571:+	--
MSTRG.364042	0.0946554	0.73994	0.0915052	0	0.936028	0.0914075	0.741067	0.173819	0	--	linc	chrNW_014642981.1:168-1459:+	--
MSTRG.364047	0.188235	1.05105	0	0	1.76835	0.181776	0.245619	0.345663	1.59238	--	linc	chrNW_014642996.1:503-1798:+	--
MSTRG.364053	4.15078	2.70396	3.62252	5.88436	2.75542	3.39597	4.44659	4.18164	7.88434	--	linc	chrNW_014643006.1:4-2270:-	--
MSTRG.364093	0.439771	0.163704	0	0	0.14496	0.566241	0	0.134594	0	--	linc	chrNW_014643064.1:589-873:+	--
MSTRG.364111	0.395743	1.38897	0.382573	1.48532	1.45356	2.04731	0.418027	1.19389	0.986409	--	linc	chrNW_014643089.1:2487-3684:-	--
MSTRG.364120	0.267442	0.335997	0.355494	0	0	0	0.029081	0.33764	0.141402	--	intronic	chrNW_014643098.1:772-1836:-	--
MSTRG.364147	0.11917	0	0.345613	0.431852	0.314254	0.268523	0.483777	0.51062	0.588075	--	linc	chrNW_014643115.1:2622-8343:+	--
MSTRG.364148	2.06771	1.55651	1.74719	3.24698	2.74144	1.67137	1.05258	2.41884	3.28784	--	linc	chrNW_014643115.1:870-7434:+	--
MSTRG.364169	1.57759	0.587254	0.953179	0.297755	0.780024	0.888684	1.02926	0.7846	2.15477	--	linc	chrNW_014643135.1:20-1284:+	--
MSTRG.364208	1.14865	2.16041	2.39617	2.24555	4.5435	0.175142	1.10439	2.44235	0.191784	--	linc	chrNW_014643177.1:8-1402:+	--
MSTRG.364211	0.0674733	0	0.130455	0	1.13429	0.716739	0	0	1.14159	--	linc	chrNW_014643179.1:274-1795:+	--
MSTRG.364210	0	0	0	0.0923499	0.604818	0.295317	0	0	0.431169	--	linc	chrNW_014643179.1:4-1359:+	--
MSTRG.364213	0.682076	0.326444	0.188393	0.485516	0.529957	1.2703	0.296669	0	0	--	linc	chrNW_014643187.1:1-2374:+	--
MSTRG.364235	66.7212	81.7409	89.3743	70.578	69.4716	75.3938	72.7796	60.2962	38.4112	--	linc	chrNW_014643235.1:135-1874:+	--
MSTRG.364236	4.56301	4.83031	6.20319	4.34919	7.09743	4.45235	1.94334	1.61475	3.56859	--	linc	chrNW_014643236.1:1-1494:+	--
MSTRG.364244	0	3.18254	2.204	0.968185	5.28403	1.72003	2.72698	1.04665	1.65745	--	linc	chrNW_014643238.1:1-1247:-	--
MSTRG.364246	0.889379	0.744906	1.1822	0.251793	2.08879	0.751505	2.17595	0.714525	1.64582	--	intronic	chrNW_014643238.1:4680-5357:-	--
MSTRG.364245	0.119889	1.07108	0.888561	0.217228	0.948449	1.15776	0.347639	0.110078	0.0422587	--	linc	chrNW_014643238.1:821-3006:-	--
MSTRG.364238	0	0.418834	0	0	0	0	0.435008	0.114786	0	--	linc	chrNW_014643239.1:1-1407:-	--
MSTRG.364249	0.477428	0.254992	0.160535	0.63939	0.73897	0.18041	0.270858	0.381182	0.439003	--	linc	chrNW_014643249.1:685-2354:-	--
MSTRG.364285	1.12781	0.236151	1.36284	3.8954	1.74261	2.79085	0.490541	1.55328	0.447223	--	linc	chrNW_014643275.1:96-1234:-	--
MSTRG.364300	0.278398	0.207266	0.807399	0.924793	0	0.358461	0	0.0852054	1.17756	--	linc	chrNW_014643291.1:1-1349:+	--
MSTRG.364309	0.233306	0	0.150361	1.19773	0.461422	0.0751001	0.270603	0.285618	0	--	linc	chrNW_014643307.1:44-1098:-	--
MSTRG.364317	0	0.554955	0	0	0	0	0	0	5.25487	--	linc	chrNW_014643321.1:156-1025:+	--
MSTRG.364349	0.978363	1.58236	0.195683	0.519586	0.867399	0.847056	0.498908	0.433663	0.499444	--	linc	chrNW_014643372.1:1-1370:+	--
MSTRG.364365	1.25663	1.14818	1.767	1.0867	1.4686	2.42703	0.198754	0.524454	0.664409	--	linc	chrNW_014643400.1:1-1274:+	--
MSTRG.364384	0	0	0	0	0	0	0	0	0.834106	--	linc	chrNW_014643418.1:1352-2165:+	--
MSTRG.364395	0	0	0	0.909507	0	0.121184	0	0.115221	0	--	linc	chrNW_014643429.1:228-588:+	--
MSTRG.364397	0.112941	2.01802	0.327547	0.579811	0.70734	0.399908	0.556736	0.829591	0	--	linc	chrNW_014643432.1:1-1863:+	--
MSTRG.364402	0.10418	0.116343	0	0.188766	0.618132	0.503029	0.181253	0.0956551	0	--	linc	chrNW_014643441.1:86-1360:+	--
MSTRG.364405	1.11798	0.832329	0.288205	0.0675224	0.294812	0.611783	0.324176	0.342164	0.945758	--	linc	chrNW_014643442.1:1-1931:-	--
MSTRG.364410	0.0285107	0.0636782	0	0.258294	0.253743	0.0275324	0.17361	0.523551	0.391929	--	linc	chrNW_014643452.1:1-2193:-	--
MSTRG.364415	8.23555	10.1376	3.16649	3.8153	4.07199	3.07274	1.62821	5.32751	0.296885	--	linc	chrNW_014643461.1:893-1306:+	--
MSTRG.364420	4.61219	10.1329	2.15649	1.33819	0.864485	3.2604	0.340901	3.54281	2.70952	--	linc	chrNW_014643462.1:1-1718:-	--
MSTRG.364431	1.82192	2.64799	0.634579	1.20152	0.357682	0.853827	1.94614	3.19805	1.72825	--	linc	chrNW_014643494.1:973-3505:-	--
MSTRG.364442	0	0	0.152509	0.190563	0.572017	0.355474	0.137235	0.193132	0	--	linc	chrNW_014643503.1:212-1791:+	--
MSTRG.364439	0	0.453951	0	0	0	0	0.23574	0	0	--	linc	chrNW_014643504.1:4811-5530:+	--
MSTRG.364447	1.1509	2.2951	0.437091	0.148952	0	0.277852	0.286047	1.01898	0.782363	--	linc	chrNW_014643512.1:20-1749:-	--
MSTRG.364460	0	0.28028	0.181971	0.397909	0	0	0.109164	0.288052	0.663494	--	linc	chrNW_014643532.1:1-1457:+	--
MSTRG.364459	1.02057	2.9808	0.303572	0.426735	1.94082	2.04692	0.204876	1.44163	1.0792	--	linc	chrNW_014643532.1:1-1469:-	--
MSTRG.364461	0.425828	1.1413	0.0823312	0.462937	0.252655	0.657946	0.222256	0.234589	0	--	linc	chrNW_014643539.1:535-1967:+	--
MSTRG.364469	0.779515	1.67886	0.215306	0.655762	1.15627	1.07538	0.290614	0.357863	0.353269	--	linc	chrNW_014643554.1:239-1765:-	--
MSTRG.364486	1.80051	0.804283	1.62455	0	0.830895	0.347746	0.41767	0.661268	0	--	linc	chrNW_014643578.1:56-1195:+	--
MSTRG.364494	4.88668	3.82431	9.74568	9.55141	10.692	9.54949	7.49769	8.6203	5.00464	--	linc	chrNW_014643586.1:288-2269:-	--
MSTRG.364499	0	0	0.36707	0	0.187742	0.0916695	0.49546	0	0	--	linc	chrNW_014643592.1:6764-8571:+	--
MSTRG.364511	0.101004	0.78957	0.292928	0.366021	0.699168	0	0.439318	0.185478	0.747644	--	linc	chrNW_014643609.1:1-1264:+	--
MSTRG.364528	0.783883	0.230367	0.957215	0.074754	0.367184	0.478097	0.430674	0.87126	0.305389	--	linc	chrNW_014643639.1:1-1719:+	--
MSTRG.364545	0.474751	0.714584	0.598632	1.08461	1.10224	0.677726	0.628457	1.06133	1.48424	--	linc	chrNW_014643667.1:30-11072:-	--
MSTRG.364544	0	0	0.459715	0	0	0	1.79259	0.145542	0.335239	--	linc	chrNW_014643674.1:7961-10279:+	--
MSTRG.364556	0.0399631	0	0.0289748	0	0.029639	0.00964796	0	0.110078	0	--	linc	chrNW_014643693.1:4291-7764:-	--
MSTRG.364558	0.232759	0	0.52503	0.492028	0.537065	1.49848	1.55233	0.427424	5.00464	--	linc	chrNW_014643695.1:4-1784:+	--
MSTRG.364583	1.1899	11.0152	1.30166	2.41131	1.54825	3.17507	5.74751	9.114	5.03302	--	linc	chrNW_014643739.1:1-1752:-	--
MSTRG.364590	1.54559	1.05063	0.909484	0.547918	0.730976	0.129788	0.584569	0.370203	2.27391	--	linc	chrNW_014643760.1:6-1001:+	--
MSTRG.364591	0.943558	1.40495	0.101351	0.474901	0.622044	0.40497	0.866402	1.29952	0.443449	--	linc	chrNW_014643761.1:1-1369:-	--
MSTRG.364592	1.66523	0.783006	0.677816	0	0.520016	0.169273	0.0762414	0.965661	1.85357	--	linc	chrNW_014643763.1:1-1126:-	--
MSTRG.364597	3.91442	7.46337	2.492	3.93552	3.77648	2.62764	2.32547	1.70939	1.81725	--	linc	chrNW_014643776.1:688-1547:-	--
MSTRG.364604	2.86421	2.02577	0.461482	1.12443	2.92677	1.24467	1.32884	2.45451	1.9182	--	linc	chrNW_014643779.1:634-1508:-	--
MSTRG.364601	0	0.209023	0.542827	0.226092	0.0616968	0	0.162821	0.11457	0.0659745	--	linc	chrNW_014643781.1:4729-6671:+	--
MSTRG.364614	0	1.40819	0.110819	0	0	0	0	0	0	--	linc	chrNW_014643789.1:58-989:-	--
MSTRG.364618	0	0.604033	0.261443	0.306263	0	0	0.411704	0	0	--	linc	chrNW_014643801.1:49-1297:+	--
MSTRG.364649	1.03171	1.79224	0.110819	0	0	0	0.598324	0.631523	0	--	linc	chrNW_014643835.1:1020-2690:-	--
MSTRG.364648	0.266456	0.694314	0.772765	0	0.79048	0.257313	0.309054	0.978606	0.187842	--	linc	chrNW_014643835.1:1-1753:-	--
MSTRG.364665	0.267983	0.486311	0.32383	0.24278	0.530006	0.323485	0.291398	0.676647	1.20435	--	linc	chrNW_014643858.1:1-2077:-	--
MSTRG.364666	0.571715	1.57935	0.290888	1.09042	0.535602	0.842676	0.575862	0.386791	1.08184	--	linc	chrNW_014643863.1:115-1911:+	--
MSTRG.364697	4.45972	4.52299	3.82738	5.77187	3.2401	4.17486	1.70224	3.34267	2.93541	--	linc	chrNW_014643930.1:1-1614:+	--
MSTRG.364709	0.44972	0.200889	0.173901	0.0543235	0.0889439	0.318479	0.469454	0.495502	0	--	linc	chrNW_014643953.1:1-1957:+	--
MSTRG.364710	0.790887	2.15898	0.764566	0.238836	1.04279	0.169722	0.687993	0.16137	0.65047	--	linc	chrNW_014643954.1:163-1254:+	--
MSTRG.364722	0.366071	1.73743	1.50402	0.829109	0.2715	0.35351	1.27378	1.93266	0	--	linc	chrNW_014643965.1:660-2039:-	--
MSTRG.364732	1.35038	1.20642	0.65272	1.34572	1.20183	0.434683	0.743975	0.247976	0.951969	--	linc	chrNW_014643982.1:162-1458:-	--
MSTRG.364735	0	0	0.0731206	0.548196	1.64553	0	0.0657974	0.625034	0	--	linc	chrNW_014643987.1:1255-2849:+	--
MSTRG.364746	17.6019	17.8172	9.93834	12.9065	17.2252	14.8769	15.9222	14.2008	27.0969	--	linc	chrNW_014643994.1:1-1879:-	--
MSTRG.364749	0	0.349929	0.275381	0	0.47888	0.137544	0.0743403	0.261551	0.0301225	--	linc	chrNW_014644002.1:52-1301:-	--
MSTRG.364756	0.367521	0.820853	0.913602	0.285392	0.103838	0.861925	0.639413	0.626685	0.999341	--	linc	chrNW_014644005.1:118-1407:-	--
MSTRG.364767	0.111172	0.993208	0.107473	1.30932	0.109936	0.858863	0.676962	0.4083	0	--	linc	chrNW_014644008.1:1739-3281:-	--
MSTRG.364766	0.260861	0.38842	0.25218	0.275717	0.429934	0.503821	0	0	0	--	linc	chrNW_014644008.1:846-1684:+	--
MSTRG.364788	0	0	0	0.224402	0	0	0.0538678	0.34114	0.52385	--	linc	chrNW_014644031.1:3177-3816:-	--
MSTRG.364787	0	0.18852	0.203992	0	0.354737	0.0203775	1.43178	1.41436	0.490901	--	linc	chrNW_014644031.1:670-2326:-	--
MSTRG.364791	0	0	0.07869	0	0	0.026202	1.15655	0.348777	0.631216	--	linc	chrNW_014644031.1:6957-8606:-	--
MSTRG.364811	0.261548	1.36305	0.547827	0.829327	0.0862131	0.799816	0	0.160097	0.783621	--	linc	chrNW_014644088.1:121-1864:+	--
MSTRG.364819	0.927898	0.959466	0.863794	1.80581	2.10703	1.69256	0.777283	0.631086	0.908518	--	linc	chrNW_014644090.1:19-2010:-	--
MSTRG.364828	0.634055	4.24846	1.68562	1.00524	1.25401	4.13302	2.20626	0.291085	0	--	linc	chrNW_014644106.1:1-1097:-	--
MSTRG.364834	0	1.32606	2.18104	0.53788	0.352269	0	0.309885	0	0	--	linc	chrNW_014644119.1:28-1294:-	--
MSTRG.364841	1.34415	0.52979	1.14654	0.537239	1.21192	1.33621	0.790982	0.399286	0	--	linc	chrNW_014644128.1:1-1805:+	--
MSTRG.364844	0.0765997	1.45422	0.407277	0.763355	0.416614	0.221914	0.433122	0.562651	0.850499	--	linc	chrNW_014644132.1:1-2028:+	--
MSTRG.364845	1.25892	0.73994	0.192161	0.48022	0.458654	0.511882	0.576385	0.121673	0	--	linc	chrNW_014644133.1:1-1606:+	--
MSTRG.364849	0	1.0662	0.0922963	0	0	0	0	0.0876609	0	--	linc	chrNW_014644138.1:41-1703:+	--
MSTRG.364861	1.44573	0.383105	0.473769	0.732584	1.01772	0.851875	0.554217	0.382479	1.81381	--	linc	chrNW_014644157.1:63-2113:-	--
MSTRG.364868	0.186597	0.322043	0.26238	0.23052	0.889059	0.344007	0.073782	0.109026	0.107627	--	intronic	chrNW_014644171.1:10521-12543:-	--
MSTRG.364905	0.249093	0.556346	0	0.376112	0.0821078	0	0.144457	0	0	--	linc	chrNW_014644219.1:89-1692:-	--
MSTRG.364906	8.66038	5.83355	0.93024	6.22691	12.5063	9.69072	2.6308	14.0101	4.50625	--	linc	chrNW_014644220.1:1-1227:+	--
MSTRG.364910	0	1.21302	0	0	0	0	0.674924	0	0	--	linc	chrNW_014644235.1:98-1415:-	--
MSTRG.364919	2.28029	1.29144	2.73976	3.86608	2.6576	2.42225	2.57871	1.42072	2.89354	--	linc	chrNW_014644240.1:1410-3474:+	--
MSTRG.364944	0.355411	0.793806	0	0.137994	0.150625	0.294185	0.0220837	0.0233091	0.107379	--	linc	chrNW_014644268.1:2665-4013:-	--
MSTRG.364954	4.58102	3.87394	2.3266	3.30813	3.39756	3.41404	2.58449	2.68218	2.21147	--	linc	chrNW_014644274.1:1-7668:+	--
MSTRG.364957	0.480136	1.25111	0	0.108745	0.118699	0.193192	0.104418	0.293897	0	--	linc	chrNW_014644286.1:18-1813:+	--
MSTRG.364962	0.177637	0.694314	0	0.241397	0	0.600398	0	0.163101	0	--	linc	chrNW_014644288.1:39-1542:+	--
MSTRG.364973	0	0.932698	1.88393	0.882757	0.619431	0.873749	0	0	6.40299	--	linc	chrNW_014644304.1:507-1070:-	--
MSTRG.364979	0	0.138566	1.07956	0	0.368101	0.239645	0.107937	0	0	--	linc	chrNW_014644323.1:265-1165:-	--
MSTRG.364981	0.792569	1.23913	0	0	0.627005	0	1.10313	0.291085	1.34096	--	linc	chrNW_014644327.1:113-447:-	--
MSTRG.364985	0.122098	0	0	0	0.160988	0	0	0	0	--	linc	chrNW_014644330.1:8518-9659:+	--
MSTRG.364998	1.39702	1.69384	0.540211	1.15716	1.42096	1.00218	0.52083	1.57589	2.65909	--	linc	chrNW_014644333.1:8266-10809:+	--
MSTRG.364994	0.135222	0.453025	0.130722	0	0	0	0	0	2.28783	--	linc	chrNW_014644339.1:473-1795:+	--
MSTRG.364993	0.365398	0	0.470983	0	0	0	0.105953	0.782825	0	--	linc	chrNW_014644339.1:63-1412:+	--
MSTRG.364995	2.35629	2.73662	0.0455574	0.384244	0.27961	1.13772	0.491936	0.951925	0.149498	--	linc	chrNW_014644341.1:1-2348:-	--
MSTRG.364996	2.12528	6.1429	1.0877	0	0.247253	1.8109	0.435008	0	0	--	linc	chrNW_014644342.1:1-1234:-	--
MSTRG.365001	0.514631	2.08333	0.248752	0.291395	0.508909	0.37273	0	0	0.952339	--	linc	chrNW_014644343.1:6-558:-	--
MSTRG.365030	0.30818	0.516237	0	0	0.45713	0.446409	0	0	0	--	linc	chrNW_014644382.1:1-1017:-	--
MSTRG.365040	1.21205	3.1282	0.80718	1.41528	2.58359	1.69067	1.17151	1.92897	1.79435	--	linc	chrNW_014644394.1:38-2087:-	--
MSTRG.365044	1.40379	1.4109	0.542827	0.190765	1.31877	0.948934	0.366347	0.644456	0.964877	--	linc	chrNW_014644399.1:1-1480:+	--
MSTRG.365045	1.7485	1.13046	1.60134	0.333486	1.00103	0.0888684	0.24016	0.591468	1.26506	--	linc	chrNW_014644399.1:533-1833:+	--
MSTRG.365071	18.0453	0	6.35169	9.97663	10.5238	10.1876	8.93558	0.594772	1.85926	--	linc	chrNW_014644427.1:6-1199:+	--
MSTRG.365075	0.422569	0.18876	0	0	0.334296	1.22421	0	0.155196	0	--	linc	chrNW_014644432.1:43-1512:-	--
MSTRG.365080	1.17095	0.893031	1.87743	1.86292	1.58157	0.965295	1.2919	0.944017	1.38922	--	antisense	chrNW_014644437.1:8-2439:+	--
MSTRG.365120	0	0	0	0	0.351011	1.25685	0.308778	0	0	--	linc	chrNW_014644463.1:10489-10943:+	--
MSTRG.365130	0.0845137	0.0943801	0.817011	0.918788	0	0	1.02926	0	0	--	linc	chrNW_014644469.1:793-1216:-	--
MSTRG.365141	2.43015	1.49539	1.2945	1.84216	1.86365	0.814184	1.81199	1.45717	0.367107	--	linc	chrNW_014644474.1:13298-13999:+	--
MSTRG.365139	2.3736	4.00425	1.19612	2.53927	2.84661	2.43846	2.26249	3.59363	2.59005	--	linc	chrNW_014644474.1:14124-15470:+	--
MSTRG.14592	0	0.173695	0.150361	0.14091	0	1.3518	0	0.285618	0.328943	--	intronic	Chromosome 1:100001383-100002228:+	--
MSTRG.14635	3.41947	2.37948	1.34553	2.44406	3.44942	2.75455	2.92976	3.17121	5.19672	--	intronic	Chromosome 1:100147499-100149474:-	--
MSTRG.14614	1.80706	0	0	0.909507	1.19131	0.0969474	0.698649	0	0	--	linc	Chromosome 1:100173402-100173765:-	--
MSTRG.14671	7.49737	0.357805	1.57966	0	1.10893	0.216585	0.919764	0.264763	0.237164	--	antisense	Chromosome 1:100255508-100256593:+	--
MSTRG.14672	16.1091	1.45371	4.9393	4.27504	2.18836	2.4513	0.849291	2.80877	6.81378	--	antisense	Chromosome 1:100256813-100257840:+	--
MSTRG.14677	2.44012	0.41923	1.57261	0.226733	0.123743	0.211472	0.190496	0.201065	2.11716	--	linc	Chromosome 1:100295535-100296655:+	--
MSTRG.14678	2.29357	0.398429	1.01008	0.392487	0.0504015	0.442975	0.0886746	0.0233987	0.26948	--	linc	Chromosome 1:100296836-100298834:+	--
MSTRG.14685	0.685684	0.0403018	0.209326	0	0.142749	0	0	0.265084	0	--	intronic	Chromosome 1:100313396-100314397:+	--
MSTRG.14660	0.923467	0.110494	0.510133	0.702163	0.750127	0.541438	0.616838	0.166551	0.401068	--	antisense	Chromosome 1:100409259-100411303:+	--
MSTRG.1655	1.98745	2.22821	1.38425	2.36764	1.95761	2.30462	1.44981	2.09063	2.80491	--	intronic	Chromosome 1:10041965-10046233:+	--
MSTRG.14694	0.634349	0.674127	0.979202	0.871307	0.880237	1.22517	0.774328	0.488497	1.28748	--	linc	Chromosome 1:100506102-100509510:+	--
MSTRG.14759	0	0	1.46688	0	0.375126	0.244219	0.219994	0	0.80227	--	intronic	Chromosome 1:100524563-100524894:-	--
MSTRG.14753	1.5558	2.50394	2.52145	1.1193	3.12225	0.35351	3.30387	0.966328	0.435486	--	intronic	Chromosome 1:100526488-100527431:-	--
MSTRG.14728	1.26878	0	0.136284	0.383154	0.139408	0.136139	0.367905	0.12944	1.49074	--	linc	Chromosome 1:100594839-100596719:-	--
MSTRG.14729	0.324798	0.90679	0	0.735631	1.76652	0.313653	0.282542	0.596438	1.03037	--	linc	Chromosome 1:100594892-100596741:+	--
MSTRG.14745	1.1586	0.281275	1.72065	2.32747	1.29516	2.2377	1.00787	1.74216	1.24292	--	intronic	Chromosome 1:100612671-100617359:-	--
MSTRG.1656	5.77385	5.11969	4.45281	7.40548	5.70965	5.80545	2.97222	4.50716	3.56727	--	intronic	Chromosome 1:10064425-10065983:+	--
MSTRG.14805	0	0	0.317097	0.19811	0.216244	0.422345	0.760905	0.100391	0	--	linc	Chromosome 1:100944291-100948651:-	--
MSTRG.1660	0.532537	0.438205	0.487718	0.177746	0.748348	1.02853	0.219436	0.283081	1.95613	--	antisense	Chromosome 1:10115900-10161400:-	--
MSTRG.14875	2.99779	5.75128	1.33755	13.0918	2.12832	10.8374	6.08481	22.5138	35.2763	--	linc	Chromosome 1:101463647-101464786:+	--
MSTRG.1678	0.365398	2.17629	0.82422	1.32414	1.14423	0.94096	0.635719	2.40439	3.34869	--	intronic	Chromosome 1:10215686-10217839:-	--
MSTRG.1679	0.842822	0.57921	0.376049	0.117471	0.384669	0.0626079	0.169193	1.3096	0.685567	--	intronic	Chromosome 1:10223635-10226055:-	--
MSTRG.14919	0.767476	0	0	0.115883	0	0	0	0	0	--	linc	Chromosome 1:102333923-102355681:+	--
MSTRG.14989	0.791487	0	0.601186	0.102436	0.503155	0.382165	0	0.259542	0.478259	--	intronic	Chromosome 1:102625641-102626540:-	--
MSTRG.1685	0.14659	0.818518	0.708558	1.46085	1.30464	1.98184	0.637594	0	3.10022	--	intronic	Chromosome 1:10263684-10263929:-	--
MSTRG.15183	1.47072	1.22877	1.48497	2.84247	2.38085	3.17717	1.81957	1.18032	2.03905	--	antisense	Chromosome 1:102813777-102816893:+	--
MSTRG.15189	0.33464	0	0.647006	0.363803	0	0.517053	0.291104	0.553061	0.212318	--	linc	Chromosome 1:102828643-102829175:-	--
MSTRG.15216	0.432412	0.92864	0.192933	0.783491	0.0657851	0.321211	0.11574	0.977296	0.422078	--	intronic	Chromosome 1:102901006-102902042:-	--
MSTRG.15230	5.01219	8.19122	2.54087	1.21827	2.53867	3.95481	3.6157	5.83673	4.97694	--	intronic	Chromosome 1:102949672-102951505:-	--
MSTRG.15231	0.8506	0.131021	0.354436	0.478306	0.551092	0.481518	0.267908	0.32317	0	--	antisense	Chromosome 1:102954136-102965870:+	--
MSTRG.15048	0.153377	0	0	0.277905	0.151671	0.888684	0.133422	0.563303	0	--	intronic	Chromosome 1:103154229-103154485:+	--
MSTRG.15049	2.36154	0.694009	1.38725	1.68904	1.59782	1.68038	1.03207	1.06858	1.76835	--	intronic	Chromosome 1:103155179-103158156:+	--
MSTRG.15043	0	0	0.15547	0	0.318068	0	0	0	1.44551	--	linc	Chromosome 1:103264329-103264772:-	--
MSTRG.15117	3.88214	7.23536	2.71328	2.8279	3.92544	3.50408	2.94353	4.23079	5.27937	--	intronic	Chromosome 1:103419689-103440758:-	--
MSTRG.15128	1.92877	4.73021	0.548404	0.890818	1.49594	1.38781	0.822467	1.77093	0.55988	--	intronic	Chromosome 1:103503425-103504441:-	--
MSTRG.1594	0	0	0	0	0	0	0	1.01734	0	--	antisense	Chromosome 1:10354280-10370191:+	--
MSTRG.15115	2.91565	2.0846	0.814444	0.478903	0.334879	0.933218	1.26457	0.546028	0.934548	--	linc	Chromosome 1:103558931-103582397:-	--
MSTRG.15139	10.6487	3.37671	5.59198	4.76408	3.90012	7.36339	3.08778	2.17274	6.39481	--	intronic	Chromosome 1:103690544-103691026:+	--
MSTRG.15254	1.0112	1.38641	1.17112	1.86849	2.05932	1.51793	0.600946	0.762986	0.942245	--	antisense	Chromosome 1:103780950-103809895:-	--
MSTRG.15276	0.471593	1.0533	0.341923	0.453944	0.641229	0.483874	0.923037	0	0	--	antisense	Chromosome 1:103852536-103854274:+	--
MSTRG.15287	0.666396	0.425253	0	0	0	1.19513	0.910954	0.174818	0	--	intronic	Chromosome 1:103876134-103876506:-	--
MSTRG.15288	0	0	0	0.68213	0	0	0	0	0	--	intronic	Chromosome 1:103881976-103882334:+	--
MSTRG.15304	11.2781	5.45397	7.64166	10.8104	3.43542	6.90419	5.34339	5.59365	7.71992	--	linc	Chromosome 1:103947589-103948285:-	--
MSTRG.15307	1.65423	2.84592	3.54413	2.02522	5.30542	3.32447	4.04481	0.821008	1.98565	--	antisense	Chromosome 1:103955057-103957009:-	--
MSTRG.15315	0.125371	1.55758	0.469646	0.369138	0.588892	0.454011	0.586201	0.43167	1.75659	--	antisense	Chromosome 1:103971342-103973524:+	--
MSTRG.15317	7.4741	7.37611	6.95651	7.87349	5.87842	7.28479	5.62475	7.30934	18.7845	--	intronic	Chromosome 1:103977148-103978257:-	--
MSTRG.15320	2.73545	2.0931	2.30162	2.24874	1.90354	2.54376	2.15924	3.48834	8.9456	--	intronic	Chromosome 1:103996623-103997308:-	--
MSTRG.210	0	0.797349	0	0	0	0	0.124221	0	0	--	linc	Chromosome 1:1042006-1042374:-	--
MSTRG.15341	0.217956	0	0.210703	0.197459	0.215533	0.210478	0.663601	0.200121	0	--	antisense	Chromosome 1:104204018-104204395:-	--
MSTRG.15370	1.3893	0.0397817	0.103312	0.710002	0.739764	0.344007	1.39448	0.817697	0.640378	--	linc	Chromosome 1:104361991-104364255:-	--
MSTRG.15373	0.288919	0.215099	0.837911	0.610744	0.0952355	0.0930019	0.0837769	0.176851	2.74964	--	intronic	Chromosome 1:104377047-104377585:+	--
MSTRG.15401	0.919349	1.24668	0.507858	0.267714	1.46109	1.36341	2.02792	0.783822	0.972159	--	intronic	Chromosome 1:104459888-104461103:-	--
MSTRG.15380	0	0.691533	0	0.420753	0.306178	0	0	0.142142	0.818515	--	linc	Chromosome 1:104510199-104511574:+	--
MSTRG.15391	0.27283	0.522311	1.13036	0.635585	0.0385423	0.526938	0.13562	0.28629	0.370932	--	linc	Chromosome 1:104528269-104529154:-	--
MSTRG.15398	2.56123	1.65103	2.83833	1.45258	2.96517	2.1315	2.3367	1.95014	0.946823	--	linc	Chromosome 1:104560044-104561687:-	--
MSTRG.15451	7.13256	5.13606	6.55608	8.40384	12.3336	4.40369	6.30633	7.37197	10.3449	--	intronic	Chromosome 1:104692021-104692902:+	--
MSTRG.15452	0.543105	0.92998	0.770044	0.885651	2.04085	0.419576	2.14176	0.398929	0.918884	--	intronic	Chromosome 1:104699261-104703206:+	--
MSTRG.15517	1.09304	0.174377	0.226427	0.801624	0.746323	0.603161	0.316944	0.406215	0.275196	--	antisense	Chromosome 1:104939236-104945693:+	--
MSTRG.15559	0.240504	0.537162	0.0581249	0.653657	0.237829	0.174189	0.209214	0.110411	0	--	antisense	Chromosome 1:105030863-105035658:+	--
MSTRG.15579	0.807286	1.02706	0.918721	0.851716	1.06104	0.828927	0.942271	0.750607	0.443039	--	antisense	Chromosome 1:105155383-105158725:-	--
MSTRG.15589	0.535512	0.452563	0.405757	0.511374	0.629744	1.31381	0.352529	0.292356	0.137742	--	linc	Chromosome 1:105190194-105192514:+	--
MSTRG.15608	0.252896	0.875502	0.586751	0.18329	0	0	0.131997	0.348302	0.34765	--	antisense	Chromosome 1:105226598-105252045:+	--
MSTRG.15734	5.58824	4.37385	3.49558	4.85954	5.2338	4.92895	3.56888	4.35651	4.5377	--	intronic	Chromosome 1:105404758-105417792:-	--
MSTRG.15730	7.11466	5.03027	4.65374	6.76784	6.98987	6.74562	5.03563	5.46351	6.22387	--	intronic	Chromosome 1:105419520-105428616:-	--
MSTRG.15735	8.80991	6.55894	8.27419	11.1432	10.1566	9.2914	6.75873	8.65805	14.9337	--	intronic	Chromosome 1:105428945-105436776:-	--
MSTRG.15736	8.39263	7.43833	5.65984	8.12635	6.83979	6.27441	4.87033	6.01066	6.83602	--	intronic	Chromosome 1:105436857-105442967:-	--
MSTRG.1620	0	0	0	0	0	0	0	0	0.840779	--	linc	Chromosome 1:10544435-10547563:+	--
MSTRG.15660	0.471034	0	0	0	0	0.151624	0	0.144163	0	--	linc	Chromosome 1:105646286-105646939:-	--
MSTRG.15716	1.11359	0	0.538266	0.504432	0	0.134423	0.484357	0.639041	0	--	linc	Chromosome 1:106094819-106098727:+	--
MSTRG.15743	0	0	0	0	0	0.115915	0	0	2.53858	--	linc	Chromosome 1:106202489-106204871:-	--
MSTRG.15754	0.42548	0.19438	0.598283	0.438029	0.764997	0.859113	0.622483	1.18974	0.368117	--	intronic	Chromosome 1:106222088-106223832:+	--
MSTRG.15756	1.54471	1.32993	1.41822	1.28999	2.23584	1.15003	2.35719	1.70355	3.25777	--	intronic	Chromosome 1:106237564-106241435:+	--
MSTRG.15787	0	0	0	0.391824	0	0.0835317	0.225738	0.794212	0.548811	--	linc	Chromosome 1:106574329-106575183:-	--
MSTRG.1852	3.72529	3.57203	3.58889	6.14473	4.01414	4.37898	4.97269	7.13575	7.9329	--	intronic	Chromosome 1:10675773-10678374:+	--
MSTRG.15886	8.17892	5.23579	3.54928	7.35508	7.32094	5.91747	3.65864	4.64505	9.15911	--	intronic	Chromosome 1:106792202-106871463:+	--
MSTRG.15889	4.05973	3.74075	1.49394	3.26927	4.47717	3.20249	1.93291	2.41598	3.43611	--	linc	Chromosome 1:106806201-106812692:+	--
MSTRG.15893	1.67378	1.70805	0.585856	1.01963	2.283	0.947517	0.979051	0.688917	2.01406	--	intronic	Chromosome 1:106854822-106856897:+	--
MSTRG.15840	0.530677	2.66683	0.879455	0.618132	0.674712	0.109815	0.16487	0.278429	0.240497	--	linc	Chromosome 1:106894210-106901871:+	--
MSTRG.15843	0.433858	1.29848	0.956275	0.880445	0.652131	0.804425	0.256641	0.239013	0.513834	--	linc	Chromosome 1:106905489-106910747:+	--
MSTRG.15929	0	0.325965	0.564349	0	0	0	0	0.134001	0	--	linc	Chromosome 1:107430890-107444936:+	--
MSTRG.15955	0	0	0	0	0	0	0	0	0.846706	--	intronic	Chromosome 1:108103550-108103937:-	--
MSTRG.15981	0	0.837668	0	0	0	0.482908	0.652512	1.03308	4.89132	--	intronic	Chromosome 1:108149609-108149901:-	--
MSTRG.15983	0.27267	1.01501	0.702921	0.699909	1.34819	0.70217	1.30458	3.46327	3.41194	--	intronic	Chromosome 1:108160848-108161784:-	--
MSTRG.15971	0	0.350129	0.202062	0	0.206694	0.302769	0.181825	0.191914	0.552562	--	linc	Chromosome 1:108195375-108212440:-	--
MSTRG.15978	0	1.02769	0.127091	0.119102	0	0	0.686173	0	0	--	linc	Chromosome 1:108232577-108232900:-	--
MSTRG.16129	0	1.47988	1.11026	0.400183	0.0873627	1.36502	0.845365	0	1.68156	--	intronic	Chromosome 1:108254801-108260512:-	--
MSTRG.16133	0	0	0	0	0	0	0	0	1.64215	--	intronic	Chromosome 1:108263748-108264026:-	--
MSTRG.1893	3.81287	4.24885	3.33794	4.1659	4.39348	3.31857	4.11399	4.56012	5.34701	--	intronic	Chromosome 1:10858936-10863018:+	--
MSTRG.16049	0.200784	0.112112	0.097051	1.18236	0.992757	1.06642	1.1353	1.01394	0	--	antisense	Chromosome 1:108740497-108793883:-	--
MSTRG.1894	7.97954	8.70211	5.65859	6.85705	7.05803	6.87744	6.45302	8.07592	10.8896	--	intronic	Chromosome 1:10880998-10887470:+	--
MSTRG.16104	1.29963	0.937158	1.11279	1.27833	1.85065	2.20886	1.11117	1.02281	0.439771	--	antisense	Chromosome 1:108940101-108983422:-	--
MSTRG.16115	1.1614	1.34095	1.49382	1.83685	2.31643	1.00749	1.1901	0.731992	0.822212	--	linc	Chromosome 1:109060366-109063786:-	--
MSTRG.16237	0	0.538791	0.31094	0.145698	0.318068	0	1.11919	0	0	--	antisense	Chromosome 1:109084667-109094069:+	--
MSTRG.16257	0.354325	0.197845	0.0856332	0.160501	0.613174	0.598793	0.308227	0.32533	0	--	antisense	Chromosome 1:109135030-109139573:+	--
MSTRG.16216	0.521723	0.38842	0.21015	0	0	0.251911	0.340385	0.159676	0.321821	--	linc	Chromosome 1:109243394-109244257:-	--
MSTRG.16217	0	0	0.610035	0	0	0	0	0.386265	0	--	linc	Chromosome 1:109244266-109244643:-	--
MSTRG.16229	0.157759	1.05706	1.52509	0	0.936028	0.457038	0	0	0	--	intronic	Chromosome 1:109276588-109277589:+	--
MSTRG.16304	0.543105	0.886435	0.888512	0.529877	0.661004	0.161375	1.41734	0.53702	2.91569	--	antisense	Chromosome 1:109368261-109399064:-	--
MSTRG.16309	2.75949	3.49714	2.80253	1.92414	1.16511	1.19767	2.53534	1.36648	5.27864	--	intronic	Chromosome 1:109405094-109407259:-	--
MSTRG.16324	7.9932	9.58985	6.55547	7.39219	9.65909	8.19324	6.66385	6.539	6.51728	--	linc	Chromosome 1:109427244-109431543:+	--
MSTRG.16334	0	0	0	0.23357	0	0.0622425	0	0	0.954192	--	antisense	Chromosome 1:109463467-109476520:+	--
MSTRG.16285	2.42313	3.10526	1.99688	1.36753	1.61055	1.07409	2.62622	4.01201	2.77235	--	intronic	Chromosome 1:109561900-109562842:+	--
MSTRG.16365	0.777338	0.289362	0.465194	0.301814	0.146418	0.250222	0.289803	0.883661	1.0177	--	intronic	Chromosome 1:109725491-109726473:-	--
MSTRG.16371	5.80146	1.53444	0.737945	0.276624	2.41556	1.76918	0.398423	0.280353	0.16144	--	linc	Chromosome 1:109834869-109852056:+	--
MSTRG.1933	0.317534	0.118201	0.306966	0.191781	0.732674	0.511065	0	0.0971832	0	--	antisense	Chromosome 1:10991534-11015187:+	--
MSTRG.16409	0.644182	0	0.0889634	0.0416857	0.455014	0.133303	0.24016	0.380229	0.681187	--	intronic	Chromosome 1:109939113-109939891:-	--
MSTRG.16386	0.626772	0.599952	0	0.243355	0.0885432	0	0.623119	1.3976	0	--	linc	Chromosome 1:109952083-109972441:-	--
MSTRG.16387	0.54133	0	0.837302	0.0980841	1.71299	1.15006	0.188361	1.39169	1.48831	--	linc	Chromosome 1:109952122-109972416:+	--
MSTRG.16466	0.468812	0.698057	0.30214	1.55732	0.772665	1.35818	0	0.789155	0.826237	--	intronic	Chromosome 1:110134665-110135150:+	--
MSTRG.16467	0.419802	0.15627	1.01458	0.824031	0.484323	1.79051	0.365186	0.835139	0	--	intronic	Chromosome 1:110139255-110140263:+	--
MSTRG.2000	0.206414	0	0	0	0.918533	0	0.0448898	0.189522	0	--	antisense	Chromosome 1:11042406-11096807:+	--
MSTRG.16489	0.243003	1.04026	0.665594	0	0.400501	0.0782216	0.77509	1.0784	0.342616	--	antisense	Chromosome 1:110481708-110484773:+	--
MSTRG.16538	0.813176	1.31171	1.04815	0.572989	1.25087	1.42513	1.33617	0.580714	0.636954	--	intronic	Chromosome 1:110524869-110533765:+	--
MSTRG.16542	0.331294	0.164431	0.711707	0.600275	0.364011	0.462116	0.128086	0.202789	0.1557	--	antisense	Chromosome 1:110538668-110539633:+	--
MSTRG.16552	0.527058	0.441442	1.52855	0.818556	1.07962	0.745283	0.802354	0.570344	1.2341	--	antisense	Chromosome 1:110573239-110575055:-	--
MSTRG.16606	0.900255	2.55647	1.64113	1.95742	1.52613	2.31003	1.27539	1.39339	0.815973	--	intronic	Chromosome 1:110750079-110751386:-	--
MSTRG.16613	0.685436	3.91233	0.441749	0.413982	0	0.294185	1.45753	0.909054	0.644275	--	intronic	Chromosome 1:110750852-110751308:+	--
MSTRG.16585	0	0	0.28638	0	0	0.047679	0.0858994	0	0.626512	--	linc	Chromosome 1:110839900-110841081:-	--
MSTRG.16627	0.840048	1.64171	1.06587	0.856176	1.29798	1.01403	0.0456724	0.289239	0.888303	--	linc	Chromosome 1:110854466-110855211:-	--
MSTRG.16625	0.862103	0.916902	1.46839	0.0743835	0.527748	1.07039	1.17848	0.942328	0.60775	--	linc	Chromosome 1:110855868-110863217:-	--
MSTRG.2022	0	0.781627	0	0	0	0	0	0	0	--	linc	Chromosome 1:11092262-11092896:-	--
MSTRG.16683	0.105845	1.53662	0.409288	0.383562	0.942009	0.408852	1.28904	1.06902	0.783474	--	antisense	Chromosome 1:111204797-111279335:-	--
MSTRG.17130	0.527958	2.13728	0.0637984	1.25555	1.501	0.892225	2.12413	0.181783	4.32672	--	intronic	Chromosome 1:111577885-111578408:+	--
MSTRG.16754	1.02041	0	0.920689	0.493039	0.739981	0.9854	1.18354	0.874449	1.00709	--	intronic	Chromosome 1:112096998-112097506:+	--
MSTRG.16755	0	0.645297	0.605158	0.218123	0.571413	0.186004	0.921546	0.221063	0.254596	--	intronic	Chromosome 1:112110450-112111161:+	--
MSTRG.16757	1.46856	2.0985	1.08384	1.20169	3.10745	1.78415	1.03024	2.53728	3.3897	--	intronic	Chromosome 1:112140063-112142190:+	--
MSTRG.16748	2.61671	1.93073	0.903436	2.79394	1.06277	2.3013	2.43887	1.24419	4.15053	--	linc	Chromosome 1:112305227-112306028:+	--
MSTRG.1987	0	0.932698	0	0	0.137651	0	0	0	0	--	linc	Chromosome 1:11285385-11286201:-	--
MSTRG.16847	0.748888	0.278772	0.68949	0.775382	1.3048	0.792067	0.248174	0.294688	0.150839	--	intronic	Chromosome 1:112978835-112979806:+	--
MSTRG.16829	0	0	0	0.260989	0	0	0	0.793522	0	--	linc	Chromosome 1:113110902-113167178:-	--
MSTRG.230	0	0.307029	0	0	0.543751	0	0	0.126217	0	--	linc	Chromosome 1:1131551-1140741:+	--
MSTRG.16848	3.55936	2.75184	3.70558	4.09278	2.70752	2.37962	1.19088	5.53061	2.02667	--	linc	Chromosome 1:113512630-113532186:+	--
MSTRG.16849	0	0.678844	0.587648	0.137678	0	0.440266	0	0.697668	0	--	linc	Chromosome 1:113512653-113532185:-	--
MSTRG.16936	0	0	0	0	0.520016	0	0	0	0.834106	--	linc	Chromosome 1:114223820-114224454:-	--
MSTRG.2331	0	1.66546	0	0	0.737386	0	0	0.195616	0	--	intronic	Chromosome 1:11427106-11427825:-	--
MSTRG.16973	8.86755	8.09944	3.539	8.90659	9.06627	9.1964	5.36246	6.79928	8.42932	--	intronic	Chromosome 1:114465882-114505604:+	--
MSTRG.16979	14.5769	13.9784	8.18773	15.5419	19.2578	15.6764	7.59325	10.448	19.0241	--	intronic	Chromosome 1:114538459-114540785:+	--
MSTRG.16981	7.68041	9.84713	4.28591	10.0859	9.24336	10.3903	5.71451	7.33622	10.7319	--	intronic	Chromosome 1:114554957-114567051:+	--
MSTRG.16982	4.66242	6.7989	2.67978	6.15422	6.08525	6.67312	4.31149	4.71481	6.17541	--	intronic	Chromosome 1:114574355-114591085:+	--
MSTRG.16987	8.15334	7.83737	5.687	7.94756	4.59266	5.7806	3.9503	2.46379	7.63948	--	intronic	Chromosome 1:114682950-114683679:+	--
MSTRG.16990	0.760007	0.257192	0.333961	1.08496	1.10456	1.36778	0.751284	0.444063	1.53427	--	linc	Chromosome 1:114760550-114763479:+	--
MSTRG.16967	0	0	0.0936457	0.526557	0	0	0.674135	0.533655	0	--	linc	Chromosome 1:114788800-114789159:+	--
MSTRG.17004	0	0	0	0	0	0	0	0	1.50677	--	linc	Chromosome 1:114878475-114952695:+	--
MSTRG.17007	0.750099	0	0	0	0.247253	0	0	0	1.45418	--	linc	Chromosome 1:114906543-114945334:-	--
MSTRG.17346	2.25882	0.720721	4.10734	2.29001	2.49962	2.12938	3.04099	1.08637	1.59238	--	linc	Chromosome 1:115668258-115668893:-	--
MSTRG.17355	1.90673	0.532331	1.03684	1.18759	0.589227	0.920651	1.65866	1.31302	3.1504	--	linc	Chromosome 1:115707895-115712438:+	--
MSTRG.17356	0.508813	1.76778	0.491879	0.819487	0.503155	0.21838	0.196718	1.19389	0	--	linc	Chromosome 1:115716190-115716964:-	--
MSTRG.17357	0.306045	0	0.29586	0.0693158	0	0	0	0.0702502	3.39807	--	linc	Chromosome 1:115718423-115718939:-	--
MSTRG.17358	0.659991	0.579966	1.04594	0.9802	0.770343	0.511966	0.809424	1.04308	1.39581	--	linc	Chromosome 1:115721515-115724637:-	--
MSTRG.17342	45.6763	24.969	64.9531	59.5421	46.5067	50.7662	46.3561	50.6109	57.0955	--	linc	Chromosome 1:115730403-115732797:-	--
MSTRG.17374	0.793573	1.46684	1.44614	1.33045	1.14555	0.986557	0.666525	1.01339	2.44996	--	linc	Chromosome 1:115844500-115848249:+	--
MSTRG.17376	0.823898	0.460041	0.859358	0.824985	0.814737	0.60719	0.264051	0.975457	2.01758	--	intronic	Chromosome 1:115894615-115896305:+	--
MSTRG.17226	0.433064	0	0.627977	0.0980841	0	0	0	0	0	--	linc	Chromosome 1:116027734-116028072:-	--
MSTRG.17308	2.9183	1.8517	4.19971	3.66534	2.91865	3.09038	2.07706	2.80129	7.17131	--	intronic	Chromosome 1:116089480-116103715:-	--
MSTRG.17311	0.754369	0.795635	0.607719	0.56952	0.476599	1.25461	0.401027	0.865797	1.57325	--	intronic	Chromosome 1:116109809-116111429:-	--
MSTRG.17312	0.217005	0.592383	1.14215	1.39802	1.74058	1.56005	1.23751	1.5497	2.39669	--	intronic	Chromosome 1:116121076-116122492:-	--
MSTRG.17313	1.35174	0.794496	0.985793	0.816408	0.867686	1.03054	0.3507	0.413707	1.98108	--	intronic	Chromosome 1:116131685-116191254:-	--
MSTRG.17315	1.67643	1.14621	1.76396	2.13867	1.83822	3.00654	1.13095	1.66489	3.21985	--	intronic	Chromosome 1:116141462-116144509:-	--
MSTRG.17317	2.27719	1.99335	2.41178	3.13093	2.7335	3.37739	1.42203	2.75687	4.79683	--	intronic	Chromosome 1:116163923-116176711:-	--
MSTRG.17318	1.94965	1.88185	1.97948	1.55771	2.6885	1.83072	1.25283	1.72264	1.25874	--	intronic	Chromosome 1:116176847-116183678:-	--
MSTRG.17254	1.40704	0.142846	0.123656	0.347649	0	0.123524	0.111271	0.469781	0.946823	--	linc	Chromosome 1:116222240-116287560:+	--
MSTRG.17252	2.01548	3.23548	1.76574	1.36945	1.30795	0.97316	1.86284	1.09876	2.46426	--	linc	Chromosome 1:116301705-116302620:+	--
MSTRG.2027	0	0.0209141	0.941433	0.254497	0.963014	0.162766	0.879729	0.842566	0.237642	--	linc	Chromosome 1:11651500-11656414:+	--
MSTRG.17282	0	0	0	0	0.477102	0.155304	0	0	1.36048	--	linc	Chromosome 1:116699720-116704603:+	--
MSTRG.17324	0	0	0	0	0.210006	0.615243	0	0	0	--	linc	Chromosome 1:116828908-116829291:+	--
MSTRG.17447	0	0.13552	0.8212	2.85845	3.3601	1.99222	0.316695	0.334267	0.384972	--	intronic	Chromosome 1:116887252-116887549:-	--
MSTRG.17401	0.144041	0.160857	0	0.130494	0	0	0	0	0.91389	--	linc	Chromosome 1:117211254-117212064:+	--
MSTRG.17502	3.47147	2.02613	2.69169	2.78696	3.53501	3.75568	2.60573	2.55651	2.91106	--	intronic	Chromosome 1:117726571-117734037:+	--
MSTRG.17506	1.26244	1.19621	0.850597	1.317	1.13491	0.591088	0.732129	0.526877	0.768611	--	intronic	Chromosome 1:117772019-117772963:+	--
MSTRG.17508	0.318552	0.30492	0.703886	1.36051	1.08003	1.01076	0.197934	0.417834	0.96243	--	intronic	Chromosome 1:117784207-117785018:+	--
MSTRG.17516	0.131727	0.147105	0.573044	0.417686	0.260525	0.508829	0	0	0.278588	--	linc	Chromosome 1:117808399-117809307:+	--
MSTRG.17518	1.63737	1.58472	0.4221	0.890028	1.61916	1.47577	0.617216	0.902026	1.84685	--	intronic	Chromosome 1:117827167-117827805:+	--
MSTRG.17557	0.130431	0.145658	0	0	0.515921	0.377866	0.68077	0	0	--	intronic	Chromosome 1:117974096-117974404:-	--
MSTRG.17736	0.629153	1.16431	1.18167	0.846833	0.942123	0.642283	0.76622	0.396115	0.722319	--	intronic	Chromosome 1:118069947-118071833:+	--
MSTRG.17782	0	0	0.63735	0.895932	0	0.159167	0.286759	0.90801	0	--	antisense	Chromosome 1:118307075-118323269:+	--
MSTRG.17665	0	0	0	1.09141	0.148914	0.145421	0.130997	0.138265	0	--	linc	Chromosome 1:118776039-118782298:+	--
MSTRG.17820	3.33763	3.62516	2.91715	2.45213	3.58987	3.22311	2.74431	2.58594	2.93952	--	linc	Chromosome 1:118924066-118927761:+	--
MSTRG.17821	3.00529	3.40798	2.39962	3.50497	3.39424	3.10243	2.42853	3.09753	4.68998	--	linc	Chromosome 1:118928299-118939037:+	--
MSTRG.17819	2.00041	3.00502	1.51588	1.38552	2.02284	1.35847	1.19004	1.43975	2.25862	--	linc	Chromosome 1:118947518-118989339:+	--
MSTRG.17827	6.4802	6.17084	3.64217	4.75578	5.48914	6.76721	3.21185	5.60398	5.79005	--	linc	Chromosome 1:118952632-118953981:+	--
MSTRG.17828	1.75105	2.19812	0.939058	0.683183	1.26393	0.802285	0.91172	0.844954	1.43265	--	linc	Chromosome 1:118958673-118961264:+	--
MSTRG.17830	1.90494	2.92276	1.48925	2.79128	1.57253	1.83958	1.6427	2.20533	3.08286	--	linc	Chromosome 1:118963294-118965318:+	--
MSTRG.17831	2.10321	2.83735	1.17986	1.32823	1.10823	1.3565	1.66265	1.65623	3.13312	--	linc	Chromosome 1:118976576-118980891:+	--
MSTRG.17678	0	1.32132	0	0	0	0	0	0	0	--	linc	Chromosome 1:119065260-119066200:+	--
MSTRG.17688	0.0931473	0	0.0900473	0.0281291	0.0614077	0.539707	0	0.228066	0.328327	--	linc	Chromosome 1:119110186-119111308:-	--
MSTRG.17723	0	0.40069	0.0578101	0	0	0.577484	0.364142	0	0	--	linc	Chromosome 1:119119206-119119842:-	--
MSTRG.17729	0.330193	0.298505	0.653609	0.62677	0.621946	0.561807	0.95745	0.288736	0.748202	--	linc	Chromosome 1:119139972-119142283:-	--
MSTRG.17730	0.643289	0	0.15547	0.509942	0.715653	0.310608	0	0	0	--	intronic	Chromosome 1:119145495-119146339:-	--
MSTRG.17694	0.485412	0.13552	0.117314	0.769583	0.480015	0.351567	0	0.557112	1.92486	--	antisense	Chromosome 1:119186654-119193973:+	--
MSTRG.17845	0.475541	0.354038	0.612953	0.0718032	0.0783756	0.535762	0	0.582169	4.02287	--	linc	Chromosome 1:119330587-119331054:-	--
MSTRG.17869	0.410564	1.37548	1.55707	2.37478	2.87322	2.40936	1.0165	0.405964	3.94073	--	linc	Chromosome 1:119363970-119372505:-	--
MSTRG.17894	6.7708	7.59963	5.11122	6.55699	5.46347	6.00744	3.01223	4.2076	5.96342	--	intronic	Chromosome 1:119495178-119506787:-	--
MSTRG.17900	0	0	0	0.777054	0.848181	0	0	0	0	--	linc	Chromosome 1:119682801-119683199:-	--
MSTRG.18032	1.42455	1.64905	0.822923	1.14893	1.23691	1.45955	0.604494	1.46748	1.15734	--	intronic	Chromosome 1:119878059-119880092:-	--
MSTRG.18033	1.47476	1.52929	0.254585	0.954332	1.56253	0.610352	0.641446	0.580318	3.78729	--	intronic	Chromosome 1:119888373-119889059:-	--
MSTRG.18034	0.251456	0.0702031	0	0.028476	0.497321	0.0607071	0.710912	0.0288599	0.432089	--	intronic	Chromosome 1:119936353-119949258:+	--
MSTRG.17938	2.42875	4.41411	2.14842	2.6893	2.16628	2.37607	3.36938	4.64947	4.01186	--	intronic	Chromosome 1:120120997-120123974:+	--
MSTRG.17956	0.319063	0.890779	0.20563	0	0.105172	0.20541	0.555106	0.87886	0	--	linc	Chromosome 1:120206447-120209402:+	--
MSTRG.17957	0.231674	0.711481	0.167973	0.314829	1.08821	0.69914	0.377875	0.345663	0	--	linc	Chromosome 1:120210869-120212821:+	--
MSTRG.18014	0.162798	0.636312	0.86559	1.10616	0.643951	0.471636	0.70809	1.19581	1.7215	--	linc	Chromosome 1:120302980-120307376:+	--
MSTRG.18087	0.106697	0	0.618876	0.193325	0.422042	0.103036	0.0928157	0.489828	0	--	intronic	Chromosome 1:120891510-120892200:-	--
MSTRG.18091	0.454703	0.301498	0.989033	0.959049	0.57611	0.713539	0.500613	0.35226	1.0518	--	antisense	Chromosome 1:120903806-120917559:-	--
MSTRG.18104	1.45781	0.86188	0.414497	0.517925	1.13066	0.441659	1.09409	0.708624	0.876567	--	intronic	Chromosome 1:120956783-120958072:+	--
MSTRG.18107	1.09908	0.876706	2.42857	2.2048	1.70792	2.27436	0.682921	1.80203	2.82252	--	intronic	Chromosome 1:121002815-121003258:+	--
MSTRG.18109	0.605741	1.09274	0.630627	0.464347	0.460773	0.80994	0.445868	0.812867	1.33035	--	linc	Chromosome 1:121049015-121067248:-	--
MSTRG.18114	1.20566	0	1.24155	0	0	0.0253106	0.273601	0.0721954	0.0554311	--	linc	Chromosome 1:121061304-121064260:+	--
MSTRG.18125	1.0251	2.70583	1.14864	0.823161	0.921547	1.23741	1.31734	1.17652	2.09406	--	intronic	Chromosome 1:121091580-121093061:-	--
MSTRG.18131	1.1213	3.17321	1.79843	1.50069	0.516616	0.824426	1.89542	1.32203	2.0211	--	intronic	Chromosome 1:121114601-121117359:-	--
MSTRG.18133	0.484739	1.15732	0.339336	0.257434	0.330585	0.597239	0.727025	0.874796	1.18425	--	intronic	Chromosome 1:121119917-121121913:-	--
MSTRG.18138	1.14817	2.51337	0.962622	1.00798	0.989713	0.775163	0.928085	1.40873	1.38604	--	linc	Chromosome 1:121154281-121160816:-	--
MSTRG.18221	0.361531	0.587254	0.413044	0.684837	1.17004	0.222171	0.400267	0.120708	0	--	linc	Chromosome 1:121196263-121197295:-	--
MSTRG.18226	2.66002	1.55677	2.0627	3.47948	1.42072	1.7995	1.49727	1.81544	4.31701	--	intronic	Chromosome 1:121257424-121259789:+	--
MSTRG.18228	2.05843	1.57473	1.08114	1.997	1.23415	1.23651	0.888265	0.982197	3.6335	--	intronic	Chromosome 1:121260207-121262282:+	--
MSTRG.18231	4.71688	8.83307	5.32884	7.91665	3.42681	9.30343	2.38064	3.01323	1.31166	--	antisense	Chromosome 1:121268594-121277571:-	--
MSTRG.18232	4.98167	7.62424	4.1671	8.54696	2.2717	6.39354	1.39213	3.76822	0.736951	--	antisense	Chromosome 1:121271477-121274043:-	--
MSTRG.18154	0.0292921	0.490677	0.169904	0.318448	0.40553	0.311157	0	0.0268951	0.619495	--	antisense	Chromosome 1:121297598-121299415:+	--
MSTRG.18171	0.754012	0.105255	0	0.170775	0.372814	0.0455087	0	0.0432693	0.89699	--	linc	Chromosome 1:121361121-121365261:+	--
MSTRG.18200	0.229269	0	0.332458	0.181744	0.453439	1.13469	0.0747905	0.0263134	0.787927	--	linc	Chromosome 1:121482669-121483885:+	--
MSTRG.18210	0.175155	0.782414	0.145137	0	0.024744	0.241636	0.348269	1.01088	0.58211	--	linc	Chromosome 1:121580723-121587436:-	--
MSTRG.18211	0.125609	0.718899	0.0303572	0.0995716	0	0.485196	0.0682921	2.55168	2.60668	--	linc	Chromosome 1:121588003-121608762:-	--
MSTRG.18212	0	0.191199	0	0	0	0	0	0.0786004	0.905232	--	linc	Chromosome 1:121593899-121594330:-	--
MSTRG.18244	2.16038	4.22354	1.05213	2.58331	3.54624	2.77466	1.42013	1.93862	2.89444	--	intronic	Chromosome 1:121667614-121673701:-	--
MSTRG.18248	0.57054	2.46364	0.183851	1.1716	2.36962	0.955004	0.198525	0.419082	2.17193	--	intronic	Chromosome 1:121710991-121721871:-	--
MSTRG.18249	1.5388	2.27441	0.743792	1.88611	2.37204	2.84088	0.275594	1.32976	1.91434	--	intronic	Chromosome 1:121733287-121734056:-	--
MSTRG.18250	2.4603	5.8734	1.36467	2.24354	3.15086	2.98349	1.29816	2.55523	2.39691	--	intronic	Chromosome 1:121740292-121744420:-	--
MSTRG.18984	8.55051	10.1716	7.30603	10.5229	8.08569	8.83127	8.26987	11.6439	12.6195	--	intronic	Chromosome 1:121869502-121874947:+	--
MSTRG.18988	0.362466	0.323825	0.280322	0.919458	0.143374	0.140012	0.819804	1.09826	0.574931	--	antisense	Chromosome 1:121929953-121938640:+	--
MSTRG.19000	0.841776	2.68935	0.566095	0.749349	1.25224	0.699795	1.15252	1.86838	1.25392	--	intronic	Chromosome 1:122056347-122060890:+	--
MSTRG.19001	0.165371	0.738709	0.213157	0.199759	0.163532	0.212929	0.623378	0.404903	0.291451	--	intronic	Chromosome 1:122061355-122062032:+	--
MSTRG.19002	0.230465	0	0	0.0521978	1.42439	0.222557	1.20289	1.21673	1.70593	--	intronic	Chromosome 1:122065937-122066594:+	--
MSTRG.19003	0.647058	0.361299	0.187657	1.05517	0.746507	0.416571	0.300201	1.60409	1.11757	--	antisense	Chromosome 1:122066986-122068567:+	--
MSTRG.19005	0.290954	0.904508	0.304076	0.263591	0.793169	0.493596	0.383071	1.42958	0.607019	--	intronic	Chromosome 1:122068821-122073043:+	--
MSTRG.19007	0.76795	1.59514	0.430588	0.64007	1.09355	1.69085	0.721484	2.36916	0.665893	--	intronic	Chromosome 1:122076495-122078672:+	--
MSTRG.19011	1.0776	1.6354	0.747916	0.750969	0.546472	0.96058	0.384577	1.62366	1.51934	--	intronic	Chromosome 1:122102220-122103525:+	--
MSTRG.19012	0.270344	1.78398	0.19007	0.111327	0.510372	0.0474668	0.491723	1.01545	0.103954	--	intronic	Chromosome 1:122104739-122106110:+	--
MSTRG.19014	0.901952	0.697326	0.603647	0.47142	0.480266	0.737003	0.181063	1.11481	1.83416	--	intronic	Chromosome 1:122111207-122112228:+	--
MSTRG.19018	0.133586	1.19345	0.516562	0.484092	0.264202	0	1.16207	0.245309	0	--	linc	Chromosome 1:122167043-122167315:+	--
MSTRG.19019	0	1.50316	0	0.0393365	0	0.16772	0.302168	0.159467	0.78054	--	linc	Chromosome 1:122169155-122169989:+	--
MSTRG.19021	0.793611	1.75514	0.466337	0.733074	0.877114	1.08195	0.554997	1.52878	1.72776	--	linc	Chromosome 1:122174987-122177303:+	--
MSTRG.19022	0	0.340762	0	0.276442	0.387959	0.210478	0	0.0400241	0	--	linc	Chromosome 1:122179973-122180816:+	--
MSTRG.19023	1.18319	0.738386	0.269133	0.567486	0.791495	0.23524	0.817353	0.798801	0.478384	--	linc	Chromosome 1:122225418-122226410:+	--
MSTRG.19024	0.891174	2.66219	0.387682	0.948652	0.374537	0.344238	0.25195	1.10463	0.636097	--	linc	Chromosome 1:122231392-122233003:+	--
MSTRG.19028	0.732951	0.69574	0	0.0664021	0.25368	0.247731	0.0318797	0.942161	0.775054	--	intronic	Chromosome 1:122290107-122291093:+	--
MSTRG.19029	1.05706	1.74986	0.264486	0.59712	1.64789	0.528407	0.6599	1.64423	1.81474	--	intronic	Chromosome 1:122293988-122296714:+	--
MSTRG.19030	0.260861	1.74789	0	0	0.12898	0.125955	0.113462	0	2.48262	--	intronic	Chromosome 1:122307111-122307395:+	--
MSTRG.19031	1.7552	2.00911	0.509036	0.278273	1.12819	0.466118	0.0381712	1.16839	1.20642	--	intronic	Chromosome 1:122313876-122314669:+	--
MSTRG.19032	0.720204	0.268094	0	0.217491	2.25529	0.695492	0	1.10211	0	--	intronic	Chromosome 1:122316954-122317613:+	--
MSTRG.19033	0.554798	1.23913	0.91943	1.14885	0	0.30615	0	0	0.0838097	--	intronic	Chromosome 1:122335324-122335787:+	--
MSTRG.19034	0.780127	0.987361	0.100555	0.471173	0.668592	0.703135	0.63339	2.43538	2.52982	--	intronic	Chromosome 1:122339841-122341680:+	--
MSTRG.19035	0.694451	0.182476	0.276434	0.0370083	1.21187	0.315587	0.497496	0.712637	1.3391	--	intronic	Chromosome 1:122397324-122398178:+	--
MSTRG.19036	1.00902	1.78412	0	0	0.582048	0.0811996	1.17033	0.463223	1.7783	--	intronic	Chromosome 1:122401825-122402377:+	--
MSTRG.19037	0.262932	1.17451	0.0635453	0.059551	0.390012	1.45998	0.0571811	0.181062	0.0695089	--	intronic	Chromosome 1:122414524-122415070:+	--
MSTRG.19038	0.329411	3.15315	1.04633	1.15109	2.8852	0.88616	0.880134	2.50606	3.78191	--	intronic	Chromosome 1:122428545-122430013:+	--
MSTRG.19039	1.36898	0.764401	1.05874	0.248047	1.89526	0	0.595439	1.88543	0	--	intronic	Chromosome 1:122437086-122437645:+	--
MSTRG.19041	0.162798	2.27254	1.06231	0.258103	0.563457	0.746757	1.20375	1.0837	0.516449	--	intronic	Chromosome 1:122457137-122461153:+	--
MSTRG.19045	1.5858	1.84793	2.54948	0.26547	0.784082	0.366201	2.06923	1.61429	1.33058	--	intronic	Chromosome 1:122507307-122509439:+	--
MSTRG.18272	0.449212	0	0.651393	0.305224	0.333163	0.10845	0.195385	0	1.18754	--	linc	Chromosome 1:122618359-122683958:-	--
MSTRG.18295	0.891945	0	0.24636	1.26981	0.630019	0.369146	1.44096	0.701962	0	--	linc	Chromosome 1:123209572-123268818:+	--
MSTRG.18313	0	0.960961	0	0.259859	0.0709112	0	0	0	0.985762	--	linc	Chromosome 1:123368301-123443979:-	--
MSTRG.18315	0.394397	1.02769	0.635453	0.476408	0	0.888684	2.74469	2.83663	0.417053	--	linc	Chromosome 1:123370875-123382280:-	--
MSTRG.2153	0.301176	0	0.582306	0.818556	0.0744568	0.436263	0.916976	0	0	--	linc	Chromosome 1:12337477-12343395:-	--
MSTRG.18344	0	0	0	0.140251	0	0	0.269339	0.568567	0	--	linc	Chromosome 1:123972605-124072863:+	--
MSTRG.18451	0.764524	0	0	0.46175	0	0	0	0	0.808441	--	intronic	Chromosome 1:124118702-124119014:+	--
MSTRG.18455	0.464431	0	0.299316	0	0	0	0.808017	0	0	--	intronic	Chromosome 1:124140097-124149771:-	--
MSTRG.2168	0.193478	0.681436	0.532342	1.07866	0.279631	0.158095	0.530813	0.0819901	0.314757	--	antisense	Chromosome 1:12416799-12419681:+	--
MSTRG.18404	0.659735	0.935877	0.258559	0.145384	0.211589	0.361596	0.51186	0.0982293	0.395954	--	linc	Chromosome 1:124797519-124799969:-	--
MSTRG.18405	0.886745	0.21104	0.337272	0.131697	0.143752	0.126342	0.910481	0.360375	0.66099	--	linc	Chromosome 1:124801597-124803925:-	--
MSTRG.18406	1.00044	0.256415	0.602485	0.505182	0.0162183	0.364273	0.627746	0.511992	0.277485	--	linc	Chromosome 1:124806864-124808960:-	--
MSTRG.18407	1.25681	0.943171	0.787306	0.346137	0.676099	0.582567	1.31195	0.877008	0.978145	--	linc	Chromosome 1:124810799-124814140:-	--
MSTRG.18411	0.475748	2.12515	0.0836209	1.05793	0.513227	0.208829	1.4673	0.436817	0	--	linc	Chromosome 1:124840598-124841406:-	--
MSTRG.18413	2.52484	3.13441	2.67779	3.68648	2.86038	2.03579	2.99601	3.29729	2.03481	--	linc	Chromosome 1:124851290-124854021:-	--
MSTRG.18523	2.6476	3.12948	2.31019	2.25843	3.72323	2.97181	3.3949	4.16733	6.8356	--	intronic	Chromosome 1:125238880-125240829:+	--
MSTRG.18525	0.266635	0.446644	0	0.0603898	0.131835	0.708087	0	0	0	--	antisense	Chromosome 1:125245852-125253957:-	--
MSTRG.18534	0	0.765785	0	0.194138	0	0.455264	0.484671	0	0	--	linc	Chromosome 1:125272058-125272881:-	--
MSTRG.18535	0.892478	0.206207	0.282633	0.529736	1.18688	0.802416	0.187399	0.310824	0.309158	--	linc	Chromosome 1:125273950-125276129:-	--
MSTRG.18538	0.503104	0.533746	0.802494	0.136737	0.646762	0.388673	1.07224	0.161677	0.585204	--	intronic	Chromosome 1:125287227-125288883:-	--
MSTRG.18540	0.321645	1.2931	0.684068	1.16558	0.445295	0.559095	0.391718	0.295324	0.680242	--	intronic	Chromosome 1:125295643-125296178:-	--
MSTRG.2224	1.24653	2.16276	0.850773	1.82239	0.441751	1.58349	1.53811	1.20101	1.21065	--	antisense	Chromosome 1:12543501-12611653:+	--
MSTRG.18541	0.742811	0.331812	0.143618	0.134591	0	0	0.258469	0.409215	0.157096	--	linc	Chromosome 1:126018601-126028333:+	--
MSTRG.2177	0.422928	0.472302	0	0.574731	0.0697042	0.680694	0.367905	1.03552	1.49074	--	antisense	Chromosome 1:12613251-12613792:+	--
MSTRG.18593	0.521723	0.873945	1.2609	0	0.386941	0.125955	0.226923	0	0.137923	--	linc	Chromosome 1:126784886-126859124:+	--
MSTRG.18613	0	0	0	0.145698	0.318068	1.08713	0	0.295324	0.510181	--	linc	Chromosome 1:127311055-127334956:-	--
MSTRG.18616	0	0.852957	0.461482	0	0.849709	0	0.830526	0	1.2115	--	linc	Chromosome 1:127347144-127349368:-	--
MSTRG.18664	0.297697	1.23482	0.164451	0.154114	0.756993	0.0410689	0.147981	0.429527	0.899421	--	intronic	Chromosome 1:127467954-127468778:+	--
MSTRG.18650	2.6672	0.783835	1.62848	1.78048	0.832907	0.542248	0	1.28891	0	--	linc	Chromosome 1:127559428-127559809:+	--
MSTRG.243	0.50878	0.52447	1.89172	0.602757	0.928841	1.20941	0.612814	0.25154	0.269003	--	linc	Chromosome 1:1276522-1278439:+	--
MSTRG.18668	0.129665	0.868814	0	0	0	0	0.789569	0	0	--	linc	Chromosome 1:127664220-127664767:-	--
MSTRG.18677	0.389757	1.0156	0.251191	0.235402	0	0.878229	0.113017	0	0.137382	--	linc	Chromosome 1:127736691-127740842:+	--
MSTRG.18695	3.30417	3.91848	0.904553	2.94044	1.90841	2.03307	2.8743	3.19487	3.55581	--	intronic	Chromosome 1:127937437-127938664:+	--
MSTRG.18697	3.81186	3.34561	1.70164	2.71412	2.44382	3.29833	3.27538	4.03509	3.99385	--	intronic	Chromosome 1:127942524-127945385:+	--
MSTRG.18699	2.48092	0.574383	1.08218	2.60393	0.957399	2.33736	0.789569	2.05567	3.51924	--	intronic	Chromosome 1:127957140-127958644:+	--
MSTRG.18704	0.358684	0.436973	0.504359	0.413575	0.19347	0.53531	0.340385	0.299393	0.930981	--	linc	Chromosome 1:128036488-128037561:+	--
MSTRG.18687	1.30984	0.570831	0.432377	0.694628	0.126368	0.586172	0	0.527994	0.337825	--	linc	Chromosome 1:128041750-128042841:+	--
MSTRG.18689	0.53701	0.622768	0.638939	0.617489	0.285944	0.219401	0.0179671	0.360317	0.174725	--	linc	Chromosome 1:128046091-128047745:+	--
MSTRG.18731	0	0.115616	0	0.375172	0.204756	0.99977	0	0	0	--	linc	Chromosome 1:128095408-128099099:+	--
MSTRG.18820	0.945494	0.262243	0.949872	0.727809	1.91274	0.9966	0.677341	0.351788	0.758024	--	linc	Chromosome 1:128239202-128262238:-	--
MSTRG.18826	0	1.58785	0	0	0	0.274615	0	0.130551	0.150354	--	intronic	Chromosome 1:128383193-128387857:-	--
MSTRG.18828	0	0	0	0	0.142439	0	0	0.661268	0	--	intronic	Chromosome 1:128415250-128432457:-	--
MSTRG.18795	0	0	1.02486	0	0.524176	0.767823	0.230554	0.121673	0	--	linc	Chromosome 1:128576687-128576972:+	--
MSTRG.18875	0.0403034	0.0450085	0.701317	0.219078	0.717394	0.661648	1.01674	0.777111	0.59666	--	intronic	Chromosome 1:128698963-128700080:-	--
MSTRG.18873	4.1885	5.40421	4.99847	4.95227	5.67467	5.01599	5.52712	6.1923	7.49444	--	intronic	Chromosome 1:128711444-128725812:-	--
MSTRG.18879	0.461198	1.54512	0.371541	0.80083	0	0.371144	0.133732	0	0.162564	--	antisense	Chromosome 1:128732984-128733899:-	--
MSTRG.18888	1.00392	1.05517	0.171266	0.133751	0	0.456223	0.231171	0.487995	0.249786	--	intronic	Chromosome 1:128746236-128747421:-	--
MSTRG.18884	1.07977	3.06938	1.7081	0.533577	0.388278	0.995327	1.19547	1.57725	1.4532	--	intronic	Chromosome 1:128756440-128757164:-	--
MSTRG.18896	0.57983	1.7954	1.01915	1.07448	0.54732	0.279967	0.596102	0.774373	0.780357	--	intronic	Chromosome 1:128779141-128780409:-	--
MSTRG.18897	0.819133	2.30384	0.527915	1.23683	1.32004	0.527351	1.66265	2.702	2.72689	--	intronic	Chromosome 1:128808079-128809587:-	--
MSTRG.18861	0.0400597	0.805255	0.154906	0.108877	0	0	0.0696959	0.47816	0.550692	--	intronic	Chromosome 1:128889865-128890876:-	--
MSTRG.18842	0.196032	0.547293	0.0947539	0	0.096926	0	0	0.899951	0.310939	--	linc	Chromosome 1:129009469-129063811:-	--
MSTRG.18870	0	0	0	0.579975	0	0	0.278447	0	0	--	linc	Chromosome 1:129293471-129304661:-	--
MSTRG.18916	0.136898	0	0	0.248047	0	0.198301	0.774071	0.628478	2.3162	--	linc	Chromosome 1:129719233-129719838:+	--
MSTRG.18942	0.156271	0	0.15107	0	0	0.452726	0	0.430448	0.165247	--	antisense	Chromosome 1:130489841-130521290:-	--
MSTRG.19087	0.171211	0	0	0.542884	0.507922	0.578678	0.0744684	0.314401	0	--	antisense	Chromosome 1:131509033-131594013:-	--
MSTRG.19077	0	0	0	0.110345	0.24089	0	0	0.111832	0	--	linc	Chromosome 1:131685476-131747006:+	--
MSTRG.19078	0	0	0	0	0	0.275799	0.496884	0.131114	0	--	linc	Chromosome 1:131685482-131746972:-	--
MSTRG.19134	0.0980159	2.07971	0.284262	0.799182	0.290778	0.283958	0.937905	0.35998	0.103646	--	linc	Chromosome 1:131989044-132037747:-	--
MSTRG.19138	0.729263	0.116343	0.30214	0.188766	0.206044	1.00606	0.362506	0	0	--	linc	Chromosome 1:132048253-132060586:+	--
MSTRG.19139	0.631036	0.0704705	0.427024	0	0.124804	0.36563	0	0.0579397	0	--	linc	Chromosome 1:132048650-132108007:-	--
MSTRG.2216	0	1.12112	0	0	0	0	0	0	0	--	linc	Chromosome 1:13220450-13241794:-	--
MSTRG.19172	0.153377	0.68513	0.444817	0.138952	0.758356	0.444342	0.400267	1.40826	1.45969	--	linc	Chromosome 1:132541080-132548769:-	--
MSTRG.19185	0.845857	0.629736	1.49913	0.127718	0.697042	3.26733	0.735811	0.906078	0	--	linc	Chromosome 1:132843686-132845465:-	--
MSTRG.2267	0.726186	1.6262	2.0026	1.71744	1.08473	1.2143	0.881069	0.772039	1.25289	--	antisense	Chromosome 1:13348916-13357595:+	--
MSTRG.19332	0	0	0	0.113688	0	0	0	0.345663	1.19429	--	intronic	Chromosome 1:133562717-133567535:+	--
MSTRG.2268	2.53889	3.04274	1.93273	3.54234	3.13176	2.37489	1.48521	1.89252	2.03927	--	linc	Chromosome 1:13359052-13419367:+	--
MSTRG.2270	0.85115	0.61418	0.683576	0.652472	1.13951	1.31511	0.444249	0.673291	0.595413	--	linc	Chromosome 1:13362097-13364666:+	--
MSTRG.2273	0	0	0	0.7295	0	1.33303	1.00067	0	0	--	linc	Chromosome 1:13365286-13365610:-	--
MSTRG.19334	0.0746157	0.749939	0.144265	0.675985	0.295144	0.576444	0	0.685098	1.57804	--	intronic	Chromosome 1:133758879-133816079:-	--
MSTRG.19337	0	0	0.776408	0	0	0	0	0	0	--	intronic	Chromosome 1:133848223-133848697:-	--
MSTRG.19339	0.0648325	0.868814	0.188024	0	1.02578	0.250432	0	0	0.82268	--	intronic	Chromosome 1:133856911-133907159:-	--
MSTRG.2278	0.755874	0.288235	0.481204	1.23596	0.674545	0.498494	0.481123	0.575528	1.1697	--	antisense	Chromosome 1:13388366-13407089:+	--
MSTRG.19344	0.0978712	0	0.331149	0.354667	0.435523	0.756104	0.595967	0.808759	0.983186	--	intronic	Chromosome 1:133947133-133955855:-	--
MSTRG.19345	0	0	0.256215	0.720329	0	1.27971	0.922216	0	1.4013	--	intronic	Chromosome 1:133953564-133974147:-	--
MSTRG.2255	0	0	0.307212	0.143951	0.785635	0.537047	0.552887	0	0	--	linc	Chromosome 1:13486328-13490269:-	--
MSTRG.2260	0.836408	0.606897	1.46117	1.22317	0.852298	0.680607	0.694351	0.810844	1.26607	--	linc	Chromosome 1:13496459-13504268:+	--
MSTRG.2445	4.54317	4.74706	2.31685	3.14357	3.66716	4.07895	2.73736	4.01598	4.83669	--	intronic	Chromosome 1:13595810-13604473:+	--
MSTRG.19298	2.42099	1.70755	1.72452	1.26981	1.76405	2.33792	1.10843	2.45687	1.88636	--	linc	Chromosome 1:136480851-136497428:-	--
MSTRG.19307	0	0	0	0.726976	0.22672	0.110701	0.0997206	0.105254	0	--	linc	Chromosome 1:136732859-136748793:+	--
MSTRG.19350	0.746795	0.330716	0.0622363	0.174973	0	0	0.0784045	0.189154	0.108923	--	intronic	Chromosome 1:136941149-136943773:-	--
MSTRG.19614	0.785995	0.939958	0.448722	0.627973	0.648733	0.651447	0.71604	0.795548	0.569367	--	antisense	Chromosome 1:137076937-137451759:-	--
MSTRG.19625	0	0.860396	0	0.465329	0	0.49601	0	0	1.62942	--	linc	Chromosome 1:137124303-137124624:-	--
MSTRG.19630	0	1.30759	0	0	0	0	0	0	0	--	linc	Chromosome 1:137138305-137138824:-	--
MSTRG.19632	0.270444	3.32218	1.04577	0.73503	0	0.914075	0.235259	0.372469	0	--	linc	Chromosome 1:137141049-137160632:-	--
MSTRG.19648	0.656027	0.915768	1.10984	1.63441	0.162183	0	0	1.80703	0	--	linc	Chromosome 1:137290548-137337963:+	--
MSTRG.19649	0.899127	0.038619	0.334309	0.501273	0.0683946	0.968462	0.360993	0.254015	0	--	linc	Chromosome 1:137304875-137305868:-	--
MSTRG.19650	0.352977	0.450496	0	0.091366	0.249323	0.0973901	0.438649	0.648184	0.58654	--	linc	Chromosome 1:137338082-137338805:-	--
MSTRG.19652	0.80102	0.596356	0.0992772	0.967585	0.0203106	0.0396685	0.62534	0.584605	0.542971	--	linc	Chromosome 1:137354810-137356471:-	--
MSTRG.19655	0.4136	1.52422	0.639737	0.262292	0.0818002	0.359468	0.107937	0.569632	0.524831	--	linc	Chromosome 1:137376291-137381421:-	--
MSTRG.19656	0.952385	0	0.131527	0.246519	0.269084	0.525546	1.06519	0.437225	0	--	linc	Chromosome 1:137382046-137389122:-	--
MSTRG.19658	0.108978	1.21701	0.842811	0.0987294	0.107766	0	0.948002	0.300181	1.61334	--	linc	Chromosome 1:137383531-137386425:-	--
MSTRG.19659	0.473277	0	0.0653609	0.367515	0	0.0652911	0.411704	1.05533	0.285979	--	linc	Chromosome 1:137390092-137413015:-	--
MSTRG.19660	0.649141	1.24273	0.291357	1.05017	0.871181	0.223881	0.685693	0.596021	0.809007	--	linc	Chromosome 1:137392671-137395596:-	--
MSTRG.19662	1.45891	2.00259	0.440736	0.330426	0.480895	0.55767	0.423035	1.61859	0.514238	--	linc	Chromosome 1:137419161-137420291:-	--
MSTRG.19666	2.23239	1.46647	1.08811	1.4616	1.72524	1.90217	1.77877	1.53297	1.96388	--	intronic	Chromosome 1:137460221-137462024:+	--
MSTRG.19378	0.548989	0.87246	0.224535	0.344326	0.375843	0.407809	0.110207	0.232645	0.42423	--	linc	Chromosome 1:137473752-137475489:+	--
MSTRG.2465	1.50588	0.630631	1.00084	1.10846	0.558426	2.2722	0.0818729	0	0	--	antisense	Chromosome 1:13798599-13808358:-	--
MSTRG.19439	0.253865	0.425253	1.22708	0.689971	1.12969	0.735463	0.331256	1.04891	0	--	linc	Chromosome 1:137991461-138017276:+	--
MSTRG.20142	0.0890575	0	0	0.484092	0	0.344007	0.0774711	0.0817697	3.01355	--	linc	Chromosome 1:138505438-138505843:-	--
MSTRG.20140	2.89339	2.57797	3.59365	3.20512	5.76635	4.01779	2.59012	2.47442	4.09078	--	linc	Chromosome 1:138571547-139272555:-	--
MSTRG.20150	3.81349	3.03359	3.25961	5.4942	6.85652	5.09516	2.71007	3.44474	6.87492	--	linc	Chromosome 1:138602625-138609700:-	--
MSTRG.20151	2.86592	2.53823	2.48275	3.36911	4.00693	3.03453	1.55996	2.21705	3.82504	--	linc	Chromosome 1:138610100-138624145:-	--
MSTRG.20153	1.9503	1.06033	0.769041	1.41815	2.20775	2.23032	0.446464	1.4844	0.814077	--	linc	Chromosome 1:138624206-138625511:-	--
MSTRG.20154	2.43074	1.93273	2.17752	3.03602	3.69851	2.51009	1.62676	2.20207	3.06731	--	linc	Chromosome 1:138627331-138637692:-	--
MSTRG.20156	2.31709	1.78163	2.28894	2.80465	3.91905	3.73543	1.55303	1.9531	2.85856	--	linc	Chromosome 1:138638954-138644258:-	--
MSTRG.20168	2.6117	1.95412	2.43641	3.78573	5.30736	3.82096	1.99929	2.87757	3.50739	--	linc	Chromosome 1:138703753-138706372:-	--
MSTRG.20169	1.17656	1.10645	0.718359	0.953707	1.10224	0.837191	0.96962	0.852851	2.0954	--	linc	Chromosome 1:138711917-138712492:-	--
MSTRG.20170	3.21462	2.22449	2.34919	4.37998	5.68267	5.08694	1.71063	1.78216	3.24305	--	linc	Chromosome 1:138725824-138732368:-	--
MSTRG.20173	0.96166	0.609023	0.567452	1.51992	1.69198	1.82114	0.296956	0.764472	1.67282	--	linc	Chromosome 1:138751601-138759675:-	--
MSTRG.20174	1.00149	0.447364	0.877801	2.46788	1.9411	2.37269	0.34848	1.10345	0.706015	--	linc	Chromosome 1:138760205-138762695:-	--
MSTRG.20175	3.40852	1.26881	2.03981	4.62378	4.81517	4.09269	1.50607	2.0864	5.14903	--	linc	Chromosome 1:138762787-138765208:-	--
MSTRG.20179	1.3327	0.511311	0.616508	1.45921	1.52809	1.36592	0.405404	0.92336	1.57352	--	linc	Chromosome 1:138785111-138789194:-	--
MSTRG.20181	0	0.36752	0	0	0	0	0	1.10795	0	--	linc	Chromosome 1:138805771-138807166:+	--
MSTRG.20192	0.0834493	0.232979	0.806721	0.756013	0.866475	2.09524	0.145185	0	1.01479	--	linc	Chromosome 1:138880518-138881485:-	--
MSTRG.20194	0.361477	0.484413	0.611532	1.93214	3.14563	2.58315	0.487396	0.730173	1.2614	--	linc	Chromosome 1:138885543-138889085:-	--
MSTRG.20195	0.355535	0.180473	0.749896	1.21519	1.27848	1.20167	0.126524	0.267088	1.64054	--	linc	Chromosome 1:138907614-138909792:-	--
MSTRG.20202	0.811516	0.587387	0.450366	0.612664	1.44894	1.38594	0.470625	0.579528	1.07267	--	linc	Chromosome 1:138934563-138939025:-	--
MSTRG.20204	1.56342	0.886262	1.02805	2.09582	3.49623	3.46022	0.887118	1.02378	2.29102	--	linc	Chromosome 1:138942771-138951220:-	--
MSTRG.20210	1.24453	1.44541	0.192498	0.992189	1.2553	1.65852	0.519656	0.54849	1.26338	--	linc	Chromosome 1:138968215-138989459:-	--
MSTRG.20212	0.475274	0.56198	0.837832	0.709185	2.29465	2.14634	0.595841	0.628902	2.3355	--	linc	Chromosome 1:138975856-138978345:-	--
MSTRG.20215	0.500567	0.342248	0.316022	0.916238	1.03041	1.0753	0.213279	0.215733	1.14506	--	linc	Chromosome 1:139003561-139006823:-	--
MSTRG.20218	1.07056	0.648745	0.617752	1.39092	0.902733	0.793405	0.368182	0.487669	1.53574	--	linc	Chromosome 1:139044543-139048611:-	--
MSTRG.20219	0.566135	0.117079	0.182431	0.759841	0.622044	1.17441	0.364801	0.231025	0.310414	--	linc	Chromosome 1:139048827-139050444:-	--
MSTRG.20221	0.870871	0.202612	0.666495	0.361611	0.610008	0.57818	0.252524	0.616363	2.93536	--	linc	Chromosome 1:139116717-139118590:-	--
MSTRG.20222	0.045445	0	0.439325	0.576395	0.449396	0.0438857	0.553456	0.0417261	0	--	linc	Chromosome 1:139119466-139120268:-	--
MSTRG.20223	0.650393	0.726322	0.746637	1.1048	1.32652	0.628076	0	0.522524	4.4704	--	linc	Chromosome 1:139129749-139155622:-	--
MSTRG.20224	0.703633	0.261926	0.283423	0	0.579841	0.113248	0	0	1.3641	--	linc	Chromosome 1:139137437-139138035:-	--
MSTRG.20226	0.426207	0.677333	0.221858	0.668292	0.324206	0.585714	0.199639	0.346176	1.50808	--	linc	Chromosome 1:139160319-139162419:-	--
MSTRG.20227	0.0729722	0	0.0705437	0	0.432965	0.916089	0.0634785	0	2.54641	--	linc	Chromosome 1:139162482-139162989:-	--
MSTRG.20228	0.857138	0.0222605	0.944232	0.234764	1.0053	1.27047	0.346802	0.622276	2.40295	--	linc	Chromosome 1:139168340-139170037:-	--
MSTRG.20229	0.0364059	0	0.0703886	0.131928	0.828025	0.316411	0.126678	0.601681	0.731447	--	linc	Chromosome 1:139185179-139186131:-	--
MSTRG.20230	0.792569	0.283231	0.612953	0.689311	2.16317	1.01029	0.275782	1.16434	6.47011	--	linc	Chromosome 1:139187359-139188531:-	--
MSTRG.20232	1.77933	0	0.8191	0	0	0.0818226	0	0.62237	0.268791	--	linc	Chromosome 1:139223937-139224358:-	--
MSTRG.20233	0.0965871	1.07863	0	0.0875036	0	0	0	0	1.12349	--	linc	Chromosome 1:139239613-139248507:-	--
MSTRG.19490	2.03926	1.29306	1.60385	1.56566	1.28173	0.867823	0.826844	1.09487	2.32088	--	intronic	Chromosome 1:139423241-139425209:-	--
MSTRG.19491	0.127913	0.857074	0.123656	0	0	1.11171	0	1.05701	0.541042	--	intronic	Chromosome 1:139426317-139426621:-	--
MSTRG.19496	1.78093	0.768417	0.234772	1.92513	1.60103	1.25078	1.14432	1.11491	1.84043	--	intronic	Chromosome 1:139488252-139489935:-	--
MSTRG.19497	1.39702	0	0.0964663	0	0	0.0963634	0	0.366486	3.58766	--	intronic	Chromosome 1:139489960-139490366:-	--
MSTRG.19499	5.60398	1.44184	1.54026	5.07695	2.798	3.68738	1.86393	2.72403	6.21637	--	intronic	Chromosome 1:139532805-139534040:-	--
MSTRG.2306	9.51922	8.32258	13.0771	11.1204	11.6428	10.2812	19.3944	20.1831	24.6353	--	intronic	Chromosome 1:13971415-13973928:-	--
MSTRG.19517	0	0	0	0	0.639863	0.624856	0.450301	0	0	--	linc	Chromosome 1:140161337-140207267:+	--
MSTRG.19672	5.33282	6.00138	2.20943	5.18572	5.90472	5.36856	2.68669	6.31431	8.4914	--	intronic	Chromosome 1:140390654-140392303:+	--
MSTRG.19676	3.156	2.34963	1.9923	3.42166	4.27206	3.95536	2.6929	3.92699	4.24	--	intronic	Chromosome 1:140411723-140415588:+	--
MSTRG.19528	0.148396	0.24858	0.0358643	0.3361	0.51361	0.53739	0.258179	0.306568	0	--	linc	Chromosome 1:140517308-140518233:+	--
MSTRG.19570	0	0	0	0	0	0	0	0.633715	0	--	linc	Chromosome 1:140626395-140626758:+	--
MSTRG.19717	0	0.905126	0	0	0	0	0.0881323	0	0	--	intronic	Chromosome 1:140832095-140832461:+	--
MSTRG.19805	0.479701	0	0.260852	0.190132	0	0.752768	0.0260808	0.412919	1.64859	--	intronic	Chromosome 1:141019020-141020175:-	--
MSTRG.19814	0	0	0	0.677001	0.369485	0	0	0.800483	0	--	intronic	Chromosome 1:141051500-141054285:-	--
MSTRG.19839	0.438316	0.203953	0.282486	0.430186	0.144481	0.141092	0.381291	0.435985	0	--	intronic	Chromosome 1:141125304-141128268:-	--
MSTRG.19840	6.18978	1.24109	0.720773	7.39192	2.32318	1.42642	1.61535	1.71789	0.624783	--	intronic	Chromosome 1:141125355-141129693:+	--
MSTRG.19843	2.64767	0.392988	0.194396	1.89768	1.06055	0.517837	0.495627	0.292336	0.46072	--	intronic	Chromosome 1:141134562-141136562:+	--
MSTRG.19844	4.46424	0.310097	0.330386	2.39955	1.35184	0.721949	0.483108	0.588362	0	--	intronic	Chromosome 1:141137580-141139171:+	--
MSTRG.19850	0.840492	0.782178	0	0.063454	0.415573	0.676377	0	0.643094	0	--	linc	Chromosome 1:141147265-141147771:+	--
MSTRG.19853	1.18319	0.0897986	0	0.301802	0.715653	0.0998383	0.159885	0.253135	0	--	linc	Chromosome 1:141152217-141155205:+	--
MSTRG.19858	1.69918	1.41547	0	0.449332	2.2979	0.292697	0.0319593	0.303593	0	--	linc	Chromosome 1:141156723-141168843:+	--
MSTRG.19859	1.61206	0.771536	0	0.149025	1.72426	0.190621	0.372046	0.0906207	0	--	linc	Chromosome 1:141157624-141158701:+	--
MSTRG.19864	2.71604	3.95011	0.0305308	1.14447	2.12369	0	0.604408	0.434962	0	--	linc	Chromosome 1:141163232-141164328:+	--
MSTRG.19872	0.555241	0.620062	0	0	1.92173	0	0.161001	0	0	--	antisense	Chromosome 1:141183519-141196801:+	--
MSTRG.19873	0.484651	0.309275	0.200795	0	0.753126	0	0.0602283	0.0635702	0	--	intronic	Chromosome 1:141185064-141186037:+	--
MSTRG.19874	2.20476	0.129587	0.645023	1.91857	1.40568	1.68087	0.832781	0.506084	0.122706	--	intronic	Chromosome 1:141185559-141186771:-	--
MSTRG.19876	1.21222	0.22297	0.454966	1.05946	1.52311	1.50116	0.558272	0.759476	0.618309	--	intronic	Chromosome 1:141187927-141190249:-	--
MSTRG.21138	0.556169	0.463506	1.89384	0.902442	0.870124	0.0641296	0.534359	0.198165	2.35247	--	intronic	Chromosome 1:141875480-141879582:+	--
MSTRG.21140	0.282353	0.257985	1.86106	0.872041	0.989937	0.309846	0.751742	0.227823	1.84119	--	intronic	Chromosome 1:141895338-141903183:+	--
MSTRG.21141	0.0475314	0	0.505445	0.904287	0.517031	0.0459005	0.620214	0.436418	2.51309	--	intronic	Chromosome 1:141905111-141905843:+	--
MSTRG.21146	0.208279	0.116297	0.9564	0.507108	0.759489	0.0125708	0.226477	0.239044	0.922269	--	intronic	Chromosome 1:141926893-141929487:+	--
MSTRG.21149	0.178435	0	1.99808	0.92951	0.323493	0	0.724362	0.423235	1.47803	--	intronic	Chromosome 1:141941327-141943554:+	--
MSTRG.21150	0.372621	0.226976	1.21165	0.797911	0.703457	0.130849	1.70912	0.373231	2.82982	--	intronic	Chromosome 1:141945912-141946979:+	--
MSTRG.21152	0.169693	0.335276	0.794992	0.745022	0.735767	0.27732	0.272523	0.071911	1.47694	--	intronic	Chromosome 1:141952698-141956693:+	--
MSTRG.21155	0.53007	0.134535	0.395968	0.458391	0.476524	0.186139	0.167676	0.265469	1.37582	--	intronic	Chromosome 1:141967362-141968799:+	--
MSTRG.21157	0.318144	0.568456	2.02987	0.307439	0.943819	0.184337	0.553507	0.233688	0.627983	--	intronic	Chromosome 1:141983761-141985455:+	--
MSTRG.21158	0.0667662	0.238594	1.30379	0.592774	0.316914	0.0128951	0.464639	0.110345	2.06156	--	intronic	Chromosome 1:141986443-141988950:+	--
MSTRG.21165	0.0613507	0	0.53378	0.889296	0.21234	0.20736	0.0266845	0.0563303	0.973124	--	intronic	Chromosome 1:142039588-142045828:+	--
MSTRG.21167	0.840915	0.357747	3.74205	1.68087	0.765567	0.128899	0.824403	0.392178	2.4136	--	antisense	Chromosome 1:142047474-142050034:+	--
MSTRG.21170	0.325996	1.18318	0.906048	0.553759	0.322371	0	0.425377	0.0374149	0.215452	--	intronic	Chromosome 1:142058122-142059006:+	--
MSTRG.21171	0.119232	0	1.23497	0.370349	0.45478	0.0657946	0.444513	0.109475	0.828531	--	intronic	Chromosome 1:142059229-142061248:+	--
MSTRG.21172	0	0	0.144918	0.407426	0	0	0.782423	0	0	--	intronic	Chromosome 1:142062600-142062919:+	--
MSTRG.21181	0.332959	0.209154	0.945515	0.226234	0	0.0401918	0.289641	0.152856	0.396096	--	intronic	Chromosome 1:142104347-142106158:+	--
MSTRG.21186	0	0.916335	1.58647	0.0929218	0	0.792387	0	0.188349	0.10846	--	intronic	Chromosome 1:142130094-142130520:+	--
MSTRG.21190	0.421183	0.259932	1.76796	0.50207	0.876842	0.139145	0.694208	0.427424	0.691507	--	intronic	Chromosome 1:142146986-142150015:+	--
MSTRG.21199	0.0694901	0.388013	1.98173	0.566594	0.223331	0.335528	0.392921	0.382821	1.74519	--	intronic	Chromosome 1:142205966-142208255:+	--
MSTRG.21208	0	0.667472	0.866705	0.580162	1.64649	0.164911	0.297106	0.0391989	0.902898	--	intronic	Chromosome 1:142271724-142272643:+	--
MSTRG.21209	0.19838	0	0.690398	0.503224	0	0.0383145	0.621253	0.0364291	0.16782	--	intronic	Chromosome 1:142273682-142274632:+	--
MSTRG.21210	0.179607	0.291746	0.647166	0.636072	0.193757	0.126142	0.511332	0.179901	0.345318	--	intronic	Chromosome 1:142281104-142283191:+	--
MSTRG.21212	0.555241	0.516718	1.11825	0	1.09813	0	0.523255	0	0	--	intronic	Chromosome 1:142285059-142285824:+	--
MSTRG.21229	0.0744481	0.110852	0.671724	0.494608	0.208591	0.299557	0.453337	0.17089	0.367382	--	intronic	Chromosome 1:142363598-142366289:+	--
MSTRG.21230	0.0835546	0.699817	0.726964	0.416332	0.578378	0.726189	0.254394	0.728813	0.574303	--	intronic	Chromosome 1:142372458-142436414:+	--
MSTRG.21231	0.450399	0.111773	1.16109	0.362704	0.643343	0.289963	0.130601	0.367593	0	--	intronic	Chromosome 1:142402063-142402784:+	--
MSTRG.21237	0.0264612	0.177302	0.281386	0.263699	0.628006	0.408852	0.115093	0.0485916	0	--	intronic	Chromosome 1:142471974-142473287:+	--
MSTRG.21249	0	0	0.611199	1.03101	0.375126	0.854765	0.0549986	0.290251	0	--	antisense	Chromosome 1:142532629-142533225:+	--
MSTRG.21251	0.389757	0	0	0.353103	0	0	0	0.536794	0	--	antisense	Chromosome 1:142594098-142594494:+	--
MSTRG.21252	0.0631036	0	0.244014	0.228676	0.0624019	0.487507	0	0.0579397	0.800742	--	antisense	Chromosome 1:142594915-142595486:+	--
MSTRG.2385	3.36863	1.90643	2.5152	3.39919	2.88882	2.84751	2.73978	2.29667	3.14703	--	intronic	Chromosome 1:14259925-14267438:-	--
MSTRG.21255	0.0709409	0	0.548639	0.642692	0.420912	0.61656	0.987384	0	0	--	antisense	Chromosome 1:142606538-142607047:+	--
MSTRG.21257	0.273345	0	0.528495	0.0495276	0	0.0527931	0.237783	0	0.982759	--	antisense	Chromosome 1:142625261-142625899:+	--
MSTRG.21258	0	0	0.910715	0	0.465796	0	0.682921	0	0	--	antisense	Chromosome 1:142655877-142656364:+	--
MSTRG.21259	0	0.0467134	0.525693	0.454753	0.248189	0.0807895	0.036388	0	1.41545	--	antisense	Chromosome 1:142657177-142658031:+	--
MSTRG.21262	0.949784	0.0505079	0.568394	0.614616	1.63246	0.283894	0.0786874	0.12458	0.81304	--	intronic	Chromosome 1:142669364-142670872:+	--
MSTRG.21263	0.432846	0.185915	0.386253	1.53839	0.790215	0.385841	0.492389	0.51971	0.598545	--	intronic	Chromosome 1:142677021-142678015:+	--
MSTRG.21264	1.28139	0.536621	0.903254	2.17666	2.2703	1.34055	1.11469	0.490223	1.46792	--	intronic	Chromosome 1:142682442-142683758:+	--
MSTRG.21266	0	0	0.180942	0	1.75836	0.271124	0	0.34371	0	--	intronic	Chromosome 1:142716579-142720573:+	--
MSTRG.21269	0.491393	0	0.490363	0.847278	2.68045	1.54606	0.441252	0.451181	0.435811	--	intronic	Chromosome 1:142765270-142767403:+	--
MSTRG.21270	0.276078	0.171282	1.12687	2.0565	1.33471	1.27378	1.0407	0.647798	1.00556	--	intronic	Chromosome 1:142785762-142786860:+	--
MSTRG.21273	0.235325	0.320285	0.554515	1.25252	2.76341	1.39191	0.511774	0.519914	0.57545	--	intronic	Chromosome 1:142804674-142809215:+	--
MSTRG.21274	0.279383	0.402579	0.749267	0.612358	2.26368	1.18362	0.446871	0.868859	0.762404	--	intronic	Chromosome 1:142809323-142813044:+	--
MSTRG.21277	0.189203	0.338065	0.0914529	0.514227	2.71293	1.09626	0.0329175	0.364812	0.520185	--	intronic	Chromosome 1:142827481-142829283:+	--
MSTRG.21279	0	3.22492	0	0.0726725	0.475947	0.542248	0.837363	0	0	--	intronic	Chromosome 1:142849067-142852430:+	--
MSTRG.21280	0.171979	0.192056	0.377853	1.24644	2.96843	1.26823	0.571217	0.373231	0.90929	--	intronic	Chromosome 1:142876038-142878157:+	--
MSTRG.21281	0.277233	0	0.268007	0.0627902	0.822452	0.870093	0.0602913	1.14546	0	--	intronic	Chromosome 1:142882273-142882794:+	--
MSTRG.21282	0.422569	0.18876	0.367655	0.870934	2.21471	0.979367	0.321644	0.853576	0.536211	--	intronic	Chromosome 1:142895958-142899130:+	--
MSTRG.21283	0.261376	0.656752	1.16863	2.78234	6.07403	2.80803	0.824219	1.9199	2.6948	--	intronic	Chromosome 1:142907928-142909031:+	--
MSTRG.21284	0	0	0.0943353	0.0442028	1.78521	0.565407	0.254662	0	0	--	intronic	Chromosome 1:142912560-142913284:+	--
MSTRG.21287	1.0128	0.535757	0.489549	0.917556	2.84649	2.23923	0.092741	0.489434	0.732779	--	intronic	Chromosome 1:143016542-143017818:+	--
MSTRG.21288	0.236638	0.264264	0	0.428768	0.351011	0.628427	0.411704	0	1.62651	--	intronic	Chromosome 1:143034048-143034618:+	--
MSTRG.21289	0.229959	0.119842	0.251946	0.569441	1.63729	0.6514	0.426754	0.408205	0	--	intronic	Chromosome 1:143081361-143083534:+	--
MSTRG.21292	0	0	0	0.781608	0.568767	0.333257	0	0	0.364921	--	intronic	Chromosome 1:143241517-143242151:+	--
MSTRG.21293	0.677262	0	0.16368	0.0511307	0.669731	0.708525	0.196383	0.15546	0.119361	--	intronic	Chromosome 1:143284125-143284772:+	--
MSTRG.21294	0.105173	2.93627	0	0.857535	0.104003	0.50782	0	0.0965661	0	--	intronic	Chromosome 1:143296691-143297082:+	--
MSTRG.21295	0.0713995	0.63788	1.24242	0.0646848	0.211817	0.344748	0.745326	0.0655568	0	--	intronic	Chromosome 1:143325980-143326490:+	--
MSTRG.21296	0.114239	1.02061	0.773061	0	0	0.551597	0.0993768	0.104891	0.72481	--	intronic	Chromosome 1:143330380-143330728:+	--
MSTRG.19889	0	1.70493	0	0	0	0	0	0	0	--	linc	Chromosome 1:143390788-143391571:+	--
MSTRG.19890	0	0	0	0	0	0	0	0	1.47195	--	linc	Chromosome 1:143422138-143422426:+	--
MSTRG.19891	0.447694	0.333306	1.15412	0.135197	0.147572	0.432333	0.389449	0.548078	0	--	linc	Chromosome 1:143462031-143534077:+	--
MSTRG.262	0	1.14719	0	0	0	0	0	0.235801	2.03677	--	linc	Chromosome 1:1436431-1444481:+	--
MSTRG.22031	0	0	0.277288	0	0.709112	0.415489	0.0623793	0	0	--	intronic	Chromosome 1:144525656-144526171:-	--
MSTRG.22032	0	0	1.02213	0.425727	0.116174	0.453796	0.306588	0	0.496914	--	intronic	Chromosome 1:144532610-144532929:-	--
MSTRG.22035	1.29919	0.837036	0.0966118	0.407426	0.889439	0.965087	0.304276	0.734078	1.16246	--	intronic	Chromosome 1:144574948-144575711:-	--
MSTRG.22036	0.12091	0.540102	0	0.547696	0.239131	0	0.10518	0.111016	1.53427	--	intronic	Chromosome 1:144597430-144597773:-	--
MSTRG.22037	0.18696	1.25272	0.0361476	0.813013	0.517668	0.541636	0.260219	0.171661	0.71172	--	intronic	Chromosome 1:144640035-144640984:-	--
MSTRG.22038	0.402883	1.48819	1.31822	1.76882	1.62426	1.37667	0.781813	0.967468	2.81833	--	intronic	Chromosome 1:144650765-144651873:-	--
MSTRG.22039	0.296176	1.03951	0.470381	0.977459	0.815887	1.28706	0.404868	0.427333	1.20802	--	intronic	Chromosome 1:144652996-144654633:-	--
MSTRG.22040	0.737848	0.988784	1.7119	1.9051	0.474268	0.748157	0.417205	0.372608	1.59948	--	intronic	Chromosome 1:144682038-144690948:-	--
MSTRG.22044	1.49402	0.979878	0.412658	1.61133	1.05529	2.70231	0.3507	1.15402	2.05631	--	intronic	Chromosome 1:144724069-144730483:-	--
MSTRG.22045	0	0	0.482816	1.50823	1.48165	0.803835	0	0.152856	0.880213	--	intronic	Chromosome 1:144726033-144731454:-	--
MSTRG.22046	0	0	0	0.98004	0	0	0	0	1.00093	--	intronic	Chromosome 1:144745667-144746053:-	--
MSTRG.22047	1.18655	1.58746	0.976704	1.93706	1.4057	2.04208	0.827787	0.862932	1.76405	--	intronic	Chromosome 1:144761298-144764149:-	--
MSTRG.22051	2.06714	1.2004	0.879272	1.47322	0.872173	1.75667	0.863139	1.26532	1.31153	--	intronic	Chromosome 1:144865739-144866960:-	--
MSTRG.22052	0	0	0	0	0	0	0	0.511233	0	--	intronic	Chromosome 1:144894301-144894607:-	--
MSTRG.22067	0	1.70174	0.10912	0.204523	0	0	0	0.93276	0	--	intronic	Chromosome 1:144957596-144958205:-	--
MSTRG.22081	0.0309331	0.587254	0	0.56048	0	0.17923	0	0.0568036	0.13084	--	intronic	Chromosome 1:145004921-145006050:-	--
MSTRG.22090	0	0.333306	0	0.811182	0.295144	0.216166	0	0.0685098	1.10463	--	intronic	Chromosome 1:145053795-145054276:-	--
MSTRG.22105	0.0115554	0.529082	0.245759	0.575778	0.137123	0.546787	0.0603124	0.297075	0.439891	--	intronic	Chromosome 1:145113291-145116264:-	--
MSTRG.22125	0	0.546081	0	0.498383	0.120889	0.059027	0.372204	0.0561224	1.0988	--	intronic	Chromosome 1:145166439-145167251:-	--
MSTRG.22141	0.318552	0.711481	0.051325	0.480989	0	0	0.184739	0.194989	1.23512	--	intronic	Chromosome 1:145214557-145215210:-	--
MSTRG.22142	0.242132	2.19501	0.0550762	0.941961	0.281694	0.770244	0.198241	0.614644	0.84343	--	intronic	Chromosome 1:145215984-145218362:-	--
MSTRG.22157	0.0410017	0.778402	0.0792743	0.0742914	0	0.514733	0.0713348	0.0376465	1.82099	--	intronic	Chromosome 1:145252075-145252903:-	--
MSTRG.22159	0.0970967	0.715651	0.168957	0.246303	0.268848	0.787627	0.253393	0.499246	0.472302	--	intronic	Chromosome 1:145255880-145257656:-	--
MSTRG.22163	0.0165481	1.60776	0.127979	0.389789	0.19637	1.96558	0.0719762	0.379849	0.244982	--	intronic	Chromosome 1:145271006-145273045:-	--
MSTRG.22169	0	0.103056	0.178422	0.0836037	0	0.802044	0	0.847307	0.878251	--	intronic	Chromosome 1:145293218-145293676:-	--
MSTRG.22172	0.56956	1.37811	0	0.0859992	0	0.183339	0	0	0	--	intronic	Chromosome 1:145307568-145309936:-	--
MSTRG.22173	0.105452	1.25613	0.0849518	0.350293	0.173798	0.220639	0.0152887	0.387289	0.297358	--	intronic	Chromosome 1:145310802-145312723:-	--
MSTRG.22179	0.213325	1.21497	0.350583	0.3672	0.0843812	0.679818	0.1299	0.528844	0.744412	--	intronic	Chromosome 1:145321799-145323515:-	--
MSTRG.22180	0.0729187	0.732883	0.387705	0.748692	0.012018	1.00931	0.116292	0.357075	0.282727	--	intronic	Chromosome 1:145323517-145328520:-	--
MSTRG.22181	0.12165	0.769828	0.313604	1.98377	0	0.783174	0.282196	0.335086	0.857588	--	intronic	Chromosome 1:145325097-145326092:-	--
MSTRG.22187	0.140876	0.524408	1.31648	1.06356	0.232183	1.85925	0.367645	0.905436	0.993124	--	intronic	Chromosome 1:145345067-145346523:-	--
MSTRG.22194	0.385225	0.645297	0	1.39599	0	0.248005	0	0.235801	0.543139	--	intronic	Chromosome 1:145394733-145395290:-	--
MSTRG.22201	0	0.352913	0	0.620316	0.104169	0.203451	0	0.773757	1.00252	--	intronic	Chromosome 1:145407342-145408068:-	--
MSTRG.22206	0.166229	1.39226	0.48209	1.15959	0.739711	1.91025	0.245824	0.732604	2.14449	--	intronic	Chromosome 1:145418305-145420313:-	--
MSTRG.22210	0.0130379	1.06288	0.390725	1.15755	0.154715	0.868749	0.113417	0.526724	0.813426	--	intronic	Chromosome 1:145430028-145432674:-	--
MSTRG.22217	0.115837	0	0	0.419772	0	0	0	0.106358	0	--	intronic	Chromosome 1:145451867-145452267:-	--
MSTRG.22227	0.213593	0.21342	0.0978084	0.509225	0.233451	0.8142	0.0391167	0.443837	0.80835	--	intronic	Chromosome 1:145471818-145474874:-	--
MSTRG.22228	0.182511	1.89143	0.529311	1.50796	0.418717	2.06563	0.406442	0.911612	1.39728	--	intronic	Chromosome 1:145483302-145487839:-	--
MSTRG.22232	0.0254255	0.72404	0.258083	1.0711	0.188571	1.03123	0.110588	0.373518	1.07544	--	intronic	Chromosome 1:145525418-145528074:-	--
MSTRG.22234	1.23617	4.96975	1.07553	0.223983	0	0.955004	1.39795	2.49703	0.915027	--	intronic	Chromosome 1:145595737-145656000:+	--
MSTRG.22235	0.0450128	1.60857	0.174059	1.06027	0.267073	0.825897	0	0.413293	2.71311	--	intronic	Chromosome 1:145640437-145641228:-	--
MSTRG.19927	0.0933222	0.104217	0.360866	0	0	0.630841	0.162362	0.685484	0.493415	--	linc	Chromosome 1:145911207-145912360:+	--
MSTRG.19935	1.74365	0.599142	0.518653	1.09362	0.795814	1.29525	0.933417	0.615756	4.53862	--	linc	Chromosome 1:146123633-146124922:-	--
MSTRG.19939	0	1.44771	0.139247	0.130494	0.142439	0.139098	0.626506	0	0	--	linc	Chromosome 1:146230901-146303960:+	--
MSTRG.19963	0.964934	1.43678	0.103647	0	0.212045	0.931824	0	1.08285	1.92735	--	linc	Chromosome 1:146943920-147035914:+	--
MSTRG.19968	0.165647	0.924925	0	1.05048	0.32761	0.959779	0.144096	0	0	--	linc	Chromosome 1:147270873-147327533:-	--
MSTRG.19978	0	0	0	0.782967	0.569756	0.556394	0	0	0	--	linc	Chromosome 1:147410620-147420476:-	--
MSTRG.20018	0.405252	0	0.685589	0.18357	0.100187	0.29351	0.264397	0.0930224	1.07133	--	linc	Chromosome 1:147795878-147842302:+	--
MSTRG.20026	0.139199	0	0	0	1.10121	0	0.847625	0	0	--	linc	Chromosome 1:147863432-147967462:+	--
MSTRG.2508	0	0.228025	0.641523	0.277477	0.807667	0.246476	0.177623	0	0.431833	--	antisense	Chromosome 1:14798901-14814753:-	--
MSTRG.2520	1.53242	1.30386	0.493806	0.528876	0.505125	0.281873	1.58696	0.0670007	0	--	antisense	Chromosome 1:14856377-14857112:-	--
MSTRG.2524	1.14479	0.581105	1.7774	1.88568	1.68093	1.80901	1.23727	1.0511	2.09094	--	linc	Chromosome 1:14864390-14865367:+	--
MSTRG.20114	0	0	0.77843	0.0521072	0	0.222171	0.450301	0.264048	0.364921	--	linc	Chromosome 1:149963821-149964445:-	--
MSTRG.20121	1.00774	0.844038	0.24355	0.342362	0.996532	1.21645	0.109579	1.15659	0.79922	--	linc	Chromosome 1:150159539-150167004:-	--
MSTRG.2557	2.49104	2.4518	2.10882	2.93252	2.82518	2.55506	1.62828	1.88661	2.51507	--	intronic	Chromosome 1:15021393-15023847:+	--
MSTRG.20130	0.280757	0	0.135707	0	0	0.271124	0	0	0	--	linc	Chromosome 1:150675677-150761365:+	--
MSTRG.2594	0	0	0	0	0.783131	0	0	0	0	--	intronic	Chromosome 1:15075361-15075656:+	--
MSTRG.91	0.829716	1.05895	0.916689	3.65104	0.996309	1.20187	0.72177	0.652988	1.75476	--	intronic	Chromosome 1:151011-151669:-	--
MSTRG.22377	0.193174	0.916836	1.44728	0.393766	0.0955131	0	0.336085	0.886832	0.408542	--	intronic	Chromosome 1:151306684-151307582:+	--
MSTRG.22378	0.21571	0.220818	1.18167	1.22139	0.604381	0.399257	0.688034	1.41941	2.58514	--	intronic	Chromosome 1:151307882-151380913:+	--
MSTRG.22379	0.993385	0.942952	0.944319	1.52994	0.900477	0.623545	0.504085	0.851288	1.92582	--	intronic	Chromosome 1:151311760-151313820:+	--
MSTRG.22380	0.704881	0.892127	1.58998	2.10735	1.6729	0.453796	1.20591	1.2081	3.03118	--	intronic	Chromosome 1:151359929-151361380:+	--
MSTRG.22381	0.421136	0.627068	1.08565	0.763061	0	0	0.732693	0.386674	1.18754	--	intronic	Chromosome 1:151396402-151428137:+	--
MSTRG.22382	1.70291	2.35121	3.89111	2.58062	2.08201	1.46508	1.93924	2.55855	5.95879	--	intronic	Chromosome 1:151438283-151439389:+	--
MSTRG.22385	0.217638	0.189036	1.21562	0.722958	0.239131	0.233523	0.0841438	0.710501	1.3297	--	intronic	Chromosome 1:151506339-151507819:+	--
MSTRG.22386	0.112379	0.451795	1.19503	0.87557	0.622326	0.759662	1.134	0.247639	0.760542	--	intronic	Chromosome 1:151588317-151589822:+	--
MSTRG.22387	0.334027	1.39036	0.704531	0.165062	0.420398	0.35189	0.0264155	0.557623	0.449546	--	intronic	Chromosome 1:151592052-151593201:+	--
MSTRG.22388	0.275901	0.655723	1.21733	0.865226	0.67159	0.430394	0.516937	0.610575	1.167	--	intronic	Chromosome 1:151593292-151598704:+	--
MSTRG.22390	2.02769	2.65923	5.77005	3.13703	1.57327	1.31545	2.51467	1.58489	6.7184	--	intronic	Chromosome 1:151611796-151615055:+	--
MSTRG.22391	0.616427	0.816464	2.66082	1.77926	1.48849	1.23208	2.02022	1.05299	3.63816	--	intronic	Chromosome 1:151619715-151622053:+	--
MSTRG.22392	0.4085	0.467595	1.13535	0.4441	0.363562	0.591726	0.586335	0.26255	1.00432	--	intronic	Chromosome 1:151635443-151638699:+	--
MSTRG.22394	0	0	0	0	0	0	0.109997	0	0	--	intronic	Chromosome 1:151687964-151688316:+	--
MSTRG.22395	0.515937	1.22218	1.6021	0.871092	0.51793	0.437842	0.231207	0.452184	1.69459	--	intronic	Chromosome 1:151689541-151693910:+	--
MSTRG.22396	0.734169	1.02485	2.75023	0.665124	0.726005	0.443111	0.798317	0.252784	0.776343	--	intronic	Chromosome 1:151696438-151696885:+	--
MSTRG.22397	0.477949	0.224735	1.84817	1.13947	0.248755	0.291505	0.722123	1.13174	1.70241	--	intronic	Chromosome 1:151698299-151699661:+	--
MSTRG.22401	0.326871	0.386504	0.901509	0.574842	0.266195	0.204248	0.275982	0.55611	0.599801	--	intronic	Chromosome 1:151724751-151729163:+	--
MSTRG.22403	0.12816	0.214683	0.309737	0.232215	0.0633675	0.216585	0.445946	0.117672	1.11806	--	intronic	Chromosome 1:151762629-151763837:+	--
MSTRG.22404	0.030534	0.0681973	0.560838	0	0	0	0.504669	0.42053	0.193728	--	intronic	Chromosome 1:151812282-151813773:+	--
MSTRG.22405	0.374343	0.501654	0.868524	0.0678276	0	0	0.130257	0.137484	0.316678	--	intronic	Chromosome 1:151862108-151863026:+	--
MSTRG.22406	0	0.120905	0.104663	0	0.107062	0	0.941806	0	0	--	intronic	Chromosome 1:151865017-151865799:+	--
MSTRG.22407	0.310709	0.563847	1.53939	0.22871	0.230441	0.356307	0.64193	0.427925	0.657115	--	intronic	Chromosome 1:151887842-151918755:+	--
MSTRG.22409	0.310034	2.02791	1.45576	0.561754	0.788366	0.855418	0.385284	0.528661	3.69995	--	intronic	Chromosome 1:151905203-151905990:+	--
MSTRG.22410	0.423912	0.28691	2.14837	0.477147	0.774882	0.396962	1.18451	1.17946	1.82022	--	intronic	Chromosome 1:151919902-151922526:+	--
MSTRG.22412	0.345682	1.78412	2.13151	1.07494	0.748348	0.676663	1.51167	1.11517	2.52913	--	intronic	Chromosome 1:151934964-151938542:+	--
MSTRG.22413	0.34265	0.481049	1.87391	0.611982	0.348521	0.359255	0.970862	0.997765	2.68127	--	intronic	Chromosome 1:151945085-151948512:+	--
MSTRG.22414	0.425034	0.750994	1.50565	0.538032	0.46349	0.3233	1.02058	1.04246	1.28678	--	intronic	Chromosome 1:151957622-151969042:+	--
MSTRG.2579	0	0	0	0.111162	2.1234	0.473965	0	0	0	--	linc	Chromosome 1:15196584-15202067:-	--
MSTRG.22416	0.166122	0.265022	2.61537	1.01049	0.610162	0.366678	0.433528	0.915165	0.351328	--	intronic	Chromosome 1:152004844-152006268:+	--
MSTRG.22417	0.728118	0.474321	0.850529	0.467247	0.0300009	0.175784	0.580608	0.44569	0.449134	--	intronic	Chromosome 1:152021239-152022379:+	--
MSTRG.22418	0.424416	0.836406	1.68943	0.316648	0.49376	0.048218	0.217176	0.733524	0.976791	--	intronic	Chromosome 1:152027940-152029357:+	--
MSTRG.22419	0.239429	0.351816	1.18167	0.547987	0.373842	0.194706	0.471369	0.671078	0.453063	--	intronic	Chromosome 1:152034399-152037117:+	--
MSTRG.22420	0.155225	0.420983	1.28622	0.462059	0.306997	0	0.88734	1.14018	1.50072	--	intronic	Chromosome 1:152055581-152057136:+	--
MSTRG.22421	0	0	0	0.706205	0	0	0	0	0	--	intronic	Chromosome 1:152065372-152147337:+	--
MSTRG.22422	0	0.219784	1.58549	0.0594331	0.259493	0.126704	0.513611	0.511992	1.38742	--	intronic	Chromosome 1:152068320-152069339:+	--
MSTRG.22376	0	0.856412	0	0.55581	0	0	0.933957	0.422477	0.648749	--	intronic	Chromosome 1:152072105-152072365:+	--
MSTRG.22424	0	0	0.771016	1.44511	0.364011	0	0.320214	1.23927	0.38925	--	intronic	Chromosome 1:152091542-152092102:+	--
MSTRG.22425	0.0736209	0	0.284683	0.400183	0.291209	0.284379	0.576385	0.0675963	1.0899	--	intronic	Chromosome 1:152092373-152092878:+	--
MSTRG.22428	0	0.107549	0	0.436246	0.476177	0	0.0837769	0	0.611031	--	intronic	Chromosome 1:152179929-152195180:+	--
MSTRG.22429	1.01468	0.169971	1.12805	0	0.55187	0.0979866	0.97094	1.11798	0.804727	--	intronic	Chromosome 1:152241381-152242104:+	--
MSTRG.22431	0.20968	0	0.608104	0.664861	0.207348	0	0.0912002	1.73269	2.77156	--	intronic	Chromosome 1:152282686-152283047:+	--
MSTRG.22432	0	0.254275	0.825433	0.20628	0	0	0.445659	0.731713	0.421353	--	intronic	Chromosome 1:152290257-152290950:+	--
MSTRG.22434	0.22537	0.419467	0.798855	0.952817	0.037144	0.580365	0.849547	1.34503	2.74063	--	intronic	Chromosome 1:152308013-152308911:+	--
MSTRG.22435	0.93652	0	0	0.318167	0.115763	0	0.101835	0.322456	0	--	intronic	Chromosome 1:152312691-152313039:+	--
MSTRG.22446	0	0	0	0	0	0	1.10843	0.584968	0	--	intronic	Chromosome 1:152509716-152510034:+	--
MSTRG.20236	0.0775864	0	0.300017	0.14058	0.230171	0	0.26997	0.213712	0.902476	--	linc	Chromosome 1:152565765-152566855:-	--
MSTRG.20239	0.110431	0.36997	0.320268	1.20055	0.764423	0.853137	1.3449	1.01394	2.10195	--	linc	Chromosome 1:152600912-152607019:-	--
MSTRG.20253	0.619241	0.51865	0.299316	0.701255	0.867503	0.89699	1.21202	0.473806	1.14592	--	linc	Chromosome 1:153022809-153027947:-	--
MSTRG.20254	0.307703	0.458167	1.18985	0	0	0	0.446119	0.282523	0	--	linc	Chromosome 1:153022871-153027796:+	--
MSTRG.2697	1.07508	0.884642	0.711099	1.10213	1.39885	0.792303	1.57509	1.24687	4.00884	--	intronic	Chromosome 1:15327166-15328438:-	--
MSTRG.20274	1.04987	0.390814	0.11277	0.845457	0.692134	0	0	0.535534	0.616769	--	antisense	Chromosome 1:153415729-153444668:+	--
MSTRG.2695	1.48632	1.26672	0.869677	2.16156	2.53347	1.18981	1.93943	1.58017	2.15075	--	intronic	Chromosome 1:15344833-15346561:-	--
MSTRG.20294	0.0793518	0.0886156	0.115066	0.179723	1.72633	0.459774	0	0.582866	1.80407	--	intronic	Chromosome 1:153496686-153497583:-	--
MSTRG.20295	0.942706	0.225592	0.0650952	0.0610035	1.46492	0.45518	0.292879	0.370955	3.91623	--	intronic	Chromosome 1:153498754-153499271:-	--
MSTRG.20296	1.32734	1.40667	1.84619	1.32522	4.36635	1.77882	1.21357	0.758593	1.77597	--	intronic	Chromosome 1:153531318-153533835:-	--
MSTRG.20297	0.570213	2.0377	1.37809	1.54976	2.08633	1.15636	0.496029	1.36123	0.422078	--	intronic	Chromosome 1:153545194-153545794:-	--
MSTRG.2701	0.66883	1.22825	0.646571	0.848302	0.661393	0.574116	1.09898	0.559512	0.722967	--	intronic	Chromosome 1:15355811-15358120:-	--
MSTRG.2703	2.74569	2.90653	2.10133	2.39246	3.46937	2.89085	2.54605	3.20377	4.55674	--	intronic	Chromosome 1:15368516-15371997:-	--
MSTRG.20334	0	0.322648	0.0931012	0.872492	0	0	0.586438	0.265276	2.24045	--	linc	Chromosome 1:153758051-153759932:-	--
MSTRG.2707	0.46826	0	0.905352	0.106056	0.115763	0	0.20367	0	0	--	intronic	Chromosome 1:15411031-15416780:-	--
MSTRG.2708	0.129919	0	0	0.235402	0.256949	1.00369	0.113017	0	0.686911	--	intronic	Chromosome 1:15411094-15416815:+	--
MSTRG.20380	1.01404	1.90514	0.126862	0.594438	0.8612	0.426261	0.228312	0.460054	0.252304	--	linc	Chromosome 1:154295978-154298870:+	--
MSTRG.20381	1.94427	2.19982	0.173118	0.648945	0.632452	0.568209	0.089017	0.681183	0	--	linc	Chromosome 1:154301572-154358009:+	--
MSTRG.20383	2.86947	5.20205	1.18885	2.80218	2.21109	0.791719	1.42638	1.57395	1.69448	--	linc	Chromosome 1:154307461-154309139:+	--
MSTRG.20384	0.114397	1.09867	0.22118	0.124366	0.40725	0.0662831	0.298542	0.420143	0	--	linc	Chromosome 1:154311961-154313534:+	--
MSTRG.20387	0.442906	1.28599	0.299716	0.60188	0.613174	0.727105	0.308227	0.528661	0.0936697	--	linc	Chromosome 1:154320299-154321084:+	--
MSTRG.20388	0.757637	0.961461	0.233043	1.09198	0.0340551	0.532102	0.269619	1.23318	0.145665	--	linc	Chromosome 1:154321884-154322855:+	--
MSTRG.20397	0.862905	1.06689	0.0297924	0.446716	0.152377	0.297606	0.134043	0.50933	0.0325883	--	linc	Chromosome 1:154351977-154353070:+	--
MSTRG.20400	0.365154	0.778494	0.032091	0.300739	0.19696	0.512908	0.115508	0.213355	1.01798	--	linc	Chromosome 1:154356301-154382065:+	--
MSTRG.20412	0.807178	0.313534	0.169634	0.254354	0.173522	0.610029	0.0305289	0.708902	1.07621	--	linc	Chromosome 1:154388916-154389920:+	--
MSTRG.20445	1.06914	0.759788	1.98658	2.11329	2.04585	2.25263	1.50981	2.05254	3.50912	--	linc	Chromosome 1:154475830-154478217:+	--
MSTRG.20459	0.133293	0.0811931	0.164	0.548898	0.503278	0.631896	0.168657	0.178015	0.5638	--	intronic	Chromosome 1:154515933-154518814:-	--
MSTRG.20460	1.06822	0.473902	1.42876	1.60409	1.70027	1.37071	0.776491	0.470248	0.680843	--	intronic	Chromosome 1:154531290-154535866:-	--
MSTRG.20461	1.23602	0.769357	1.5083	2.18449	2.16403	2.28938	0.511167	0.595344	1.56414	--	antisense	Chromosome 1:154542397-154562154:-	--
MSTRG.20464	1.45967	2.06671	0.856736	1.3224	1.18569	1.10753	1.11105	0.957304	0.964702	--	linc	Chromosome 1:154560519-154561901:+	--
MSTRG.2714	1.5466	1.64079	1.73808	1.75727	1.94361	2.07849	1.27812	2.07088	3.08689	--	linc	Chromosome 1:15495881-15508181:-	--
MSTRG.2716	0	0.84358	0.834575	1.17318	2.02755	0.729474	1.03261	0.0990825	0.114112	--	linc	Chromosome 1:15526424-15530160:+	--
MSTRG.92	0.215827	0	0	0.782117	0	0.625263	0	0	0	--	antisense	Chromosome 1:155576-155962:+	--
MSTRG.20558	0	0.589124	0.203992	0	0	0.662268	0.367124	0	0	--	intronic	Chromosome 1:155714693-155715354:+	--
MSTRG.20600	0.112303	0.501654	0.325696	0	0.111054	0	0.293077	0.412452	2.01882	--	linc	Chromosome 1:156063785-156117791:-	--
[truncated: 28,651 more rows]
