# Supplementary material for: Comparative Transcriptomics Reveals the Key lncRNA and mRNA of Sunite Sheep Adrenal Gland Affecting Seasonal Reproduction
Source: Front Vet Sci. 2022 Apr 8;9:816241. doi: 10.3389/fvets.2022.816241 (PMC9024317; doi:10.3389/fvets.2022.816241)
Supplement: Supplementary Table 1 — The basic information of lncRNA sequencing data. [file Data_Sheet_1.ZIP › ╨┬╜¿╬─╝■╝╨/S3The information of lncRNAs and mRNAs expressed in SP42 vs. LP42 , SP42 vs. SP42-LP42 and LP42 vs. SP42-LP42.xls]

## Sheet: LP42A_SPLP42A.known_lncRNA.anno
Gene	LP42A1_count	LP42A2_count	LP42A3_count	LP42A_normalize	SPLP42A1_count	SPLP42A2_count	SPLP42A3_count	SPLP42A_normalize	FoldChange	Log2FoldChange	pval	padj	Up/Down	Significant	GeneName	Biotype	Position	Description
gene1000	1	5	6	4.02723	12	1	6	5.83077	0.690686	-0.533899	0.752103	1	down	no	LOC106990460	lncRNA	chrNC_019458.2:92935824-92940111:+	--
gene10002	3	0	1	1.30464	0	5	0	1.60965	0.810511	-0.303096	0.994433	1	down	no	LOC105606717	lncRNA	chrNC_019462.2:59207474-59237262:+	--
gene10009	3	0	2	1.62372	0	1	8	2.96971	0.54676	-0.87102	0.771882	1	down	no	LOC105606721	lncRNA	chrNC_019462.2:59615295-59650578:-	--
gene10015	7	34	29	23.6858	44	8	59	35.0205	0.67634	-0.56418	0.498265	1	down	no	LOC105615285	lncRNA	chrNC_019462.2:59748887-59751115:+	--
gene10021	2	0	2	1.2952	10	0	0	2.93584	0.441168	-1.1806	0.630175	1	down	no	LOC105606725	lncRNA	chrNC_019462.2:60048122-60092700:-	--
gene10040	688	704	744	714.638	876	837	521	699.072	1.02227	0.0317717	0.954854	1	up	no	LOC106991198	lncRNA	chrNC_019462.2:63161833-63165614:+	--
gene10050	8	3	12	7.52765	5	4	0	2.75564	2.73172	1.44981	0.418929	1	up	no	LOC105615290	lncRNA	chrNC_019462.2:64373627-64375722:+	--
gene10052	2	3	11	5.23744	11	8	0	5.80487	0.902249	-0.148402	0.948941	1	down	no	LOC105615293	lncRNA	chrNC_019462.2:65070938-65072019:+	--
gene10077	27	29	17	24.643	24	27	31	25.9983	0.947871	-0.0772373	0.938642	1	down	no	LOC105615299	lncRNA	chrNC_019462.2:67608484-67612150:-	--
gene10079	24	6	21	16.7262	20	22	35	24.5382	0.681641	-0.552916	0.596258	1	down	no	LOC106991200	lncRNA	chrNC_019462.2:68069370-68073913:-	--
gene10080	52	16	50	38.7466	83	92	58	73.1815	0.529459	-0.91741	0.202888	1	down	no	LOC105610572	lncRNA	chrNC_019462.2:68096712-68123319:-	--
gene10083	8	0	0	2.62817	2	10	1	4.13745	0.635216	-0.65468	0.867127	1	down	no	LOC105610571	lncRNA	chrNC_019462.2:68197736-68255195:+	--
gene10085	4	4	0	2.74148	0	0	0	0	Inf	Inf	0.209695	1	up	no	LOC105611079	lncRNA	chrNC_019462.2:68840151-68847643:-	--
gene1009	0	0	0	0	0	1	0	0.321931	#NAME?	#NAME?	1	1	down	no	LOC105610672	lncRNA	chrNC_019458.2:94040986-94044536:-	--
gene10091	10	9	6	8.41132	5	1	0	1.78985	4.69946	2.23249	0.238241	1	up	no	LOC105611082	lncRNA	chrNC_019462.2:69220846-69230082:+	--
gene10095	0	0	0	0	2	0	0	0.587167	#NAME?	#NAME?	0.489218	1	down	no	LOC105611084	lncRNA	chrNC_019462.2:69359911-69395881:+	--
gene10105	1	23	6	10.4505	4	14	10	8.99109	1.16232	0.217006	0.867826	1	up	no	LOC105613697	lncRNA	chrNC_019462.2:71756417-72008925:-	--
gene10111	4	10	0	4.88258	13	4	15	10.0689	0.484917	-1.04419	0.441164	1	down	no	LOC105606744	lncRNA	chrNC_019462.2:73540674-74147800:+	--
gene10121	13	6	20	12.7934	21	20	33	23.526	0.5438	-0.878852	0.399052	1	down	no	LOC105606740	lncRNA	chrNC_019462.2:77755402-77760018:-	--
gene10136	119	317	120	190.505	279	257	253	248.382	0.766982	-0.382736	0.558153	1	down	no	LOC106990145	lncRNA	chrNC_019462.2:78549386-78572941:+	--
gene10138	11	66	16	32.271	42	54	45	44.6085	0.723427	-0.467081	0.695138	1	down	no	LOC105606738	lncRNA	chrNC_019462.2:78584605-78611828:+	--
gene10144	54	25	52	43.2534	56	49	90	62.0028	0.697604	-0.51952	0.49554	1	down	no	LOC105615315	lncRNA	chrNC_019462.2:79238618-79244729:+	--
gene10148	0	3	0	1.07055	0	0	0	0	Inf	Inf	0.369242	1	up	no	LOC105606735	lncRNA	chrNC_019462.2:79990513-79997020:-	--
gene10154	2	12	3	5.89647	7	19	10	11.4815	0.513562	-0.961388	0.456885	1	down	no	LOC105606734	lncRNA	chrNC_019462.2:80693916-80793515:+	--
gene10164	8	5	1	4.7315	0	2	0	0.643862	7.34862	2.87747	0.274729	1	up	no	LOC105607449	lncRNA	chrNC_019462.2:84172663-84177811:-	--
gene10174	0	1	12	4.18577	12	1	0	3.84493	1.08865	0.122535	1	1	up	no	LOC101105819	lncRNA	chrNC_019462.2:85470500-85495511:-	--
gene10176	7	10	9	8.73984	2	0	6	2.573	3.39675	1.76415	0.296461	1	up	no	LOC105607442	lncRNA	chrNC_019462.2:85685777-85715947:+	--
gene10177	0	0	2	0.638154	8	2	0	2.99253	0.213249	-2.22939	0.417199	1	down	no	LOC105615321	lncRNA	chrNC_019462.2:85803685-85854568:+	--
gene10188	5	63	3	25.0813	32	83	8	38.7627	0.647048	-0.628055	0.756084	1	down	no	LOC105607437	lncRNA	chrNC_019462.2:88035591-88037593:-	--
gene10190	3	0	0	0.985566	6	10	19	11.2693	0.0874559	-3.5153	0.117387	1	down	no	LOC105607622	lncRNA	chrNC_019462.2:88246420-88494827:+	--
gene10193	66	62	77	68.376	54	72	46	54.2573	1.26022	0.333674	0.621862	1	up	no	LOC105607625	lncRNA	chrNC_019462.2:90158448-90319354:-	--
gene10204	0	0	1	0.319077	3	1	0	1.20268	0.265305	-1.91428	0.618907	1	down	no	LOC106991153	lncRNA	chrNC_019462.2:91573569-91574073:-	--
gene10218	6	8	9	7.69762	1	8	11	6.50973	1.18248	0.241815	0.884959	1	up	no	LOC106991204	lncRNA	chrNC_019462.2:92586228-92647520:+	--
gene10232	2	1	4	2.2902	7	3	0	3.02088	0.758124	-0.399494	0.879251	1	down	no	LOC105607638	lncRNA	chrNC_019462.2:93873303-93885767:+	--
gene10237	453	643	453	522.816	566	756	804	675.65	0.773798	-0.369972	0.380749	1	down	no	LOC105611815	lncRNA	chrNC_019462.2:95351381-95359536:-	--
gene10241	41	18	48	35.2084	68	47	23	42.7068	0.824421	-0.278547	0.724295	1	down	no	LOC105615329	lncRNA	chrNC_019462.2:96880358-97002781:-	--
gene10259	0	0	2	0.638154	4	6	0	3.10592	0.205464	-2.28304	0.413317	1	down	no	LOC105609312	lncRNA	chrNC_019462.2:99774432-100228877:+	--
gene10264	0	0	0	0	0	0	2	0.661945	#NAME?	#NAME?	0.4636	1	down	no	LOC105609683	lncRNA	chrNC_019462.2:102650068-102866815:+	--
gene10270	0	0	3	0.957231	0	0	0	0	Inf	Inf	0.344164	1	up	no	LOC105611315	lncRNA	chrNC_019462.2:105704111-105723823:-	--
gene10272	0	0	0	0	0	4	0	1.28772	#NAME?	#NAME?	0.306989	1	down	no	LOC106991206	lncRNA	chrNC_019462.2:106208879-106315831:+	--
gene10279	3	8	33	14.3699	26	13	26	20.4236	0.703594	-0.507185	0.735381	1	down	no	LOC105615338	lncRNA	chrNC_019462.2:107449203-107452201:-	--
gene10286	1	4	0	1.75592	0	0	0	0	Inf	Inf	0.301193	1	up	no	LOC105613737	lncRNA	chrNC_019463.2:401600-482935:-	--
gene10301	6	9	5	6.77816	18	10	17	14.1303	0.479688	-1.05983	0.380101	1	down	no	LOC105615388	lncRNA	chrNC_019463.2:3683925-3734935:+	--
gene10316	170	71	191	142.129	166	171	112	140.854	1.00905	0.0129976	0.958181	1	up	no	LOC106991227	lncRNA	chrNC_019463.2:6182098-6185330:-	--
gene10318	3	5	22	9.7895	6	6	0	3.69309	2.65076	1.40641	0.363745	1	up	no	LOC105615393	lncRNA	chrNC_019463.2:6264819-6284049:+	--
gene10327	119	53	94	88.0003	83	138	110	105.201	0.836498	-0.257566	0.71224	1	down	no	LOC101111367	lncRNA	chrNC_019463.2:7031615-7033908:-	--
gene10335	0	3	15	5.8567	4	6	3	4.09884	1.42887	0.514874	0.780236	1	up	no	LOC105612939	lncRNA	chrNC_019463.2:8898281-8959472:-	--
gene10339	4	2	2	2.66594	0	0	1	0.330973	8.05487	3.00986	0.381433	1	up	no	LOC105613665	lncRNA	chrNC_019463.2:9900773-10070481:+	--
gene10343	0	6	3	3.09833	2	4	5	3.52975	0.877774	-0.188078	0.954336	1	down	no	LOC105611982	lncRNA	chrNC_019463.2:11017347-11019492:-	--
gene10346	27	10	14	16.9057	1	6	13	6.52781	2.58979	1.37283	0.233348	1	up	no	LOC105611980	lncRNA	chrNC_019463.2:11633825-11634630:-	--
gene10349	0	0	0	0	0	0	7	2.31681	#NAME?	#NAME?	0.210041	1	down	no	LOC105615398	lncRNA	chrNC_019463.2:12182452-12189514:-	--
gene10350	22	36	56	37.9424	53	36	52	44.36	0.855328	-0.22545	0.779672	1	down	no	LOC105615397	lncRNA	chrNC_019463.2:12186974-12188530:+	--
gene10353	2	8	3	4.46907	4	12	39	17.9454	0.249037	-2.00557	0.10697	1	down	no	LOC105610284	lncRNA	chrNC_019463.2:12923069-12931739:-	--
gene10364	7	2	1	3.33243	22	6	4	9.71432	0.343043	-1.54354	0.299408	1	down	no	LOC105610295	lncRNA	chrNC_019463.2:13816501-13934219:+	--
gene10365	0	0	3	0.957231	2	6	0	2.51875	0.380042	-1.39577	0.635724	1	down	no	LOC105610296	lncRNA	chrNC_019463.2:14105156-14119734:+	--
gene10369	3	7	1	3.80259	2	4	0	1.87489	2.02816	1.02017	0.725338	1	up	no	LOC105615410	lncRNA	chrNC_019463.2:15033115-15033896:-	--
gene10370	1	0	3	1.28575	5	3	0	2.43371	0.52831	-0.920545	0.747971	1	down	no	LOC105613852	lncRNA	chrNC_019463.2:15249600-15253320:-	--
gene10381	39	27	42	35.8485	53	35	16	32.1231	1.11597	0.158303	0.872138	1	up	no	LOC106991229	lncRNA	chrNC_019463.2:15757623-15790439:+	--
gene10386	0	0	0	0	0	1	0	0.321931	#NAME?	#NAME?	1	1	down	no	LOC105609765	lncRNA	chrNC_019463.2:16569374-16588395:-	--
gene10387	0	0	0	0	1	0	0	0.293584	#NAME?	#NAME?	1	1	down	no	LOC106991230	lncRNA	chrNC_019463.2:16600481-16619026:-	--
gene10394	0	5	0	1.78425	0	2	10	3.95359	0.451298	-1.14785	0.666284	1	down	no	LOC105609763	lncRNA	chrNC_019463.2:17350339-17360006:+	--
gene10404	24	22	13	19.8832	7	5	37	15.9107	1.24967	0.321551	0.860519	1	up	no	LOC105615417	lncRNA	chrNC_019463.2:19264448-19267432:-	--
gene10406	0	0	0	0	4	0	0	1.17433	#NAME?	#NAME?	0.294142	1	down	no	LOC105612857	lncRNA	chrNC_019463.2:19350812-19357465:+	--
gene10439	2	8	4	4.78815	0	3	0	0.965793	4.95774	2.30968	0.354454	1	up	no	LOC105612761	lncRNA	chrNC_019463.2:24511426-24538597:-	--
gene10450	128	81	131	112.755	152	182	114	140.947	0.799979	-0.321966	0.590727	1	down	no	LOC106991232	lncRNA	chrNC_019463.2:25100536-25110737:+	--
gene1047	0	4	0	1.4274	0	0	0	0	Inf	Inf	0.330325	1	up	no	LOC105612133	lncRNA	chrNC_019458.2:97651340-97654142:+	--
gene10472	160	168	165	165.162	153	320	222	221.412	0.745948	-0.422853	0.437861	1	down	no	LOC105615441	lncRNA	chrNC_019463.2:28925665-28930695:+	--
gene10475	35	41	9	29.0008	35	35	16	26.8386	1.08056	0.111784	0.952775	1	up	no	LOC106991233	lncRNA	chrNC_019463.2:29283260-29286335:-	--
gene10480	61	58	62	60.5199	67	56	63	58.5495	1.03365	0.0477517	0.953516	1	up	no	LOC106991234	lncRNA	chrNC_019463.2:30241626-30249459:-	--
gene10492	15	24	32	23.7027	27	61	19	33.853	0.700164	-0.514235	0.555201	1	down	no	LOC105615447	lncRNA	chrNC_019463.2:33607063-33608547:-	--
gene10516	4	34	23	20.7857	66	17	23	32.4617	0.640315	-0.643146	0.453446	1	down	no	LOC105615455	lncRNA	chrNC_019463.2:37061709-37062975:+	--
gene10518	4	1	0	1.67094	3	12	0	4.74392	0.352227	-1.50542	0.484495	1	down	no	LOC105608051	lncRNA	chrNC_019463.2:37180431-37192463:+	--
gene10522	0	0	1	0.319077	1	0	0	0.293584	1.08683	0.120133	1	1	up	no	LOC105608050	lncRNA	chrNC_019463.2:37462608-37528677:+	--
gene10526	3	0	0	0.985566	1	0	0	0.293584	3.35702	1.74718	0.73714	1	up	no	LOC106991224	lncRNA	chrNC_019463.2:38647379-38675562:+	--
gene10531	0	0	2	0.638154	4	0	0	1.17433	0.543417	-0.879867	0.841577	1	down	no	LOC105608045	lncRNA	chrNC_019463.2:40656982-40672220:+	--
gene10532	11	20	29	20.004	17	6	58	26.1189	0.76588	-0.38481	0.677477	1	down	no	LOC106991210	lncRNA	chrNC_019463.2:40724525-40726501:-	--
gene10534	10	54	2	23.1932	22	27	58	34.3474	0.675255	-0.566496	0.745687	1	down	no	LOC105611897	lncRNA	chrNC_019463.2:41242426-41254512:-	--
gene10535	16	58	9	28.8253	11	9	44	20.6896	1.39323	0.478431	0.702801	1	up	no	LOC106991209	lncRNA	chrNC_019463.2:41315479-41317823:-	--
gene10549	14	12	27	17.4966	32	10	27	21.5502	0.811897	-0.300632	0.770623	1	down	no	LOC105608879	lncRNA	chrNC_019463.2:44305351-44313956:+	--
gene10557	1	0	2	0.966676	2	3	0	1.55296	0.622473	-0.683917	0.877102	1	down	no	LOC105608876	lncRNA	chrNC_019463.2:45181768-45183080:-	--
gene10561	2	0	1	0.976121	0	0	0	0	Inf	Inf	0.36475	1	up	no	LOC105608875	lncRNA	chrNC_019463.2:45404742-45414942:-	--
gene10593	3	1	4	2.61872	4	3	0	2.14013	1.22363	0.291167	0.993366	1	up	no	LOC105609125	lncRNA	chrNC_019463.2:57718604-57732626:-	--
gene10607	133	131	112	126.177	107	166	151	134.831	0.935819	-0.0956983	0.884595	1	down	no	LOC105615472	lncRNA	chrNC_019463.2:58373152-58377947:-	--
gene10624	19	21	24	21.3936	20	28	15	19.8503	1.07775	0.108016	0.928711	1	up	no	LOC106991236	lncRNA	chrNC_019463.2:59616776-59618183:-	--
gene10672	3	11	29	14.1641	7	38	61	34.4778	0.410819	-1.28342	0.260087	1	down	no	LOC106991237	lncRNA	chrNC_019463.2:67063242-67063793:-	--
gene10705	0	4	0	1.4274	0	0	0	0	Inf	Inf	0.330325	1	up	no	LOC105611514	lncRNA	chrNC_019463.2:71133957-71139832:-	--
gene10724	9	29	20	19.6869	13	13	0	8.00169	2.46034	1.29886	0.266996	1	up	no	LOC105615501	lncRNA	chrNC_019463.2:72158003-72175465:+	--
gene10750	15	45	33	31.5156	26	21	30	24.3229	1.29572	0.37375	0.686877	1	up	no	LOC106990528	lncRNA	chrNC_019463.2:83278151-83354832:+	--
gene10761	19	35	9	21.6033	22	36	11	21.689	0.996048	-0.00571293	0.975232	1	down	no	LOC105613434	lncRNA	chrNC_019463.2:83930770-83957863:-	--
gene10782	90	9	81	58.6238	160	124	45	101.787	0.575949	-0.795988	0.312991	1	down	no	LOC106990566	lncRNA	chrNC_019463.2:84838106-84887324:-	--
gene10798	63	84	115	87.3661	161	91	91	106.681	0.818945	-0.288161	0.624299	1	down	no	LOC105612199	lncRNA	chrNC_019463.2:85490886-85616145:-	--
gene1081	3	0	0	0.985566	1	0	0	0.293584	3.35702	1.74718	0.73714	1	up	no	LOC106990853	lncRNA	chrNC_019458.2:98327002-98351850:+	--
gene10813	9	4	1	4.70317	0	3	0	0.965793	4.86975	2.28385	0.355988	1	up	no	LOC105615517	lncRNA	chrNC_019463.2:87124695-87125966:-	--
gene10825	1	5	0	2.11277	0	0	0	0	Inf	Inf	0.268928	1	up	no	LOC105609352	lncRNA	chrNC_019463.2:88448492-88466382:-	--
gene10829	7	7	27	13.4127	6	14	9	9.24729	1.45044	0.536495	0.640193	1	up	no	LOC105615521	lncRNA	chrNC_019463.2:88488012-88519544:-	--
gene10833	6	0	2	2.60928	5	2	9	5.09053	0.512576	-0.964162	0.647049	1	down	no	LOC105615523	lncRNA	chrNC_019463.2:88571173-88598566:-	--
gene10868	32	19	22	24.3125	8	65	66	45.1184	0.538861	-0.892015	0.302355	1	down	no	LOC106991239	lncRNA	chrNC_019463.2:90992148-90995012:+	--
gene10899	26	12	5	14.4191	23	8	24	17.2712	0.834866	-0.260384	0.807639	1	down	no	LOC106991240	lncRNA	chrNC_019463.2:95826953-95868167:-	--
gene10902	0	1	1	0.675926	5	16	0	6.61881	0.102122	-3.29163	0.135622	1	down	no	LOC105609536	lncRNA	chrNC_019463.2:96405788-96608500:-	--
gene10903	2	2	0	1.37074	1	0	0	0.293584	4.669	2.22311	0.637531	1	up	no	LOC105609537	lncRNA	chrNC_019463.2:96509789-96511027:-	--
gene10913	416	212	326	316.336	386	452	285	353.163	0.895722	-0.158876	0.754649	1	down	no	LOC101116315	lncRNA	chrNC_019463.2:97226268-97234716:-	--
gene10920	9	2	22	10.6901	4	16	40	19.5641	0.546413	-0.871937	0.491094	1	down	no	LOC105609532	lncRNA	chrNC_019463.2:97495492-97502747:-	--
gene10943	3	6	0	3.12666	3	1	0	1.20268	2.59974	1.37837	0.682402	1	up	no	LOC105615542	lncRNA	chrNC_019463.2:101343395-101350124:+	--
gene10968	44	122	153	106.809	78	72	172	103.006	1.03693	0.052312	0.931176	1	up	no	LOC105615546	lncRNA	chrNC_019463.2:103172655-103175032:+	--
gene10985	9	0	9	5.82839	2	0	0	0.587167	9.92628	3.31125	0.182077	1	up	no	LOC106991243	lncRNA	chrNC_019463.2:104671326-104686014:-	--
gene10989	0	0	0	0	2	0	3	1.58009	#NAME?	#NAME?	0.267749	1	down	no	LOC105607314	lncRNA	chrNC_019463.2:104994564-105015970:+	--
gene10993	0	11	0	3.92534	8	0	0	2.34867	1.6713	0.740975	0.8537	1	up	no	LOC105607312	lncRNA	chrNC_019463.2:106014720-106032939:+	--
gene11013	0	0	0	0	0	1	0	0.321931	#NAME?	#NAME?	1	1	down	no	LOC105612287	lncRNA	chrNC_019463.2:110819023-110882447:+	--
gene11016	20	2	5	8.87952	17	13	9	12.1548	0.730538	-0.45297	0.766281	1	down	no	LOC105615551	lncRNA	chrNC_019463.2:111238694-111240645:-	--
gene11017	257	178	83	174.433	132	129	229	156.075	1.11762	0.160432	0.754849	1	up	no	LOC105615550	lncRNA	chrNC_019463.2:111302225-111307897:-	--
gene11027	0	8	6	4.76926	17	13	0	9.17602	0.519752	-0.944105	0.495273	1	down	no	LOC105608279	lncRNA	chrNC_019463.2:112519504-112521657:-	--
gene1105	4	11	16	10.3447	10	29	3	13.2647	0.779861	-0.358711	0.768218	1	down	no	LOC105615522	lncRNA	chrNC_019458.2:98505561-98535204:-	--
gene11061	38	21	18	25.7211	34	47	52	42.3232	0.60773	-0.718498	0.385264	1	down	no	LOC106991246	lncRNA	chrNC_019463.2:115200610-115202197:-	--
gene11085	0	0	0	0	0	0	14	4.63362	#NAME?	#NAME?	0.0839037	1	down	no	LOC105615563	lncRNA	chrNC_019463.2:116321276-116324743:+	--
gene11088	55	80	51	62.8896	37	15	32	26.2827	2.39281	1.25871	0.101113	1	up	no	LOC105613208	lncRNA	chrNC_019463.2:116388689-116391393:+	--
gene11093	315	301	361	326.083	350	237	157	231.015	1.41152	0.497254	0.320741	1	up	no	LOC105615565	lncRNA	chrNC_019463.2:116553662-116569291:-	--
gene11103	19	5	15	12.8123	15	0	23	12.0161	1.06626	0.0925597	0.952094	1	up	no	LOC105613214	lncRNA	chrNC_019463.2:116803582-116806018:-	--
gene11110	235	177	260	223.325	280	388	317	312.031	0.715714	-0.482544	0.345028	1	down	no	LOC105615592	lncRNA	chrNC_019464.2:757097-763207:-	--
gene11115	29	0	14	13.9942	10	7	16	10.4849	1.3347	0.416515	0.695584	1	up	no	LOC105611988	lncRNA	chrNC_019464.2:1037052-1047946:-	--
gene11116	19	1	4	7.87507	7	2	0	2.69895	2.91783	1.5449	0.391801	1	up	no	LOC106990385	lncRNA	chrNC_019464.2:1052197-1086373:-	--
gene11128	3	4	3	3.37019	9	1	24	10.9075	0.308979	-1.69442	0.255134	1	down	no	LOC105612984	lncRNA	chrNC_019464.2:3866115-3872904:+	--
gene11133	0	0	0	0	0	3	0	0.965793	#NAME?	#NAME?	0.355457	1	down	no	LOC105601966	lncRNA	chrNC_019464.2:4143494-4163747:+	--
gene1114	2	9	28	12.8028	39	18	28	26.5117	0.482912	-1.05017	0.379571	1	down	no	LOC105612463	lncRNA	chrNC_019458.2:98550845-98557605:-	--
gene11140	50	70	88	69.4843	70	103	110	90.1167	0.771048	-0.375107	0.578709	1	down	no	LOC105615601	lncRNA	chrNC_019464.2:4458364-4460931:-	--
gene11158	0	1	0	0.356849	0	10	0	3.21931	0.110847	-3.17336	0.282788	1	down	no	LOC105615606	lncRNA	chrNC_019464.2:6304369-6313166:+	--
gene11185	68	123	54	83.4621	78	113	52	76.4883	1.09117	0.125882	0.883262	1	up	no	LOC105615610	lncRNA	chrNC_019464.2:8914461-8920046:-	--
gene11191	49	32	16	32.622	42	24	49	36.2745	0.899309	-0.153112	0.851617	1	down	no	LOC105615611	lncRNA	chrNC_019464.2:9412767-9416970:-	--
gene11192	77	86	55	73.5345	65	42	65	54.1173	1.3588	0.442332	0.528309	1	up	no	LOC105615614	lncRNA	chrNC_019464.2:9440250-9526731:-	--
gene112	38	16	33	28.723	34	13	40	27.4058	1.04806	0.0677206	0.934939	1	up	no	LOC105616475	lncRNA	chrNC_019458.2:7485453-7496644:+	--
gene11200	33	134	8	61.2116	27	9	20	17.4436	3.50912	1.81111	0.0398541	1	up	no	LOC105611629	lncRNA	chrNC_019464.2:10128261-10136495:-	--
gene11237	171	179	158	170.467	229	214	115	174.186	0.978653	-0.0311302	0.933196	1	down	no	LOC105608735	lncRNA	chrNC_019464.2:12541366-12550560:+	--
gene11261	0	0	13	4.148	6	2	0	2.40536	1.72448	0.786161	0.715859	1	up	no	LOC105608741	lncRNA	chrNC_019464.2:14841964-14858724:-	--
gene11270	159	174	100	146.234	455	89	216	233.722	0.625676	-0.676513	0.225119	1	down	no	LOC105615627	lncRNA	chrNC_019464.2:15670158-15672457:+	--
gene11274	29	8	33	22.9115	15	10	8	10.2708	2.23073	1.15752	0.25878	1	up	no	LOC105611449	lncRNA	chrNC_019464.2:16110308-16131022:-	--
gene11276	0	5	3	2.74148	0	9	3	3.8903	0.704696	-0.504926	0.832381	1	down	no	LOC105611450	lncRNA	chrNC_019464.2:16152791-16225589:+	--
gene11291	18	5	7	9.93118	1	2	6	2.92328	3.39727	1.76438	0.255822	1	up	no	LOC105615633	lncRNA	chrNC_019464.2:18531931-18533232:-	--
gene11292	47	46	41	44.9377	73	63	69	64.5504	0.696166	-0.522497	0.456072	1	down	no	LOC105615632	lncRNA	chrNC_019464.2:18589786-18592272:-	--
gene11321	36	76	90	67.6643	104	94	30	70.7234	0.956745	-0.0637932	0.901907	1	down	no	LOC105608561	lncRNA	chrNC_019464.2:20419018-20421529:+	--
gene11375	103	75	113	96.6571	115	106	172	124.814	0.774409	-0.368832	0.560626	1	down	no	LOC105608568	lncRNA	chrNC_019464.2:21380224-21381273:+	--
gene11390	6	1	2	2.96613	3	4	0	2.16847	1.36784	0.451903	0.922547	1	up	no	LOC105615644	lncRNA	chrNC_019464.2:21601281-21604908:-	--
gene11399	5	15	26	15.2913	7	17	3	8.52083	1.79458	0.84365	0.476289	1	up	no	LOC105613071	lncRNA	chrNC_019464.2:21814904-21822807:+	--
gene11403	664	861	456	670.885	664	375	305	416.61	1.61034	0.687367	0.132703	1	up	no	LOC105613077	lncRNA	chrNC_019464.2:22054729-22079701:+	--
gene11438	13	8	17	12.5499	10	10	26	14.7604	0.850238	-0.234061	0.878095	1	down	no	LOC105615651	lncRNA	chrNC_019464.2:22906893-22908352:+	--
gene11494	135	105	186	141.168	108	82	50	74.654	1.89096	0.919121	0.124629	1	up	no	LOC105613565	lncRNA	chrNC_019464.2:23832999-23835329:-	--
gene11499	231	106	205	179.125	192	193	155	169.801	1.05491	0.0771206	0.864311	1	up	no	LOC105613564	lncRNA	chrNC_019464.2:23921504-23926044:+	--
gene11535	0	8	0	2.85479	0	0	0	0	Inf	Inf	0.208139	1	up	no	LOC105613622	lncRNA	chrNC_019464.2:24414639-24423579:-	--
gene1156	2	1	1	1.33297	0	1	8	2.96971	0.448855	-1.15568	0.67599	1	down	no	LOC105612466	lncRNA	chrNC_019458.2:99344670-99346999:+	--
gene11589	0	0	0	0	0	0	1	0.330973	#NAME?	#NAME?	1	1	down	no	LOC105615658	lncRNA	chrNC_019464.2:25282093-25284981:-	--
gene11595	77	108	66	84.895	61	108	89	82.1337	1.03362	0.0477051	0.947154	1	up	no	LOC105615661	lncRNA	chrNC_019464.2:25568459-25571723:+	--
gene11596	88	59	66	71.0231	74	124	42	75.5455	0.940137	-0.0890566	0.902925	1	down	no	LOC105615660	lncRNA	chrNC_019464.2:25602783-25606489:+	--
gene11600	4	40	91	44.6241	60	13	35	33.3842	1.33668	0.418658	0.608694	1	up	no	LOC105612128	lncRNA	chrNC_019464.2:26388803-26394326:-	--
gene11604	78	65	336	156.03	129	143	252	167.313	0.932559	-0.100733	1	1	down	no	LOC105615664	lncRNA	chrNC_019464.2:27020121-27029465:-	--
gene11609	38	22	21	27.0351	31	50	45	40.0914	0.674337	-0.568458	0.49847	1	down	no	LOC105615666	lncRNA	chrNC_019464.2:27341266-27342126:-	--
gene11613	0	0	1	0.319077	0	1	0	0.321931	0.991135	-0.0128465	1	1	down	no	LOC105612127	lncRNA	chrNC_019464.2:27428633-27503408:+	--
gene11616	26	8	24	19.0542	8	12	16	11.5074	1.65582	0.727548	0.473083	1	up	no	LOC105610613	lncRNA	chrNC_019464.2:28006687-28123624:+	--
gene11622	2	4	5	3.67983	7	2	14	7.33256	0.501847	-0.99468	0.555403	1	down	no	LOC105615668	lncRNA	chrNC_019464.2:28989172-29169637:-	--
gene11626	199	162	170	177.429	224	208	164	187.004	0.948796	-0.0758302	0.885356	1	down	no	LOC105610620	lncRNA	chrNC_019464.2:29762757-29772043:+	--
gene11627	21	18	3	14.2795	23	18	1	12.8782	1.10881	0.149018	0.966173	1	up	no	LOC105615669	lncRNA	chrNC_019464.2:29764982-29768891:-	--
gene11641	50	13	37	32.871	33	24	62	37.9349	0.86651	-0.206711	0.84523	1	down	no	LOC105615674	lncRNA	chrNC_019464.2:32625620-32626431:+	--
gene11645	2	6	2	3.43629	0	1	0	0.321931	10.674	3.41603	0.301729	1	up	no	LOC105608910	lncRNA	chrNC_019464.2:32843817-32856991:-	--
gene11678	14658	9337	15540	13105.8	15375	16877	14859	14865	0.881657	-0.18171	0.560334	1	down	no	LOC105615677	lncRNA	chrNC_019464.2:33761384-33775550:+	--
gene1172	58	31	52	46.7086	63	52	31	45.4963	1.02665	0.0379381	0.970778	1	up	no	LOC106990657	lncRNA	chrNC_019458.2:99734844-99735676:+	--
gene11730	0	0	0	0	0	1	0	0.321931	#NAME?	#NAME?	1	1	down	no	LOC105613304	lncRNA	chrNC_019464.2:38247736-38323492:+	--
gene11743	19	6	1	8.70209	3	6	7	5.12914	1.6966	0.762643	0.621304	1	up	no	LOC105607690	lncRNA	chrNC_019464.2:39979759-40025681:+	--
gene11744	7	3	6	5.28466	3	1	10	4.51241	1.17114	0.227914	0.925528	1	up	no	LOC105607689	lncRNA	chrNC_019464.2:40045401-40069932:+	--
gene11754	16	27	22	21.911	22	26	15	19.7936	1.10697	0.146617	0.909252	1	up	no	LOC105615687	lncRNA	chrNC_019464.2:40717002-40718627:-	--
gene11757	48	39	31	39.5776	55	37	16	33.3541	1.18659	0.246818	0.795281	1	up	no	LOC105615690	lncRNA	chrNC_019464.2:40850895-40851610:+	--
gene11760	8	0	33	13.1577	132	34	94	80.8101	0.162823	-2.61863	0.0451868	1	down	no	LOC105615691	lncRNA	chrNC_019464.2:41054345-41113253:-	--
gene11762	1	0	0	0.328522	1	0	0	0.293584	1.11901	0.162218	1	1	up	no	LOC105607692	lncRNA	chrNC_019464.2:41228434-41271992:+	--
gene11773	70	35	16	40.5915	13	24	3	12.5358	3.23803	1.69512	0.0809173	1	up	no	LOC105607696	lncRNA	chrNC_019464.2:42350625-42382998:-	--
gene1178	130	43	220	128.249	169	130	101	124.895	1.02686	0.0382365	0.908119	1	up	no	LOC106990854	lncRNA	chrNC_019458.2:99780201-99781415:-	--
gene11795	161	110	49	107.78	48	48	63	50.396	2.13867	1.09671	0.0888524	1	up	no	LOC105607700	lncRNA	chrNC_019464.2:43862349-43908911:-	--
gene11815	0	0	3	0.957231	0	0	0	0	Inf	Inf	0.344164	1	up	no	LOC105610560	lncRNA	chrNC_019464.2:47315349-47322773:+	--
gene11828	14	10	13	12.3158	25	12	17	16.8293	0.731807	-0.450465	0.677025	1	down	no	LOC105609699	lncRNA	chrNC_019464.2:48782135-48910027:+	--
gene11900	2	0	0	0.657044	0	6	9	4.91034	0.133808	-2.90176	0.24309	1	down	no	LOC105607290	lncRNA	chrNC_019464.2:57100598-57104239:-	--
gene11901	5	2	4	3.63262	15	7	0	6.65727	0.545661	-0.873922	0.595784	1	down	no	LOC105607291	lncRNA	chrNC_019464.2:57367935-57568747:-	--
gene11907	58	24	69	49.635	83	82	69	73.6029	0.674362	-0.568406	0.426188	1	down	no	LOC105615721	lncRNA	chrNC_019464.2:58038101-58039905:+	--
gene11926	1	0	4	1.60483	0	0	0	0	Inf	Inf	0.285251	1	up	no	LOC105615726	lncRNA	chrNC_019464.2:61875449-61877728:-	--
gene11928	5	9	2	5.49241	5	4	11	6.39634	0.85868	-0.219808	0.903118	1	down	no	LOC106991282	lncRNA	chrNC_019464.2:61913429-61957672:-	--
gene1194	42	72	54	56.7212	44	57	95	62.7101	0.904499	-0.14481	0.849555	1	down	no	LOC105615655	lncRNA	chrNC_019458.2:100012753-100014133:-	--
gene11941	0	0	1	0.319077	0	0	0	0	Inf	Inf	0.970101	1	up	no	LOC105612097	lncRNA	chrNC_019464.2:62251072-62256479:-	--
gene11948	7	0	1	2.61873	0	3	0	0.965793	2.71148	1.43908	0.643709	1	up	no	LOC105610715	lncRNA	chrNC_019464.2:63306115-63348611:-	--
gene11950	15	8	13	11.9306	6	21	18	14.4796	0.823963	-0.279348	0.846127	1	down	no	LOC105610712	lncRNA	chrNC_019464.2:63753099-63797247:-	--
gene11955	29	17	16	20.6988	9	11	11	9.82419	2.10692	1.07514	0.312549	1	up	no	LOC106991267	lncRNA	chrNC_019464.2:63971018-63971572:+	--
gene11965	15	7	25	15.4027	17	19	0	11.1076	1.38668	0.471635	0.688513	1	up	no	LOC106991284	lncRNA	chrNC_019464.2:64695265-64705336:-	--
gene11972	0	0	0	0	0	4	0	1.28772	#NAME?	#NAME?	0.306989	1	down	no	LOC105612959	lncRNA	chrNC_019464.2:65205111-65250335:+	--
gene11973	66	43	112	72.7636	81	74	72	71.4332	1.01862	0.0266221	0.947646	1	up	no	LOC106991285	lncRNA	chrNC_019464.2:65433486-65441636:+	--
gene11986	162	58	76	98.1676	72	95	87	80.5161	1.21923	0.285971	0.625114	1	up	no	LOC105615740	lncRNA	chrNC_019464.2:67218312-67222706:-	--
gene1201	11	25	40	25.2981	23	12	58	29.812	0.848586	-0.236867	0.804268	1	down	no	LOC105613571	lncRNA	chrNC_019458.2:100182073-100196133:+	--
gene12015	3	14	6	7.89592	24	9	18	15.9009	0.496571	-1.00993	0.363289	1	down	no	LOC106991287	lncRNA	chrNC_019464.2:69705729-69710730:+	--
gene12030	1	1	10	3.87614	10	3	0	3.90163	0.993467	-0.0094557	1	1	down	no	LOC106991288	lncRNA	chrNC_019464.2:71134978-71150632:+	--
gene12047	28	10	6	14.6816	19	13	23	17.3756	0.844955	-0.243054	0.83229	1	down	no	LOC105615747	lncRNA	chrNC_019464.2:73479400-73483071:-	--
gene1205	1	0	9	3.20021	11	16	9	11.3591	0.281732	-1.8276	0.358557	1	down	no	LOC105613573	lncRNA	chrNC_019458.2:100298950-100324649:-	--
gene12059	41	70	23	45.7876	35	35	26	30.1483	1.51875	0.602881	0.472144	1	up	no	LOC106991289	lncRNA	chrNC_019464.2:74051544-74055488:-	--
gene12065	7	5	18	9.82728	38	10	8	17.0233	0.577285	-0.792643	0.466749	1	down	no	LOC105615751	lncRNA	chrNC_019464.2:74531246-74532148:+	--
gene12090	4	0	3	2.27132	5	3	0	2.43371	0.933274	-0.0996279	1	1	down	no	LOC106991290	lncRNA	chrNC_019464.2:76736417-76737421:+	--
gene12093	28	16	79	40.1153	38	30	42	34.715	1.15556	0.208595	0.75553	1	up	no	LOC105607009	lncRNA	chrNC_019464.2:77122179-77135411:-	--
gene12095	0	4	0	1.4274	8	0	0	2.34867	0.607747	-0.718457	0.748968	1	down	no	LOC105607010	lncRNA	chrNC_019464.2:77169461-77235228:-	--
gene12096	3	2	3	2.65649	0	0	0	0	Inf	Inf	0.208815	1	up	no	LOC105607004	lncRNA	chrNC_019464.2:77323762-77329656:+	--
gene12103	294	682	859	614.044	735	448	384	487.102	1.2606	0.334116	0.48431	1	up	no	LOC105615761	lncRNA	chrNC_019464.2:78026789-78053709:+	--
gene12112	1138	2432	1156	1610.57	1414	1634	1048	1288.02	1.25042	0.322413	0.435441	1	up	no	LOC105606998	lncRNA	chrNC_019464.2:78390717-78418609:+	--
gene12189	1	4	0	1.75592	0	0	0	0	Inf	Inf	0.301193	1	up	no	LOC105606508	lncRNA	chrNC_019464.2:83324375-83336330:+	--
gene12190	18	6	26	16.3505	29	18	39	27.2166	0.600754	-0.735154	0.456385	1	down	no	LOC105606509	lncRNA	chrNC_019464.2:83340694-83344304:-	--
gene12192	10	15	18	14.3813	42	8	0	14.906	0.964805	-0.0516909	0.86195	1	down	no	LOC106991294	lncRNA	chrNC_019464.2:83361704-83362366:+	--
gene12207	112	75	53	80.4692	85	44	60	58.9779	1.3644	0.448262	0.515211	1	up	no	LOC105615772	lncRNA	chrNC_019464.2:84258792-84260783:+	--
gene1221	3	14	6	7.89592	6	2	2	3.06731	2.57422	1.36413	0.460054	1	up	no	LOC105613037	lncRNA	chrNC_019458.2:100749675-100772412:+	--
gene12213	19	31	25	25.2812	29	12	0	12.3771	2.04258	1.03039	0.436291	1	up	no	LOC105606521	lncRNA	chrNC_019464.2:85014290-85017711:-	--
gene12214	14	24	15	17.9498	25	14	11	15.4873	1.159	0.212884	0.889614	1	up	no	LOC105606525	lncRNA	chrNC_019464.2:85061258-85062285:+	--
gene12215	2	4	9	4.95613	1	11	14	8.46844	0.585248	-0.772881	0.644418	1	down	no	LOC105606524	lncRNA	chrNC_019464.2:85061934-85069518:-	--
gene12217	77	104	184	121.119	119	88	68	85.7725	1.41209	0.497834	0.409067	1	up	no	LOC105615773	lncRNA	chrNC_019464.2:85145540-85147057:+	--
gene12218	48	26	54	42.2773	67	51	32	46.6797	0.905689	-0.142913	0.857537	1	down	no	LOC105606528	lncRNA	chrNC_019464.2:85194665-85204047:-	--
gene1223	0	0	5	1.59538	0	0	0	0	Inf	Inf	0.281666	1	up	no	LOC105613034	lncRNA	chrNC_019458.2:100799493-100902376:+	--
gene12242	10	9	24	14.1547	18	10	26	17.1091	0.82732	-0.273482	0.829366	1	down	no	LOC105615777	lncRNA	chrNC_019464.2:87250918-87254729:+	--
gene12247	15	3	10	9.18915	2	1	1	1.24007	7.41018	2.88951	0.120214	1	up	no	LOC105606533	lncRNA	chrNC_019464.2:88430907-88435748:+	--
gene12265	19	20	27	21.994	19	22	41	26.2304	0.838491	-0.254134	0.809734	1	down	no	LOC105615781	lncRNA	chrNC_019464.2:96539662-96540880:+	--
gene12267	0	0	0	0	0	2	1	0.974834	#NAME?	#NAME?	0.372726	1	down	no	LOC105609318	lncRNA	chrNC_019464.2:96605107-96635890:-	--
gene12275	2	2	0	1.37074	0	0	0	0	Inf	Inf	0.330106	1	up	no	LOC105609321	lncRNA	chrNC_019464.2:97399349-97404692:+	--
gene12277	0	0	2	0.638154	0	0	0	0	Inf	Inf	0.431169	1	up	no	LOC105609324	lncRNA	chrNC_019464.2:98161090-98168282:+	--
gene12283	41	19	33	30.7791	46	10	33	27.6463	1.11332	0.154866	0.871906	1	up	no	LOC105615790	lncRNA	chrNC_019464.2:98795814-98797656:-	--
gene12285	0	0	4	1.27631	0	0	0	0	Inf	Inf	0.307643	1	up	no	LOC105609327	lncRNA	chrNC_019464.2:98896795-98902434:-	--
gene12292	85	78	73	79.0512	75	87	96	81.8001	0.966395	-0.0493153	0.954837	1	down	no	LOC106991295	lncRNA	chrNC_019464.2:99613030-99620369:-	--
gene12305	29	20	56	34.5324	21	2	37	19.0551	1.81224	0.857774	0.400988	1	up	no	LOC105614110	lncRNA	chrNC_019465.2:137248-151527:+	--
gene12312	2	0	9	3.52874	1	5	12	5.87491	0.600645	-0.735415	0.735502	1	down	no	LOC105612327	lncRNA	chrNC_019465.2:1619480-1708024:-	--
gene12319	0	7	5	4.09333	13	15	3	9.63847	0.424687	-1.23553	0.389977	1	down	no	LOC105615810	lncRNA	chrNC_019465.2:2424170-2426692:-	--
gene12332	0	7	1	2.81702	0	0	5	1.65486	1.70227	0.767459	0.841912	1	up	no	LOC105608717	lncRNA	chrNC_019465.2:6016134-6025286:+	--
gene12335	61	111	257	141.653	153	150	135	137.889	1.02729	0.0388502	0.897245	1	up	no	LOC105615813	lncRNA	chrNC_019465.2:6504983-6514588:+	--
gene12340	69	19	58	47.9546	100	53	94	77.5321	0.618513	-0.693125	0.324189	1	down	no	LOC105615816	lncRNA	chrNC_019465.2:7085340-7087253:+	--
gene12342	26	6	7	12.9162	21	14	3	11.6652	1.10724	0.14697	0.941876	1	up	no	LOC105615815	lncRNA	chrNC_019465.2:7173791-7177776:+	--
gene12350	33	4	14	16.7357	7	9	11	8.59316	1.94756	0.961668	0.387282	1	up	no	LOC106990400	lncRNA	chrNC_019465.2:9906825-9911940:-	--
gene12362	1	5	15	6.89892	5	4	9	5.73439	1.20308	0.26673	0.881882	1	up	no	LOC105615825	lncRNA	chrNC_019465.2:10751723-10752062:-	--
gene12377	46	56	52	51.6876	69	124	37	72.4227	0.713693	-0.486624	0.477161	1	down	no	LOC105608245	lncRNA	chrNC_019465.2:12591610-12593332:-	--
gene12387	0	0	0	0	5	2	1	2.44275	#NAME?	#NAME?	0.186798	1	down	no	LOC105615835	lncRNA	chrNC_019465.2:14774676-14783329:+	--
gene12388	0	0	0	0	0	0	9	2.97875	#NAME?	#NAME?	0.162654	1	down	no	LOC105608241	lncRNA	chrNC_019465.2:14926306-14980740:-	--
gene12392	2	0	0	0.657044	0	0	0	0	Inf	Inf	0.434654	1	up	no	LOC105608239	lncRNA	chrNC_019465.2:15517520-15550973:+	--
gene12395	0	0	2	0.638154	1	0	0	0.293584	2.17367	1.12013	0.945478	1	up	no	LOC105608238	lncRNA	chrNC_019465.2:15754508-15762486:+	--
gene12400	0	0	0	0	0	3	0	0.965793	#NAME?	#NAME?	0.355457	1	down	no	LOC105612144	lncRNA	chrNC_019465.2:16617067-16679215:-	--
gene12409	0	0	0	0	0	1	6	2.30777	#NAME?	#NAME?	0.210057	1	down	no	LOC106991309	lncRNA	chrNC_019465.2:19332668-19374111:+	--
gene1242	0	0	0	0	4	4	2	3.124	#NAME?	#NAME?	0.145947	1	down	no	LOC101122482	lncRNA	chrNC_019458.2:101509677-101511302:+	--
gene12455	13	6	13	10.5599	10	7	33	16.1114	0.655427	-0.609493	0.621038	1	down	no	LOC105613116	lncRNA	chrNC_019465.2:23713326-23737692:-	--
gene12460	34	48	84	55.101	67	45	42	48.0578	1.14656	0.197306	0.791293	1	up	no	LOC105615846	lncRNA	chrNC_019465.2:25298154-25303300:+	--
gene12465	21	6	23	16.3788	15	16	7	11.8715	1.37968	0.464335	0.672479	1	up	no	LOC105615848	lncRNA	chrNC_019465.2:25874007-25877613:+	--
gene12467	1847	1189	1543	1523.41	1469	1478	1820	1509.46	1.00924	0.0132728	0.93293	1	up	no	LOC105609600	lncRNA	chrNC_019465.2:25966753-26010197:-	--
gene12506	14	12	16	13.9867	6	24	24	17.4312	0.802397	-0.317612	0.801644	1	down	no	LOC106991311	lncRNA	chrNC_019465.2:29248505-29249236:+	--
gene12517	0	0	0	0	0	0	1	0.330973	#NAME?	#NAME?	1	1	down	no	LOC106991312	lncRNA	chrNC_019465.2:30210757-30229124:-	--
gene12528	98	27	17	47.2544	5	16	31	16.879	2.7996	1.48522	0.122007	1	up	no	LOC105611049	lncRNA	chrNC_019465.2:31749738-31764746:-	--
gene12556	0	0	0	0	0	1	0	0.321931	#NAME?	#NAME?	1	1	down	no	LOC105615867	lncRNA	chrNC_019465.2:38609018-38660009:-	--
gene12557	1	10	5	5.4924	1	8	0	2.86903	1.91437	0.936873	0.682932	1	up	no	LOC105611309	lncRNA	chrNC_019465.2:39087345-39484707:-	--
gene12577	0	0	0	0	0	0	8	2.64778	#NAME?	#NAME?	0.184997	1	down	no	LOC105612660	lncRNA	chrNC_019465.2:43658800-43662256:-	--
gene12578	0	3	0	1.07055	0	0	5	1.65486	0.64691	-0.628362	0.870195	1	down	no	LOC105612662	lncRNA	chrNC_019465.2:43761184-43789977:-	--
gene12585	7	18	2	9.36109	4	1	3	2.48918	3.76071	1.911	0.273353	1	up	no	LOC105612030	lncRNA	chrNC_019465.2:46712334-46754028:-	--
gene12588	26	30	22	26.2667	35	29	18	25.5689	1.02729	0.0388454	1	1	up	no	LOC106990391	lncRNA	chrNC_019465.2:46832482-46836821:+	--
gene12589	25	13	10	16.0429	20	6	15	12.7678	1.2565	0.329416	0.791746	1	up	no	LOC106991313	lncRNA	chrNC_019465.2:47129107-47277021:+	--
gene12598	3	8	6	5.75482	11	2	0	3.87328	1.48577	0.571215	0.830772	1	up	no	LOC105609768	lncRNA	chrNC_019465.2:47832694-47834493:+	--
gene12606	21	0	11	10.4088	2	4	3	2.86781	3.62953	1.85978	0.224457	1	up	no	LOC105609771	lncRNA	chrNC_019465.2:48148727-48179353:-	--
gene12611	1	0	0	0.328522	0	0	0	0	Inf	Inf	0.970101	1	up	no	LOC105609774	lncRNA	chrNC_019465.2:49321374-49333238:+	--
gene12625	0	4	1	1.74647	1	0	0	0.293584	5.94881	2.5726	0.554771	1	up	no	LOC105609780	lncRNA	chrNC_019465.2:50414204-50415424:+	--
gene12626	212	256	453	305.542	330	422	231	309.192	0.988194	-0.0171331	0.992894	1	down	no	LOC105611302	lncRNA	chrNC_019465.2:50874420-50877797:+	--
gene12630	96	132	87	106.402	177	236	198	193.473	0.549959	-0.862605	0.118877	1	down	no	LOC105615880	lncRNA	chrNC_019465.2:51067992-51072441:-	--
gene12632	0	3	3	2.02778	1	1	3	1.60843	1.26072	0.334245	1	1	up	no	LOC105611298	lncRNA	chrNC_019465.2:51351009-51353504:+	--
gene12643	1	1	0	0.685371	13	9	14	11.3476	0.060398	-4.04936	0.0279765	1	down	no	LOC105615883	lncRNA	chrNC_019465.2:53623637-53624849:-	--
gene12647	262	136	130	176.084	90	162	200	144.77	1.2163	0.282505	0.567587	1	up	no	LOC105615890	lncRNA	chrNC_019465.2:54188361-54194160:+	--
gene12649	114	124	97	112.651	93	75	131	94.8055	1.18824	0.248821	0.678083	1	up	no	LOC105615891	lncRNA	chrNC_019465.2:54532271-54536286:+	--
gene1266	1	0	0	0.328522	0	0	0	0	Inf	Inf	0.970101	1	up	no	LOC106990857	lncRNA	chrNC_019458.2:102176841-102188579:-	--
gene12662	14	9	2	8.4491	6	1	0	2.08343	4.05538	2.01984	0.279065	1	up	no	LOC105610727	lncRNA	chrNC_019465.2:56336537-56338919:-	--
gene12664	24	2	20	14.9798	17	5	14	11.2342	1.33341	0.415118	0.711396	1	up	no	LOC106991315	lncRNA	chrNC_019465.2:56428742-56429708:-	--
gene12665	41	8	19	22.3867	17	11	20	15.1516	1.47751	0.563167	0.556992	1	up	no	LOC105610729	lncRNA	chrNC_019465.2:56591150-56662238:-	--
gene12671	0	0	2	0.638154	0	6	0	1.93159	0.330378	-1.59781	0.638055	1	down	no	LOC105612882	lncRNA	chrNC_019465.2:57017777-57051860:+	--
gene12672	23	48	24	32.3426	40	68	16	38.9302	0.830785	-0.267454	0.713436	1	down	no	LOC105612881	lncRNA	chrNC_019465.2:57051949-57250576:+	--
gene127	0	0	2	0.638154	1	0	0	0.293584	2.17367	1.12013	0.945478	1	up	no	LOC105607127	lncRNA	chrNC_019458.2:9365514-9393871:-	--
gene12707	5	26	4	12.197	15	22	13	15.7889	0.772506	-0.372382	0.801712	1	down	no	LOC106990490	lncRNA	chrNC_019465.2:59911985-59914648:-	--
gene12713	0	0	4	1.27631	0	0	5	1.65486	0.771247	-0.374735	0.993915	1	down	no	LOC105613780	lncRNA	chrNC_019465.2:60782934-60788284:-	--
gene12715	30	36	57	40.8896	62	76	49	58.8866	0.694379	-0.526205	0.47532	1	down	no	LOC106991316	lncRNA	chrNC_019465.2:60984581-60992629:+	--
gene12720	11	22	32	21.6749	24	12	43	25.141	0.862133	-0.214017	0.839939	1	down	no	LOC105615895	lncRNA	chrNC_019465.2:61447443-61448433:-	--
gene12726	0	1	3	1.31408	3	1	0	1.20268	1.09262	0.127798	1	1	up	no	LOC105615902	lncRNA	chrNC_019465.2:61964387-61968113:+	--
gene12732	6	5	1	4.07445	2	1	0	0.909098	4.48186	2.1641	0.434414	1	up	no	LOC105608892	lncRNA	chrNC_019465.2:62595082-62600016:+	--
gene12747	1	0	0	0.328522	0	0	0	0	Inf	Inf	0.970101	1	up	no	LOC105608886	lncRNA	chrNC_019465.2:64022266-64041611:+	--
gene12749	7	0	1	2.61873	1	0	0	0.293584	8.91988	3.15702	0.380597	1	up	no	LOC105612150	lncRNA	chrNC_019465.2:65920561-65964238:-	--
gene12769	11	42	24	26.2593	17	14	39	22.4059	1.17198	0.228948	0.820031	1	up	no	LOC105607720	lncRNA	chrNC_019465.2:68458780-68461204:-	--
gene12770	1	2	0	1.04222	4	0	0	1.17433	0.887499	-0.172183	0.994744	1	down	no	LOC105607721	lncRNA	chrNC_019465.2:68461323-68511298:+	--
gene12785	11	2	25	12.3044	27	7	23	17.7926	0.691542	-0.532111	0.664284	1	down	no	LOC106991318	lncRNA	chrNC_019465.2:71085393-71326145:-	--
gene12788	111	72	76	86.4089	64	58	37	49.7073	1.73835	0.797722	0.234877	1	up	no	LOC105615925	lncRNA	chrNC_019465.2:71671884-71688454:+	--
gene12791	107	82	43	78.1338	57	42	44	44.8182	1.74335	0.801863	0.251275	1	up	no	LOC105615922	lncRNA	chrNC_019465.2:72096001-72101692:+	--
gene12849	5	0	0	1.64261	3	0	0	0.880751	1.86501	0.899183	0.885563	1	up	no	LOC105609009	lncRNA	chrNC_019465.2:79704260-79737367:-	--
gene12858	2	15	3	6.96701	35	4	19	17.8516	0.390273	-1.35744	0.298868	1	down	no	LOC105609002	lncRNA	chrNC_019465.2:81123643-81125613:-	--
gene12865	64	54	60	59.4399	137	80	26	74.5807	0.796987	-0.327372	0.60444	1	down	no	LOC105608997	lncRNA	chrNC_019465.2:81564426-81574610:-	--
gene12902	23	38	35	32.284	43	50	47	44.2764	0.729147	-0.455718	0.559309	1	down	no	LOC105608368	lncRNA	chrNC_019465.2:85357722-85396534:-	--
gene12904	0	3	0	1.07055	0	0	0	0	Inf	Inf	0.369242	1	up	no	LOC105608370	lncRNA	chrNC_019465.2:85912841-85938584:+	--
gene12905	1	0	0	0.328522	0	0	0	0	Inf	Inf	0.970101	1	up	no	LOC105608371	lncRNA	chrNC_019465.2:86101490-86115410:+	--
gene12925	5	13	23	13.6204	26	22	6	16.7015	0.815521	-0.294206	0.780504	1	down	no	LOC106990463	lncRNA	chrNC_019465.2:88628555-88638370:-	--
gene12926	2	5	6	4.35575	5	0	11	5.10862	0.852628	-0.230011	0.928005	1	down	no	LOC106991306	lncRNA	chrNC_019465.2:88674781-88675690:+	--
gene12929	2257	1961	1904	2048.78	1585	1797	1584	1568.1	1.30653	0.385746	0.260286	1	up	no	LOC106991325	lncRNA	chrNC_019465.2:88915874-88920099:+	--
gene12932	0	0	0	0	1	0	0	0.293584	#NAME?	#NAME?	1	1	down	no	LOC105615949	lncRNA	chrNC_019465.2:88999150-89005353:-	--
gene12936	22	18	4	14.9271	5	5	1	3.40855	4.37931	2.1307	0.128363	1	up	no	LOC105613344	lncRNA	chrNC_019465.2:89857150-89927362:-	--
gene12942	2	1	2	1.65205	20	2	0	6.51553	0.253555	-1.97963	0.290113	1	down	no	LOC106991326	lncRNA	chrNC_019465.2:90085508-90087340:+	--
gene12961	54	226	288	190.282	133	263	347	238.562	0.797622	-0.326223	0.685745	1	down	no	LOC105610376	lncRNA	chrNC_019466.2:1145416-1202262:-	--
gene12964	0	0	9	2.87169	5	2	5	3.76664	0.762401	-0.391378	0.971635	1	down	no	LOC105610370	lncRNA	chrNC_019466.2:2629452-2633976:-	--
gene1298	7	5	3	5.04113	1	6	3	3.21809	1.5665	0.647544	0.77029	1	up	no	LOC106990858	lncRNA	chrNC_019458.2:102827359-102827820:-	--
gene12993	9	20	31	19.9851	21	29	44	30.064	0.66475	-0.589117	0.529984	1	down	no	LOC105614210	lncRNA	chrNC_019466.2:12969743-12978190:+	--
gene12995	14	21	5	13.6885	47	38	14	30.6654	0.446383	-1.16365	0.188965	1	down	no	LOC106991343	lncRNA	chrNC_019466.2:13000849-13002972:-	--
gene12997	41	209	26	96.3469	237	186	67	151.634	0.635393	-0.65428	0.476074	1	down	no	LOC106991342	lncRNA	chrNC_019466.2:13017231-13025050:-	--
gene12998	5	0	0	1.64261	10	3	0	3.90163	0.421006	-1.24809	0.619022	1	down	no	LOC105612928	lncRNA	chrNC_019466.2:13063321-13079096:+	--
gene13003	49	44	45	46.1574	61	32	48	44.0971	1.04672	0.0658791	0.950929	1	up	no	LOC106990516	lncRNA	chrNC_019466.2:13209159-13210732:-	--
gene13030	88	57	51	65.5233	66	56	33	48.3267	1.35584	0.439185	0.54369	1	up	no	LOC105615980	lncRNA	chrNC_019466.2:13574987-13590938:-	--
gene13033	4	0	3	2.27132	1	2	1	1.26842	1.79067	0.8405	0.821139	1	up	no	LOC105612923	lncRNA	chrNC_019466.2:13604217-13604971:+	--
gene13053	2	0	0	0.657044	0	0	0	0	Inf	Inf	0.434654	1	up	no	LOC105615983	lncRNA	chrNC_019466.2:13889518-13896022:+	--
gene13066	17	5	3	8.32635	31	8	8	14.3243	0.581274	-0.782711	0.491998	1	down	no	LOC105615986	lncRNA	chrNC_019466.2:14014665-14015335:-	--
gene13075	60	26	71	51.6439	88	32	88	65.2627	0.791322	-0.337663	0.648968	1	down	no	LOC105613390	lncRNA	chrNC_019466.2:14205460-14209080:+	--
gene13082	54	58	52	55.0294	61	51	7	36.6439	1.50174	0.586631	0.508516	1	up	no	LOC105614076	lncRNA	chrNC_019466.2:14402369-14405316:-	--
gene13105	5	1	7	4.233	15	19	0	10.5204	0.402359	-1.31344	0.367875	1	down	no	LOC105609657	lncRNA	chrNC_019466.2:15984765-15989087:-	--
gene13107	333	211	221	255.209	248	258	252	239.272	1.06661	0.0930276	0.840242	1	up	no	LOC105615993	lncRNA	chrNC_019466.2:16125027-16132951:+	--
gene13116	0	0	0	0	0	0	14	4.63362	#NAME?	#NAME?	0.0839037	1	down	no	LOC106990621	lncRNA	chrNC_019466.2:19818335-19831130:-	--
gene13120	13	13	41	21.992	39	6	11	17.022	1.29197	0.369573	0.765414	1	up	no	LOC105616000	lncRNA	chrNC_019466.2:20139669-20142692:+	--
gene13121	0	0	1	0.319077	0	0	0	0	Inf	Inf	0.970101	1	up	no	LOC105608713	lncRNA	chrNC_019466.2:20473216-20492572:+	--
gene13122	1	0	0	0.328522	0	0	0	0	Inf	Inf	0.970101	1	up	no	LOC105608712	lncRNA	chrNC_019466.2:20580152-20586504:-	--
gene13138	21	17	27	21.5805	20	26	13	18.5445	1.16371	0.218734	0.830184	1	up	no	LOC105608701	lncRNA	chrNC_019466.2:22141963-22180937:+	--
gene13139	0	0	5	1.59538	1	1	0	0.615515	2.59195	1.37404	0.737162	1	up	no	LOC105608700	lncRNA	chrNC_019466.2:22203214-22303339:+	--
gene13140	0	0	0	0	0	0	4	1.32389	#NAME?	#NAME?	0.310832	1	down	no	LOC105608698	lncRNA	chrNC_019466.2:22518513-22539252:-	--
gene13149	154	138	558	277.883	515	485	546	488.043	0.569381	-0.812533	0.235335	1	down	no	LOC105612888	lncRNA	chrNC_019466.2:25190474-25261914:-	--
gene1315	0	2	13	4.8617	2	0	4	1.91106	2.54398	1.34709	0.531083	1	up	no	LOC106990860	lncRNA	chrNC_019458.2:103269912-103271475:-	--
gene13161	0	0	3	0.957231	1	1	0	0.615515	1.55517	0.637074	1	1	up	no	LOC105611791	lncRNA	chrNC_019466.2:27601090-27602625:-	--
gene13163	304	160	299	252.371	205	243	229	214.207	1.17816	0.236541	0.604983	1	up	no	LOC105616011	lncRNA	chrNC_019466.2:27662831-27670378:-	--
gene13178	0	3	3	2.02778	0	0	0	0	Inf	Inf	0.264632	1	up	no	LOC105609072	lncRNA	chrNC_019466.2:28576166-28640624:+	--
gene1318	0	0	0	0	0	5	0	1.60965	#NAME?	#NAME?	0.269048	1	down	no	LOC105608947	lncRNA	chrNC_019458.2:103311741-103312487:+	--
gene13182	2	0	2	1.2952	0	3	0	0.965793	1.34107	0.423387	1	1	up	no	LOC105616014	lncRNA	chrNC_019466.2:28925680-28937119:-	--
gene13186	5	12	4	7.20111	9	14	8	9.79707	0.735027	-0.444131	0.734359	1	down	no	LOC105609070	lncRNA	chrNC_019466.2:29026999-29044423:-	--
gene13195	53	55	60	56.183	45	45	50	44.2468	1.26976	0.344561	0.63204	1	up	no	LOC105609069	lncRNA	chrNC_019466.2:29464211-29466117:-	--
gene13205	1387	1668	1218	1439.52	1704	1197	1700	1448.27	0.993958	-0.00874375	0.960654	1	down	no	LOC105609191	lncRNA	chrNC_019466.2:31805591-31821728:-	--
gene13207	0	0	0	0	5	5	0	3.07757	#NAME?	#NAME?	0.146707	1	down	no	LOC105609193	lncRNA	chrNC_019466.2:31934930-31940240:+	--
gene13211	2	39	41	27.6563	4	30	0	10.8323	2.55314	1.35227	0.439084	1	up	no	LOC106991347	lncRNA	chrNC_019466.2:32305967-32332740:-	--
gene13215	9	4	28	13.3182	10	0	0	2.93584	4.53644	2.18156	0.336863	1	up	no	LOC105609197	lncRNA	chrNC_019466.2:32489446-32510208:+	--
gene13218	4	8	22	11.1886	2	3	1	1.88393	5.93895	2.57021	0.11414	1	up	no	LOC105616018	lncRNA	chrNC_019466.2:32565873-32598754:+	--
gene13226	73	84	387	177.44	266	166	203	198.721	0.89291	-0.163413	0.900015	1	down	no	LOC105616020	lncRNA	chrNC_019466.2:33870959-33873130:-	--
gene13271	3	0	18	6.72895	8	4	10	6.94612	0.968735	-0.0458254	0.978809	1	down	no	LOC105616029	lncRNA	chrNC_019466.2:39242144-39246742:+	--
gene13273	0	0	0	0	0	4	0	1.28772	#NAME?	#NAME?	0.306989	1	down	no	LOC105616033	lncRNA	chrNC_019466.2:39479780-39563934:-	--
gene13287	2	5	6	4.35575	6	4	0	3.04923	1.42848	0.514479	0.868841	1	up	no	LOC105609787	lncRNA	chrNC_019466.2:42169050-42174215:+	--
gene13305	1	0	0	0.328522	0	1	0	0.321931	1.02047	0.0292384	1	1	up	no	LOC105609782	lncRNA	chrNC_019466.2:43582573-43622028:+	--
gene13316	10	5	16	10.1747	9	1	0	2.96418	3.43255	1.77928	0.362686	1	up	no	LOC105616041	lncRNA	chrNC_019466.2:44789345-44791583:+	--
gene13332	39	50	47	45.6514	40	32	24	29.9885	1.5223	0.606252	0.454597	1	up	no	LOC105607367	lncRNA	chrNC_019466.2:48136138-48156629:+	--
gene13359	37	10	54	32.954	29	30	37	30.4178	1.08338	0.115534	0.857994	1	up	no	LOC105611154	lncRNA	chrNC_019466.2:52494911-52503616:-	--
gene13360	101	28	125	83.0571	59	58	36	47.9084	1.73366	0.793824	0.226706	1	up	no	LOC106991349	lncRNA	chrNC_019466.2:52503722-52531730:-	--
gene13373	0	0	0	0	1	0	0	0.293584	#NAME?	#NAME?	1	1	down	no	LOC105613219	lncRNA	chrNC_019466.2:54732690-55032259:+	--
gene13381	8	5	5	6.00781	9	2	14	7.91973	0.758587	-0.398613	0.808262	1	down	no	LOC106991350	lncRNA	chrNC_019466.2:56448978-56462671:-	--
gene13399	323	319	270	306.098	298	489	359	363.731	0.841551	-0.248878	0.607691	1	down	no	LOC105611702	lncRNA	chrNC_019466.2:59024148-59032246:+	--
gene13431	36	35	55	41.8657	46	48	55	47.161	0.887719	-0.171825	0.842579	1	down	no	LOC105610181	lncRNA	chrNC_019466.2:68439595-68493557:-	--
gene13433	12	5	19	11.789	48	23	21	28.4468	0.414421	-1.27083	0.187651	1	down	no	LOC105610182	lncRNA	chrNC_019466.2:68535059-68659084:+	--
gene13439	0	1	0	0.356849	0	2	0	0.643862	0.554233	-0.851436	0.990221	1	down	no	LOC105610187	lncRNA	chrNC_019466.2:69907721-69919426:+	--
gene13446	3	24	0	9.54995	1	0	0	0.293584	32.5289	5.02365	0.0364625	1	up	no	LOC105616066	lncRNA	chrNC_019466.2:70484119-70486142:+	--
gene13447	56	26	29	36.9285	30	23	37	28.4579	1.29765	0.375907	0.64136	1	up	no	LOC105609296	lncRNA	chrNC_019466.2:70571671-70575055:-	--
gene13449	5	1	0	1.99946	2	0	0	0.587167	3.40526	1.76777	0.654949	1	up	no	LOC105609290	lncRNA	chrNC_019466.2:72446626-72449698:+	--
gene13451	382	202	307	295.536	302	403	565	405.4	0.728998	-0.456014	0.363124	1	down	no	LOC105616070	lncRNA	chrNC_019466.2:72550964-72554363:+	--
gene13468	54	45	59	52.6239	54	56	39	46.7896	1.12469	0.169532	0.819961	1	up	no	LOC105611919	lncRNA	chrNC_019466.2:74216932-74222624:+	--
gene13474	2	7	10	6.34576	19	12	26	18.0465	0.351633	-1.50786	0.197823	1	down	no	LOC105616074	lncRNA	chrNC_019466.2:74745778-74895972:+	--
gene13477	2	0	0	0.657044	1	0	2	0.955529	0.687623	-0.54031	0.995777	1	down	no	LOC105609925	lncRNA	chrNC_019466.2:75400092-75438610:+	--
gene13478	3	0	0	0.985566	0	0	0	0	Inf	Inf	0.350133	1	up	no	LOC105609924	lncRNA	chrNC_019466.2:75417832-75421922:+	--
gene13480	9	5	9	7.61264	17	3	13	10.2594	0.742019	-0.430473	0.754017	1	down	no	LOC105616076	lncRNA	chrNC_019466.2:75730371-75732743:+	--
gene13489	0	1	0	0.356849	0	0	0	0	Inf	Inf	0.953867	1	up	no	LOC105609920	lncRNA	chrNC_019466.2:76459378-76516379:-	--
gene13496	5903	4789	6487	5718.07	7251	6786	4177	5695.87	1.0039	0.00561146	0.992777	1	up	no	LOC105609918	lncRNA	chrNC_019466.2:76924789-76934181:+	--
gene13514	43	33	40	38.6655	17	17	18	16.4213	2.3546	1.23548	0.153874	1	up	no	LOC105616083	lncRNA	chrNC_019466.2:78649146-78653391:+	--
gene13516	121	90	127	112.39	181	220	75	148.786	0.755381	-0.404724	0.47767	1	down	no	LOC106991353	lncRNA	chrNC_019466.2:78834265-78836943:-	--
gene13521	5	27	49	26.9123	40	26	30	30.0427	0.895801	-0.158749	0.890031	1	down	no	LOC105611865	lncRNA	chrNC_019466.2:79299804-79329497:-	--
gene13538	4	1	6	3.5854	0	7	6	4.23935	0.845742	-0.24171	0.966146	1	down	no	LOC105610876	lncRNA	chrNC_019466.2:81567911-81569292:-	--
gene13542	2	6	1	3.11722	4	6	5	4.76078	0.65477	-0.61094	0.748554	1	down	no	LOC105610882	lncRNA	chrNC_019466.2:81882161-81889097:-	--
gene13557	7	7	3	5.75483	8	2	0	2.99253	1.92306	0.943407	0.680427	1	up	no	LOC105616094	lncRNA	chrNC_019466.2:82858304-82859633:+	--
gene13558	0	0	0	0	0	2	0	0.643862	#NAME?	#NAME?	0.469421	1	down	no	LOC105610886	lncRNA	chrNC_019466.2:82876855-82896485:+	--
gene13562	144	50	113	101.205	112	69	64	76.2768	1.32682	0.407968	0.507889	1	up	no	LOC101110771	lncRNA	chrNC_019466.2:83071080-83119905:+	--
gene13567	364	174	466	330.364	429	305	259	309.858	1.06618	0.0924466	0.827272	1	up	no	LOC106991354	lncRNA	chrNC_019466.2:83898604-83904159:+	--
gene13575	71	63	131	87.6056	122	107	114	107.995	0.811203	-0.301865	0.642872	1	down	no	LOC105609758	lncRNA	chrNC_019466.2:85828621-85829320:+	--
gene13594	165	139	171	158.37	189	233	176	188.748	0.839055	-0.253162	0.650331	1	down	no	LOC105610328	lncRNA	chrNC_019466.2:88790303-88793878:-	--
gene13600	6	15	3	8.2811	10	10	0	6.15515	1.34539	0.42803	0.847344	1	up	no	LOC105610323	lncRNA	chrNC_019466.2:89165382-89168772:+	--
gene13601	0	3	0	1.07055	4	0	4	2.49822	0.428523	-1.22255	0.632577	1	down	no	LOC105610322	lncRNA	chrNC_019466.2:89254459-89260701:+	--
gene13603	0	0	0	0	4	5	0	2.78399	#NAME?	#NAME?	0.165462	1	down	no	LOC105610319	lncRNA	chrNC_019466.2:89489061-89493710:-	--
gene13626	414	569	462	486.469	496	403	187	337.247	1.44247	0.52854	0.286321	1	up	no	LOC105611737	lncRNA	chrNC_019466.2:93450297-93451568:+	--
gene13631	13	11	3	9.15336	23	1	10	10.3841	0.88148	-0.182001	0.862988	1	down	no	LOC105611731	lncRNA	chrNC_019466.2:93798775-93804920:+	--
gene13636	420	463	100	335.108	190	288	127	190.53	1.75882	0.814605	0.142627	1	up	no	LOC106991356	lncRNA	chrNC_019466.2:94215768-94217599:-	--
gene13646	21	26	12	20.006	19	12	13	13.7439	1.45562	0.541638	0.630587	1	up	no	LOC106991374	lncRNA	chrNC_019467.2:1972849-1979336:-	--
gene13676	64	63	172	98.3881	67	58	127	80.3756	1.2241	0.291727	0.599816	1	up	no	LOC105616128	lncRNA	chrNC_019467.2:12694497-12696036:+	--
gene13681	4	13	6	7.86759	5	15	0	6.29688	1.24944	0.321284	0.895819	1	up	no	LOC105616131	lncRNA	chrNC_019467.2:13477615-13500012:-	--
gene13690	10	0	2	3.92337	10	5	0	4.54549	0.863135	-0.212342	0.926533	1	down	no	LOC105613882	lncRNA	chrNC_019467.2:14860603-14867701:+	--
gene13691	19	14	43	24.9581	36	25	36	30.5323	0.817433	-0.290827	0.765776	1	down	no	LOC101109889	lncRNA	chrNC_019467.2:15000064-15018295:+	--
gene13694	29	51	47	42.7231	69	26	64	49.8097	0.857725	-0.221412	0.753102	1	down	no	LOC105612552	lncRNA	chrNC_019467.2:15211063-15220651:+	--
gene1372	4	30	14	16.4866	28	14	4	14.0513	1.17332	0.230598	0.906172	1	up	no	LOC105615926	lncRNA	chrNC_019458.2:104570224-104592003:+	--
gene13724	1	0	3	1.28575	0	2	0	0.643862	1.99694	0.99779	0.850939	1	up	no	LOC105608010	lncRNA	chrNC_019467.2:18831331-18836472:+	--
gene13739	132	79	80	97.0821	150	122	136	128.325	0.756531	-0.402529	0.49895	1	down	no	LOC105608011	lncRNA	chrNC_019467.2:19729426-19747966:-	--
gene13741	200	158	172	176.968	202	211	187	189.123	0.935728	-0.0958394	0.866715	1	down	no	LOC105608014	lncRNA	chrNC_019467.2:19752758-19786253:-	--
gene13743	375	220	438	341.458	402	544	479	451.687	0.755962	-0.403614	0.407486	1	down	no	LOC105608013	lncRNA	chrNC_019467.2:19801384-19830158:-	--
gene13744	65	52	69	61.9264	82	101	138	102.263	0.60556	-0.723659	0.271456	1	down	no	LOC105608012	lncRNA	chrNC_019467.2:19830174-19870441:+	--
gene13746	4	0	4	2.5904	4	3	4	3.46402	0.747801	-0.419274	0.890987	1	down	no	LOC105608016	lncRNA	chrNC_019467.2:20158120-20230370:+	--
gene13747	4	1	0	1.67094	2	2	0	1.23103	1.35735	0.440792	1	1	up	no	LOC105608015	lncRNA	chrNC_019467.2:20380697-20385060:+	--
gene13759	28	0	2	9.83677	9	16	4	9.11704	1.07894	0.109619	0.838844	1	up	no	LOC105608773	lncRNA	chrNC_019467.2:21616062-21631297:-	--
gene13772	878	823	570	764.003	579	1023	1355	947.788	0.806091	-0.310986	0.481562	1	down	no	LOC106991377	lncRNA	chrNC_019467.2:22143719-22150344:+	--
gene13774	3	1	4	2.61872	17	8	2	8.22831	0.318257	-1.65173	0.317551	1	down	no	LOC105616150	lncRNA	chrNC_019467.2:22348210-22371996:+	--
gene13775	14	3	6	7.58432	11	19	6	11.3319	0.669286	-0.579304	0.671403	1	down	no	LOC105608777	lncRNA	chrNC_019467.2:22468586-22661063:+	--
gene13776	0	1	0	0.356849	0	0	0	0	Inf	Inf	0.953867	1	up	no	LOC105608775	lncRNA	chrNC_019467.2:22622317-22643331:-	--
gene13777	6	1	0	2.32798	12	1	1	4.17591	0.557479	-0.843011	0.675166	1	down	no	LOC105608779	lncRNA	chrNC_019467.2:22683696-22685010:+	--
gene13778	2	2	0	1.37074	3	0	0	0.880751	1.55633	0.638151	1	1	up	no	LOC105608780	lncRNA	chrNC_019467.2:22777048-22797470:-	--
gene13794	1	6	29	11.7228	5	8	0	4.04337	2.89928	1.53569	0.288612	1	up	no	LOC105612442	lncRNA	chrNC_019467.2:24932545-24935827:-	--
gene13798	0	0	12	3.82892	6	2	8	5.05314	0.757731	-0.400243	0.986218	1	down	no	LOC105616153	lncRNA	chrNC_019467.2:25316230-25318117:-	--
gene13811	87	63	122	89.9903	99	59	29	57.6569	1.56079	0.642276	0.335019	1	up	no	LOC105611533	lncRNA	chrNC_019467.2:26654740-27140904:+	--
gene13813	15	26	22	21.2256	19	25	22	20.9078	1.0152	0.0217672	1	1	up	no	LOC105616157	lncRNA	chrNC_019467.2:26924140-26927767:+	--
gene13814	29	54	39	41.241	28	28	31	27.4946	1.49997	0.584933	0.480676	1	up	no	LOC106991378	lncRNA	chrNC_019467.2:26971749-26980960:+	--
gene13822	4	0	12	5.14301	3	1	0	1.20268	4.27629	2.09636	0.365027	1	up	no	LOC105616159	lncRNA	chrNC_019467.2:28329057-28333316:+	--
gene13826	14	21	60	31.2378	15	19	42	24.4213	1.27912	0.355152	0.643791	1	up	no	LOC105616164	lncRNA	chrNC_019467.2:28816738-28824021:-	--
gene13832	28	27	14	23.3006	24	52	17	29.4129	0.792189	-0.336083	0.6994	1	down	no	LOC106991357	lncRNA	chrNC_019467.2:29289239-29397424:-	--
gene13839	0	0	0	0	0	1	0	0.321931	#NAME?	#NAME?	1	1	down	no	LOC105610265	lncRNA	chrNC_019467.2:30113643-30131060:-	--
gene13850	0	0	1	0.319077	0	0	0	0	Inf	Inf	0.970101	1	up	no	LOC106991380	lncRNA	chrNC_019467.2:30896489-30905884:-	--
gene13852	3	0	0	0.985566	0	0	12	3.97167	0.248149	-2.01072	0.421357	1	down	no	LOC105610257	lncRNA	chrNC_019467.2:31106231-31109940:+	--
gene13853	0	0	4	1.27631	3	0	4	2.20464	0.578919	-0.788568	0.817269	1	down	no	LOC105610256	lncRNA	chrNC_019467.2:31112978-31115008:+	--
gene13855	32	145	35	73.4235	64	37	30	40.63	1.80713	0.853698	0.284275	1	up	no	LOC105616168	lncRNA	chrNC_019467.2:31206186-31211477:+	--
gene13859	45	40	83	55.5408	78	46	71	61.2074	0.90742	-0.140157	0.860401	1	down	no	LOC105610254	lncRNA	chrNC_019467.2:31677183-31687899:+	--
gene1386	2	0	0	0.657044	1	0	0	0.293584	2.23801	1.16222	0.946092	1	up	no	LOC101105119	lncRNA	chrNC_019458.2:104837724-104862289:-	--
gene13874	6	0	4	3.24744	4	0	0	1.17433	2.76534	1.46746	0.62319	1	up	no	LOC105609570	lncRNA	chrNC_019467.2:32823115-32832537:+	--
gene1388	3	0	2	1.62372	0	0	0	0	Inf	Inf	0.287484	1	up	no	LOC105615960	lncRNA	chrNC_019458.2:104939337-104941646:-	--
gene13891	21	23	21	21.8071	11	17	9	11.681	1.86689	0.900635	0.386816	1	up	no	LOC105609560	lncRNA	chrNC_019467.2:34785679-34809488:-	--
gene13895	912	1666	498	1053.02	707	2553	926	1335.93	0.78823	-0.343311	0.631579	1	down	no	LOC105609559	lncRNA	chrNC_019467.2:35381434-35394087:-	--
gene13898	39	63	67	56.672	30	17	27	23.2166	2.44101	1.28748	0.100199	1	up	no	LOC105611671	lncRNA	chrNC_019467.2:35701368-35711123:-	--
gene13921	795	770	615	732.181	600	706	777	660.599	1.10836	0.148426	0.704201	1	up	no	LOC106991381	lncRNA	chrNC_019467.2:36516555-36525751:+	--
gene13923	19	28	17	21.658	23	18	24	20.4905	1.05698	0.0799436	0.967823	1	up	no	LOC106990345	lncRNA	chrNC_019467.2:36539294-36543083:+	--
gene13951	0	5	10	4.97502	18	7	2	8.19997	0.606712	-0.720917	0.622435	1	down	no	LOC105609591	lncRNA	chrNC_019467.2:48333081-48367013:+	--
gene13952	0	0	0	0	6	0	0	1.7615	#NAME?	#NAME?	0.233383	1	down	no	LOC106991372	lncRNA	chrNC_019467.2:48420945-48425365:+	--
gene13954	0	6	5	3.73648	11	12	17	12.7191	0.293769	-1.76725	0.200635	1	down	no	LOC106991383	lncRNA	chrNC_019467.2:49148154-49149413:-	--
gene13964	82	44	56	60.5085	120	115	136	117.264	0.516001	-0.954556	0.133424	1	down	no	LOC106991384	lncRNA	chrNC_019467.2:51028149-51029788:+	--
gene13969	0	0	0	0	0	2	0	0.643862	#NAME?	#NAME?	0.469421	1	down	no	LOC105607744	lncRNA	chrNC_019467.2:51785556-51799742:+	--
gene13970	58	91	7	53.7611	8	38	100	47.6793	1.12756	0.173199	0.920643	1	up	no	LOC105607741	lncRNA	chrNC_019467.2:52325153-52333891:-	--
gene13973	0	0	0	0	1	0	0	0.293584	#NAME?	#NAME?	1	1	down	no	LOC105607740	lncRNA	chrNC_019467.2:52507558-52519894:-	--
gene13982	1	0	2	0.966676	0	0	0	0	Inf	Inf	0.361923	1	up	no	LOC106991385	lncRNA	chrNC_019467.2:54844402-54850381:-	--
gene13984	72	60	102	77.6104	116	99	69	88.764	0.874346	-0.193725	0.766117	1	down	no	LOC105607736	lncRNA	chrNC_019467.2:54948906-54950318:+	--
gene13986	0	1	0	0.356849	0	4	0	1.28772	0.277116	-1.85144	0.619147	1	down	no	LOC105607735	lncRNA	chrNC_019467.2:55173260-55250716:+	--
gene13988	25	9	13	15.5727	32	7	24	19.5915	0.794868	-0.331212	0.746889	1	down	no	LOC105607734	lncRNA	chrNC_019467.2:55883198-56031596:+	--
gene14006	2	3	3	2.68482	8	3	9	6.29321	0.426622	-1.22897	0.496887	1	down	no	LOC106991358	lncRNA	chrNC_019467.2:67078676-67089691:+	--
gene14014	25	22	6	17.9782	7	15	51	23.7636	0.756542	-0.402508	0.667235	1	down	no	LOC105616202	lncRNA	chrNC_019467.2:69065991-69069608:+	--
gene14021	26	30	30	28.8194	39	33	9	25.0522	1.15037	0.202099	0.85579	1	up	no	LOC105616207	lncRNA	chrNC_019467.2:69594795-69608208:+	--
gene14038	0	0	0	0	5	3	27	11.37	#NAME?	#NAME?	0.00516648	0.856877	down	yes	LOC105616213	lncRNA	chrNC_019467.2:71336899-71351164:+	--
gene14041	0	0	2	0.638154	0	0	0	0	Inf	Inf	0.431169	1	up	no	LOC106991389	lncRNA	chrNC_019467.2:71596864-71599661:-	--
gene14055	0	2	0	0.713699	0	7	0	2.25352	0.316704	-1.65879	0.564797	1	down	no	LOC106991391	lncRNA	chrNC_019467.2:73335758-73343603:-	--
gene14060	0	0	0	0	6	3	1	3.05827	#NAME?	#NAME?	0.147018	1	down	no	LOC105616222	lncRNA	chrNC_019467.2:74286473-74305382:+	--
gene14067	18	23	9	16.9926	30	11	21	19.2992	0.880484	-0.183631	0.832542	1	down	no	LOC105616225	lncRNA	chrNC_019467.2:75280698-75285106:+	--
gene14069	5	5	1	3.74593	2	3	4	2.87685	1.3021	0.380835	0.923969	1	up	no	LOC105616226	lncRNA	chrNC_019467.2:75377249-75379511:+	--
gene14077	1	0	0	0.328522	0	0	0	0	Inf	Inf	0.970101	1	up	no	LOC105616228	lncRNA	chrNC_019467.2:75973068-75990471:+	--
gene14083	6	5	8	6.30799	6	2	24	10.3487	0.609544	-0.714197	0.623439	1	down	no	LOC105616229	lncRNA	chrNC_019467.2:76367299-76368377:+	--
gene14090	1	0	5	1.92391	2	2	3	2.22395	0.865087	-0.209083	1	1	down	no	LOC105616237	lncRNA	chrNC_019467.2:77568454-77577467:+	--
gene14094	43	111	68	75.4339	72	79	111	83.3085	0.905477	-0.14325	0.816948	1	down	no	LOC106991360	lncRNA	chrNC_019467.2:78032703-78034262:-	--
gene14105	29	25	27	27.0634	46	14	17	23.6384	1.14489	0.195212	0.871111	1	up	no	LOC105607421	lncRNA	chrNC_019467.2:81666924-81675336:+	--
gene14114	1	0	0	0.328522	0	0	0	0	Inf	Inf	0.970101	1	up	no	LOC105607413	lncRNA	chrNC_019467.2:83694813-83703388:-	--
gene14115	0	1	2	0.995003	5	3	0	2.43371	0.408842	-1.29038	0.637354	1	down	no	LOC105607410	lncRNA	chrNC_019467.2:83851656-83856759:-	--
gene14123	0	0	0	0	0	2	0	0.643862	#NAME?	#NAME?	0.469421	1	down	no	LOC105616243	lncRNA	chrNC_019467.2:84548971-84563749:-	--
gene14125	5	6	11	7.29355	8	7	14	9.2358	0.789704	-0.340616	0.834727	1	down	no	LOC106991393	lncRNA	chrNC_019467.2:84569488-84570561:+	--
gene14179	0	0	4	1.27631	0	0	0	0	Inf	Inf	0.307643	1	up	no	LOC105616279	lncRNA	chrNC_019468.2:5214116-5221406:-	--
gene14180	2	0	3	1.61427	0	0	0	0	Inf	Inf	0.286377	1	up	no	LOC105616280	lncRNA	chrNC_019468.2:5243502-5243806:-	--
gene14182	0	0	5	1.59538	0	5	0	1.60965	0.991135	-0.0128465	1	1	down	no	LOC101121108	lncRNA	chrNC_019468.2:5343647-5348078:+	--
gene14187	163	180	173	172.982	236	123	99	141.65	1.2212	0.288298	0.635817	1	up	no	LOC106990526	lncRNA	chrNC_019468.2:5804824-5816376:+	--
gene14196	160	131	121	137.919	125	126	57	96.1267	1.43476	0.520813	0.385153	1	up	no	LOC105612047	lncRNA	chrNC_019468.2:7179230-7186264:+	--
gene14205	12	28	30	23.5064	45	50	25	37.5821	0.625466	-0.676996	0.408836	1	down	no	LOC105612366	lncRNA	chrNC_019468.2:7622489-7628992:-	--
gene14207	37	142	62	82.6107	52	82	46	56.8894	1.45213	0.538168	0.452094	1	up	no	LOC105616286	lncRNA	chrNC_019468.2:7759422-7764201:+	--
gene14208	76	52	12	47.3527	47	41	39	39.9055	1.18662	0.24686	0.76383	1	up	no	LOC106991409	lncRNA	chrNC_019468.2:7882668-7883714:+	--
gene1421	1	0	0	0.328522	0	2	1	0.974834	0.337003	-1.56917	0.760157	1	down	no	LOC106990863	lncRNA	chrNC_019458.2:106262694-106266293:-	--
gene14214	2	1	7	3.24743	3	2	0	1.52461	2.13	1.09086	0.707852	1	up	no	LOC105612370	lncRNA	chrNC_019468.2:8306534-8322273:+	--
gene14242	17	21	20	19.4602	9	20	11	12.7216	1.5297	0.613253	0.560572	1	up	no	LOC105616287	lncRNA	chrNC_019468.2:9246630-9248913:-	--
gene14251	0	4	2	2.06555	1	0	0	0.293584	7.03565	2.81468	0.486061	1	up	no	LOC105616288	lncRNA	chrNC_019468.2:9917516-9937425:+	--
gene1429	0	0	0	0	0	14	0	4.50703	#NAME?	#NAME?	0.0860077	1	down	no	LOC101113384	lncRNA	chrNC_019458.2:106710121-106716905:+	--
gene14294	1	0	2	0.966676	5	4	14	7.38926	0.130822	-2.93433	0.154631	1	down	no	LOC105606845	lncRNA	chrNC_019468.2:13014575-13017570:+	--
gene14295	32	30	30	30.7905	28	24	25	24.221	1.27123	0.346226	0.700975	1	up	no	LOC105616296	lncRNA	chrNC_019468.2:13236391-13276202:-	--
gene14302	1	0	0	0.328522	0	0	0	0	Inf	Inf	0.970101	1	up	no	LOC106991412	lncRNA	chrNC_019468.2:13591378-13594955:+	--
gene14313	52	12	22	28.385	202	54	535	253.758	0.111858	-3.16025	0.00100375	0.375664	down	yes	LOC101111303	lncRNA	chrNC_019468.2:13957104-13971804:+	--
gene14319	0	0	1	0.319077	0	0	0	0	Inf	Inf	0.970101	1	up	no	LOC105616299	lncRNA	chrNC_019468.2:14090425-14092475:-	--
gene14328	85	67	120	90.1225	89	210	62	114.255	0.788786	-0.342295	0.609218	1	down	no	LOC105606855	lncRNA	chrNC_019468.2:14337086-14339969:-	--
gene14331	17	12	19	15.9295	46	51	1	30.2543	0.526521	-0.925437	0.317489	1	down	no	LOC105606856	lncRNA	chrNC_019468.2:14407200-14409615:-	--
gene14349	0	0	0	0	1	0	0	0.293584	#NAME?	#NAME?	1	1	down	no	LOC105606862	lncRNA	chrNC_019468.2:15496639-15507665:-	--
gene14376	0	9	7	5.44518	0	0	0	0	Inf	Inf	0.0719469	1	up	no	LOC105606871	lncRNA	chrNC_019468.2:17992077-18015666:+	--
gene14390	0	0	3	0.957231	0	0	0	0	Inf	Inf	0.344164	1	up	no	LOC105616308	lncRNA	chrNC_019468.2:19086027-19093011:-	--
gene14407	0	0	5	1.59538	5	4	0	2.75564	0.578952	-0.788484	0.796466	1	down	no	LOC105610233	lncRNA	chrNC_019468.2:19643522-19644775:+	--
gene14459	55	48	47	50.1941	67	42	69	56.0283	0.89587	-0.158639	0.82813	1	down	no	LOC105611240	lncRNA	chrNC_019468.2:21692564-21695997:+	--
gene14466	5	4	2	3.70816	3	0	0	0.880751	4.21023	2.0739	0.47986	1	up	no	LOC105611242	lncRNA	chrNC_019468.2:22076530-22077800:-	--
gene14467	57	65	146	88.5062	153	63	133	109.219	0.810353	-0.303378	0.631759	1	down	no	LOC105611243	lncRNA	chrNC_019468.2:22085246-22088728:+	--
gene14499	0	0	0	0	1	1	0	0.615515	#NAME?	#NAME?	0.530346	1	down	no	LOC105611251	lncRNA	chrNC_019468.2:23033342-23050103:+	--
gene14500	2	1	10	4.20466	6	4	0	3.04923	1.37893	0.463547	0.867809	1	up	no	LOC105616320	lncRNA	chrNC_019468.2:23093027-23094112:-	--
gene14503	12	11	58	26.3741	33	27	18	24.3379	1.08366	0.115915	0.859241	1	up	no	LOC106991415	lncRNA	chrNC_019468.2:23209331-23218875:-	--
gene14549	26	61	31	40.2008	37	46	55	43.8749	0.916259	-0.126173	0.861195	1	down	no	LOC106991416	lncRNA	chrNC_019468.2:24347417-24349118:-	--
gene14573	0	9	0	3.21164	0	0	0	0	Inf	Inf	0.182332	1	up	no	LOC105610744	lncRNA	chrNC_019468.2:25260344-25263436:+	--
gene14576	0	5	6	3.69871	0	4	0	1.28772	2.87228	1.5222	0.568396	1	up	no	LOC106991417	lncRNA	chrNC_019468.2:25632044-25635900:-	--
gene14586	101	98	152	116.652	140	54	127	100.519	1.16049	0.214731	0.718057	1	up	no	LOC105616327	lncRNA	chrNC_019468.2:25825762-25843684:-	--
gene14602	3	0	3	1.9428	2	0	0	0.587167	3.30876	1.72629	0.653001	1	up	no	LOC105607816	lncRNA	chrNC_019468.2:26050141-26053354:+	--
gene14617	4	11	1	5.55851	10	6	0	4.86742	1.14198	0.19154	1	1	up	no	LOC105616328	lncRNA	chrNC_019468.2:26220207-26223319:+	--
gene14618	110	87	137	110.897	111	56	34	61.869	1.79245	0.84193	0.195924	1	up	no	LOC105607815	lncRNA	chrNC_019468.2:26274488-26387599:-	--
gene14625	45	19	14	26.0307	51	29	26	32.914	0.790869	-0.33849	0.679122	1	down	no	LOC106991418	lncRNA	chrNC_019468.2:26390457-26391668:-	--
gene14699	5	8	9	7.3691	1	4	1	1.91228	3.85357	1.94619	0.304343	1	up	no	LOC105607806	lncRNA	chrNC_019468.2:27289766-27298126:+	--
gene14747	66	180	115	122.609	134	166	132	136.469	0.898439	-0.154508	0.790905	1	down	no	LOC105616336	lncRNA	chrNC_019468.2:28735751-28747936:-	--
gene1475	7	37	31	25.3945	10	24	15	15.6268	1.62506	0.700495	0.470152	1	up	no	LOC106990622	lncRNA	chrNC_019458.2:108233848-108321065:-	--
gene14761	4	6	19	9.51765	16	18	3	11.485	0.828701	-0.271076	0.845395	1	down	no	LOC105616340	lncRNA	chrNC_019468.2:29766589-29946920:-	--
gene14774	7	0	1	2.61873	5	5	0	3.07757	0.850908	-0.232926	0.949395	1	down	no	LOC105611613	lncRNA	chrNC_019468.2:31964150-31968821:-	--
gene14788	175	220	207	202.047	257	299	172	228.636	0.883708	-0.178358	0.718142	1	down	no	LOC105616344	lncRNA	chrNC_019468.2:32728106-32729840:-	--
gene14800	15	5	13	10.8601	17	10	0	8.21023	1.32275	0.403539	0.793823	1	up	no	LOC105611623	lncRNA	chrNC_019468.2:33252301-33253958:-	--
gene14833	109	121	85	106.109	61	106	65	73.5465	1.44275	0.528821	0.3956	1	up	no	LOC105616347	lncRNA	chrNC_019468.2:34215051-34216231:-	--
gene14837	9	29	4	14.5816	17	14	0	9.49795	1.53524	0.618464	0.66401	1	up	no	LOC105608394	lncRNA	chrNC_019468.2:34343983-34358904:+	--
gene14849	0	0	2	0.638154	0	0	0	0	Inf	Inf	0.431169	1	up	no	LOC105616351	lncRNA	chrNC_019468.2:34742689-34745509:+	--
gene14885	1	14	7	7.55795	6	8	5	5.99181	1.26138	0.335003	0.883855	1	up	no	LOC105616355	lncRNA	chrNC_019468.2:35964995-35969800:+	--
gene14893	0	3	0	1.07055	0	2	0	0.643862	1.6627	0.733527	1	1	up	no	LOC106991422	lncRNA	chrNC_019468.2:36206398-36212587:-	--
gene14904	23	7	26	18.3499	18	13	25	17.7439	1.03415	0.0484511	0.952935	1	up	no	LOC105608413	lncRNA	chrNC_019468.2:36724993-36731672:-	--
gene14906	0	0	5	1.59538	0	2	0	0.643862	2.47784	1.30908	0.738828	1	up	no	LOC105608414	lncRNA	chrNC_019468.2:36831493-36833373:-	--
gene14909	258	88	192	177.424	241	100	176	161.198	1.10066	0.138369	0.789263	1	up	no	LOC105608415	lncRNA	chrNC_019468.2:36849818-36854674:+	--
gene14929	552	546	537	547.528	287	263	242	249.022	2.19872	1.13666	0.0124907	1	up	no	LOC105608416	lncRNA	chrNC_019468.2:37436633-37443540:-	--
gene14944	74	62	94	76.4285	58	64	84	65.4331	1.16804	0.22409	0.712528	1	up	no	LOC105616363	lncRNA	chrNC_019468.2:38069120-38073160:+	--
gene14951	10	13	17	13.3486	18	5	22	14.1756	0.941661	-0.0867204	0.95723	1	down	no	LOC105610172	lncRNA	chrNC_019468.2:38272028-38284077:+	--
gene14953	92	71	78	80.4483	92	86	78	80.5116	0.999214	-0.0011347	1	1	down	no	LOC105616364	lncRNA	chrNC_019468.2:38302353-38336377:+	--
gene14957	15	10	19	14.5588	10	6	11	8.50812	1.71116	0.774977	0.517034	1	up	no	LOC105610170	lncRNA	chrNC_019468.2:38478959-38487277:-	--
gene14961	10	19	10	13.2561	15	12	8	10.9147	1.21452	0.280386	0.86177	1	up	no	LOC105616365	lncRNA	chrNC_019468.2:38593111-38594105:+	--
gene14983	152	109	336	196.042	260	202	181	201.268	0.974034	-0.0379556	0.992347	1	down	no	LOC105610169	lncRNA	chrNC_019468.2:39027848-39029819:+	--
gene15006	25	16	24	21.5805	14	11	7	9.96822	2.16493	1.11432	0.295359	1	up	no	LOC105610163	lncRNA	chrNC_019468.2:39625302-39639293:-	--
gene15007	0	0	2	0.638154	0	0	0	0	Inf	Inf	0.431169	1	up	no	LOC106991425	lncRNA	chrNC_019468.2:39635185-39638620:+	--
gene1501	9	24	12	15.35	34	12	3	14.8379	1.03451	0.0489489	0.976598	1	up	no	LOC105616119	lncRNA	chrNC_019458.2:109256319-109256975:+	--
gene15014	3	4	4	3.68927	13	3	0	4.78238	0.77143	-0.374393	0.826274	1	down	no	LOC105610161	lncRNA	chrNC_019468.2:39813811-39816823:+	--
gene15027	4	0	18	7.05747	0	12	20	10.4826	0.673255	-0.570776	0.831443	1	down	no	LOC106991426	lncRNA	chrNC_019468.2:40072553-40082171:-	--
gene1504	8	17	23	16.0334	15	4	0	5.69148	2.81709	1.4942	0.333128	1	up	no	LOC105616120	lncRNA	chrNC_019458.2:109313422-109313889:-	--
gene1509	152	156	289	197.817	307	132	193	196.503	1.00669	0.0096172	0.994468	1	up	no	LOC105612162	lncRNA	chrNC_019458.2:109423582-109426615:-	--
gene15091	5	14	5	8.23388	5	3	8	5.08149	1.62037	0.696321	0.687262	1	up	no	LOC105611406	lncRNA	chrNC_019468.2:41441876-41442840:-	--
gene15126	5	18	15	12.8521	1	1	6	2.60135	4.94053	2.30467	0.120809	1	up	no	LOC105611403	lncRNA	chrNC_019468.2:42167774-42170802:+	--
gene15127	0	0	0	0	5	0	0	1.46792	#NAME?	#NAME?	0.26194	1	down	no	LOC106991428	lncRNA	chrNC_019468.2:42169819-42171432:-	--
gene15147	2	0	0	0.657044	3	0	1	1.21172	0.542239	-0.882999	0.839391	1	down	no	LOC106991430	lncRNA	chrNC_019468.2:42386278-42402962:+	--
gene15160	1	0	3	1.28575	1	0	0	0.293584	4.37951	2.13077	0.627102	1	up	no	LOC105616379	lncRNA	chrNC_019468.2:42623315-42625323:+	--
gene15161	17	14	25	18.5577	14	20	9	13.5275	1.37184	0.456117	0.666397	1	up	no	LOC106991431	lncRNA	chrNC_019468.2:42676741-42680432:-	--
gene15162	23	23	29	25.0168	26	16	8	15.4318	1.62111	0.696984	0.488936	1	up	no	LOC105616380	lncRNA	chrNC_019468.2:42680574-42693341:-	--
gene15181	79	133	77	97.9831	54	37	17	33.3915	2.93437	1.55305	0.027022	1	up	no	LOC105616384	lncRNA	chrNC_019468.2:43299375-43314246:-	--
gene15196	2	6	0	2.79814	1	3	0	1.25938	2.22185	1.15176	0.749076	1	up	no	LOC105612017	lncRNA	chrNC_019468.2:43675605-43681154:+	--
gene15246	2	0	0	0.657044	3	0	0	0.880751	0.746004	-0.422745	1	1	down	no	LOC106991434	lncRNA	chrNC_019468.2:45753591-45760412:-	--
gene15253	136	142	179	152.466	84	190	103	119.918	1.27142	0.346442	0.523875	1	up	no	LOC105612788	lncRNA	chrNC_019468.2:46273732-46275424:-	--
gene15255	446	315	290	351.461	407	588	500	474.27	0.741056	-0.432346	0.351218	1	down	no	LOC106991435	lncRNA	chrNC_019468.2:46287792-46294396:+	--
gene15260	2	12	4	6.21554	8	12	0	6.21184	1.0006	0.000859879	0.993551	1	up	no	LOC105612789	lncRNA	chrNC_019468.2:46526121-46539344:+	--
gene15261	0	0	2	0.638154	6	3	0	2.72729	0.233988	-2.09549	0.460859	1	down	no	LOC106991436	lncRNA	chrNC_019468.2:46548093-46550309:+	--
gene15307	16	20	18	18.1367	6	11	10	8.61247	2.10587	1.07442	0.339648	1	up	no	LOC105612385	lncRNA	chrNC_019468.2:48859807-48860497:+	--
gene15311	3	10	3	5.51129	3	4	17	7.79501	0.707028	-0.500161	0.752168	1	down	no	LOC105616400	lncRNA	chrNC_019468.2:49118972-49127063:+	--
gene15320	182	55	91	108.454	66	61	239	118.117	0.918191	-0.123134	0.867205	1	down	no	LOC105612390	lncRNA	chrNC_019468.2:49411665-49414495:+	--
gene15364	5	11	14	10.035	16	11	1	8.56955	1.17101	0.227753	0.918811	1	up	no	LOC105606267	lncRNA	chrNC_019468.2:50229503-50230904:+	--
gene15375	4	0	13	5.46209	6	3	5	4.38216	1.24644	0.317811	0.877497	1	up	no	LOC105606270	lncRNA	chrNC_019468.2:50360984-50364242:+	--
gene15378	21	18	4	14.5986	19	3	0	6.54388	2.23087	1.15761	0.553144	1	up	no	LOC105616404	lncRNA	chrNC_019468.2:50462574-50463870:-	--
gene15380	0	0	0	0	3	1	0	1.20268	#NAME?	#NAME?	0.300208	1	down	no	LOC105616405	lncRNA	chrNC_019468.2:50523450-50524653:+	--
gene15405	20	13	63	31.3113	51	23	52	39.5877	0.790935	-0.338369	0.763553	1	down	no	LOC105616411	lncRNA	chrNC_019468.2:51833348-52243549:+	--
gene15406	0	1	0	0.356849	0	0	0	0	Inf	Inf	0.953867	1	up	no	LOC106991438	lncRNA	chrNC_019468.2:52215243-52224715:-	--
gene15418	0	0	0	0	1	0	0	0.293584	#NAME?	#NAME?	1	1	down	no	LOC105606278	lncRNA	chrNC_019468.2:52791953-52792961:-	--
gene15419	0	0	0	0	0	1	3	1.31485	#NAME?	#NAME?	0.313463	1	down	no	LOC105606280	lncRNA	chrNC_019468.2:52835324-52839336:+	--
gene15433	0	0	1	0.319077	0	0	0	0	Inf	Inf	0.970101	1	up	no	LOC105606284	lncRNA	chrNC_019468.2:53197380-53199102:+	--
gene15434	5	3	9	5.58485	1	8	10	6.17876	0.903879	-0.145798	0.990555	1	down	no	LOC105606285	lncRNA	chrNC_019468.2:53203389-53210307:+	--
gene15438	10	5	2	5.70762	0	0	0	0	Inf	Inf	0.063088	1	up	no	LOC105606289	lncRNA	chrNC_019468.2:53628272-53634044:+	--
gene15440	148	156	99	135.878	134	88	44	82.2329	1.65236	0.724528	0.247294	1	up	no	LOC105606290	lncRNA	chrNC_019468.2:53742147-53744609:+	--
gene15450	709	824	811	785.737	898	577	314	553.318	1.42005	0.505939	0.314914	1	up	no	LOC101104162	lncRNA	chrNC_019468.2:54135732-54140275:-	--
gene15451	5	0	0	1.64261	0	6	0	1.93159	0.850394	-0.233796	1	1	down	no	LOC105606293	lncRNA	chrNC_019468.2:54140307-54149815:+	--
gene15452	0	0	4	1.27631	2	0	3	1.58009	0.807746	-0.308026	0.996263	1	down	no	LOC105616421	lncRNA	chrNC_019468.2:54151911-54154136:+	--
gene15463	54	9	33	31.4814	28	25	23	23.881	1.31826	0.398636	0.629876	1	up	no	LOC105616423	lncRNA	chrNC_019468.2:54410266-54412861:+	--
gene15485	165	172	182	173.656	188	188	228	191.178	0.908346	-0.138686	0.807772	1	down	no	LOC105616426	lncRNA	chrNC_019468.2:54754225-54759714:-	--
gene15560	1	4	5	3.3513	5	1	0	1.78985	1.87239	0.904885	0.785264	1	up	no	LOC105616444	lncRNA	chrNC_019468.2:57339425-57493340:+	--
gene15561	5	0	7	3.87615	4	4	7	4.77887	0.811102	-0.302045	0.923571	1	down	no	LOC105616443	lncRNA	chrNC_019468.2:57360474-57362545:+	--
gene15567	5	1	13	6.14746	7	7	2	4.97055	1.23678	0.306586	0.878998	1	up	no	LOC106991441	lncRNA	chrNC_019468.2:59415098-59434178:-	--
gene15571	1	0	1	0.647599	5	0	0	1.46792	0.441168	-1.1806	0.728652	1	down	no	LOC105606330	lncRNA	chrNC_019468.2:59682711-59695922:-	--
gene15574	13	5	8	8.60765	6	9	1	4.98985	1.72503	0.786622	0.621895	1	up	no	LOC105610551	lncRNA	chrNC_019468.2:60057446-60061072:+	--
gene15579	3	0	0	0.985566	0	0	0	0	Inf	Inf	0.350133	1	up	no	LOC105610550	lncRNA	chrNC_019468.2:60374594-60377601:-	--
gene15582	19	40	13	24.6639	23	9	40	22.8887	1.07756	0.107764	0.944692	1	up	no	LOC105610548	lncRNA	chrNC_019468.2:60510516-60512079:-	--
gene15584	1	0	3	1.28575	4	4	0	2.46206	0.522227	-0.937252	0.747046	1	down	no	LOC105610547	lncRNA	chrNC_019468.2:60552242-60574894:-	--
gene15589	0	0	3	0.957231	0	0	10	3.30973	0.289218	-1.78977	0.515832	1	down	no	LOC105610545	lncRNA	chrNC_019468.2:60725425-60735699:+	--
gene15593	1	10	0	3.89701	2	6	0	2.51875	1.5472	0.62966	0.846016	1	up	no	LOC105610544	lncRNA	chrNC_019468.2:61050064-61051528:+	--
gene15598	0	2	6	2.62816	4	0	3	2.16725	1.21267	0.278186	0.993949	1	up	no	LOC105610542	lncRNA	chrNC_019468.2:61855358-61859017:-	--
gene15601	6	0	6	3.88559	5	9	5	6.02016	0.64543	-0.631667	0.751292	1	down	no	LOC105616449	lncRNA	chrNC_019468.2:61931451-61932317:-	--
gene15605	14	0	1	4.91838	2	2	3	2.22395	2.21156	1.14506	0.579168	1	up	no	LOC105610540	lncRNA	chrNC_019468.2:62134460-62136144:-	--
gene15606	16	10	2	9.463	14	7	9	9.34244	1.0129	0.0184976	1	1	up	no	LOC106991443	lncRNA	chrNC_019468.2:62137443-62143088:+	--
gene15607	8	3	0	3.69872	1	0	0	0.293584	12.5985	3.65518	0.269524	1	up	no	LOC105610541	lncRNA	chrNC_019468.2:62149762-62162397:+	--
gene15621	6	0	4	3.24744	4	4	5	4.11692	0.788803	-0.342263	0.910773	1	down	no	LOC105613348	lncRNA	chrNC_019469.2:466488-469990:+	--
gene15640	1783	1408	2323	1829.41	3471	2290	1738	2331.48	0.784658	-0.349865	0.306211	1	down	no	LOC105609393	lncRNA	chrNC_019469.2:1456429-1461542:+	--
gene15650	7	7	16	9.90283	20	12	4	11.0587	0.895476	-0.159274	0.904993	1	down	no	LOC105609389	lncRNA	chrNC_019469.2:2203580-2234270:+	--
gene15661	141	116	120	126.005	138	96	147	120.073	1.04941	0.0695745	0.904445	1	up	no	LOC105609383	lncRNA	chrNC_019469.2:2768417-2771086:-	--
gene15673	225	137	73	146.098	115	171	154	139.782	1.04519	0.0637609	0.89308	1	up	no	LOC105616484	lncRNA	chrNC_019469.2:3312395-3317379:+	--
gene15679	19	0	21	12.9425	23	51	25	31.4452	0.41159	-1.28072	0.238993	1	down	no	LOC105609379	lncRNA	chrNC_019469.2:3665814-3692608:-	--
gene15705	9	19	36	21.2236	24	43	32	31.4802	0.67419	-0.568773	0.537219	1	down	no	LOC106991475	lncRNA	chrNC_019469.2:5120518-5122924:+	--
gene15710	1	2	0	1.04222	0	0	0	0	Inf	Inf	0.38368	1	up	no	LOC106991476	lncRNA	chrNC_019469.2:5629989-5635729:-	--
gene15732	19	29	66	37.6496	28	18	26	22.6204	1.66441	0.735012	0.374382	1	up	no	LOC105611804	lncRNA	chrNC_019469.2:10501207-10659125:+	--
gene15734	4	4	5	4.33687	8	9	3	6.23896	0.695126	-0.524653	0.763057	1	down	no	LOC105611803	lncRNA	chrNC_019469.2:10706377-10717964:+	--
gene15740	0	10	2	4.20665	1	0	0	0.293584	14.3286	3.84083	0.237632	1	up	no	LOC106990525	lncRNA	chrNC_019469.2:13166436-13171593:-	--
gene15748	2	0	0	0.657044	0	0	0	0	Inf	Inf	0.434654	1	up	no	LOC105610012	lncRNA	chrNC_019469.2:17007265-17008696:+	--
gene15760	4	9	3	5.48296	4	2	0	1.8182	3.0156	1.59245	0.489533	1	up	no	LOC105616492	lncRNA	chrNC_019469.2:19853886-19874539:-	--
gene15768	20	4	22	15.0175	16	13	11	12.5231	1.19918	0.262051	0.813717	1	up	no	LOC105610782	lncRNA	chrNC_019469.2:21600678-21601309:+	--
gene15797	0	0	0	0	0	5	0	1.60965	#NAME?	#NAME?	0.269048	1	down	no	LOC105616501	lncRNA	chrNC_019469.2:25441298-25441572:-	--
gene15800	291	167	317	256.341	346	344	521	384.761	0.666235	-0.585897	0.240864	1	down	no	LOC105616503	lncRNA	chrNC_019469.2:25553382-25556368:+	--
gene15802	147	123	161	143.557	122	123	121	115.462	1.24332	0.314196	0.571976	1	up	no	LOC105616505	lncRNA	chrNC_019469.2:25627590-25638527:+	--
gene15812	293	234	286	271.016	259	290	378	294.506	0.920239	-0.11992	0.836801	1	down	no	LOC106991478	lncRNA	chrNC_019469.2:26727670-26743973:-	--
gene15815	0	0	1	0.319077	0	0	0	0	Inf	Inf	0.970101	1	up	no	LOC105607274	lncRNA	chrNC_019469.2:26824492-26855534:+	--
gene15832	4	0	0	1.31409	1	0	0	0.293584	4.47602	2.16222	0.62333	1	up	no	LOC105607269	lncRNA	chrNC_019469.2:27621960-27634218:-	--
gene15835	19	22	50	30.0464	45	20	49	35.8675	0.837706	-0.255484	0.777482	1	down	no	LOC105607267	lncRNA	chrNC_019469.2:27911936-27926491:-	--
gene15845	1241	520	999	912.015	1003	1601	1322	1247.42	0.73112	-0.451819	0.299454	1	down	no	LOC105607264	lncRNA	chrNC_019469.2:28764918-28772867:-	--
gene15847	578	190	237	333.308	278	392	531	383.56	0.868987	-0.202594	0.811652	1	down	no	LOC106991479	lncRNA	chrNC_019469.2:28827558-28833921:-	--
gene15850	101	88	162	116.274	76	123	83	89.3806	1.30089	0.379494	0.503472	1	up	no	LOC105616514	lncRNA	chrNC_019469.2:28905152-28909217:+	--
gene15852	28	34	11	24.8413	7	28	48	26.9558	0.921557	-0.117855	0.906249	1	down	no	LOC105616511	lncRNA	chrNC_019469.2:29411131-29415054:+	--
gene15860	4	8	0	4.16888	5	3	0	2.43371	1.71297	0.776503	0.803765	1	up	no	LOC105616516	lncRNA	chrNC_019469.2:30502951-30503427:+	--
gene15870	91	39	86	71.2532	96	101	112	97.768	0.728799	-0.456407	0.497759	1	down	no	LOC105616520	lncRNA	chrNC_019469.2:31660248-31664480:+	--
gene15880	28	35	29	30.9416	13	1	3	5.13144	6.02981	2.59211	0.0502016	1	up	no	LOC106991480	lncRNA	chrNC_019469.2:33092306-33110643:+	--
gene15894	2	0	1	0.976121	5	6	7	5.71631	0.170761	-2.54995	0.251438	1	down	no	LOC105606487	lncRNA	chrNC_019469.2:34302362-34313067:-	--
gene15898	0	0	0	0	0	1	0	0.321931	#NAME?	#NAME?	1	1	down	no	LOC106991481	lncRNA	chrNC_019469.2:34829094-34829405:-	--
gene1590	13	40	24	26.2026	25	32	50	34.19	0.766382	-0.383865	0.646514	1	down	no	LOC106990338	lncRNA	chrNC_019458.2:111629829-111639696:+	--
gene15912	56	56	33	48.9103	53	67	103	71.2195	0.686755	-0.542133	0.43789	1	down	no	LOC106991482	lncRNA	chrNC_019469.2:35555458-35557428:-	--
gene15925	4	4	10	5.93225	3	7	8	5.78205	1.02598	0.0369999	1	1	up	no	LOC105606472	lncRNA	chrNC_019469.2:37039431-37058489:-	--
gene15929	11	3	15	9.47044	7	5	4	4.98863	1.89841	0.924788	0.534037	1	up	no	LOC105616523	lncRNA	chrNC_019469.2:37175975-37180115:-	--
gene15936	131	218	129	161.99	152	166	268	186.766	0.867345	-0.205322	0.702545	1	down	no	LOC106991483	lncRNA	chrNC_019469.2:38102007-38106881:+	--
gene15954	3	0	7	3.2191	1	0	0	0.293584	10.9649	3.45482	0.303298	1	up	no	LOC105606461	lncRNA	chrNC_019469.2:39764120-39775911:+	--
gene15963	18	0	12	9.74232	2	7	16	8.13624	1.1974	0.259902	0.821441	1	up	no	LOC105606456	lncRNA	chrNC_019469.2:40003803-40005330:+	--
gene15964	1	3	0	1.39907	0	0	0	0	Inf	Inf	0.33487	1	up	no	LOC105606457	lncRNA	chrNC_019469.2:40010398-40019836:+	--
gene15972	80	99	70	83.9452	67	62	86	68.0935	1.23279	0.301932	0.64738	1	up	no	LOC105606453	lncRNA	chrNC_019469.2:40356980-40362260:-	--
gene15979	173	160	297	208.696	220	262	207	217.446	0.959762	-0.0592515	0.93936	1	down	no	LOC106991484	lncRNA	chrNC_019469.2:40659470-40660907:-	--
gene15981	1	7	7	5.06001	11	13	6	9.40036	0.538278	-0.893577	0.53232	1	down	no	LOC105616526	lncRNA	chrNC_019469.2:40861672-40951163:+	--
gene15988	6	10	12	9.36855	6	6	9	6.67184	1.40419	0.489741	0.74679	1	up	no	LOC105606448	lncRNA	chrNC_019469.2:41208765-41213484:+	--
gene16003	21	14	32	22.1053	13	22	5	12.5539	1.76083	0.816254	0.417062	1	up	no	LOC105606443	lncRNA	chrNC_019469.2:42092286-42117160:-	--
gene16004	0	0	2	0.638154	2	0	0	0.587167	1.08683	0.120133	1	1	up	no	LOC105606444	lncRNA	chrNC_019469.2:42117148-42133229:+	--
gene16005	13	20	28	20.3419	17	20	5	13.0844	1.55467	0.636608	0.551193	1	up	no	LOC106991486	lncRNA	chrNC_019469.2:42128060-42130538:+	--
gene16007	9	7	34	16.3033	30	21	18	21.5256	0.757391	-0.400891	0.736286	1	down	no	LOC105616528	lncRNA	chrNC_019469.2:42248802-42260749:+	--
gene16009	7	4	3	4.68428	7	50	8	20.7994	0.225212	-2.15064	0.0768719	1	down	no	LOC105606441	lncRNA	chrNC_019469.2:42355680-42359297:-	--
gene16010	14	20	15	16.5224	5	27	15	15.1246	1.09242	0.127526	0.914404	1	up	no	LOC105606442	lncRNA	chrNC_019469.2:42358337-42383835:+	--
gene16021	3	1	6	3.25688	11	13	8	10.0623	0.323671	-1.6274	0.294897	1	down	no	LOC105609137	lncRNA	chrNC_019469.2:43206115-43213499:+	--
gene16032	29	21	16	22.1262	39	15	33	27.2008	0.813439	-0.297894	0.734131	1	down	no	LOC106991487	lncRNA	chrNC_019469.2:44838099-44840139:-	--
gene1605	127	86	171	126.973	103	127	182	131.361	0.966597	-0.0490137	0.985737	1	down	no	LOC105613604	lncRNA	chrNC_019458.2:112953249-112958893:-	--
gene16054	0	0	0	0	1	0	0	0.293584	#NAME?	#NAME?	1	1	down	no	LOC106991488	lncRNA	chrNC_019469.2:46630239-46636236:+	--
gene16068	9	6	27	13.7129	19	11	10	12.4291	1.10329	0.141814	0.913869	1	up	no	LOC105616533	lncRNA	chrNC_019469.2:47979744-47983689:+	--
gene16075	0	3	0	1.07055	0	0	0	0	Inf	Inf	0.369242	1	up	no	LOC105609715	lncRNA	chrNC_019469.2:48305510-48313225:-	--
gene16082	4	11	9	8.11112	2	2	2	1.89297	4.28486	2.09925	0.257022	1	up	no	LOC105609719	lncRNA	chrNC_019469.2:48482422-48487690:-	--
gene16084	65	59	54	59.6382	63	75	48	58.5273	1.01898	0.0271274	0.982066	1	up	no	LOC105616534	lncRNA	chrNC_019469.2:48535650-48539085:-	--
gene16089	1	0	0	0.328522	0	0	0	0	Inf	Inf	0.970101	1	up	no	LOC106991467	lncRNA	chrNC_019469.2:48715493-48718421:+	--
gene16101	54	91	43	63.9338	94	29	1	37.2638	1.71571	0.778802	0.548139	1	up	no	LOC105616536	lncRNA	chrNC_019469.2:49037839-49038727:+	--
gene1611	477	491	214	400.2	444	551	735	551	0.726317	-0.461329	0.337099	1	down	no	LOC105612471	lncRNA	chrNC_019458.2:114627839-114639320:+	--
gene16140	2	0	2	1.2952	1	3	0	1.25938	1.02844	0.0404629	1	1	up	no	LOC105609731	lncRNA	chrNC_019469.2:49554987-49565461:-	--
gene16164	32	34	67	44.0237	41	48	71	50.9887	0.863402	-0.211895	0.812396	1	down	no	LOC106991490	lncRNA	chrNC_019469.2:51849798-51854461:-	--
gene16212	96	47	39	60.754	40	79	22	44.4573	1.36657	0.45056	0.553682	1	up	no	LOC105612974	lncRNA	chrNC_019469.2:55399776-55425618:+	--
gene16221	3	2	0	1.69926	3	2	0	1.52461	1.11455	0.156467	1	1	up	no	LOC105608234	lncRNA	chrNC_019469.2:57331665-57337655:-	--
gene16223	1	0	1	0.647599	0	0	10	3.30973	0.195665	-2.35354	0.405566	1	down	no	LOC106991491	lncRNA	chrNC_019469.2:57391756-57404387:-	--
gene16226	158	96	111	121.582	97	178	129	128.477	0.946331	-0.0795835	0.923193	1	down	no	LOC105608232	lncRNA	chrNC_019469.2:57561245-57567133:+	--
gene16228	23	15	24	20.5666	5	45	20	22.5743	0.911064	-0.134376	0.912744	1	down	no	LOC105616554	lncRNA	chrNC_019469.2:57885608-57889130:+	--
gene16250	2	0	0	0.657044	0	1	0	0.321931	2.04095	1.02924	0.952333	1	up	no	LOC105608224	lncRNA	chrNC_019469.2:59342826-59349811:-	--
gene16255	4	5	13	7.24633	3	2	11	5.16531	1.40288	0.488396	0.759854	1	up	no	LOC105608222	lncRNA	chrNC_019469.2:60031161-60041798:-	--
gene16257	6	5	1	4.07445	5	0	4	2.79181	1.45943	0.545407	0.8652	1	up	no	LOC106991493	lncRNA	chrNC_019469.2:60078924-60085376:+	--
gene1626	1	0	0	0.328522	1	0	0	0.293584	1.11901	0.162218	1	1	up	no	LOC105613428	lncRNA	chrNC_019458.2:116786923-116820574:+	--
gene16263	3	7	10	6.67428	7	3	25	11.2952	0.590896	-0.759025	0.586576	1	down	no	LOC105616563	lncRNA	chrNC_019469.2:60751517-60760247:+	--
gene16268	0	2	0	0.713699	0	0	0	0	Inf	Inf	0.446878	1	up	no	LOC101120681	lncRNA	chrNC_019469.2:61413002-61476115:-	--
gene16277	0	0	4	1.27631	0	0	0	0	Inf	Inf	0.307643	1	up	no	LOC106991468	lncRNA	chrNC_019469.2:61796172-61803805:-	--
gene16279	0	0	0	0	4	0	0	1.17433	#NAME?	#NAME?	0.294142	1	down	no	LOC106991469	lncRNA	chrNC_019469.2:61822331-61823982:-	--
gene16298	10	2	17	9.42323	12	7	13	10.0792	0.934921	-0.097083	0.988331	1	down	no	LOC106991494	lncRNA	chrNC_019469.2:63820970-63848862:+	--
gene16307	20	32	14	22.4567	15	13	22	15.8703	1.41502	0.50082	0.630396	1	up	no	LOC106991496	lncRNA	chrNC_019469.2:64301893-64305849:+	--
gene16328	7	4	8	6.27967	6	8	24	12.2803	0.511361	-0.967585	0.482913	1	down	no	LOC105607655	lncRNA	chrNC_019469.2:67345044-67360005:+	--
gene16330	5	2	22	9.376	7	25	7	12.4202	0.754901	-0.40564	0.83762	1	down	no	LOC105616575	lncRNA	chrNC_019469.2:67643356-67751253:+	--
gene16338	3	6	0	3.12666	12	3	0	4.4888	0.696548	-0.521706	0.754539	1	down	no	LOC105607663	lncRNA	chrNC_019469.2:68694916-68707300:+	--
gene16347	0	0	0	0	0	2	0	0.643862	#NAME?	#NAME?	0.469421	1	down	no	LOC105607667	lncRNA	chrNC_019469.2:69001494-69004686:+	--
gene16353	3	3	7	4.28965	17	1	0	5.31285	0.80741	-0.308626	0.811617	1	down	no	LOC105616576	lncRNA	chrNC_019469.2:69320396-69321393:+	--
gene16354	0	3	0	1.07055	2	0	0	0.587167	1.82324	0.866506	1	1	up	no	LOC105607670	lncRNA	chrNC_019469.2:69401933-69410231:-	--
gene16358	50	33	41	41.2843	47	41	72	50.8276	0.812241	-0.30002	0.708215	1	down	no	LOC105607671	lncRNA	chrNC_019469.2:69622920-69631847:+	--
gene16367	176	128	340	211.983	244	189	151	182.456	1.16183	0.216396	0.667229	1	up	no	LOC101120180	lncRNA	chrNC_019469.2:70175606-70200064:+	--
gene1637	3	5	0	2.76981	0	0	5	1.65486	1.67374	0.743076	0.841511	1	up	no	LOC105616329	lncRNA	chrNC_019458.2:117562573-117565882:-	--
gene16370	49	38	33	40.1874	43	32	77	48.4108	0.830133	-0.268585	0.738371	1	down	no	LOC105607676	lncRNA	chrNC_019469.2:70679684-70684372:-	--
gene16372	42	52	32	42.5645	15	35	21	22.6218	1.88158	0.911941	0.267974	1	up	no	LOC105616582	lncRNA	chrNC_019469.2:70697671-70701148:-	--
gene16383	3	6	18	8.87005	1	3	1	1.59035	5.57742	2.4796	0.166599	1	up	no	LOC105616585	lncRNA	chrNC_019469.2:71717533-71730186:+	--
gene16386	3	2	3	2.65649	2	0	0	0.587167	4.52426	2.17768	0.523219	1	up	no	LOC105616586	lncRNA	chrNC_019469.2:71811221-71812896:+	--
gene16389	7	16	7	10.2428	5	3	0	2.43371	4.20871	2.07338	0.220626	1	up	no	LOC105609965	lncRNA	chrNC_019469.2:71962055-72053103:+	--
gene16391	9	0	7	5.19024	1	5	0	1.90324	2.72706	1.44734	0.491646	1	up	no	LOC105609961	lncRNA	chrNC_019469.2:73102987-73110859:-	--
gene16392	0	10	5	5.16388	1	6	17	7.8517	0.657676	-0.604551	0.706566	1	down	no	LOC106990172	lncRNA	chrNC_019469.2:73111914-73122699:-	--
gene16394	84	99	135	105.999	155	82	57	90.7692	1.16779	0.22378	0.743948	1	up	no	LOC105616590	lncRNA	chrNC_019469.2:73317472-73323658:+	--
gene16408	4	3	5	3.98002	6	1	0	2.08343	1.91032	0.933813	0.739397	1	up	no	LOC105616592	lncRNA	chrNC_019469.2:74171031-74187038:+	--
gene16410	0	0	1	0.319077	0	0	0	0	Inf	Inf	0.970101	1	up	no	LOC106991498	lncRNA	chrNC_019469.2:74430500-74435746:-	--
gene16421	6	3	6	4.95614	18	15	0	10.1135	0.490053	-1.02899	0.46299	1	down	no	LOC105613170	lncRNA	chrNC_019469.2:75756646-75786669:+	--
gene16422	2	0	2	1.2952	0	0	0	0	Inf	Inf	0.316716	1	up	no	LOC105613169	lncRNA	chrNC_019469.2:75759666-75769591:-	--
gene16424	45	20	33	32.45	27	28	33	27.8629	1.16463	0.219873	0.784048	1	up	no	LOC105613171	lncRNA	chrNC_019469.2:75822441-75867939:-	--
gene16429	48	51	75	57.8991	98	49	85	72.6785	0.796648	-0.327986	0.629021	1	down	no	LOC106991500	lncRNA	chrNC_019469.2:77343982-77354319:+	--
gene16443	77	67	54	66.4352	20	21	41	26.2021	2.53549	1.34227	0.0687206	1	up	no	LOC105610043	lncRNA	chrNC_019469.2:77868279-77872742:-	--
gene16446	25	23	33	26.9501	18	5	10	10.2039	2.64116	1.40117	0.166854	1	up	no	LOC106991502	lncRNA	chrNC_019469.2:77899391-77900567:-	--
gene16450	4	0	4	2.5904	4	1	13	5.79891	0.446704	-1.16261	0.566054	1	down	no	LOC106991503	lncRNA	chrNC_019469.2:77955351-77961151:-	--
gene16471	32	36	15	28.1454	17	22	12	16.0451	1.75415	0.81077	0.401481	1	up	no	LOC105610030	lncRNA	chrNC_019469.2:78891900-78893157:-	--
gene16476	1	0	2	0.966676	2	1	0	0.909098	1.06333	0.088596	1	1	up	no	LOC105610032	lncRNA	chrNC_019469.2:78970472-78977078:-	--
gene16490	70	50	66	61.8981	72	86	78	74.6399	0.829289	-0.270053	0.703635	1	down	no	LOC105613179	lncRNA	chrNC_019470.2:2790125-2935451:-	--
gene16501	20	20	44	27.7468	42	22	12	23.3847	1.18654	0.246759	0.805277	1	up	no	LOC105616637	lncRNA	chrNC_019470.2:5005242-5010612:+	--
gene16505	166	109	123	132.678	136	52	71	80.1668	1.65502	0.726848	0.235956	1	up	no	LOC106991514	lncRNA	chrNC_019470.2:6159736-6180597:-	--
gene16508	9	9	7	8.40188	4	5	17	8.41052	0.998972	-0.00148345	1	1	down	no	LOC105616638	lncRNA	chrNC_019470.2:6568048-6570500:-	--
gene16512	9	2	8	6.22301	6	7	33	14.9371	0.416614	-1.26322	0.334955	1	down	no	LOC105610244	lncRNA	chrNC_019470.2:7003569-7012045:-	--
gene16519	130	91	61	94.6448	35	86	35	49.5455	1.91026	0.933769	0.176058	1	up	no	LOC106991515	lncRNA	chrNC_019470.2:9837407-9842029:-	--
gene16532	70	101	71	81.6928	62	76	50	59.2176	1.37954	0.464183	0.495487	1	up	no	LOC106991516	lncRNA	chrNC_019470.2:11385459-11394438:-	--
gene16552	4	10	2	5.52073	10	0	0	2.93584	1.88046	0.911089	0.824103	1	up	no	LOC105616648	lncRNA	chrNC_019470.2:15155679-15177591:-	--
gene16556	6	6	24	11.7701	19	5	0	7.18774	1.63752	0.711513	0.675029	1	up	no	LOC105611763	lncRNA	chrNC_019470.2:15487396-15489026:+	--
gene16564	0	0	0	0	2	0	0	0.587167	#NAME?	#NAME?	0.489218	1	down	no	LOC105616658	lncRNA	chrNC_019470.2:15834834-15867803:+	--
gene16565	0	0	6	1.91446	0	0	11	3.6407	0.52585	-0.927276	0.770876	1	down	no	LOC105611768	lncRNA	chrNC_019470.2:15896863-15903176:-	--
gene16583	11	1	16	9.07582	6	22	39	21.7519	0.417242	-1.26104	0.26635	1	down	no	LOC105616660	lncRNA	chrNC_019470.2:17032509-17036240:+	--
gene16588	3	0	0	0.985566	0	0	0	0	Inf	Inf	0.350133	1	up	no	LOC105616661	lncRNA	chrNC_019470.2:17429326-17443249:+	--
gene16592	1	0	1	0.647599	1	4	12	5.55298	0.116622	-3.10009	0.199053	1	down	no	LOC105611263	lncRNA	chrNC_019470.2:18055136-18058629:+	--
gene166	6	7	2	5.10723	2	0	10	3.89689	1.31059	0.390217	0.877133	1	up	no	LOC105603009	lncRNA	chrNC_019458.2:10942873-10946319:+	--
gene16616	0	6	0	2.1411	4	1	0	1.49627	1.43096	0.516983	0.987201	1	up	no	LOC106990435	lncRNA	chrNC_019470.2:22973428-22983947:-	--
gene16618	0	4	0	1.4274	0	9	11	6.53808	0.218321	-2.19548	0.355175	1	down	no	LOC106990436	lncRNA	chrNC_019470.2:23052076-23149427:-	--
gene16628	67	38	22	42.5909	35	41	39	36.3825	1.17064	0.227301	0.775054	1	up	no	LOC105616675	lncRNA	chrNC_019470.2:24294160-24297571:+	--
gene16631	16	9	23	15.8068	13	13	10	11.3114	1.39742	0.482763	0.666215	1	up	no	LOC105611292	lncRNA	chrNC_019470.2:24632640-24656193:-	--
gene16635	0	0	1	0.319077	0	0	0	0	Inf	Inf	0.970101	1	up	no	LOC105616678	lncRNA	chrNC_019470.2:24861428-24864583:-	--
gene16645	6	14	3	7.92425	2	9	5	5.13941	1.54186	0.624673	0.722699	1	up	no	LOC105607886	lncRNA	chrNC_019470.2:26952656-26963007:+	--
gene16651	545	527	395	493.139	568	547	495	506.683	0.97327	-0.0390883	0.917631	1	down	no	LOC105607883	lncRNA	chrNC_019470.2:27321065-27342675:+	--
gene16654	1	0	1	0.647599	0	0	0	0	Inf	Inf	0.482447	1	up	no	LOC105607882	lncRNA	chrNC_019470.2:28049248-28188579:-	--
gene1667	120	76	120	104.832	134	88	67	89.8453	1.16681	0.22257	0.725123	1	up	no	LOC105616368	lncRNA	chrNC_019458.2:119997454-120005202:-	--
gene16688	34	36	23	31.3551	43	39	35	36.7634	0.852888	-0.229572	0.768428	1	down	no	LOC106991520	lncRNA	chrNC_019470.2:31987919-31989416:+	--
gene16694	8	12	8	9.46298	5	2	18	8.06929	1.17272	0.229854	0.892124	1	up	no	LOC105609153	lncRNA	chrNC_019470.2:33192256-33213679:+	--
gene16696	2	0	2	1.2952	0	0	0	0	Inf	Inf	0.316716	1	up	no	LOC105609155	lncRNA	chrNC_019470.2:33480600-33485763:+	--
gene16699	128	97	70	99.0006	71	89	108	85.2413	1.16142	0.215884	0.718085	1	up	no	LOC105616690	lncRNA	chrNC_019470.2:33802232-33871414:-	--
gene16701	0	0	2	0.638154	0	0	0	0	Inf	Inf	0.431169	1	up	no	LOC106991521	lncRNA	chrNC_019470.2:34044937-34055252:-	--
gene16704	83	69	85	79.0115	60	101	117	88.8538	0.88923	-0.169372	0.825599	1	down	no	LOC105616691	lncRNA	chrNC_019470.2:34299460-34303064:-	--
gene16706	0	8	0	2.85479	0	5	0	1.60965	1.77354	0.826636	0.811058	1	up	no	LOC105609161	lncRNA	chrNC_019470.2:34453188-34460625:+	--
gene16712	576	396	611	525.497	503	495	558	491.711	1.06871	0.0958715	0.793811	1	up	no	LOC105609169	lncRNA	chrNC_019470.2:35195979-35201378:+	--
gene16713	0	6	0	2.1411	0	1	0	0.321931	6.65079	2.73353	0.485398	1	up	no	LOC105609165	lncRNA	chrNC_019470.2:35281770-35306441:-	--
gene16732	20	34	70	41.0387	137	18	28	55.2829	0.742339	-0.42985	0.556259	1	down	no	LOC105613245	lncRNA	chrNC_019470.2:37022026-37034454:-	--
gene16737	32	37	28	32.6503	46	9	58	35.5986	0.917178	-0.124727	0.871535	1	down	no	LOC105613248	lncRNA	chrNC_019470.2:37263641-37270278:-	--
gene16745	39	57	61	52.6165	62	44	34	43.6202	1.20624	0.270517	0.735678	1	up	no	LOC106991522	lncRNA	chrNC_019470.2:37516242-37530695:-	--
gene16751	153	102	150	134.524	192	137	75	125.296	1.07365	0.102529	0.876253	1	up	no	LOC105612282	lncRNA	chrNC_019470.2:37663088-37664725:+	--
gene16756	21	6	6	10.9545	13	14	6	10.3095	1.06257	0.0875577	0.977291	1	up	no	LOC105612279	lncRNA	chrNC_019470.2:38408232-38412001:-	--
gene16760	5	12	8	8.47742	1	5	23	9.51561	0.890896	-0.166671	0.893133	1	down	no	LOC105612273	lncRNA	chrNC_019470.2:38629227-38631408:-	--
gene16764	37	75	65	59.659	92	25	29	44.6562	1.33596	0.41788	0.665243	1	up	no	LOC105616702	lncRNA	chrNC_019470.2:38943793-38960402:-	--
gene16773	0	0	0	0	1	0	0	0.293584	#NAME?	#NAME?	1	1	down	no	LOC105609021	lncRNA	chrNC_019470.2:40567978-40576449:-	--
gene16776	0	4	0	1.4274	3	10	11	7.74076	0.1844	-2.43909	0.293466	1	down	no	LOC105609022	lncRNA	chrNC_019470.2:40777542-40783328:-	--
gene16780	8	0	77	27.1971	72	12	15	29.9658	0.907605	-0.139863	1	1	down	no	LOC105609026	lncRNA	chrNC_019470.2:40991752-40994253:-	--
gene16794	2	0	1	0.976121	0	0	0	0	Inf	Inf	0.36475	1	up	no	LOC105609031	lncRNA	chrNC_019470.2:41404843-41410015:-	--
gene16806	7	3	3	4.32743	10	1	2	3.91971	1.10402	0.142763	1	1	up	no	LOC105609033	lncRNA	chrNC_019470.2:41951050-41955253:-	--
gene16809	175	154	125	152.331	187	164	175	165.617	0.919777	-0.120644	0.822734	1	down	no	LOC106991524	lncRNA	chrNC_019470.2:41994359-41998261:+	--
gene16845	1	0	0	0.328522	2	0	2	1.24911	0.263004	-1.92684	0.619062	1	down	no	LOC105611101	lncRNA	chrNC_019470.2:43083993-43173998:+	--
gene16846	14	16	29	19.5621	39	9	28	23.6144	0.828399	-0.271602	0.77478	1	down	no	LOC106991526	lncRNA	chrNC_019470.2:43515773-43671625:-	--
gene16852	3609	4090	3710	3828.92	7973	9537	2760	6324.48	0.605413	-0.724008	0.0493305	1	down	no	LOC105616708	lncRNA	chrNC_019470.2:44258498-44263211:+	--
gene16900	5	0	8	4.19522	0	0	0	0	Inf	Inf	0.112265	1	up	no	LOC105606256	lncRNA	chrNC_019470.2:50597830-50601854:+	--
gene16910	30	30	20	26.9427	40	42	6	27.2503	0.988712	-0.0163779	0.966259	1	down	no	LOC106991527	lncRNA	chrNC_019470.2:50771630-50772888:+	--
gene16916	133	74	118	107.751	145	96	150	123.121	0.875167	-0.19237	0.763415	1	down	no	LOC105616717	lncRNA	chrNC_019470.2:51026841-51028178:+	--
gene16936	3	7	2	4.12166	10	1	0	3.25777	1.26518	0.339344	0.980732	1	up	no	LOC105606248	lncRNA	chrNC_019470.2:51658221-51661035:-	--
gene1694	6	3	1	3.36076	7	0	0	2.05509	1.63534	0.709587	0.87653	1	up	no	LOC106990181	lncRNA	chrNC_019458.2:121867890-121868479:-	--
gene16941	3	1	2	1.98057	5	0	0	1.46792	1.34924	0.432143	0.999766	1	up	no	LOC105616719	lncRNA	chrNC_019470.2:51776334-51776769:+	--
gene16950	147	170	139	153.309	231	235	127	185.505	0.82644	-0.275018	0.590533	1	down	no	LOC105616720	lncRNA	chrNC_019470.2:52421311-52426304:+	--
gene16952	34	12	16	20.5572	29	13	9	15.6778	1.31123	0.39092	0.723878	1	up	no	LOC105606241	lncRNA	chrNC_019470.2:52479470-52503055:+	--
gene16956	3	0	1	1.30464	4	4	0	2.46206	0.529899	-0.91621	0.746434	1	down	no	LOC105606237	lncRNA	chrNC_019470.2:52708009-52731903:-	--
gene16963	0	0	6	1.91446	0	0	0	0	Inf	Inf	0.256467	1	up	no	LOC105606235	lncRNA	chrNC_019470.2:52905002-52908634:+	--
gene16965	13	14	32	19.4771	11	18	63	29.8754	0.651945	-0.617179	0.532006	1	down	no	LOC105616721	lncRNA	chrNC_019470.2:52949274-52982049:-	--
gene17040	40	9	31	26.2439	31	22	5	17.8384	1.4712	0.556993	0.558995	1	up	no	LOC105616729	lncRNA	chrNC_019470.2:56717124-56721116:+	--
gene17042	51	99	59	70.9082	58	58	37	47.9458	1.47892	0.564548	0.437728	1	up	no	LOC105606221	lncRNA	chrNC_019470.2:56768201-56771700:+	--
gene17052	11	1	4	5.2469	4	1	3	2.48918	2.10788	1.07579	0.612085	1	up	no	LOC105606212	lncRNA	chrNC_019470.2:57763242-57772565:-	--
gene17053	3	0	1	1.30464	0	0	0	0	Inf	Inf	0.318452	1	up	no	LOC105606213	lncRNA	chrNC_019470.2:57773861-57795535:-	--
gene17070	8	20	7	11.9987	3	59	9	22.8534	0.525028	-0.929532	0.34937	1	down	no	LOC105606208	lncRNA	chrNC_019470.2:58855543-58857544:+	--
gene17108	2	0	0	0.657044	0	0	0	0	Inf	Inf	0.434654	1	up	no	LOC105611320	lncRNA	chrNC_019470.2:60302405-60313493:+	--
gene17110	67	62	48	59.4513	54	112	76	77.0637	0.771457	-0.374343	0.585982	1	down	no	LOC105611321	lncRNA	chrNC_019470.2:60355831-60364810:+	--
gene17119	11	12	34	18.7445	86	282	29	125.631	0.149203	-2.74465	0.00127457	0.431768	down	yes	LOC106991530	lncRNA	chrNC_019470.2:60605995-60607413:+	--
gene17146	1	0	0	0.328522	0	0	0	0	Inf	Inf	0.970101	1	up	no	LOC105611332	lncRNA	chrNC_019470.2:61710431-61712449:+	--
gene17159	11	12	22	14.9156	15	11	20	14.5644	1.02411	0.0343736	0.987247	1	up	no	LOC106991531	lncRNA	chrNC_019470.2:62162244-62164075:-	--
gene17171	48	56	80	61.2788	41	90	15	45.9753	1.33286	0.414528	0.655454	1	up	no	LOC105606908	lncRNA	chrNC_019470.2:62547846-62554944:-	--
gene17176	13	5	4	7.33134	6	4	8	5.69701	1.28688	0.363873	0.8428	1	up	no	LOC105606907	lncRNA	chrNC_019470.2:62818545-62862630:+	--
gene17209	5	1	8	4.55207	0	4	0	1.28772	3.53498	1.8217	0.442785	1	up	no	LOC105606903	lncRNA	chrNC_019470.2:64332075-64333208:+	--
gene1721	1	2	23	8.38099	2	3	9	4.53171	1.84941	0.887064	0.529494	1	up	no	LOC105610396	lncRNA	chrNC_019458.2:125119237-125129183:-	--
gene17232	0	2	1	1.03278	7	0	0	2.05509	0.502546	-0.992672	0.705812	1	down	no	LOC105606898	lncRNA	chrNC_019470.2:65437787-65451768:+	--
gene17237	4	17	11	10.8904	34	88	22	45.5932	0.23886	-2.06576	0.0206369	1	down	no	LOC105606896	lncRNA	chrNC_019470.2:65631773-65640751:-	--
gene17239	6	1	2	2.96613	0	0	0	0	Inf	Inf	0.184941	1	up	no	LOC105606895	lncRNA	chrNC_019470.2:65683328-65701644:-	--
gene17242	3	10	7	6.7876	7	10	9	8.25315	0.822425	-0.282043	0.85419	1	down	no	LOC105616738	lncRNA	chrNC_019470.2:65894437-65916542:-	--
gene17245	3	8	27	12.4554	19	13	8	12.411	1.00358	0.00515971	1	1	up	no	LOC105606892	lncRNA	chrNC_019470.2:65926806-65929512:-	--
gene17251	14	4	9	8.8984	5	5	10	6.3873	1.39314	0.478339	0.742889	1	up	no	LOC105606890	lncRNA	chrNC_019470.2:66451874-66456002:+	--
gene17261	0	7	5	4.09333	1	15	0	5.12255	0.799081	-0.323586	0.824242	1	down	no	LOC105606885	lncRNA	chrNC_019470.2:66961026-66966350:+	--
gene17264	2	0	1	0.976121	1	0	5	1.94845	0.500974	-0.997193	0.779558	1	down	no	LOC105616743	lncRNA	chrNC_019470.2:67067574-67072768:-	--
gene17267	14	0	8	7.15192	2	7	12	6.81235	1.04985	0.0701774	0.960742	1	up	no	LOC105616744	lncRNA	chrNC_019470.2:67210686-67213713:+	--
gene17277	6	10	6	7.45409	0	5	6	3.59549	2.07318	1.05184	0.536813	1	up	no	LOC105616747	lncRNA	chrNC_019470.2:69429021-69431637:-	--
gene17289	32	20	19	23.7121	18	17	7	13.0741	1.81367	0.85891	0.399457	1	up	no	LOC105610217	lncRNA	chrNC_019470.2:71681751-71686350:+	--
gene17292	0	0	7	2.23354	7	4	3	4.33573	0.515147	-0.956943	0.751064	1	down	no	LOC105610216	lncRNA	chrNC_019470.2:71803883-71813329:+	--
gene17298	114	106	140	119.948	113	102	110	102.419	1.17115	0.227931	0.693062	1	up	no	LOC105610214	lncRNA	chrNC_019470.2:72134552-72137799:+	--
gene1733	16	5	34	17.8892	17	2	17	11.2613	1.58855	0.667714	0.525904	1	up	no	LOC105613472	lncRNA	chrNC_019458.2:128224680-128235554:-	--
gene17387	0	5	0	1.78425	7	0	7	4.37189	0.408118	-1.29294	0.592493	1	down	no	LOC105609546	lncRNA	chrNC_019470.2:76152861-76167016:-	--
gene17389	86	89	45	74.3709	71	97	70	75.2398	0.988452	-0.0167575	0.974601	1	down	no	LOC106991534	lncRNA	chrNC_019470.2:76567411-76570738:+	--
gene17395	777	840	1363	989.917	1352	1470	532	1046.24	0.946165	-0.0798359	0.839358	1	down	no	LOC105609544	lncRNA	chrNC_019470.2:76840518-76843886:+	--
gene17397	4	29	15	16.4489	9	0	18	8.59976	1.91271	0.93562	0.491579	1	up	no	LOC105609542	lncRNA	chrNC_019470.2:76971911-76984396:+	--
gene174	9	4	21	11.0847	10	8	3	6.5042	1.70424	0.769127	0.573027	1	up	no	LOC105603244	lncRNA	chrNC_019458.2:12047105-12055082:-	--
gene17401	0	0	1	0.319077	0	0	0	0	Inf	Inf	0.970101	1	up	no	LOC106991535	lncRNA	chrNC_019470.2:77192925-77199253:+	--
gene17408	6	16	2	8.31887	5	8	21	10.9938	0.756688	-0.402229	0.75336	1	down	no	LOC105616762	lncRNA	chrNC_019470.2:77510484-77512986:-	--
gene1741	0	5	7	4.01779	13	4	0	5.10431	0.787136	-0.345316	0.836083	1	down	no	LOC106990865	lncRNA	chrNC_019458.2:128883578-128897416:-	--
gene17411	7	10	21	12.5688	7	7	3	5.30152	2.37078	1.24536	0.35861	1	up	no	LOC105616764	lncRNA	chrNC_019470.2:77627819-77632054:-	--
gene17413	0	1	0	0.356849	0	0	0	0	Inf	Inf	0.953867	1	up	no	LOC105608636	lncRNA	chrNC_019470.2:77707450-77715919:-	--
gene17414	278	491	273	353.65	322	128	146	184.063	1.92135	0.942122	0.101769	1	up	no	LOC105608638	lncRNA	chrNC_019470.2:77745399-77772147:+	--
gene1742	4	1	7	3.90448	2	4	0	1.87489	2.08251	1.05832	0.6712	1	up	no	LOC106990633	lncRNA	chrNC_019458.2:128884839-128886562:+	--
gene17424	1	3	9	4.27076	7	14	3	7.55504	0.565287	-0.822945	0.622233	1	down	no	LOC105608642	lncRNA	chrNC_019470.2:78361296-78365806:+	--
gene17425	1	5	6	4.02723	6	13	1	6.27758	0.641526	-0.64042	0.71144	1	down	no	LOC106990143	lncRNA	chrNC_019470.2:78376180-78378535:+	--
gene17431	19	3	0	7.31246	2	23	9	10.9703	0.666567	-0.585178	0.817705	1	down	no	LOC105608648	lncRNA	chrNC_019470.2:79348336-79371416:-	--
gene17434	2437	2689	1976	2390.67	2690	3199	3086	2840.98	0.841496	-0.248972	0.452447	1	down	no	LOC105616771	lncRNA	chrNC_019470.2:80015082-80038169:+	--
gene17438	2	0	2	1.2952	0	3	0	0.965793	1.34107	0.423387	1	1	up	no	LOC105608658	lncRNA	chrNC_019470.2:80766337-80775099:-	--
gene17443	13	2	0	4.98448	19	0	0	5.57809	0.893582	-0.162327	0.861685	1	down	no	LOC105611432	lncRNA	chrNC_019470.2:81654358-81740105:+	--
gene17444	5	3	0	2.71316	1	0	0	0.293584	9.24151	3.20813	0.381513	1	up	no	LOC106990284	lncRNA	chrNC_019470.2:81827079-81862685:+	--
gene17449	0	0	4	1.27631	0	0	0	0	Inf	Inf	0.307643	1	up	no	LOC105613844	lncRNA	chrNC_019471.2:451604-460506:-	--
gene17480	68	83	84	78.7604	51	46	18	35.7391	2.20376	1.13997	0.110113	1	up	no	LOC105616808	lncRNA	chrNC_019471.2:1824731-1826929:+	--
gene17501	3	1	9	4.21411	8	15	68	29.6838	0.141967	-2.81638	0.0183154	1	down	no	LOC105613905	lncRNA	chrNC_019471.2:3212625-3218508:-	--
gene17502	0	4	2	2.06555	3	0	0	0.880751	2.34522	1.22972	0.793632	1	up	no	LOC106990192	lncRNA	chrNC_019471.2:3695981-3702205:-	--
gene17503	33	56	100	62.7325	116	30	24	51.657	1.2144	0.280249	0.810424	1	up	no	LOC105609376	lncRNA	chrNC_019471.2:3761604-3776511:-	--
gene17506	3	0	2	1.62372	0	0	0	0	Inf	Inf	0.287484	1	up	no	LOC105616810	lncRNA	chrNC_019471.2:3840735-3841724:+	--
gene17507	0	0	2	0.638154	0	3	0	0.965793	0.660757	-0.597809	0.996387	1	down	no	LOC105616811	lncRNA	chrNC_019471.2:3865162-3868054:-	--
gene17509	91	42	42	58.2844	26	13	38	24.3952	2.38917	1.25651	0.0984624	1	up	no	LOC105616812	lncRNA	chrNC_019471.2:3892767-3897459:+	--
gene17510	0	0	0	0	1	0	0	0.293584	#NAME?	#NAME?	1	1	down	no	LOC105609375	lncRNA	chrNC_019471.2:4256453-4270821:-	--
gene17516	11	7	20	12.4932	19	33	35	27.7858	0.449625	-1.1532	0.247275	1	down	no	LOC105616816	lncRNA	chrNC_019471.2:4882136-4887314:+	--
gene17517	9	7	19	11.5171	12	21	1	10.6145	1.08503	0.117738	0.945656	1	up	no	LOC106991578	lncRNA	chrNC_019471.2:5888309-5895019:-	--
gene17519	8	26	10	15.097	16	5	6	8.29283	1.82049	0.864328	0.516248	1	up	no	LOC105616822	lncRNA	chrNC_019471.2:6027341-6050646:-	--
gene17520	0	0	0	0	0	1	0	0.321931	#NAME?	#NAME?	1	1	down	no	LOC105609367	lncRNA	chrNC_019471.2:6051117-6055173:+	--
gene17521	14	33	26	24.6713	51	19	5	22.7443	1.08473	0.11733	1	1	up	no	LOC105609364	lncRNA	chrNC_019471.2:6411819-6709169:-	--
gene17534	24	95	44	55.8246	59	57	39	48.5794	1.14914	0.200555	0.808905	1	up	no	LOC106990575	lncRNA	chrNC_019471.2:7220829-7249108:+	--
gene17542	2	3	2	2.36575	1	12	1	4.48773	0.527159	-0.92369	0.666834	1	down	no	LOC105613589	lncRNA	chrNC_019471.2:8115093-8120045:-	--
gene17563	1	0	0	0.328522	1	0	0	0.293584	1.11901	0.162218	1	1	up	no	LOC105616832	lncRNA	chrNC_019471.2:10050217-10067606:+	--
gene17565	4	6	0	3.45518	4	9	5	5.72658	0.603359	-0.72891	0.678048	1	down	no	LOC105609115	lncRNA	chrNC_019471.2:10091749-10096471:-	--
gene17566	327	381	241	320.284	376	312	211	280.665	1.14116	0.190501	0.728637	1	up	no	LOC105609117	lncRNA	chrNC_019471.2:10122991-10131241:-	--
gene17574	402	273	560	408.169	446	367	500	414.573	0.984552	-0.0224613	1	1	down	no	LOC105616833	lncRNA	chrNC_019471.2:10579971-10589497:+	--
gene17576	195	143	315	215.6	295	127	156	179.124	1.20364	0.267401	0.613045	1	up	no	LOC105616834	lncRNA	chrNC_019471.2:10630778-10633099:+	--
gene17584	3	0	2	1.62372	6	6	0	3.69309	0.439665	-1.18552	0.614996	1	down	no	LOC106991584	lncRNA	chrNC_019471.2:11256606-11279221:+	--
gene17591	0	0	3	0.957231	0	0	9	2.97875	0.321353	-1.63777	0.571692	1	down	no	LOC105616839	lncRNA	chrNC_019471.2:11943345-11946323:+	--
gene17600	787	352	1177	759.711	626	646	628	599.601	1.26703	0.341447	0.406192	1	up	no	LOC106991585	lncRNA	chrNC_019471.2:12752281-12755937:-	--
gene17604	88	65	54	69.3353	71	25	13	33.1954	2.0887	1.06261	0.245934	1	up	no	LOC105616840	lncRNA	chrNC_019471.2:12908007-12909876:+	--
gene1762	11	5	5	6.99337	5	8	3	5.03628	1.3886	0.473629	0.798253	1	up	no	LOC105607351	lncRNA	chrNC_019458.2:138397025-138453596:-	--
gene17626	0	0	0	0	4	1	7	3.81307	#NAME?	#NAME?	0.11251	1	down	no	LOC105616844	lncRNA	chrNC_019471.2:13760989-13809437:+	--
gene1765	10	8	17	11.5643	15	12	50	24.8156	0.466011	-1.10156	0.295077	1	down	no	LOC105616525	lncRNA	chrNC_019458.2:138830635-138833733:-	--
gene17660	0	6	2	2.77925	0	0	0	0	Inf	Inf	0.210002	1	up	no	LOC105613342	lncRNA	chrNC_019471.2:15083901-15122148:+	--
gene17680	355	277	232	289.498	423	303	519	393.506	0.73569	-0.442829	0.347995	1	down	no	LOC105616846	lncRNA	chrNC_019471.2:17647074-17754973:-	--
gene17684	252	207	254	237.701	177	245	204	198.356	1.19836	0.261057	0.589333	1	up	no	LOC106991587	lncRNA	chrNC_019471.2:18035684-18041033:+	--
gene1769	1	2	0	1.04222	0	0	0	0	Inf	Inf	0.38368	1	up	no	LOC105607350	lncRNA	chrNC_019458.2:139763290-139792221:+	--
gene17697	0	3	0	1.07055	0	0	0	0	Inf	Inf	0.369242	1	up	no	LOC105608361	lncRNA	chrNC_019471.2:19447768-19464251:+	--
gene17698	0	2	0	0.713699	0	6	4	3.25548	0.21923	-2.18948	0.405809	1	down	no	LOC105608141	lncRNA	chrNC_019471.2:20264353-20284336:-	--
gene1770	62	84	142	95.6526	100	57	99	80.4747	1.1886	0.249269	0.682772	1	up	no	LOC106990866	lncRNA	chrNC_019458.2:140321233-140324555:-	--
gene17702	0	0	2	0.638154	0	0	0	0	Inf	Inf	0.431169	1	up	no	LOC106991588	lncRNA	chrNC_019471.2:20947677-20964624:-	--
gene17708	159	105	140	134.375	159	180	222	178.103	0.754478	-0.40645	0.482857	1	down	no	LOC106991590	lncRNA	chrNC_019471.2:21480023-21483270:+	--
gene17709	1	2	0	1.04222	6	2	0	2.40536	0.43329	-1.20659	0.636701	1	down	no	LOC105608134	lncRNA	chrNC_019471.2:21587279-21593972:-	--
gene17710	185	173	180	179.945	183	298	300	248.953	0.722808	-0.468315	0.381521	1	down	no	LOC106991589	lncRNA	chrNC_019471.2:21792119-21794277:+	--
gene17716	5	4	0	3.07001	15	4	12	9.66315	0.317702	-1.65425	0.274746	1	down	no	LOC105608129	lncRNA	chrNC_019471.2:22596714-22600626:-	--
gene17717	133	67	86	95.0429	91	69	75	73.7523	1.28868	0.365892	0.557981	1	up	no	LOC105608127	lncRNA	chrNC_019471.2:22607162-22641307:-	--
gene17718	49	37	70	51.6364	66	50	25	43.7474	1.18033	0.239191	0.755974	1	up	no	LOC106991591	lncRNA	chrNC_019471.2:22645818-22657135:-	--
gene1772	13	20	2	12.0459	8	7	0	4.60219	2.61744	1.38815	0.354602	1	up	no	LOC106990867	lncRNA	chrNC_019458.2:140498798-140502401:+	--
gene1773	3	3	0	2.05611	5	4	0	2.75564	0.746147	-0.422468	0.860263	1	down	no	LOC106990868	lncRNA	chrNC_019458.2:140507635-140515740:+	--
gene17744	0	2	5	2.30908	0	0	0	0	Inf	Inf	0.234378	1	up	no	LOC105608118	lncRNA	chrNC_019471.2:23857960-24022322:+	--
gene17749	55	79	40	59.0229	83	29	52	50.914	1.15927	0.213211	0.813531	1	up	no	LOC105613123	lncRNA	chrNC_019471.2:24340188-24349490:+	--
gene17750	3	16	3	7.65239	6	0	0	1.7615	4.34424	2.1191	0.421503	1	up	no	LOC105613124	lncRNA	chrNC_019471.2:24355272-24359618:+	--
gene17757	4	0	3	2.27132	4	0	6	3.16017	0.718733	-0.476472	0.876881	1	down	no	LOC105613125	lncRNA	chrNC_019471.2:24657772-24660477:-	--
gene1777	39	48	50	45.895	36	54	88	57.0789	0.804062	-0.314621	0.688155	1	down	no	LOC106990870	lncRNA	chrNC_019458.2:140900189-141021122:-	--
gene17782	6	1	8	4.8806	0	1	0	0.321931	15.1604	3.92223	0.169959	1	up	no	LOC106991594	lncRNA	chrNC_019471.2:25278647-25292741:-	--
gene17807	78	48	91	71.7895	130	64	67	80.9446	0.886896	-0.173163	0.787069	1	down	no	LOC105616860	lncRNA	chrNC_019471.2:33055531-33059679:+	--
gene17853	63	37	63	54.0021	54	49	66	53.4723	1.00991	0.0142246	0.97046	1	up	no	LOC105606370	lncRNA	chrNC_019471.2:34332755-34341898:+	--
gene17856	59	32	54	48.0321	63	39	52	48.2616	0.995244	-0.00687762	1	1	down	no	LOC106991595	lncRNA	chrNC_019471.2:34386988-34389673:-	--
gene1786	11	2	12	8.15636	10	11	20	13.0965	0.622788	-0.683187	0.61359	1	down	no	LOC105616569	lncRNA	chrNC_019458.2:142761159-142761652:+	--
gene1789	1	21	1	8.14143	7	0	10	5.36481	1.51756	0.601756	0.692104	1	up	no	LOC105616591	lncRNA	chrNC_019458.2:144550683-144551956:-	--
gene17892	8	11	3	7.51075	3	4	20	8.78793	0.854667	-0.226566	0.891579	1	down	no	LOC106991596	lncRNA	chrNC_019471.2:34995542-35046403:+	--
gene17893	0	2	0	0.713699	0	0	0	0	Inf	Inf	0.446878	1	up	no	LOC105606372	lncRNA	chrNC_019471.2:35105472-35110406:-	--
gene17920	7	18	38	20.8479	24	13	11	14.8718	1.40184	0.48732	0.6425	1	up	no	LOC105606377	lncRNA	chrNC_019471.2:36611969-37017097:+	--
gene17921	10	10	22	13.8734	38	14	11	19.3039	0.718684	-0.476571	0.633209	1	down	no	LOC106991598	lncRNA	chrNC_019471.2:37295158-37336253:+	--
gene17924	3	2	15	6.48542	13	3	7	7.09919	0.913544	-0.130454	0.965109	1	down	no	LOC106991600	lncRNA	chrNC_019471.2:37587152-37589464:-	--
gene17925	37	26	50	37.3872	51	35	57	45.1058	0.828879	-0.270767	0.746002	1	down	no	LOC105606379	lncRNA	chrNC_019471.2:37614924-37748556:-	--
gene17926	11	4	15	9.82729	7	3	3	4.0138	2.44838	1.29183	0.399186	1	up	no	LOC106991599	lncRNA	chrNC_019471.2:37748604-38006162:+	--
gene17955	2	15	3	6.96701	15	2	0	5.04762	1.38026	0.464938	0.935093	1	up	no	LOC105606388	lncRNA	chrNC_019471.2:39397148-39401258:-	--
gene17962	0	2	0	0.713699	2	0	0	0.587167	1.21549	0.281543	1	1	up	no	LOC105606390	lncRNA	chrNC_019471.2:39616562-39625135:-	--
gene17967	13	6	6	8.32634	6	10	3	5.97373	1.39383	0.479051	0.772682	1	up	no	LOC106991602	lncRNA	chrNC_019471.2:41106493-41182111:+	--
gene17979	72	82	36	64.402	115	77	28	67.818	0.949629	-0.0745637	0.859179	1	down	no	LOC105616871	lncRNA	chrNC_019471.2:42371308-42373917:+	--
gene1799	3	2	2	2.33742	0	1	2	0.983876	2.37572	1.24837	0.713933	1	up	no	LOC105616612	lncRNA	chrNC_019458.2:151709152-151713987:-	--
gene17998	17	7	36	19.5696	24	8	10	12.9312	1.51336	0.597759	0.569153	1	up	no	LOC105607560	lncRNA	chrNC_019471.2:43483417-43760774:-	--
gene18024	126	167	329	205.964	345	179	380	284.682	0.723489	-0.466958	0.401343	1	down	no	LOC105607573	lncRNA	chrNC_019471.2:44665919-44677791:-	--
gene18044	4	7	9	6.68373	5	0	2	2.12986	3.1381	1.64989	0.411867	1	up	no	LOC105607577	lncRNA	chrNC_019471.2:45132036-45137015:+	--
gene18051	17	36	27	27.0465	18	27	31	24.2368	1.11593	0.158245	0.872785	1	up	no	LOC101108333	lncRNA	chrNC_019471.2:45246171-45251011:-	--
gene18052	4	0	1	1.63316	5	10	2	5.34917	0.305312	-1.71165	0.416537	1	down	no	LOC105607578	lncRNA	chrNC_019471.2:45259599-45261180:-	--
gene18096	1	0	0	0.328522	3	1	4	2.52657	0.130027	-2.94312	0.359911	1	down	no	LOC106991538	lncRNA	chrNC_019471.2:45952594-45953540:-	--
gene18098	22	23	27	24.0501	18	13	14	14.1032	1.70529	0.770018	0.440139	1	up	no	LOC105616880	lncRNA	chrNC_019471.2:45992500-45993925:-	--
gene18103	237	121	328	225.696	217	267	279	242.005	0.932609	-0.100655	0.899354	1	down	no	LOC105616881	lncRNA	chrNC_019471.2:46127118-46130741:+	--
gene18116	85	51	71	68.7781	51	63	75	60.0774	1.14483	0.195129	0.751341	1	up	no	LOC105607593	lncRNA	chrNC_019471.2:46484234-46488679:-	--
gene18117	27	22	26	25.0168	23	34	0	17.6981	1.41353	0.499304	0.684532	1	up	no	LOC105616882	lncRNA	chrNC_019471.2:46488712-46496786:-	--
gene1812	10	26	21	19.2639	16	21	13	15.7605	1.22229	0.289585	0.803263	1	up	no	LOC105611303	lncRNA	chrNC_019458.2:154424246-154456734:+	--
gene18126	0	7	2	3.1361	0	1	0	0.321931	9.74153	3.28415	0.339238	1	up	no	LOC101108944	lncRNA	chrNC_019471.2:46709679-46720003:+	--
gene18204	20	53	64	45.9044	34	50	22	33.3598	1.37604	0.460522	0.558364	1	up	no	LOC105608813	lncRNA	chrNC_019471.2:48540074-48636818:-	--
gene18210	172	256	185	206.888	144	107	122	117.101	1.76675	0.821096	0.139261	1	up	no	LOC106991605	lncRNA	chrNC_019471.2:48691145-48718703:-	--
gene18225	6	12	16	11.3586	19	1	11	9.54072	1.19053	0.251609	0.887731	1	up	no	LOC105608808	lncRNA	chrNC_019471.2:49044001-49047663:-	--
gene18226	20	18	11	16.5036	17	8	36	19.4814	0.847146	-0.239318	0.827726	1	down	no	LOC105608809	lncRNA	chrNC_019471.2:49051897-49054296:-	--
gene1823	2	2	0	1.37074	0	2	0	0.643862	2.12894	1.09013	0.856234	1	up	no	LOC105610316	lncRNA	chrNC_019458.2:156714426-156715072:-	--
gene18257	3	0	1	1.30464	8	5	2	4.62027	0.282374	-1.82432	0.413254	1	down	no	LOC105616889	lncRNA	chrNC_019471.2:49745541-49749786:+	--
gene18268	1	8	9	6.05501	6	0	0	1.7615	3.43741	1.78132	0.502221	1	up	no	LOC105612596	lncRNA	chrNC_019471.2:49966093-49968411:-	--
gene18318	17	14	24	18.2386	56	44	13	34.9083	0.522472	-0.936574	0.276198	1	down	no	LOC105616895	lncRNA	chrNC_019471.2:51080029-51083887:+	--
gene18335	674	614	987	755.458	743	643	569	613.458	1.23148	0.300388	0.451498	1	up	no	LOC105616898	lncRNA	chrNC_019471.2:51531130-51532540:+	--
gene18339	5	0	0	1.64261	0	3	0	0.965793	1.70079	0.766204	0.888858	1	up	no	LOC105616899	lncRNA	chrNC_019471.2:51595059-51602418:-	--
gene18343	10	15	18	14.3813	17	12	10	12.1638	1.18231	0.241602	0.863238	1	up	no	LOC105616900	lncRNA	chrNC_019471.2:51624768-51628313:-	--
gene18368	1	5	0	2.11277	4	0	0	1.17433	1.79912	0.847291	0.907452	1	up	no	LOC105608454	lncRNA	chrNC_019471.2:52006141-52007503:+	--
gene18394	6	4	9	6.27022	8	13	0	6.53377	0.959663	-0.0593995	0.998404	1	down	no	LOC105616902	lncRNA	chrNC_019471.2:52477017-52478947:+	--
gene18400	10	4	13	8.86062	12	8	7	8.41526	1.05292	0.0743994	0.986512	1	up	no	LOC105608446	lncRNA	chrNC_019471.2:52645301-52651486:-	--
gene18413	4	5	13	7.24633	3	10	0	4.10006	1.76737	0.821606	0.629494	1	up	no	LOC105616906	lncRNA	chrNC_019471.2:52891331-52894625:-	--
gene18415	356	419	399	393.785	332	278	152	237.274	1.65962	0.730853	0.132303	1	up	no	LOC101122720	lncRNA	chrNC_019471.2:53015034-53018055:+	--
gene18425	138	315	552	333.874	254	246	290	249.747	1.33685	0.418835	0.400194	1	up	no	LOC105608443	lncRNA	chrNC_019471.2:53347518-53353807:-	--
gene18439	9	0	0	2.9567	26	20	13	18.3744	0.160914	-2.63564	0.230128	1	down	no	LOC106991570	lncRNA	chrNC_019471.2:53722167-53727149:+	--
gene18478	403	1005	372	609.724	492	1259	260	635.807	0.958977	-0.0604314	0.880907	1	down	no	LOC106991607	lncRNA	chrNC_019471.2:54335676-54337882:-	--
gene18479	0	0	2	0.638154	2	1	0	0.909098	0.701964	-0.510532	1	1	down	no	LOC105608433	lncRNA	chrNC_019471.2:54338497-54342070:+	--
gene18533	5	7	11	7.6504	4	7	6	5.41369	1.41316	0.498924	0.764336	1	up	no	LOC105612071	lncRNA	chrNC_019471.2:55078859-55079633:+	--
gene18547	6	4	2	4.03668	0	2	0	0.643862	6.26949	2.64835	0.341767	1	up	no	LOC105612074	lncRNA	chrNC_019471.2:55253332-55262489:-	--
gene18560	0	5	0	1.78425	0	0	0	0	Inf	Inf	0.299153	1	up	no	LOC105612077	lncRNA	chrNC_019471.2:55548598-55549671:-	--
gene18611	47	32	2	27.4979	41	45	3	27.5167	0.999314	-0.000990116	0.984635	1	down	no	LOC105601984	lncRNA	chrNC_019471.2:56380343-56383173:+	--
gene18612	319	268	224	271.907	269	310	229	254.565	1.06812	0.0950793	0.850648	1	up	no	LOC105601982	lncRNA	chrNC_019471.2:56388220-56396704:-	--
gene18615	0	0	0	0	2	1	3	1.90202	#NAME?	#NAME?	0.236785	1	down	no	LOC106991541	lncRNA	chrNC_019471.2:56417588-56418707:-	--
gene18634	340	116	324	256.473	95	130	284	163.738	1.56636	0.64742	0.296839	1	up	no	LOC105601987	lncRNA	chrNC_019471.2:56916025-56920249:+	--
gene18641	75	49	69	64.1411	104	80	28	65.5544	0.97844	-0.0314444	0.95116	1	down	no	LOC101107129	lncRNA	chrNC_019471.2:57028783-57061908:-	--
gene18653	32	46	44	40.9672	47	10	20	23.6372	1.73316	0.793409	0.367059	1	up	no	LOC105613405	lncRNA	chrNC_019471.2:57548977-57557484:+	--
gene18661	6	12	7	8.48686	5	7	9	6.70019	1.26666	0.34103	0.849459	1	up	no	LOC105601992	lncRNA	chrNC_019471.2:57844844-57861723:+	--
gene18663	6	2	10	5.8756	5	8	25	12.3177	0.477005	-1.06792	0.44989	1	down	no	LOC106991611	lncRNA	chrNC_019471.2:57941921-57944679:-	--
gene18697	0	0	0	0	1	0	0	0.293584	#NAME?	#NAME?	1	1	down	no	LOC105601998	lncRNA	chrNC_019471.2:58680832-58687765:-	--
gene18733	1	0	5	1.92391	3	7	0	3.13427	0.61383	-0.704089	0.800848	1	down	no	LOC105602001	lncRNA	chrNC_019471.2:59357352-59362351:-	--
gene18817	1	0	1	0.647599	3	0	0	0.880751	0.73528	-0.443634	1	1	down	no	LOC106991547	lncRNA	chrNC_019471.2:60989030-61008501:+	--
gene18857	39	64	48	50.9664	39	19	65	39.0797	1.30417	0.383128	0.612315	1	up	no	LOC105602038	lncRNA	chrNC_019471.2:61841924-61843251:+	--
gene18886	34	8	36	25.5113	25	23	35	26.328	0.968979	-0.0454633	1	1	down	no	LOC105602046	lncRNA	chrNC_019471.2:62499234-62516642:+	--
gene1889	0	0	2	0.638154	0	0	0	0	Inf	Inf	0.431169	1	up	no	LOC105616767	lncRNA	chrNC_019458.2:164241794-164242126:-	--
gene1892	74	60	55	63.2708	56	97	35	59.252	1.06783	0.0946757	0.897555	1	up	no	LOC106990871	lncRNA	chrNC_019458.2:164286301-164287648:-	--
gene18923	3	0	0	0.985566	0	1	18	6.27944	0.156951	-2.67161	0.257076	1	down	no	LOC106991632	lncRNA	chrNC_019472.2:2010329-2012084:-	--
gene1897	0	0	0	0	1	0	0	0.293584	#NAME?	#NAME?	1	1	down	no	LOC105616787	lncRNA	chrNC_019458.2:164465827-164572163:+	--
gene18972	0	2	0	0.713699	1	0	4	1.61747	0.441243	-1.18036	0.722467	1	down	no	LOC105602130	lncRNA	chrNC_019472.2:13233855-13251881:-	--
gene18977	344	428	379	386.673	412	750	1026	701.982	0.55083	-0.86032	0.071883	1	down	no	LOC105602135	lncRNA	chrNC_019472.2:13470410-13481440:+	--
gene18978	232	313	401	315.861	320	536	858	550.476	0.573796	-0.801391	0.11682	1	down	no	LOC105602134	lncRNA	chrNC_019472.2:13486099-13499112:+	--
gene18979	186	187	153	176.655	163	266	542	312.875	0.564618	-0.824654	0.147476	1	down	no	LOC105602133	lncRNA	chrNC_019472.2:13516865-13521015:+	--
gene18984	22	21	38	26.8462	36	17	20	22.6613	1.18467	0.24449	0.803596	1	up	no	LOC105602138	lncRNA	chrNC_019472.2:14645585-14648409:+	--
gene18985	0	0	1	0.319077	2	0	0	0.587167	0.543417	-0.879867	0.990941	1	down	no	LOC106991633	lncRNA	chrNC_019472.2:14674166-14674783:+	--
gene19006	0	0	1	0.319077	2	2	0	1.23103	0.259195	-1.94789	0.618992	1	down	no	LOC105602143	lncRNA	chrNC_019472.2:17295600-17299520:+	--
gene19017	1103	973	637	912.826	1051	1850	1001	1235.43	0.738872	-0.436604	0.283233	1	down	no	LOC105602149	lncRNA	chrNC_019472.2:19893314-19895414:+	--
gene19019	2	0	3	1.61427	3	0	0	0.880751	1.83284	0.87408	0.884915	1	up	no	LOC105613784	lncRNA	chrNC_019472.2:19930101-19940135:-	--
gene1903	0	0	0	0	8	1	7	4.98741	#NAME?	#NAME?	0.0687656	1	down	no	LOC105612470	lncRNA	chrNC_019458.2:168154052-168215538:-	--
gene19033	84	372	96	190.975	278	278	210	240.617	0.793688	-0.333355	0.68194	1	down	no	LOC105602156	lncRNA	chrNC_019472.2:21350043-21353435:+	--
gene19050	53	63	32	50.1036	60	41	23	38.4266	1.30388	0.382811	0.65249	1	up	no	LOC105602161	lncRNA	chrNC_019472.2:21808202-21812416:+	--
gene19059	2	4	1	2.40352	0	2	0	0.643862	3.73297	1.90032	0.586171	1	up	no	LOC105602163	lncRNA	chrNC_019472.2:22169355-22189515:+	--
gene19060	1	1	1	1.00445	4	0	0	1.17433	0.855334	-0.225441	0.996435	1	down	no	LOC105602164	lncRNA	chrNC_019472.2:22228090-22236119:+	--
gene19076	494	709	863	690.659	744	348	190	393.343	1.75587	0.812187	0.174938	1	up	no	LOC106991634	lncRNA	chrNC_019472.2:24213729-24216616:+	--
gene1908	6	5	12	7.5843	8	4	15	8.60098	0.881795	-0.181485	0.937562	1	down	no	LOC105612549	lncRNA	chrNC_019458.2:169696712-170068340:-	--
gene1909	0	0	2	0.638154	6	0	13	6.06415	0.105234	-3.24833	0.16564	1	down	no	LOC105612546	lncRNA	chrNC_019458.2:170078789-170087347:-	--
gene19096	207	56	115	124.681	13	27	0	12.5087	9.96756	3.31724	0.00528189	0.856877	up	yes	LOC105602189	lncRNA	chrNC_019472.2:26434041-26454156:+	--
gene19109	9	0	1	3.27577	7	4	0	3.34281	0.979946	-0.0292253	1	1	down	no	LOC105602194	lncRNA	chrNC_019472.2:27338422-27341317:-	--
gene1911	81	60	100	79.9289	69	59	69	62.0883	1.28734	0.364396	0.567573	1	up	no	LOC105612547	lncRNA	chrNC_019458.2:170098871-170104604:+	--
gene19118	0	0	0	0	0	0	4	1.32389	#NAME?	#NAME?	0.310832	1	down	no	LOC105602196	lncRNA	chrNC_019472.2:27938368-27943931:-	--
gene19126	80	46	77	67.2657	41	32	62	42.859	1.56947	0.650273	0.337654	1	up	no	LOC105602197	lncRNA	chrNC_019472.2:28398200-28408882:+	--
gene19133	0	1	0	0.356849	0	0	0	0	Inf	Inf	0.953867	1	up	no	LOC105602198	lncRNA	chrNC_019472.2:28561131-28563224:+	--
gene1914	19	5	9	10.8979	18	4	23	14.1846	0.768288	-0.380281	0.762664	1	down	no	LOC105616806	lncRNA	chrNC_019458.2:170354371-170367364:+	--
gene19168	4	0	1	1.63316	5	6	2	4.06145	0.402114	-1.31432	0.567549	1	down	no	LOC105602204	lncRNA	chrNC_019472.2:29392773-29435142:+	--
gene1917	0	1	4	1.63316	1	0	0	0.293584	5.56283	2.47582	0.546439	1	up	no	LOC105616835	lncRNA	chrNC_019458.2:170762820-170773051:+	--
gene19170	0	0	0	0	0	3	0	0.965793	#NAME?	#NAME?	0.355457	1	down	no	LOC105602205	lncRNA	chrNC_019472.2:29476038-29479160:+	--
gene19172	11	22	5	13.0598	17	10	18	14.1677	0.921799	-0.117475	0.901096	1	down	no	LOC105602206	lncRNA	chrNC_019472.2:29669531-29675267:+	--
gene19174	3	4	24	10.0708	23	8	2	9.98982	1.00811	0.0116497	1	1	up	no	LOC105602207	lncRNA	chrNC_019472.2:30231580-30237161:+	--
gene19185	0	1	0	0.356849	0	0	0	0	Inf	Inf	0.953867	1	up	no	LOC105602213	lncRNA	chrNC_019472.2:32044867-32047248:+	--
gene19187	1	1	1	1.00445	7	0	12	6.02676	0.166665	-2.58498	0.22872	1	down	no	LOC105607195	lncRNA	chrNC_019472.2:32203960-32209444:-	--
gene19190	29	29	84	46.6782	28	21	12	18.9526	2.4629	1.30036	0.113334	1	up	no	LOC105602212	lncRNA	chrNC_019472.2:32294572-32536930:-	--
gene19193	0	6	0	2.1411	0	2	11	4.28456	0.499724	-1.0008	0.721992	1	down	no	LOC105602217	lncRNA	chrNC_019472.2:32914927-32917109:-	--
gene19199	1	0	0	0.328522	0	0	0	0	Inf	Inf	0.970101	1	up	no	LOC105602219	lncRNA	chrNC_019472.2:33160501-33161464:+	--
gene19230	0	3	0	1.07055	0	0	0	0	Inf	Inf	0.369242	1	up	no	LOC105602234	lncRNA	chrNC_019472.2:36946164-36958494:+	--
gene19259	75	79	59	71.6558	69	113	165	111.246	0.64412	-0.634598	0.319836	1	down	no	LOC106991636	lncRNA	chrNC_019472.2:39776422-39780905:-	--
gene19264	329	238	271	279.484	348	470	381	379.575	0.736307	-0.441622	0.362649	1	down	no	LOC105602246	lncRNA	chrNC_019472.2:40294664-40299605:-	--
gene19288	7	6	1	4.75983	4	3	12	6.1118	0.778793	-0.360688	0.848476	1	down	no	LOC106991637	lncRNA	chrNC_019472.2:42862101-42863724:+	--
gene19295	0	0	0	0	0	2	0	0.643862	#NAME?	#NAME?	0.469421	1	down	no	LOC105602260	lncRNA	chrNC_019472.2:43181687-43205031:-	--
gene19332	6	0	4	3.24744	5	2	0	2.11178	1.53777	0.620843	0.856042	1	up	no	LOC101107042	lncRNA	chrNC_019472.2:44985430-45057349:-	--
gene19337	27	20	41	29.0892	57	25	47	40.3383	0.721133	-0.471663	0.565521	1	down	no	LOC105602265	lncRNA	chrNC_019472.2:45131502-45135700:-	--
gene19370	84	57	135	91.0116	85	50	61	61.2405	1.48614	0.571565	0.368794	1	up	no	LOC105602268	lncRNA	chrNC_019472.2:45918544-45940196:-	--
gene194	0	3	0	1.07055	0	0	0	0	Inf	Inf	0.369242	1	up	no	LOC105603815	lncRNA	chrNC_019458.2:12612733-12615966:-	--
gene1941	0	0	1	0.319077	0	0	0	0	Inf	Inf	0.970101	1	up	no	LOC105611810	lncRNA	chrNC_019458.2:174291311-174361052:+	--
gene19429	5	0	3	2.59984	5	11	0	5.00916	0.519017	-0.946145	0.649417	1	down	no	LOC106990155	lncRNA	chrNC_019472.2:46876898-46879553:-	--
gene1956	0	2	3	1.67093	2	1	0	0.909098	1.83801	0.878143	0.888115	1	up	no	LOC105614192	lncRNA	chrNC_019458.2:175300419-175302376:-	--
gene19593	61	54	39	51.7537	44	45	52	44.6151	1.16	0.214128	0.776816	1	up	no	LOC105602281	lncRNA	chrNC_019472.2:49360840-49365110:-	--
gene19622	11	11	26	15.8351	10	0	3	3.92875	4.03056	2.01098	0.159546	1	up	no	LOC105602286	lncRNA	chrNC_019472.2:50455600-50458433:-	--
gene19625	4	1	5	3.26632	1	0	0	0.293584	11.1257	3.47582	0.303073	1	up	no	LOC105602287	lncRNA	chrNC_019472.2:50669929-50670402:-	--
gene19626	108	143	52	103.102	98	128	85	98.111	1.05087	0.0715826	0.940238	1	up	no	LOC106991638	lncRNA	chrNC_019472.2:50818321-50830757:+	--
gene19651	0	0	1	0.319077	4	2	3	2.81111	0.113506	-3.13917	0.321266	1	down	no	LOC105602296	lncRNA	chrNC_019472.2:52038036-52040230:-	--
gene19654	52	52	7	37.8728	35	42	46	39.0213	0.970569	-0.0430969	0.971924	1	down	no	LOC105602300	lncRNA	chrNC_019472.2:52174747-52176342:+	--
gene19672	1	2	5	2.63761	3	1	0	1.20268	2.1931	1.13297	0.747067	1	up	no	LOC105614262	lncRNA	chrNC_019472.2:52952880-52962311:-	--
gene19681	14	3	7	7.90339	12	8	14	10.7321	0.736428	-0.441384	0.759812	1	down	no	LOC105602307	lncRNA	chrNC_019472.2:53199560-53232470:-	--
gene19687	3	5	1	3.08889	8	6	12	8.25193	0.374323	-1.41764	0.375342	1	down	no	LOC105602312	lncRNA	chrNC_019472.2:53704933-53710527:+	--
gene19690	126	104	77	103.075	107	121	115	108.429	0.950623	-0.0730552	0.908486	1	down	no	LOC105602313	lncRNA	chrNC_019472.2:53804162-53821588:-	--
gene19705	30	8	13	16.8584	27	4	2	9.87643	1.70694	0.771411	0.645552	1	up	no	LOC105602321	lncRNA	chrNC_019472.2:54681138-54682950:+	--
gene1972	420	284	458	385.462	467	513	609	503.816	0.765084	-0.386311	0.413244	1	down	no	LOC105616910	lncRNA	chrNC_019458.2:176570467-176589251:-	--
gene19720	0	2	0	0.713699	0	1	0	0.321931	2.21693	1.14856	0.955935	1	up	no	LOC105602327	lncRNA	chrNC_019472.2:58628298-58646983:+	--
gene19722	0	1	1	0.675926	0	0	0	0	Inf	Inf	0.495647	1	up	no	LOC105602328	lncRNA	chrNC_019472.2:59055963-59057827:-	--
gene19727	4	3	3	3.34187	11	2	0	3.87328	0.8628	-0.212903	0.913259	1	down	no	LOC105602330	lncRNA	chrNC_019472.2:59534132-59540553:+	--
gene19747	13	29	41	27.7016	71	69	26	51.663	0.536198	-0.899163	0.237409	1	down	no	LOC106991639	lncRNA	chrNC_019472.2:61972195-61973206:-	--
gene19756	77	100	99	92.5697	114	85	82	87.9724	1.05226	0.0734894	0.926748	1	up	no	LOC105609173	lncRNA	chrNC_019472.2:62478622-62482510:-	--
gene19757	0	0	0	0	0	0	2	0.661945	#NAME?	#NAME?	0.4636	1	down	no	LOC105602340	lncRNA	chrNC_019472.2:62520759-62527442:-	--
gene19759	0	0	0	0	0	1	0	0.321931	#NAME?	#NAME?	1	1	down	no	LOC105602342	lncRNA	chrNC_019472.2:62696852-62701058:+	--
gene19760	1	2	4	2.31853	1	0	0	0.293584	7.89733	2.98137	0.428035	1	up	no	LOC105602343	lncRNA	chrNC_019472.2:62718903-62727516:-	--
gene19765	30	22	36	29.1931	79	26	12	35.535	0.821532	-0.283612	0.704496	1	down	no	LOC106991640	lncRNA	chrNC_019472.2:63019625-63024153:+	--
gene19768	25	32	22	26.6519	11	30	67	35.0625	0.760126	-0.39569	0.651745	1	down	no	LOC105602346	lncRNA	chrNC_019472.2:63085886-63088299:+	--
gene19775	1	0	0	0.328522	3	0	0	0.880751	0.373002	-1.42274	0.754991	1	down	no	LOC105602352	lncRNA	chrNC_019472.2:63733339-63739080:+	--
gene19783	1	9	0	3.54017	6	0	0	1.7615	2.00974	1.00701	0.798693	1	up	no	LOC105602355	lncRNA	chrNC_019472.2:64860058-64916428:+	--
gene19789	0	5	0	1.78425	0	0	0	0	Inf	Inf	0.299153	1	up	no	LOC106991641	lncRNA	chrNC_019472.2:65263652-65281715:+	--
gene19795	0	0	0	0	0	2	0	0.643862	#NAME?	#NAME?	0.469421	1	down	no	LOC105602356	lncRNA	chrNC_019472.2:69779241-69787609:+	--
gene19801	87	75	106	89.1673	112	127	157	125.729	0.7092	-0.495735	0.425888	1	down	no	LOC105602358	lncRNA	chrNC_019472.2:71625560-71628500:+	--
gene19802	0	0	2	0.638154	0	1	0	0.321931	1.98227	0.987154	0.951497	1	up	no	LOC105602357	lncRNA	chrNC_019472.2:71650975-71722320:-	--
gene19803	2	4	22	9.10413	6	4	0	3.04923	2.98572	1.57808	0.335509	1	up	no	LOC105602359	lncRNA	chrNC_019472.2:71741034-71841280:+	--
gene19804	59	91	121	90.4644	84	85	59	71.5525	1.26431	0.338347	0.59923	1	up	no	LOC105607146	lncRNA	chrNC_019472.2:71843678-71855626:+	--
gene19810	102	82	127	103.294	170	56	54	85.8099	1.20375	0.267536	0.747539	1	up	no	LOC105602361	lncRNA	chrNC_019472.2:72282342-72285300:-	--
gene19816	21	2	48	22.9284	42	47	17	33.0878	0.692955	-0.529167	0.669876	1	down	no	LOC106991139	lncRNA	chrNC_019472.2:73190758-73221726:-	--
gene19822	5	28	41	24.7165	26	20	20	20.6912	1.19454	0.256457	0.798754	1	up	no	LOC105602370	lncRNA	chrNC_019472.2:73668003-73693267:-	--
gene19825	0	0	0	0	1	0	0	0.293584	#NAME?	#NAME?	1	1	down	no	LOC105602371	lncRNA	chrNC_019472.2:73881124-73883512:+	--
gene19850	1804	1274	2075	1709.36	2171	1579	2080	1834.12	0.93198	-0.10163	0.796047	1	down	no	LOC106991643	lncRNA	chrNC_019472.2:75235222-75237317:-	--
gene19852	29	42	54	41.745	34	41	11	26.8217	1.55639	0.638201	0.440403	1	up	no	LOC105602374	lncRNA	chrNC_019472.2:75248724-75251066:+	--
gene1991	21	14	27	20.5099	15	23	41	25.378	0.808176	-0.307258	0.781746	1	down	no	LOC105602032	lncRNA	chrNC_019458.2:179281001-179286189:-	--
gene1993	231	141	509	288.614	768	360	299	440.328	0.655453	-0.609435	0.352126	1	down	no	LOC101104286	lncRNA	chrNC_019458.2:181207633-181228893:+	--
gene2003	8	8	8	8.03558	2	13	21	11.7227	0.685473	-0.544829	0.700461	1	down	no	LOC105607786	lncRNA	chrNC_019458.2:182418066-182421182:-	--
gene20040	14	4	7	8.26024	9	8	2	5.87964	1.40489	0.490455	0.772442	1	up	no	LOC105602391	lncRNA	chrNC_019472.2:78992578-78995457:+	--
gene20051	1	0	0	0.328522	5	2	1	2.44275	0.134488	-2.89445	0.361943	1	down	no	LOC105602394	lncRNA	chrNC_019472.2:79329127-79357652:-	--
gene20085	5	0	2	2.28076	0	9	4	4.22127	0.540303	-0.88816	0.714325	1	down	no	LOC105613232	lncRNA	chrNC_019472.2:79978619-79986309:-	--
gene20089	28	21	13	20.8404	9	27	7	13.6512	1.52664	0.610359	0.554795	1	up	no	LOC105602399	lncRNA	chrNC_019472.2:80049249-80086243:-	--
gene20094	0	0	12	3.82892	0	1	7	2.63874	1.45104	0.53709	0.758027	1	up	no	LOC105602401	lncRNA	chrNC_019472.2:80249828-80281931:+	--
gene20105	0	0	2	0.638154	0	1	0	0.321931	1.98227	0.987154	0.951497	1	up	no	LOC106991653	lncRNA	chrNC_019473.2:4527-15912:+	--
gene20108	13	13	16	14.0151	8	5	15	8.92291	1.57068	0.651391	0.588093	1	up	no	LOC106991654	lncRNA	chrNC_019473.2:64644-66469:-	--
gene20109	0	9	3	4.16887	5	3	6	4.41955	0.943281	-0.0842403	0.968749	1	down	no	LOC105602665	lncRNA	chrNC_019473.2:87619-92926:+	--
gene20119	6	1	11	5.83783	8	4	0	3.63639	1.60539	0.682923	0.738954	1	up	no	LOC105602434	lncRNA	chrNC_019473.2:1423881-1512465:-	--
gene20124	23	8	6	12.3253	33	50	33	36.7069	0.335775	-1.57443	0.0849786	1	down	no	LOC105602439	lncRNA	chrNC_019473.2:1868934-1878620:+	--
gene20132	0	0	1	0.319077	3	0	0	0.880751	0.362278	-1.46483	0.754028	1	down	no	LOC106991656	lncRNA	chrNC_019473.2:2324230-2336503:+	--
gene20134	0	0	4	1.27631	0	0	0	0	Inf	Inf	0.307643	1	up	no	LOC105602443	lncRNA	chrNC_019473.2:2557947-2563555:+	--
gene20143	38	42	41	40.5537	32	39	59	41.4774	0.97773	-0.0324922	0.992475	1	down	no	LOC105602450	lncRNA	chrNC_019473.2:3841005-3850009:+	--
gene20148	0	0	2	0.638154	4	0	0	1.17433	0.543417	-0.879867	0.841577	1	down	no	LOC105602452	lncRNA	chrNC_019473.2:4374274-4386289:-	--
gene20152	163	32	174	120.488	43	147	125	101.32	1.18918	0.249973	0.640947	1	up	no	LOC105602454	lncRNA	chrNC_019473.2:4609325-4632031:+	--
gene2016	92	75	24	64.6456	41	46	39	39.7537	1.62615	0.701463	0.337357	1	up	no	LOC105602109	lncRNA	chrNC_019458.2:183313136-183314699:-	--
gene20173	18	13	28	19.4866	14	27	62	33.3226	0.584786	-0.77402	0.416291	1	down	no	LOC105602467	lncRNA	chrNC_019473.2:6750232-6753553:+	--
gene20188	4	6	0	3.45518	2	0	0	0.587167	5.8845	2.55692	0.422351	1	up	no	LOC105602473	lncRNA	chrNC_019473.2:8254342-8273302:+	--
gene20194	21	14	23	19.2336	17	29	1	14.6579	1.31217	0.391953	0.751108	1	up	no	LOC105602476	lncRNA	chrNC_019473.2:8814315-8817574:+	--
gene20200	242	238	506	325.885	313	411	434	367.847	0.885925	-0.174743	0.770115	1	down	no	LOC105602477	lncRNA	chrNC_019473.2:9467751-9474391:-	--
gene20226	2	0	4	1.93335	12	6	0	5.45459	0.354445	-1.49637	0.454972	1	down	no	LOC105602485	lncRNA	chrNC_019473.2:10737995-11056521:+	--
gene20227	3	5	0	2.76981	9	2	7	5.60292	0.494351	-1.01639	0.566486	1	down	no	LOC106990170	lncRNA	chrNC_019473.2:11239842-11261887:+	--
gene20229	114	4	18	44.6223	67	12	22	30.8147	1.44809	0.534147	0.591352	1	up	no	LOC105602490	lncRNA	chrNC_019473.2:12002498-12338727:-	--
gene20233	0	0	0	0	0	3	0	0.965793	#NAME?	#NAME?	0.355457	1	down	no	LOC105602493	lncRNA	chrNC_019473.2:12601401-12602247:+	--
gene20236	284	173	105	188.538	265	543	408	387.645	0.486368	-1.03988	0.0556183	1	down	no	LOC105602491	lncRNA	chrNC_019473.2:12994452-12997055:-	--
gene20247	2	2	0	1.37074	2	2	0	1.23103	1.11349	0.155093	1	1	up	no	LOC106990331	lncRNA	chrNC_019473.2:14363109-14480699:+	--
gene20253	0	6	0	2.1411	0	0	2	0.661945	3.23455	1.69357	0.654601	1	up	no	LOC105611583	lncRNA	chrNC_019473.2:14813119-14822761:+	--
gene20259	1	8	1	3.50239	12	4	0	4.81073	0.728038	-0.457914	0.766916	1	down	no	LOC106991659	lncRNA	chrNC_019473.2:16185491-16636879:-	--
gene20275	14	7	42	20.4985	49	14	40	32.1315	0.637955	-0.648473	0.540335	1	down	no	LOC105602518	lncRNA	chrNC_019473.2:18796357-18797942:-	--
gene20276	6	12	7	8.48686	6	0	3	2.75442	3.08118	1.62348	0.36174	1	up	no	LOC105602517	lncRNA	chrNC_019473.2:18798161-19127382:+	--
gene20277	4	9	6	6.44019	10	0	4	4.25973	1.51188	0.596343	0.790517	1	up	no	LOC105602516	lncRNA	chrNC_019473.2:19132351-19136982:+	--
gene20278	4	5	30	12.6706	22	12	15	15.2866	0.828873	-0.270778	0.902451	1	down	no	LOC105602514	lncRNA	chrNC_019473.2:19345759-19351603:+	--
gene20280	11	5	20	11.7795	11	22	36	22.2269	0.529967	-0.916026	0.401765	1	down	no	LOC105602513	lncRNA	chrNC_019473.2:19716375-19717722:+	--
gene20281	23	38	58	39.6227	77	63	121	82.9353	0.477755	-1.06566	0.128047	1	down	no	LOC105602511	lncRNA	chrNC_019473.2:19779486-19785047:+	--
gene20283	0	1	1	0.675926	0	3	0	0.965793	0.699867	-0.514848	0.993776	1	down	no	LOC106991644	lncRNA	chrNC_019473.2:20066380-20090253:-	--
gene20293	3	5	0	2.76981	9	3	3	4.60096	0.602007	-0.732148	0.690842	1	down	no	LOC105602526	lncRNA	chrNC_019473.2:22569428-22572944:+	--
gene20296	0	0	1	0.319077	3	7	0	3.13427	0.101803	-3.29615	0.286278	1	down	no	LOC105602529	lncRNA	chrNC_019473.2:23085300-23099776:-	--
gene2030	166	150	112	143.799	207	277	140	196.283	0.732609	-0.448884	0.398059	1	down	no	LOC105602159	lncRNA	chrNC_019458.2:184296565-184298690:-	--
gene20316	42	21	20	27.6733	36	24	4	19.6192	1.41052	0.496225	0.618386	1	up	no	LOC105602535	lncRNA	chrNC_019473.2:24242582-24261549:-	--
gene20325	225	173	223	206.807	265	165	195	195.458	1.05806	0.0814236	0.881961	1	up	no	LOC105602539	lncRNA	chrNC_019473.2:25116474-25120366:+	--
gene20327	13	5	23	13.3938	40	23	34	30.4008	0.440574	-1.18255	0.215235	1	down	no	LOC105602543	lncRNA	chrNC_019473.2:25318632-25335270:+	--
gene20336	23	11	19	17.5438	44	15	7	20.0635	0.874416	-0.193608	0.825105	1	down	no	LOC106991663	lncRNA	chrNC_019473.2:26313827-26316057:+	--
gene20337	1	1	6	2.59983	3	1	3	2.1956	1.18411	0.243804	0.993949	1	up	no	LOC105602547	lncRNA	chrNC_019473.2:26442578-26493530:+	--
gene2034	52	1	18	23.1834	20	5	23	15.0937	1.53596	0.619144	0.51586	1	up	no	LOC105602201	lncRNA	chrNC_019458.2:184451603-184523852:-	--
gene20341	0	2	4	1.99001	4	0	5	2.8292	0.703382	-0.50762	0.860096	1	down	no	LOC105602554	lncRNA	chrNC_019473.2:28513204-28528569:+	--
gene20351	11	24	26	20.4741	14	8	0	6.68562	3.06241	1.61467	0.171955	1	up	no	LOC105602669	lncRNA	chrNC_019473.2:31217361-31228010:+	--
gene20358	0	0	14	4.46708	7	0	0	2.05509	2.17367	1.12013	0.66628	1	up	no	LOC105602558	lncRNA	chrNC_019473.2:31517666-31532844:+	--
gene2036	244	9	125	123.256	146	22	249	132.358	0.93123	-0.102791	0.979338	1	down	no	LOC105602202	lncRNA	chrNC_019458.2:184471273-184475264:-	--
gene20364	4	0	4	2.5904	0	3	0	0.965793	2.68214	1.42339	0.643467	1	up	no	LOC105602560	lncRNA	chrNC_019473.2:31698426-31701423:+	--
gene20380	48	25	33	35.2198	33	71	35	44.1294	0.798103	-0.325352	0.69784	1	down	no	LOC105602567	lncRNA	chrNC_019473.2:33648267-33655449:-	--
gene20393	6	9	5	6.77816	3	19	37	19.2434	0.352233	-1.5054	0.192977	1	down	no	LOC105602573	lncRNA	chrNC_019473.2:35602342-35608719:+	--
gene20396	103	27	36	54.9595	103	16	92	65.8395	0.834749	-0.260585	0.777658	1	down	no	LOC106991665	lncRNA	chrNC_019473.2:35894202-35896987:+	--
gene20397	615	321	458	462.727	774	344	346	452.494	1.02261	0.0322605	0.978499	1	up	no	LOC106991666	lncRNA	chrNC_019473.2:36217425-36295886:-	--
gene20398	0	2	0	0.713699	6	0	1	2.09247	0.341079	-1.55182	0.569784	1	down	no	LOC105602576	lncRNA	chrNC_019473.2:36313064-36326414:-	--
gene20399	7	1	0	2.6565	0	0	6	1.98584	1.33773	0.419782	0.923844	1	up	no	LOC105602577	lncRNA	chrNC_019473.2:36364878-36368694:-	--
gene20406	0	0	0	0	1	6	6	4.211	#NAME?	#NAME?	0.0977204	1	down	no	LOC105602582	lncRNA	chrNC_019473.2:37372001-37374388:+	--
gene20409	2	0	0	0.657044	0	0	0	0	Inf	Inf	0.434654	1	up	no	LOC105602586	lncRNA	chrNC_019473.2:37758301-37791222:-	--
gene20427	80	101	90	91.0405	97	163	154	131.922	0.690108	-0.535107	0.376453	1	down	no	LOC105602591	lncRNA	chrNC_019473.2:39358561-39380082:-	--
gene20438	21	26	21	22.8777	14	10	1	7.66045	2.98646	1.57844	0.156986	1	up	no	LOC106990644	lncRNA	chrNC_019473.2:40897758-40898311:+	--
gene20450	10	9	12	10.3258	3	10	2	4.762	2.16837	1.11661	0.44474	1	up	no	LOC105602604	lncRNA	chrNC_019473.2:42373509-42374265:+	--
gene2047	0	0	1	0.319077	0	0	0	0	Inf	Inf	0.970101	1	up	no	LOC105602228	lncRNA	chrNC_019458.2:185042485-185063302:+	--
gene20474	0	0	1	0.319077	0	0	0	0	Inf	Inf	0.970101	1	up	no	LOC105602609	lncRNA	chrNC_019473.2:53865492-53879182:+	--
gene20485	17	27	21	21.9204	27	16	12	17.0493	1.28571	0.362561	0.750007	1	up	no	LOC106991669	lncRNA	chrNC_019473.2:56416067-56416926:+	--
gene205	231	390	210	282.066	161	272	364	255.306	1.10481	0.143804	0.781194	1	up	no	LOC105604031	lncRNA	chrNC_019458.2:13798079-13803823:+	--
gene20506	0	0	0	0	0	4	5	2.94259	#NAME?	#NAME?	0.163204	1	down	no	LOC105602628	lncRNA	chrNC_019473.2:62578416-62583855:-	--
gene20516	61	27	39	42.1188	11	36	47	30.3746	1.38664	0.471596	0.516047	1	up	no	LOC105602633	lncRNA	chrNC_019473.2:63735970-63742886:+	--
gene20523	0	0	1	0.319077	0	3	0	0.965793	0.330378	-1.59781	0.758529	1	down	no	LOC105602639	lncRNA	chrNC_019473.2:66192382-66195416:-	--
gene20535	1118	917	865	970.52	1015	878	1116	950.008	1.02159	0.0308178	0.927505	1	up	no	LOC105602647	lncRNA	chrNC_019473.2:67651982-67668517:-	--
gene20560	1	2	2	1.68037	2	0	0	0.587167	2.86183	1.51694	0.741474	1	up	no	LOC105608080	lncRNA	chrNC_019473.2:71320902-71322201:-	--
gene20573	58	46	35	46.637	60	41	36	42.7292	1.09146	0.126254	0.89485	1	up	no	LOC105602685	lncRNA	chrNC_019474.2:338869-342862:+	--
gene20579	17	6	23	15.0647	10	6	30	14.7966	1.01812	0.0259099	0.969152	1	up	no	LOC105602687	lncRNA	chrNC_019474.2:1683247-1724649:-	--
gene2059	189	211	114	173.761	109	60	128	93.681	1.85481	0.891273	0.121857	1	up	no	LOC105602261	lncRNA	chrNC_019458.2:185940646-185947653:+	--
gene20599	81	83	141	101.219	56	84	103	77.5731	1.30482	0.383847	0.505537	1	up	no	LOC105602693	lncRNA	chrNC_019474.2:4200410-4202726:-	--
gene2060	136	125	78	114.173	95	49	42	57.5659	1.98335	0.987937	0.130048	1	up	no	LOC105602262	lncRNA	chrNC_019458.2:185948261-185951696:+	--
gene20606	0	0	2	0.638154	0	0	0	0	Inf	Inf	0.431169	1	up	no	LOC106990137	lncRNA	chrNC_019474.2:5503269-5507665:-	--
gene20617	141	167	131	147.714	162	32	65	79.3756	1.86096	0.896045	0.26331	1	up	no	LOC105602708	lncRNA	chrNC_019474.2:7343632-7349841:+	--
gene20626	4	11	8	7.79205	3	4	8	4.81625	1.61786	0.69409	0.680479	1	up	no	LOC106991674	lncRNA	chrNC_019474.2:9511256-9512199:+	--
gene20627	50	51	78	59.5134	46	70	114	73.7709	0.806733	-0.309837	0.684713	1	down	no	LOC105602718	lncRNA	chrNC_019474.2:9524955-9531860:+	--
gene20628	8	18	22	16.0712	14	22	38	23.7696	0.676122	-0.564644	0.577919	1	down	no	LOC106991675	lncRNA	chrNC_019474.2:9538957-9539914:+	--
gene20632	2	2	0	1.37074	4	5	0	2.78399	0.492366	-1.0222	0.680613	1	down	no	LOC105602721	lncRNA	chrNC_019474.2:10208689-10250231:-	--
gene20648	4	2	2	2.66594	0	0	0	0	Inf	Inf	0.208927	1	up	no	LOC106991696	lncRNA	chrNC_019474.2:12839925-12845263:-	--
gene20652	53	30	68	49.8144	67	40	55	50.7508	0.981548	-0.0268695	0.994166	1	down	no	LOC105602735	lncRNA	chrNC_019474.2:13000476-13002231:+	--
gene20654	5	2	0	2.35631	1	16	0	5.44448	0.432789	-1.20827	0.526169	1	down	no	LOC105602739	lncRNA	chrNC_019474.2:13307529-13310776:+	--
gene2067	42	23	60	41.1501	64	131	51	77.8419	0.528637	-0.919652	0.198002	1	down	no	LOC105602275	lncRNA	chrNC_019458.2:186614788-186634066:+	--
gene20673	95	207	87	132.837	113	160	277	176.363	0.753201	-0.408892	0.547195	1	down	no	LOC105602753	lncRNA	chrNC_019474.2:16394070-16404532:+	--
gene20674	0	0	0	0	0	1	0	0.321931	#NAME?	#NAME?	1	1	down	no	LOC105602751	lncRNA	chrNC_019474.2:16440250-16454996:-	--
gene20675	9	20	15	14.8798	11	20	17	15.2946	0.972884	-0.0396609	0.987606	1	down	no	LOC106991698	lncRNA	chrNC_019474.2:16440374-16442051:+	--
gene2068	134	116	189	145.722	185	475	344	321.085	0.453843	-1.13974	0.0363358	1	down	no	LOC105602274	lncRNA	chrNC_019458.2:186672661-186676630:+	--
gene20690	81	62	178	105.531	103	101	69	85.5912	1.23296	0.302127	0.605596	1	up	no	LOC105602763	lncRNA	chrNC_019474.2:17926543-17930761:+	--
gene20698	0	0	6	1.91446	3	0	0	0.880751	2.17367	1.12013	0.785934	1	up	no	LOC105602765	lncRNA	chrNC_019474.2:18364684-18461436:+	--
gene20701	1	0	3	1.28575	0	3	0	0.965793	1.33129	0.412828	1	1	up	no	LOC105602767	lncRNA	chrNC_019474.2:19359657-19363891:+	--
gene20709	113	54	82	82.5571	47	72	68	59.4836	1.3879	0.472901	0.44816	1	up	no	LOC105602770	lncRNA	chrNC_019474.2:24129089-24243575:+	--
gene20716	7	2	6	4.92781	4	0	11	4.81503	1.02342	0.0334019	1	1	up	no	LOC105602775	lncRNA	chrNC_019474.2:28352103-28354611:-	--
gene20723	6	3	9	5.91337	3	4	0	2.16847	2.72697	1.4473	0.478672	1	up	no	LOC105602776	lncRNA	chrNC_019474.2:28995643-29013365:+	--
gene20725	0	0	0	0	0	2	5	2.29872	#NAME?	#NAME?	0.210072	1	down	no	LOC105602778	lncRNA	chrNC_019474.2:29179134-29212765:-	--
gene2073	0	0	0	0	3	0	0	0.880751	#NAME?	#NAME?	0.343663	1	down	no	LOC105602277	lncRNA	chrNC_019458.2:187322000-187323443:+	--
gene20733	15	16	11	14.1473	6	18	8	10.204	1.38644	0.471383	0.699999	1	up	no	LOC105602784	lncRNA	chrNC_019474.2:29429138-29431381:-	--
gene20737	22	3	18	14.0414	38	22	0	18.2387	0.769871	-0.377311	0.713075	1	down	no	LOC105602786	lncRNA	chrNC_019474.2:29532711-29549186:+	--
gene20745	215	72	133	138.763	244	233	155	197.945	0.701016	-0.512481	0.375399	1	down	no	LOC105602796	lncRNA	chrNC_019474.2:32158304-32308430:+	--
gene20749	3	2	1	2.01834	5	4	0	2.75564	0.73244	-0.449218	0.861116	1	down	no	LOC105602798	lncRNA	chrNC_019474.2:33697402-33809193:-	--
gene20751	22	38	31	30.6791	28	33	38	31.421	0.976389	-0.0344719	0.977719	1	down	no	LOC105602800	lncRNA	chrNC_019474.2:34017002-34018298:+	--
gene20765	1	0	5	1.92391	0	1	0	0.321931	5.97615	2.57922	0.481079	1	up	no	LOC105602806	lncRNA	chrNC_019474.2:35190076-35193849:+	--
gene20789	3	6	3	4.08389	4	0	0	1.17433	3.47762	1.7981	0.519515	1	up	no	LOC106991701	lncRNA	chrNC_019474.2:40494569-40505386:-	--
gene20795	121	46	57	74.3536	71	89	75	74.3192	1.00046	0.000667007	0.985385	1	up	no	LOC105602828	lncRNA	chrNC_019474.2:41930314-41936423:-	--
gene20806	0	7	2	3.1361	1	0	0	0.293584	10.6821	3.41713	0.339332	1	up	no	LOC105602836	lncRNA	chrNC_019474.2:43490954-43538180:+	--
gene20840	13	13	2	9.54798	13	10	22	14.3173	0.666884	-0.584491	0.612194	1	down	no	LOC105602845	lncRNA	chrNC_019474.2:45678762-45681710:-	--
gene20854	13	20	33	21.9373	14	43	18	23.9107	0.917468	-0.12427	0.927225	1	down	no	LOC105602850	lncRNA	chrNC_019474.2:48881313-48974939:-	--
gene20855	15	42	16	25.0207	25	40	26	28.8221	0.868109	-0.204052	0.797024	1	down	no	LOC105602853	lncRNA	chrNC_019474.2:49197779-49203595:-	--
gene20858	0	2	2	1.35185	11	4	0	4.51714	0.299272	-1.74047	0.414905	1	down	no	LOC105602855	lncRNA	chrNC_019474.2:49526392-49536635:-	--
gene20876	82	157	108	117.424	124	124	39	89.2317	1.31595	0.396104	0.548941	1	up	no	LOC105602860	lncRNA	chrNC_019474.2:51014135-51015508:+	--
gene20878	22	63	31	39.6004	20	21	20	19.2517	2.05698	1.04053	0.235002	1	up	no	LOC106991703	lncRNA	chrNC_019474.2:51188762-51255313:-	--
gene20888	0	2	29	9.96693	16	7	0	6.95085	1.43391	0.519959	0.679559	1	up	no	LOC105606356	lncRNA	chrNC_019474.2:51656418-51672019:-	--
gene20893	7	2	7	5.24689	0	1	0	0.321931	16.2982	4.02664	0.149958	1	up	no	LOC105602864	lncRNA	chrNC_019474.2:51793783-51794814:+	--
gene20913	44	49	89	60.3384	49	31	33	35.2876	1.70991	0.773918	0.290126	1	up	no	LOC105602871	lncRNA	chrNC_019474.2:52711763-52716722:-	--
gene20917	508	659	510	564.782	600	517	291	438.901	1.28681	0.363797	0.430051	1	up	no	LOC105602872	lncRNA	chrNC_019474.2:52781175-52786778:-	--
gene2093	14	34	10	19.923	4	7	0	3.42785	5.81208	2.53906	0.0482809	1	up	no	LOC105602360	lncRNA	chrNC_019458.2:188686820-188688535:-	--
gene20941	28	5	21	17.6835	9	12	13	10.8081	1.63614	0.710293	0.497652	1	up	no	LOC105602875	lncRNA	chrNC_019474.2:53769699-53772228:-	--
gene20953	0	1	0	0.356849	0	0	0	0	Inf	Inf	0.953867	1	up	no	LOC105602878	lncRNA	chrNC_019474.2:54087554-54094021:-	--
gene20959	5	40	6	17.831	0	18	0	5.79476	3.0771	1.62157	0.533659	1	up	no	LOC106991704	lncRNA	chrNC_019474.2:54418280-54469445:+	--
gene2096	71	69	67	69.3258	45	103	94	77.4816	0.894739	-0.160461	0.837284	1	down	no	LOC106990872	lncRNA	chrNC_019458.2:188834148-188839194:-	--
gene20964	28	36	41	35.1273	56	45	76	56.0815	0.626363	-0.67493	0.368775	1	down	no	LOC106991706	lncRNA	chrNC_019474.2:54859176-54865922:+	--
gene20967	273	216	361	281.953	395	349	334	338.864	0.832052	-0.265254	0.592986	1	down	no	LOC105602881	lncRNA	chrNC_019474.2:54901969-54950184:-	--
gene20969	2	8	11	7.02168	12	8	15	11.063	0.634698	-0.655859	0.625967	1	down	no	LOC105602884	lncRNA	chrNC_019474.2:54960987-55035652:-	--
gene20970	1	0	0	0.328522	4	2	0	1.8182	0.180686	-2.46845	0.461175	1	down	no	LOC106991705	lncRNA	chrNC_019474.2:55032165-55033424:+	--
gene20981	10	5	10	8.26023	0	0	1	0.330973	24.9575	4.6414	0.0505986	1	up	no	LOC106991707	lncRNA	chrNC_019474.2:56644000-56663644:+	--
gene20985	24	18	39	26.7518	29	34	45	34.3533	0.778725	-0.360814	0.699496	1	down	no	LOC105602888	lncRNA	chrNC_019474.2:56716750-56719155:-	--
gene20998	3	0	2	1.62372	12	4	0	4.81073	0.337521	-1.56695	0.456772	1	down	no	LOC105602890	lncRNA	chrNC_019474.2:58058287-58110478:+	--
gene20999	3	1	0	1.34241	0	0	0	0	Inf	Inf	0.325215	1	up	no	LOC105602892	lncRNA	chrNC_019474.2:58171288-58189203:-	--
gene21003	0	10	9	6.44019	0	3	3	1.95871	3.28797	1.7172	0.386683	1	up	no	LOC105602894	lncRNA	chrNC_019474.2:59102562-59141902:+	--
gene21029	51	19	7	25.7683	147	326	60	167.965	0.153415	-2.70449	0.01293	1	down	no	LOC106991709	lncRNA	chrNC_019474.2:61051226-61052019:-	--
gene2103	9	5	8	7.29356	16	3	0	5.66313	1.2879	0.365023	0.91409	1	up	no	LOC106990873	lncRNA	chrNC_019458.2:189066779-189146545:+	--
gene21044	97	124	142	121.425	157	99	110	114.371	1.06168	0.0863454	0.900838	1	up	no	LOC105602913	lncRNA	chrNC_019474.2:61927846-62025955:+	--
gene21072	4	4	6	4.65595	2	7	0	2.84068	1.63902	0.712836	0.760671	1	up	no	LOC105602917	lncRNA	chrNC_019474.2:62807970-62818662:-	--
gene21092	2	0	0	0.657044	0	0	0	0	Inf	Inf	0.434654	1	up	no	LOC105602920	lncRNA	chrNC_019474.2:63563222-63564118:+	--
gene21107	6	5	11	7.26522	9	20	0	9.08087	0.800058	-0.321823	0.836483	1	down	no	LOC105602922	lncRNA	chrNC_019474.2:64042886-64043674:+	--
gene21124	61	47	73	60.1044	79	52	112	77.0024	0.780551	-0.357434	0.613701	1	down	no	LOC105602927	lncRNA	chrNC_019474.2:65148903-65154571:+	--
gene21136	56	13	30	32.6086	21	24	28	23.1588	1.40804	0.493689	0.546348	1	up	no	LOC101105359	lncRNA	chrNC_019474.2:65996011-66012954:+	--
gene21141	193	198	121	172.669	122	226	269	197.605	0.873809	-0.19461	0.734047	1	down	no	LOC106991712	lncRNA	chrNC_019474.2:67524343-67591419:-	--
gene21147	209	205	146	188.4	215	152	167	167.326	1.12595	0.171137	0.770959	1	up	no	LOC105602936	lncRNA	chrNC_019474.2:67906225-67911296:+	--
gene21149	14	10	9	11.0395	16	2	0	5.3412	2.06686	1.04744	0.624219	1	up	no	LOC106991713	lncRNA	chrNC_019474.2:67931849-67937150:+	--
gene21161	37	36	25	32.9788	38	22	21	25.1891	1.30925	0.388741	0.678886	1	up	no	LOC105602940	lncRNA	chrNC_019474.2:68292786-68294351:+	--
gene21190	6621	4386	9110	6647.08	8334	7869	6578	7157.14	0.928734	-0.106663	0.774061	1	down	no	LOC105602948	lncRNA	chrNC_019474.2:69317496-69325500:+	--
gene21191	0	8	25	10.8317	23	4	8	10.6879	1.01345	0.0192799	0.996	1	up	no	LOC105602949	lncRNA	chrNC_019474.2:69381493-69394062:-	--
gene21202	24	60	36	40.7823	28	55	25	34.2009	1.19243	0.253909	0.771253	1	up	no	LOC105602951	lncRNA	chrNC_019474.2:69631994-69642834:+	--
gene2123	12	9	6	9.06837	31	7	2	12.0166	0.754656	-0.406108	0.697996	1	down	no	LOC105602430	lncRNA	chrNC_019458.2:190169556-190181086:+	--
gene21237	32	65	54	50.9381	38	19	2	17.9348	2.84018	1.50598	0.14884	1	up	no	LOC105602957	lncRNA	chrNC_019474.2:70542186-70544724:-	--
gene21251	0	0	0	0	4	0	0	1.17433	#NAME?	#NAME?	0.294142	1	down	no	LOC105602959	lncRNA	chrNC_019474.2:70801964-70815772:+	--
gene21282	29	28	24	27.1768	41	13	39	29.13	0.932949	-0.10013	0.906255	1	down	no	LOC105602963	lncRNA	chrNC_019474.2:71600646-71605297:+	--
gene21298	2	6	2	3.43629	5	0	1	1.79889	1.91023	0.933746	0.785472	1	up	no	LOC105602968	lncRNA	chrNC_019474.2:71997100-71998068:-	--
gene2130	1	4	2	2.39407	0	2	4	1.96775	1.21665	0.282919	1	1	up	no	LOC106990874	lncRNA	chrNC_019458.2:191114284-191145163:-	--
gene21312	5	5	9	6.29855	4	8	9	6.72853	0.936095	-0.095273	0.996795	1	down	no	LOC106990169	lncRNA	chrNC_019475.2:689812-714208:+	--
gene21313	0	6	3	3.09833	1	2	17	6.56398	0.47202	-1.08308	0.538503	1	down	no	LOC105603289	lncRNA	chrNC_019475.2:719813-723581:+	--
gene21316	2649	2709	3029	2803.44	3167	3923	3288	3280.95	0.85446	-0.226915	0.50037	1	down	no	LOC101114216	lncRNA	chrNC_019475.2:991683-1134079:+	--
gene21317	27	30	9	22.4473	20	29	21	22.1581	1.01305	0.0187058	1	1	up	no	LOC105603013	lncRNA	chrNC_019475.2:1192235-1261453:+	--
gene21321	274	646	215	389.141	486	306	206	309.373	1.25784	0.330947	0.562006	1	up	no	LOC105603017	lncRNA	chrNC_019475.2:2022033-2024946:+	--
gene21331	0	0	3	0.957231	1	3	0	1.25938	0.760083	-0.395771	0.994742	1	down	no	LOC105603024	lncRNA	chrNC_019475.2:4572592-4577606:+	--
gene21353	7	16	2	8.6474	22	15	13	15.5904	0.55466	-0.850325	0.431119	1	down	no	LOC105603038	lncRNA	chrNC_019475.2:7395043-7396108:+	--
gene21355	1	2	0	1.04222	3	0	0	0.880751	1.18333	0.242854	1	1	up	no	LOC105603041	lncRNA	chrNC_019475.2:7886078-7930856:+	--
gene21360	445	441	441	444.276	413	436	404	395.325	1.12382	0.168417	0.702348	1	up	no	LOC105603042	lncRNA	chrNC_019475.2:9638783-9650397:-	--
gene21363	154	175	141	158.031	148	243	82	148.819	1.0619	0.0866442	0.914978	1	up	no	LOC105603050	lncRNA	chrNC_019475.2:10809343-10871467:-	--
gene21364	0	5	16	6.88948	4	4	0	2.46206	2.79826	1.48453	0.43183	1	up	no	LOC105603051	lncRNA	chrNC_019475.2:11034786-11080179:+	--
gene21366	118	304	34	158.096	103	196	91	123.456	1.28059	0.356807	0.54092	1	up	no	LOC105603057	lncRNA	chrNC_019475.2:11754230-11754722:-	--
gene21388	4	0	0	1.31409	0	0	0	0	Inf	Inf	0.313439	1	up	no	LOC105603075	lncRNA	chrNC_019475.2:17853158-17863747:+	--
gene21389	27	28	78	43.7499	23	18	16	17.8427	2.45197	1.29394	0.119847	1	up	no	LOC105603077	lncRNA	chrNC_019475.2:18007984-18012497:-	--
gene21399	6	0	2	2.60928	8	3	1	3.64543	0.715768	-0.482436	0.839013	1	down	no	LOC105611446	lncRNA	chrNC_019475.2:18825082-18826223:+	--
gene21404	0	0	1	0.319077	3	2	0	1.52461	0.209284	-2.25647	0.52789	1	down	no	LOC105603087	lncRNA	chrNC_019475.2:18923734-18925671:-	--
gene21453	2	18	7	9.31387	3	10	0	4.10006	2.27164	1.18374	0.480061	1	up	no	LOC105603094	lncRNA	chrNC_019475.2:20604991-20627640:+	--
gene21473	49	44	59	50.6245	32	25	28	26.7102	1.89533	0.922445	0.235892	1	up	no	LOC105603101	lncRNA	chrNC_019475.2:21379748-21387609:+	--
gene21488	168	74	162	133.289	192	167	149	159.445	0.835954	-0.258505	0.66478	1	down	no	LOC105603102	lncRNA	chrNC_019475.2:22123560-22127532:+	--
gene21495	0	0	2	0.638154	0	0	0	0	Inf	Inf	0.431169	1	up	no	LOC105603109	lncRNA	chrNC_019475.2:22551030-22567076:-	--
gene2151	61	24	133	71.0415	88	7	43	42.3207	1.67865	0.747298	0.449399	1	up	no	LOC105602588	lncRNA	chrNC_019458.2:194554282-194637531:+	--
gene21522	11	58	9	27.1827	33	15	34	25.7703	1.05481	0.0769795	0.898503	1	up	no	LOC105603123	lncRNA	chrNC_019475.2:25654681-25745775:+	--
gene21540	189	155	363	233.227	413	217	655	407.896	0.571781	-0.806466	0.155647	1	down	no	LOC105603128	lncRNA	chrNC_019475.2:26779047-26907208:+	--
gene21545	62	86	81	76.9026	119	142	93	111.431	0.690136	-0.535047	0.379799	1	down	no	LOC105603129	lncRNA	chrNC_019475.2:27194784-27199232:+	--
gene21550	18	50	50	39.7097	22	7	23	16.3247	2.43249	1.28243	0.144141	1	up	no	LOC106991731	lncRNA	chrNC_019475.2:27995117-27997171:-	--
gene21555	5	0	7	3.87615	0	0	6	1.98584	1.9519	0.964878	0.706216	1	up	no	LOC105603131	lncRNA	chrNC_019475.2:28287718-28291873:+	--
gene21557	11	36	18	22.2037	26	24	32	25.9506	0.855613	-0.22497	0.789996	1	down	no	LOC105603132	lncRNA	chrNC_019475.2:28301468-28357175:+	--
gene21558	77	96	165	112.201	164	106	136	127.285	0.8815	-0.181968	0.764466	1	down	no	LOC106991735	lncRNA	chrNC_019475.2:28358136-28363789:+	--
gene21573	38	37	44	39.7266	53	49	68	53.8407	0.737855	-0.43859	0.563084	1	down	no	LOC105603140	lncRNA	chrNC_019475.2:29684271-29697204:-	--
gene21618	6	0	0	1.97113	0	0	0	0	Inf	Inf	0.259671	1	up	no	LOC105603153	lncRNA	chrNC_019475.2:32398746-32401858:+	--
gene2163	45	26	7	26.2951	23	54	72	47.9667	0.548195	-0.867239	0.322861	1	down	no	LOC105602682	lncRNA	chrNC_019458.2:196592414-196592796:-	--
gene2164	485	398	383	423.566	460	828	1120	772.297	0.548449	-0.866569	0.067271	1	down	no	LOC105602679	lncRNA	chrNC_019458.2:197001117-197011188:-	--
gene21644	154	277	64	169.861	160	34	72	81.7491	2.07783	1.05508	0.23202	1	up	no	LOC105603157	lncRNA	chrNC_019475.2:33229666-33243850:+	--
gene21647	0	3	8	3.62316	13	1	6	6.12435	0.591599	-0.757308	0.663854	1	down	no	LOC105603158	lncRNA	chrNC_019475.2:33371423-33394953:+	--
gene21659	7	13	23	14.2775	11	10	81	33.2575	0.4293	-1.21994	0.216523	1	down	no	LOC101121807	lncRNA	chrNC_019475.2:33668213-33672766:-	--
gene2166	2	0	1	0.976121	0	0	0	0	Inf	Inf	0.36475	1	up	no	LOC106990876	lncRNA	chrNC_019458.2:197491255-197501275:-	--
gene21669	0	0	0	0	0	1	0	0.321931	#NAME?	#NAME?	1	1	down	no	LOC105603162	lncRNA	chrNC_019475.2:35728324-35762376:+	--
gene21670	0	0	1	0.319077	0	0	0	0	Inf	Inf	0.970101	1	up	no	LOC106991737	lncRNA	chrNC_019475.2:35806303-35822428:+	--
gene21679	437	371	329	380.931	328	710	612	527.422	0.722252	-0.469425	0.324453	1	down	no	LOC105603169	lncRNA	chrNC_019475.2:39216899-39226072:-	--
gene2168	284	533	193	345.083	487	307	172	298.735	1.15515	0.208075	0.763343	1	up	no	LOC105602706	lncRNA	chrNC_019458.2:197651658-197658208:-	--
gene21685	2	0	18	6.40043	14	5	16	11.0154	0.581044	-0.78328	0.749536	1	down	no	LOC105603173	lncRNA	chrNC_019475.2:40347992-40397820:-	--
gene21691	89	57	143	95.2069	122	63	36	68.0139	1.39982	0.485237	0.460754	1	up	no	LOC105608665	lncRNA	chrNC_019475.2:40640145-40702960:+	--
gene21693	131	82	101	104.525	175	115	83	115.87	0.902087	-0.148661	0.790048	1	down	no	LOC106991740	lncRNA	chrNC_019475.2:40713870-40725633:+	--
gene21697	12	30	18	20.3911	24	30	29	26.3021	0.775265	-0.367239	0.679794	1	down	no	LOC105603175	lncRNA	chrNC_019475.2:40956778-40966401:+	--
gene21698	2	0	7	2.89058	13	3	6	6.76822	0.427082	-1.22742	0.493532	1	down	no	LOC106991741	lncRNA	chrNC_019475.2:41235460-41315215:+	--
gene21703	37	47	30	38.4995	20	44	56	38.5711	0.998145	-0.00267913	1	1	down	no	LOC106991717	lncRNA	chrNC_019475.2:42530502-42534448:+	--
gene21706	0	0	4	1.27631	4	2	0	1.8182	0.701964	-0.510532	0.901947	1	down	no	LOC105603182	lncRNA	chrNC_019475.2:43336791-43367305:+	--
gene21707	22	1	10	10.7751	23	6	13	12.9867	0.829706	-0.269328	0.852114	1	down	no	LOC105603181	lncRNA	chrNC_019475.2:43452056-43684266:-	--
gene21723	37	44	23	35.1954	30	33	8	22.079	1.59407	0.672713	0.459854	1	up	no	LOC105603184	lncRNA	chrNC_019475.2:44430399-44476878:+	--
gene21728	16	20	35	23.561	17	34	33	26.8587	0.877223	-0.188985	0.870561	1	down	no	LOC105603186	lncRNA	chrNC_019475.2:44689589-44691199:-	--
gene2173	2	10	5	5.82092	0	6	3	2.9245	1.9904	0.993056	0.625221	1	up	no	LOC105602729	lncRNA	chrNC_019458.2:198065056-198083108:-	--
gene21732	7	5	4	5.36021	6	3	0	2.72729	1.96539	0.974818	0.669173	1	up	no	LOC106991743	lncRNA	chrNC_019475.2:45218141-45313496:+	--
gene21735	6	5	8	6.30799	4	2	3	2.81111	2.24395	1.16604	0.548594	1	up	no	LOC106991745	lncRNA	chrNC_019475.2:45489897-45527282:-	--
gene21743	20	46	14	27.4526	5	30	93	41.9063	0.655094	-0.610225	0.46785	1	down	no	LOC105603192	lncRNA	chrNC_019475.2:46580110-46589074:+	--
gene21747	87	54	105	81.3543	122	56	81	80.6541	1.00868	0.0124713	0.990074	1	up	no	LOC105603193	lncRNA	chrNC_019475.2:47183316-47212150:-	--
gene21760	165	110	178	150.255	187	113	125	132.65	1.13272	0.179792	0.750189	1	up	no	LOC105603195	lncRNA	chrNC_019475.2:48125706-48170264:+	--
gene21770	86	55	27	56.4947	29	77	88	62.4282	0.904954	-0.144083	0.866773	1	down	no	LOC105603197	lncRNA	chrNC_019475.2:50129328-50141789:-	--
gene21779	39	10	28	25.315	17	25	25	21.3135	1.18774	0.248224	0.765436	1	up	no	LOC105603201	lncRNA	chrNC_019475.2:53544005-53548349:-	--
gene21808	1	1	5	2.28076	8	1	0	2.6706	0.854024	-0.227652	0.941777	1	down	no	LOC105603208	lncRNA	chrNC_019475.2:54322272-54324085:+	--
gene21821	12	17	5	11.6041	13	9	12	10.6856	1.08595	0.11896	0.977561	1	up	no	LOC105603216	lncRNA	chrNC_019475.2:55598648-55599951:+	--
gene21834	6	5	5	5.35076	1	9	12	7.16263	0.747039	-0.420745	0.825994	1	down	no	LOC105603222	lncRNA	chrNC_019475.2:56514379-56518765:+	--
gene2186	87	99	182	121.981	121	161	42	101.255	1.20469	0.268664	0.683134	1	up	no	LOC105602783	lncRNA	chrNC_019458.2:198653013-198662616:+	--
gene21861	75	58	53	62.2475	78	24	24	38.5692	1.61392	0.690566	0.412603	1	up	no	LOC105613328	lncRNA	chrNC_019475.2:58047681-58052023:+	--
gene21867	3728	2319	2551	2866.23	3910	2462	4010	3267.71	0.877138	-0.189125	0.570472	1	down	no	LOC105603231	lncRNA	chrNC_019475.2:58670062-58673394:-	--
gene21869	2	1	1	1.33297	9	0	0	2.64225	0.504482	-0.987124	0.686509	1	down	no	LOC105603232	lncRNA	chrNC_019475.2:58798169-58803930:+	--
gene21872	0	7	2	3.1361	1	2	0	0.937445	3.34537	1.74216	0.582982	1	up	no	LOC105603234	lncRNA	chrNC_019475.2:58999153-59002858:-	--
gene21873	60	88	195	113.334	196	128	71	122.249	0.927079	-0.109236	0.869976	1	down	no	LOC105603235	lncRNA	chrNC_019475.2:59009003-59010951:-	--
gene21879	4	11	17	10.6637	4	21	3	8.9278	1.19444	0.256337	0.886437	1	up	no	LOC105603241	lncRNA	chrNC_019475.2:59624096-59639182:+	--
gene21910	231	451	404	365.735	403	189	126	220.862	1.65594	0.727654	0.239266	1	up	no	LOC106991747	lncRNA	chrNC_019475.2:64326987-64330279:+	--
gene21911	7158	11170	26952	14937.3	19786	18742	30109	21807.7	0.684956	-0.545917	0.348686	1	down	no	GTL2	lncRNA	chrNC_019475.2:64335882-64362055:+	--
gene21918	2526	3966	4544	3695	5248	4754	4903	4693.94	0.787184	-0.345228	0.279588	1	down	no	LOC105606646	lncRNA	chrNC_019475.2:64386537-64494526:+	--
gene21969	12	0	3	4.89949	4	9	1	4.40268	1.11284	0.154249	0.973186	1	up	no	LOC106990339	lncRNA	chrNC_019475.2:64981666-64989735:-	--
gene21970	0	15	0	5.35274	8	5	0	3.95832	1.35227	0.435388	0.825468	1	up	no	LOC105603269	lncRNA	chrNC_019475.2:65092150-65095126:-	--
gene21993	2733	1792	3609	2688.87	3387	3025	3429	3103.11	0.866508	-0.206715	0.566676	1	down	no	LOC101104348	lncRNA	chrNC_019475.2:66342208-66360914:+	--
gene21997	0	0	0	0	0	3	0	0.965793	#NAME?	#NAME?	0.355457	1	down	no	LOC105603274	lncRNA	chrNC_019475.2:66430438-66430971:-	--
gene22000	0	7	0	2.49795	0	2	2	1.30581	1.91295	0.9358	0.805194	1	up	no	LOC105603310	lncRNA	chrNC_019475.2:66482140-66487302:-	--
gene22001	0	3	0	1.07055	0	2	0	0.643862	1.6627	0.733527	1	1	up	no	LOC105603275	lncRNA	chrNC_019475.2:66487315-66492280:-	--
gene22011	12	5	13	9.87451	7	4	6	5.32864	1.8531	0.88994	0.542634	1	up	no	LOC105603277	lncRNA	chrNC_019475.2:66807349-66808440:+	--
gene22039	11	24	12	16.007	21	11	18	15.664	1.0219	0.0312543	1	1	up	no	LOC106991752	lncRNA	chrNC_019475.2:68128489-68145934:+	--
gene22041	1	2	2	1.68037	0	1	0	0.321931	5.21967	2.38396	0.552181	1	up	no	LOC105603285	lncRNA	chrNC_019475.2:68182408-68190870:-	--
gene22046	6	13	11	10.12	10	5	5	6.20035	1.63217	0.70679	0.649019	1	up	no	LOC105603282	lncRNA	chrNC_019475.2:68278168-68280559:+	--
gene22054	3	0	0	0.985566	0	0	0	0	Inf	Inf	0.350133	1	up	no	LOC105603287	lncRNA	chrNC_019475.2:68491125-68491625:-	--
gene22055	85	93	87	88.871	100	90	145	106.323	0.835858	-0.258671	0.683488	1	down	no	LOC105603319	lncRNA	chrNC_019476.2:85581-87119:-	--
gene22057	60	42	81	60.5442	56	43	80	56.7615	1.06664	0.093076	0.870783	1	up	no	LOC105603320	lncRNA	chrNC_019476.2:114449-136553:+	--
gene22066	6	5	10	6.94615	15	9	12	11.2728	0.616186	-0.698561	0.602758	1	down	no	LOC105603323	lncRNA	chrNC_019476.2:886991-887596:-	--
gene22078	7	7	7	7.03114	11	21	12	13.9616	0.503604	-0.989638	0.426293	1	down	no	LOC105610561	lncRNA	chrNC_019476.2:3748524-3749083:-	--
gene22081	63	33	73	55.7655	43	79	154	89.0264	0.626393	-0.67486	0.362104	1	down	no	LOC106991753	lncRNA	chrNC_019476.2:3978587-3981389:+	--
gene22094	49	76	54	60.4483	41	85	47	54.9568	1.09992	0.137404	0.852715	1	up	no	LOC105603351	lncRNA	chrNC_019476.2:6925178-6928870:-	--
gene22115	6	12	8	8.80594	21	25	21	21.164	0.416082	-1.26506	0.231002	1	down	no	LOC105603362	lncRNA	chrNC_019476.2:10296807-10303470:-	--
gene22144	1	4	2	2.39407	9	4	0	3.92998	0.609183	-0.715054	0.71825	1	down	no	LOC105603374	lncRNA	chrNC_019476.2:12288918-12293022:-	--
gene22149	37	69	50	52.7318	38	57	48	45.3929	1.16167	0.216205	0.777826	1	up	no	LOC105603376	lncRNA	chrNC_019476.2:12422018-12429014:+	--
gene22150	73	64	61	66.2841	50	37	47	42.1463	1.57271	0.653257	0.358353	1	up	no	LOC105603377	lncRNA	chrNC_019476.2:12432844-12434678:+	--
gene22166	152	135	183	156.501	148	142	145	137.156	1.14105	0.190359	0.721496	1	up	no	LOC105603384	lncRNA	chrNC_019476.2:13295643-13309253:-	--
gene22169	20	30	5	18.8713	18	43	0	19.1275	0.986604	-0.0194569	0.895337	1	down	no	LOC105603386	lncRNA	chrNC_019476.2:13671116-13675883:-	--
gene22170	1	0	0	0.328522	1	0	0	0.293584	1.11901	0.162218	1	1	up	no	LOC105603387	lncRNA	chrNC_019476.2:13733673-13762851:+	--
gene22183	10	5	15	9.85562	45	2	3	14.848	0.663766	-0.591254	0.572662	1	down	no	LOC105603392	lncRNA	chrNC_019476.2:14749012-14753123:-	--
gene22186	38	24	51	37.3211	51	25	31	33.2812	1.12139	0.165286	0.845812	1	up	no	LOC105603394	lncRNA	chrNC_019476.2:14768747-14814381:+	--
gene22197	111	152	58	109.213	75	134	28	74.4247	1.46744	0.553297	0.504024	1	up	no	LOC106990153	lncRNA	chrNC_019476.2:15062455-15070349:+	--
gene22198	31	46	12	30.4282	12	27	24	20.1585	1.50945	0.594021	0.518483	1	up	no	LOC105603397	lncRNA	chrNC_019476.2:15070997-15075386:+	--
gene22202	47	58	46	50.8153	89	49	55	60.107	0.845414	-0.242271	0.70805	1	down	no	LOC105603399	lncRNA	chrNC_019476.2:15258778-15270911:+	--
gene22207	1	46	13	20.8916	3	19	17	12.624	1.65491	0.726756	0.473174	1	up	no	LOC105603404	lncRNA	chrNC_019476.2:15793247-15922571:+	--
gene2222	10	18	20	16.09	16	0	0	4.69734	3.42535	1.77625	0.447915	1	up	no	LOC106990879	lncRNA	chrNC_019458.2:200997646-201000674:-	--
gene22233	24	71	19	39.2833	20	26	24	22.1852	1.7707	0.824317	0.356864	1	up	no	LOC106991765	lncRNA	chrNC_019476.2:16812233-16814010:-	--
gene22235	51	137	109	100.422	163	155	109	133.829	0.750376	-0.414315	0.456688	1	down	no	LOC105603411	lncRNA	chrNC_019476.2:16822853-16825276:+	--
gene22236	10	14	18	14.0245	13	15	28	17.9128	0.782932	-0.353041	0.760573	1	down	no	LOC105603410	lncRNA	chrNC_019476.2:16843436-16849090:+	--
gene22246	11771	9099	11038	10636	13626	15045	12080	12842	0.82822	-0.271914	0.355608	1	down	no	LOC105603415	lncRNA	chrNC_019476.2:17142189-17158443:+	--
gene22248	0	0	3	0.957231	0	0	0	0	Inf	Inf	0.344164	1	up	no	LOC105603416	lncRNA	chrNC_019476.2:17210793-17219134:-	--
gene22249	0	0	1	0.319077	4	0	0	1.17433	0.271709	-1.87987	0.618814	1	down	no	LOC105603417	lncRNA	chrNC_019476.2:17225596-17239302:-	--
gene22257	28	32	94	50.611	58	48	46	47.7053	1.06091	0.0853029	0.884194	1	up	no	LOC105603421	lncRNA	chrNC_019476.2:18565742-18568934:-	--
gene22268	17	17	19	17.7138	20	6	12	11.7749	1.50436	0.589153	0.610188	1	up	no	LOC105603426	lncRNA	chrNC_019476.2:21330110-21471442:+	--
gene22272	8	22	20	16.8604	42	14	7	19.1544	0.880238	-0.184034	0.814154	1	down	no	LOC105603432	lncRNA	chrNC_019476.2:21963354-22504070:+	--
gene22275	2	8	0	3.51184	12	5	7	7.44947	0.471421	-1.08491	0.490776	1	down	no	LOC105603430	lncRNA	chrNC_019476.2:22238006-22245458:+	--
gene22276	0	0	1	0.319077	1	0	0	0.293584	1.08683	0.120133	1	1	up	no	LOC105603429	lncRNA	chrNC_019476.2:22300119-22307413:-	--
gene22289	1	11	13	8.40186	6	10	7	7.29762	1.15132	0.203284	0.922349	1	up	no	LOC105603436	lncRNA	chrNC_019476.2:28149722-28152157:-	--
gene22294	63	27	50	46.2857	44	57	103	65.3579	0.708187	-0.497797	0.516584	1	down	no	LOC105603438	lncRNA	chrNC_019476.2:28895581-28903656:+	--
gene22298	11	19	10	13.5846	16	5	13	10.6096	1.28041	0.356602	0.806969	1	up	no	LOC105607729	lncRNA	chrNC_019476.2:31131504-31573365:-	--
gene22312	2	0	3	1.61427	18	9	11	11.8226	0.136542	-2.87259	0.0762418	1	down	no	LOC105603451	lncRNA	chrNC_019476.2:32786493-32792738:-	--
gene22314	4	2	4	3.30409	1	0	0	0.293584	11.2544	3.49241	0.302865	1	up	no	LOC105603452	lncRNA	chrNC_019476.2:33760312-33863902:-	--
gene22316	244	167	156	189.529	204	224	174	189.593	0.999664	-0.000484332	1	1	down	no	LOC105603454	lncRNA	chrNC_019476.2:33947990-33955135:+	--
gene22320	1	0	0	0.328522	2	2	0	1.23103	0.266868	-1.9058	0.619018	1	down	no	LOC105603461	lncRNA	chrNC_019476.2:34727517-34774862:-	--
gene22327	457	445	393	434.33	374	266	277	287.113	1.51275	0.59717	0.202631	1	up	no	LOC105603471	lncRNA	chrNC_019476.2:36404742-36801894:-	--
gene22328	63	21	14	32.6578	9	20	36	20.9959	1.55544	0.637321	0.447423	1	up	no	LOC106991769	lncRNA	chrNC_019476.2:36464251-36466702:-	--
gene22330	1	5	1	2.43185	0	1	3	1.31485	1.84952	0.887155	0.824347	1	up	no	LOC105607598	lncRNA	chrNC_019476.2:36896217-36899512:-	--
gene22331	14	31	24	23.3195	41	37	42	37.8492	0.616115	-0.698728	0.394284	1	down	no	LOC105603470	lncRNA	chrNC_019476.2:36900120-36908127:-	--
gene22332	5	2	2	2.99446	0	0	7	2.31681	1.29249	0.370158	0.946604	1	up	no	LOC105603469	lncRNA	chrNC_019476.2:36915820-36922982:-	--
gene22335	118	149	101	124.163	134	83	138	111.735	1.11123	0.152157	0.81461	1	up	no	LOC106991770	lncRNA	chrNC_019476.2:37488851-37497851:-	--
gene22338	6	0	5	3.56652	4	4	3	3.45498	1.03228	0.0458398	1	1	up	no	LOC105607600	lncRNA	chrNC_019476.2:37651335-37677482:-	--
gene22340	4	0	17	6.7384	54	0	0	15.8535	0.425041	-1.23433	0.43262	1	down	no	LOC106991771	lncRNA	chrNC_019476.2:37735250-37742138:+	--
gene22343	3	1	0	1.34241	1	0	10	3.60331	0.372551	-1.42449	0.567893	1	down	no	LOC106991772	lncRNA	chrNC_019476.2:38114894-38281355:+	--
gene22349	27	10	9	15.3103	12	24	58	30.4458	0.502871	-0.991741	0.30771	1	down	no	LOC105603486	lncRNA	chrNC_019476.2:39311036-39312076:-	--
gene22350	67	64	37	56.6552	44	142	54	76.5044	0.740548	-0.433335	0.531516	1	down	no	LOC105603485	lncRNA	chrNC_019476.2:39335488-39341489:-	--
gene22355	0	1	0	0.356849	0	0	0	0	Inf	Inf	0.953867	1	up	no	LOC105603493	lncRNA	chrNC_019476.2:42752423-42769308:-	--
gene22357	168	82	64	104.874	97	88	55	75.011	1.39812	0.483486	0.444674	1	up	no	LOC105603495	lncRNA	chrNC_019476.2:42827456-42830970:-	--
gene22363	19	63	32	38.9339	44	56	19	37.2343	1.04565	0.0643945	0.985064	1	up	no	LOC105603500	lncRNA	chrNC_019476.2:43019967-43021806:-	--
gene2237	8	22	41	23.561	47	24	20	28.1442	0.837153	-0.256437	0.766426	1	down	no	LOC105602999	lncRNA	chrNC_019458.2:201697802-201706688:-	--
gene22371	3	0	2	1.62372	0	4	17	6.91426	0.234836	-2.09027	0.294188	1	down	no	LOC106991774	lncRNA	chrNC_019476.2:43290895-43309417:+	--
gene22391	12	35	58	34.9385	21	26	34	25.7885	1.35481	0.438086	0.588711	1	up	no	LOC106991775	lncRNA	chrNC_019476.2:45561966-45570611:+	--
gene22393	2	0	5	2.25243	11	0	0	3.22942	0.697471	-0.519794	0.807293	1	down	no	LOC105603510	lncRNA	chrNC_019476.2:45582679-45585240:-	--
gene22394	1	5	7	4.34631	24	8	11	13.2622	0.327723	-1.60945	0.22167	1	down	no	LOC106991776	lncRNA	chrNC_019476.2:45812957-45826128:-	--
gene22395	1	0	5	1.92391	0	6	1	2.26256	0.850324	-0.233916	1	1	down	no	LOC106991761	lncRNA	chrNC_019476.2:45886708-45892548:-	--
gene22405	96	83	139	105.508	150	136	51	104.7	1.00772	0.0110984	1	1	up	no	LOC105603519	lncRNA	chrNC_019476.2:47719817-47732742:-	--
gene22410	30	40	39	36.5736	29	27	18	23.1636	1.57893	0.658946	0.447453	1	up	no	LOC106991777	lncRNA	chrNC_019476.2:47855894-47858512:+	--
gene22435	1	0	1	0.647599	1	0	2	0.955529	0.677739	-0.561199	0.996446	1	down	no	LOC105607756	lncRNA	chrNC_019476.2:48611674-48612615:-	--
gene22438	12	18	30	19.9379	37	13	1	15.3787	1.29646	0.37458	0.827415	1	up	no	LOC105603529	lncRNA	chrNC_019476.2:48632119-48635371:-	--
gene22444	3	17	12	10.8809	6	3	2	3.38924	3.21043	1.68277	0.28568	1	up	no	LOC105603531	lncRNA	chrNC_019476.2:48915333-48924518:-	--
gene22449	13	46	67	42.064	56	31	48	42.3072	0.994251	-0.00831774	0.999139	1	down	no	LOC106991779	lncRNA	chrNC_019476.2:48945622-48951356:+	--
gene22461	2	4	19	8.1469	3	8	0	3.4562	2.35719	1.23707	0.448418	1	up	no	LOC105603532	lncRNA	chrNC_019476.2:49056736-49066015:-	--
gene22466	65	78	82	75.3525	71	42	26	42.9708	1.75357	0.810298	0.257612	1	up	no	LOC105603536	lncRNA	chrNC_019476.2:49250916-49259379:-	--
gene2247	0	2	9	3.58539	10	1	5	4.91263	0.729831	-0.454365	0.825783	1	down	no	LOC105603076	lncRNA	chrNC_019458.2:203341919-203354764:-	--
gene22471	77	44	102	73.5434	72	58	105	74.5621	0.986337	-0.0198472	0.993327	1	down	no	LOC105607765	lncRNA	chrNC_019476.2:49356572-49358548:+	--
gene2249	0	3	0	1.07055	0	2	0	0.643862	1.6627	0.733527	1	1	up	no	LOC105603067	lncRNA	chrNC_019458.2:203467648-203477198:-	--
gene22502	16	41	23	27.2259	35	25	13	22.6263	1.20329	0.266978	0.820869	1	up	no	LOC105603538	lncRNA	chrNC_019476.2:50345823-50356972:-	--
gene2252	3	0	1	1.30464	8	1	0	2.6706	0.48852	-1.03351	0.686509	1	down	no	LOC105603045	lncRNA	chrNC_019458.2:204126188-204128729:-	--
gene22561	814	1066	846	917.757	654	1193	786	836.212	1.09752	0.134244	0.744141	1	up	no	LOC106991783	lncRNA	chrNC_019476.2:51366552-51368603:-	--
gene22576	9	16	8	11.2189	20	1	9	9.17236	1.22312	0.290567	0.887991	1	up	no	LOC105603552	lncRNA	chrNC_019476.2:51652447-51655460:+	--
gene22588	315	469	373	389.862	396	326	337	332.746	1.17165	0.228542	0.639189	1	up	no	LOC105603554	lncRNA	chrNC_019476.2:52306724-52356787:-	--
gene22604	26	27	18	23.9199	23	8	0	9.32787	2.56435	1.35859	0.323999	1	up	no	LOC105603557	lncRNA	chrNC_019476.2:52732736-52734661:+	--
gene22627	245	236	156	214.48	150	205	177	168.616	1.27201	0.347108	0.507357	1	up	no	LOC105603563	lncRNA	chrNC_019476.2:53491551-53496071:-	--
gene22644	0	0	5	1.59538	0	0	1	0.330973	4.82029	2.26912	0.543056	1	up	no	LOC106991785	lncRNA	chrNC_019476.2:54396280-54574117:-	--
gene22647	0	5	6	3.69871	0	0	0	0	Inf	Inf	0.143457	1	up	no	LOC105603570	lncRNA	chrNC_019476.2:55080818-55086325:-	--
gene22651	9	2	9	6.54209	7	6	19	10.2751	0.63669	-0.651336	0.670084	1	down	no	LOC105603572	lncRNA	chrNC_019476.2:55620290-55637059:-	--
gene22656	78	30	74	59.9419	78	101	50	71.9632	0.832952	-0.263694	0.720266	1	down	no	LOC106991786	lncRNA	chrNC_019476.2:55822625-55839604:+	--
gene22664	29	13	14	18.6333	33	25	44	32.2993	0.576893	-0.793625	0.379254	1	down	no	LOC105603577	lncRNA	chrNC_019476.2:56190002-56191025:+	--
gene22676	0	0	0	0	7	2	0	2.69895	#NAME?	#NAME?	0.166542	1	down	no	LOC105603582	lncRNA	chrNC_019476.2:56531855-56540390:+	--
gene22682	44	19	29	30.4883	19	30	11	18.8767	1.61513	0.691649	0.436297	1	up	no	LOC106991787	lncRNA	chrNC_019476.2:57117615-57123083:+	--
gene22691	24	28	0	17.8763	67	16	7	27.1378	0.658723	-0.602256	0.528623	1	down	no	LOC105603593	lncRNA	chrNC_019476.2:57758178-57760726:+	--
gene22697	22	49	38	36.838	35	33	17	26.5257	1.38877	0.473806	0.596562	1	up	no	LOC105603595	lncRNA	chrNC_019476.2:57984144-57989600:+	--
gene227	4	1	0	1.67094	2	4	0	1.87489	0.891218	-0.166149	0.997748	1	down	no	LOC105604745	lncRNA	chrNC_019458.2:14652442-14658474:-	--
gene22701	0	0	1	0.319077	0	0	0	0	Inf	Inf	0.970101	1	up	no	LOC105603597	lncRNA	chrNC_019476.2:58648091-58650861:-	--
gene22714	140	201	252	198.127	198	129	161	152.945	1.29541	0.373412	0.489817	1	up	no	LOC105603604	lncRNA	chrNC_019476.2:59116967-59123711:-	--
gene22719	383	470	434	432.022	508	318	169	307.449	1.40518	0.49076	0.372373	1	up	no	LOC105603606	lncRNA	chrNC_019476.2:59288070-59290894:-	--
gene22728	144	152	155	151.005	172	115	86	115.982	1.30197	0.380696	0.524184	1	up	no	LOC105603608	lncRNA	chrNC_019476.2:59722191-59723308:-	--
gene22729	7	13	8	9.49131	6	3	16	8.02286	1.18303	0.242491	0.887863	1	up	no	LOC105603609	lncRNA	chrNC_019476.2:59723314-59724095:-	--
gene22733	62	15	39	38.1651	49	58	18	39.0151	0.978214	-0.0317786	0.990415	1	down	no	LOC106991788	lncRNA	chrNC_019476.2:60156927-60157738:-	--
gene22739	3	0	0	0.985566	0	0	0	0	Inf	Inf	0.350133	1	up	no	LOC106990579	lncRNA	chrNC_019476.2:60434882-60439468:-	--
gene2274	2	1	4	2.2902	2	7	2	3.50263	0.653852	-0.612964	0.818727	1	down	no	LOC105603190	lncRNA	chrNC_019458.2:207122392-207143817:-	--
gene2275	5	2	2	2.99446	3	5	6	4.47624	0.668968	-0.579991	0.797996	1	down	no	LOC106990880	lncRNA	chrNC_019458.2:207566904-207857708:-	--
gene22752	608	191	300	363.623	788	428	544	549.179	0.66212	-0.594836	0.280524	1	down	no	LOC101112520	lncRNA	chrNC_019477.2:3238301-3243734:-	--
gene22807	51	50	44	48.6365	36	46	53	42.9194	1.13321	0.180409	0.806226	1	up	no	LOC105603654	lncRNA	chrNC_019477.2:7713900-7736767:+	--
gene22809	3	1	0	1.34241	0	2	0	0.643862	2.08494	1.06001	0.854544	1	up	no	LOC105603655	lncRNA	chrNC_019477.2:7785152-7786618:+	--
gene22828	4	4	0	2.74148	7	0	0	2.05509	1.334	0.415759	0.999195	1	up	no	LOC105603662	lncRNA	chrNC_019477.2:8684833-8688389:-	--
gene22835	0	0	1	0.319077	0	1	0	0.321931	0.991135	-0.0128465	1	1	down	no	LOC105603663	lncRNA	chrNC_019477.2:9172459-9178220:+	--
gene22836	105	73	116	97.5577	113	46	38	60.5607	1.61091	0.687873	0.316653	1	up	no	LOC105603666	lncRNA	chrNC_019477.2:9200784-9296389:-	--
gene22844	0	8	4	4.1311	0	3	0	0.965793	4.27742	2.09674	0.432759	1	up	no	LOC105603669	lncRNA	chrNC_019477.2:9493535-9494941:+	--
gene22846	10	11	22	14.2303	7	9	1	5.28344	2.69337	1.42941	0.274543	1	up	no	LOC106991803	lncRNA	chrNC_019477.2:9499789-9501195:+	--
gene22851	71	107	194	123.409	129	85	120	104.953	1.17585	0.233701	0.681019	1	up	no	LOC106991804	lncRNA	chrNC_019477.2:9791405-9798612:+	--
gene22860	57	19	35	36.6736	43	36	19	30.5021	1.20233	0.265833	0.750731	1	up	no	LOC105603672	lncRNA	chrNC_019477.2:10041354-10042586:+	--
gene22861	155	49	80	93.9327	108	131	67	96.0551	0.977904	-0.032236	0.989205	1	down	no	LOC105603670	lncRNA	chrNC_019477.2:10089403-10092338:+	--
gene22882	22	50	46	39.7475	46	28	2	23.1809	1.71467	0.77793	0.465164	1	up	no	LOC105603679	lncRNA	chrNC_019477.2:10940241-10941815:-	--
gene22893	35	12	15	20.5666	34	24	30	27.6374	0.74416	-0.426316	0.647076	1	down	no	LOC105603686	lncRNA	chrNC_019477.2:11713609-11716076:-	--
gene22896	465	486	380	447.441	354	733	777	597.07	0.749394	-0.416203	0.376422	1	down	no	LOC105603685	lncRNA	chrNC_019477.2:11756419-11778671:+	--
gene22910	0	1	5	1.95223	1	1	0	0.615515	3.17171	1.66526	0.65432	1	up	no	LOC106991806	lncRNA	chrNC_019477.2:13784812-13787058:-	--
gene22915	7	1	20	9.03804	9	13	4	8.15124	1.10879	0.14899	0.918453	1	up	no	LOC105603695	lncRNA	chrNC_019477.2:14651598-14662034:+	--
gene2293	0	0	0	0	12	0	0	3.523	#NAME?	#NAME?	0.117566	1	down	no	LOC105603313	lncRNA	chrNC_019458.2:213427428-213459347:-	--
gene22942	3	1	0	1.34241	1	0	0	0.293584	4.57251	2.19299	0.63423	1	up	no	LOC105603705	lncRNA	chrNC_019477.2:15891150-15901867:-	--
gene22964	12	17	3	10.9659	5	6	1	3.73048	2.93955	1.5556	0.317959	1	up	no	LOC105603708	lncRNA	chrNC_019477.2:16679349-16681713:-	--
gene22988	1	0	0	0.328522	0	1	7	2.63874	0.1245	-3.00579	0.357096	1	down	no	LOC106990495	lncRNA	chrNC_019477.2:17560488-17610317:-	--
gene22993	71	20	105	63.9651	61	50	17	39.6317	1.61399	0.690631	0.336041	1	up	no	LOC105603715	lncRNA	chrNC_019477.2:17738674-17749871:-	--
gene2300	0	1	1	0.675926	1	1	6	2.60135	0.259837	-1.94432	0.505029	1	down	no	LOC105603357	lncRNA	chrNC_019458.2:214504905-214519942:+	--
gene23005	0	6	10	5.33187	0	1	12	4.2936	1.24182	0.312452	0.941346	1	up	no	LOC105603718	lncRNA	chrNC_019477.2:18581141-18626386:+	--
gene23009	1	9	0	3.54017	7	4	0	3.34281	1.05904	0.0827559	1	1	up	no	LOC105603723	lncRNA	chrNC_019477.2:19267153-19269873:+	--
gene23021	124	17	43	60.5235	15	38	62	37.1574	1.62884	0.703844	0.355269	1	up	no	LOC105603731	lncRNA	chrNC_019477.2:20114292-20121272:-	--
gene23031	8	2	1	3.66095	4	0	0	1.17433	3.11747	1.64037	0.569569	1	up	no	LOC105603735	lncRNA	chrNC_019477.2:21203161-21212573:+	--
gene23097	0	0	1	0.319077	10	1	0	3.25777	0.0979434	-3.35191	0.261059	1	down	no	LOC106991808	lncRNA	chrNC_019477.2:26115578-26125263:+	--
gene23113	90	154	95	114.834	133	64	52	76.8608	1.49405	0.579231	0.384233	1	up	no	LOC105603761	lncRNA	chrNC_019477.2:26299918-26313561:-	--
gene23119	62	71	47	60.7013	100	244	84	135.711	0.447283	-1.16074	0.0747474	1	down	no	LOC105603760	lncRNA	chrNC_019477.2:26406372-26409547:+	--
gene2312	4	0	0	1.31409	3	5	0	2.49041	0.52766	-0.922319	0.745223	1	down	no	LOC105603413	lncRNA	chrNC_019458.2:215293939-215314078:+	--
gene23131	601	495	768	619.133	897	444	313	509.876	1.21428	0.280103	0.60999	1	up	no	LOC101116687	lncRNA	chrNC_019477.2:26552392-26555177:-	--
gene23150	11	30	30	23.8915	35	21	19	23.3245	1.02431	0.0346558	1	1	up	no	LOC105603765	lncRNA	chrNC_019477.2:26664581-26672605:-	--
gene23165	6	3	7	5.27522	6	0	4	3.08539	1.70974	0.773777	0.724188	1	up	no	LOC105603766	lncRNA	chrNC_019477.2:26771621-26773628:+	--
gene23176	66	118	540	236.092	446	600	171	380.693	0.620164	-0.689278	0.504039	1	down	no	LOC105603775	lncRNA	chrNC_019477.2:26929754-26932758:+	--
gene23189	0	0	3	0.957231	4	1	0	1.49627	0.639747	-0.644427	0.879513	1	down	no	LOC106990499	lncRNA	chrNC_019477.2:27094097-27108138:+	--
gene23194	0	0	1	0.319077	1	0	0	0.293584	1.08683	0.120133	1	1	up	no	LOC105603769	lncRNA	chrNC_019477.2:27168144-27206053:-	--
gene23216	3	5	0	2.76981	1	54	91	47.7964	0.0579503	-4.10904	0.00039149	0.224073	down	yes	LOC105603777	lncRNA	chrNC_019477.2:27635019-27646459:+	--
gene23229	3	6	12	6.95558	3	12	14	9.37754	0.741728	-0.431037	0.795424	1	down	no	LOC105603779	lncRNA	chrNC_019477.2:27864403-27864811:+	--
gene2323	3	0	0	0.985566	0	0	0	0	Inf	Inf	0.350133	1	up	no	LOC105603457	lncRNA	chrNC_019458.2:215570106-215572105:-	--
gene23231	9	22	20	17.1889	19	9	16	13.771	1.24819	0.319843	0.79606	1	up	no	LOC105603780	lncRNA	chrNC_019477.2:27874763-27878472:+	--
gene2325	32	23	11	22.2301	8	9	10	8.55577	2.59826	1.37754	0.200988	1	up	no	LOC106990817	lncRNA	chrNC_019458.2:215617280-215622429:+	--
gene2326	12	19	13	14.8704	5	10	0	4.68723	3.17254	1.66564	0.211854	1	up	no	LOC106990818	lncRNA	chrNC_019458.2:215645941-215649789:+	--
gene2328	2	2	2	2.0089	0	2	5	2.29872	0.873918	-0.194431	0.998907	1	down	no	LOC105603494	lncRNA	chrNC_019458.2:216231066-216253210:-	--
gene2329	1	0	1	0.647599	3	3	1	2.17752	0.297403	-1.74951	0.569196	1	down	no	LOC105603497	lncRNA	chrNC_019458.2:216284880-216291516:-	--
gene23298	8	10	41	19.2788	15	16	18	15.5122	1.24282	0.313618	0.733979	1	up	no	LOC101122821	lncRNA	chrNC_019477.2:28868669-28870899:-	--
gene2330	0	0	0	0	2	0	6	2.573	#NAME?	#NAME?	0.185759	1	down	no	LOC105603498	lncRNA	chrNC_019458.2:216291641-216323869:+	--
gene23311	195	87	419	228.801	403	153	72	191.4	1.19541	0.257504	0.788591	1	up	no	LOC105603786	lncRNA	chrNC_019477.2:28948787-28952915:-	--
gene23369	75	70	64	70.0395	50	84	59	61.2488	1.14353	0.193489	0.769135	1	up	no	LOC105603808	lncRNA	chrNC_019477.2:29416643-29433167:+	--
gene23391	2	5	1	2.76037	0	0	0	0	Inf	Inf	0.209855	1	up	no	LOC105603796	lncRNA	chrNC_019477.2:29804378-29808417:-	--
gene23417	1244	727	1245	1065.36	1473	1392	1052	1228.76	0.867022	-0.20586	0.598431	1	down	no	LOC105603793	lncRNA	chrNC_019477.2:29905230-29908829:-	--
gene23538	53	41	81	57.8877	95	55	132	89.285	0.648347	-0.625161	0.3579	1	down	no	LOC106990520	lncRNA	chrNC_019477.2:30516128-30516761:-	--
gene23565	12	5	3	6.68374	18	10	0	8.50381	0.78597	-0.347455	0.79375	1	down	no	LOC105603813	lncRNA	chrNC_019477.2:30708699-30715503:+	--
gene23579	0	0	0	0	0	0	1	0.330973	#NAME?	#NAME?	1	1	down	no	LOC105603820	lncRNA	chrNC_019477.2:31060296-31072218:+	--
gene23581	0	0	0	0	0	0	1	0.330973	#NAME?	#NAME?	1	1	down	no	LOC105603819	lncRNA	chrNC_019477.2:31073289-31077387:+	--
gene23583	0	0	0	0	2	1	0	0.909098	#NAME?	#NAME?	0.359599	1	down	no	LOC105603818	lncRNA	chrNC_019477.2:31468230-31487605:-	--
gene23594	46	21	67	43.984	73	987	54	357.05	0.123187	-3.02108	4.22208e-06	0.0102416	down	yes	LOC105612674	lncRNA	chrNC_019477.2:32024540-32041565:+	--
gene2360	2	0	17	6.08135	5	1	0	1.78985	3.39769	1.76455	0.393656	1	up	no	LOC105603578	lncRNA	chrNC_019458.2:224231469-224237588:-	--
gene23626	88	39	90	71.544	56	52	65	54.6943	1.30807	0.38744	0.543363	1	up	no	LOC106991811	lncRNA	chrNC_019477.2:35331640-35335435:+	--
gene23627	336	269	208	272.744	168	155	318	204.471	1.3339	0.415653	0.435354	1	up	no	LOC106990346	lncRNA	chrNC_019477.2:35367290-35387593:+	--
gene23629	0	0	0	0	5	2	7	4.42859	#NAME?	#NAME?	0.0874744	1	down	no	LOC105603833	lncRNA	chrNC_019477.2:35641943-35644708:+	--
gene23644	53	37	12	34.444	25	43	41	34.7525	0.991123	-0.0128636	1	1	down	no	LOC105603844	lncRNA	chrNC_019477.2:38741374-38745466:-	--
gene2365	5	4	11	6.57985	6	10	0	4.98081	1.32104	0.401675	0.837916	1	up	no	LOC105603633	lncRNA	chrNC_019458.2:224636837-224638452:+	--
gene23669	22	44	58	41.4353	31	44	73	47.427	0.873664	-0.194849	0.827717	1	down	no	LOC105603858	lncRNA	chrNC_019477.2:42289352-42297643:-	--
gene23670	1	0	9	3.20021	0	0	7	2.31681	1.3813	0.46603	0.884675	1	up	no	LOC105603863	lncRNA	chrNC_019477.2:42651257-42691406:-	--
gene23677	1	0	0	0.328522	0	0	0	0	Inf	Inf	0.970101	1	up	no	LOC106991813	lncRNA	chrNC_019477.2:43850938-43874391:-	--
gene23682	0	0	0	0	0	2	0	0.643862	#NAME?	#NAME?	0.469421	1	down	no	LOC106991814	lncRNA	chrNC_019477.2:44178017-44182836:-	--
gene23687	101	81	119	100.056	111	116	161	123.218	0.812019	-0.300414	0.639345	1	down	no	LOC105603871	lncRNA	chrNC_019477.2:44288703-44292676:+	--
gene23703	0	0	0	0	0	5	0	1.60965	#NAME?	#NAME?	0.269048	1	down	no	LOC105603884	lncRNA	chrNC_019477.2:46582788-46587194:+	--
gene23711	0	0	0	0	1	0	0	0.293584	#NAME?	#NAME?	1	1	down	no	LOC105603889	lncRNA	chrNC_019477.2:47129377-47160986:+	--
gene23712	52	34	111	64.6336	94	20	5	35.6903	1.81095	0.85675	0.451217	1	up	no	LOC105603888	lncRNA	chrNC_019477.2:47198196-47208211:-	--
gene23714	0	3	0	1.07055	0	0	0	0	Inf	Inf	0.369242	1	up	no	LOC105603894	lncRNA	chrNC_019477.2:47286990-47291535:+	--
gene23715	2	0	0	0.657044	0	0	0	0	Inf	Inf	0.434654	1	up	no	LOC105603893	lncRNA	chrNC_019477.2:47306127-47313343:-	--
gene23716	6	29	6	14.2342	11	7	3	6.47585	2.19805	1.13622	0.4122	1	up	no	LOC105603892	lncRNA	chrNC_019477.2:47313550-47340238:+	--
gene23727	0	4	0	1.4274	7	0	0	2.05509	0.694568	-0.525812	0.817221	1	down	no	LOC105603901	lncRNA	chrNC_019477.2:48561927-48568601:+	--
gene23728	6	142	11	56.1536	61	143	16	69.2403	0.810996	-0.302234	0.929362	1	down	no	LOC105603900	lncRNA	chrNC_019477.2:48602384-48634353:+	--
gene23731	41	36	53	43.227	42	29	38	34.2435	1.26234	0.336106	0.666898	1	up	no	LOC106990154	lncRNA	chrNC_019477.2:48842055-48851425:-	--
gene23735	6	42	12	20.7877	5	3	8	5.08149	4.09087	2.03241	0.0972439	1	up	no	LOC105603904	lncRNA	chrNC_019477.2:48966132-48971940:+	--
gene23738	6	0	1	2.29021	1	3	0	1.25938	1.81853	0.862769	0.82131	1	up	no	LOC105603906	lncRNA	chrNC_019477.2:49051680-49056147:+	--
gene23744	42	121	118	94.6278	124	48	22	59.1385	1.60011	0.678167	0.450616	1	up	no	LOC106991816	lncRNA	chrNC_019477.2:49395031-49397764:+	--
gene23752	18	14	15	15.6954	15	29	19	20.0282	0.783666	-0.35169	0.74409	1	down	no	LOC105603912	lncRNA	chrNC_019477.2:50077451-50086671:+	--
gene23755	0	0	1	0.319077	0	3	0	0.965793	0.330378	-1.59781	0.758529	1	down	no	LOC106990336	lncRNA	chrNC_019477.2:50416288-50421161:-	--
gene23756	10	1	3	4.5993	12	1	5	5.4998	0.836267	-0.257965	0.895303	1	down	no	LOC105603914	lncRNA	chrNC_019477.2:50423174-50428481:+	--
gene23761	74	67	49	63.8543	51	42	34	39.7469	1.60652	0.68394	0.3514	1	up	no	LOC105603919	lncRNA	chrNC_019477.2:50939887-50948712:+	--
gene2377	92	6	8	34.9177	83	49	17	45.7686	0.762919	-0.390398	0.809962	1	down	no	LOC105603649	lncRNA	chrNC_019458.2:225395591-225403171:+	--
gene23782	2	0	0	0.657044	0	0	0	0	Inf	Inf	0.434654	1	up	no	LOC105603962	lncRNA	chrNC_019478.2:4291186-4292279:+	--
gene238	440	436	398	427.129	281	258	239	244.658	1.74582	0.803906	0.0870344	1	up	no	LOC105605528	lncRNA	chrNC_019458.2:14979632-14984666:-	--
gene23807	0	1	3	1.31408	7	0	0	2.05509	0.639428	-0.645145	0.820854	1	down	no	LOC106991831	lncRNA	chrNC_019478.2:6555177-6593434:-	--
gene23809	17	11	9	12.3819	3	6	40	16.0512	0.771399	-0.374451	0.712972	1	down	no	LOC106990393	lncRNA	chrNC_019478.2:6833844-6843024:+	--
gene23816	3	0	4	2.26187	0	0	0	0	Inf	Inf	0.232872	1	up	no	LOC105603971	lncRNA	chrNC_019478.2:7958001-7996916:+	--
gene23819	19	0	17	11.6662	9	2	0	3.28611	3.55016	1.82788	0.254657	1	up	no	LOC105603972	lncRNA	chrNC_019478.2:8167953-8223747:+	--
gene23821	0	1	0	0.356849	1	0	6	2.27942	0.156553	-2.67528	0.403926	1	down	no	LOC105603973	lncRNA	chrNC_019478.2:8408751-8410651:-	--
gene23825	140	54	104	98.4469	144	118	137	125.607	0.783769	-0.3515	0.574105	1	down	no	LOC105603974	lncRNA	chrNC_019478.2:8611728-8614710:-	--
gene23835	7	1	2	3.29466	0	0	1	0.330973	9.95447	3.31534	0.302696	1	up	no	LOC105603979	lncRNA	chrNC_019478.2:9311744-9322129:+	--
gene23851	4	11	4	6.51574	11	0	6	5.21526	1.24936	0.321191	0.92335	1	up	no	LOC105603994	lncRNA	chrNC_019478.2:12337248-12416202:+	--
gene23853	0	0	2	0.638154	2	0	0	0.587167	1.08683	0.120133	1	1	up	no	LOC105611492	lncRNA	chrNC_019478.2:12401737-12406806:+	--
gene23855	8	2	0	3.34187	2	22	0	7.66965	0.435727	-1.1985	0.458925	1	down	no	LOC105603993	lncRNA	chrNC_019478.2:12589222-13086713:+	--
gene23857	7	0	0	2.29965	1	0	1	0.624556	3.68206	1.88051	0.579273	1	up	no	LOC105604002	lncRNA	chrNC_019478.2:13439849-14299570:+	--
gene23860	90	28	42	52.96	54	48	77	56.7911	0.93254	-0.100762	0.926517	1	down	no	LOC105603995	lncRNA	chrNC_019478.2:15899295-16339264:+	--
gene23861	412	188	225	274.231	286	334	487	352.673	0.777578	-0.362941	0.48837	1	down	no	LOC105603998	lncRNA	chrNC_019478.2:16034094-16045944:+	--
gene23862	500	164	189	283.09	291	412	640	429.891	0.658515	-0.602711	0.407264	1	down	no	LOC105603996	lncRNA	chrNC_019478.2:16046230-16052950:+	--
gene23866	122	114	129	121.921	107	115	169	124.37	0.980313	-0.0286854	0.989099	1	down	no	LOC105604004	lncRNA	chrNC_019478.2:17012613-17014922:+	--
gene23883	51	26	49	41.6675	56	58	36	47.0277	0.88602	-0.174589	0.83306	1	down	no	LOC106991833	lncRNA	chrNC_019478.2:17720993-17722122:+	--
gene23901	3	0	0	0.985566	1	1	0	0.615515	1.60121	0.679159	1	1	up	no	LOC105604020	lncRNA	chrNC_019478.2:21889585-21896918:+	--
gene23912	0	0	0	0	0	0	4	1.32389	#NAME?	#NAME?	0.310832	1	down	no	LOC105604025	lncRNA	chrNC_019478.2:23903750-23934149:-	--
gene23913	0	0	0	0	0	0	3	0.992918	#NAME?	#NAME?	0.359415	1	down	no	LOC105604024	lncRNA	chrNC_019478.2:23950309-23972667:-	--
gene23922	0	0	0	0	1	7	0	2.5471	#NAME?	#NAME?	0.185997	1	down	no	LOC105604027	lncRNA	chrNC_019478.2:24600198-24602758:+	--
gene23933	25	22	13	20.2117	23	13	47	26.4932	0.762902	-0.390431	0.679749	1	down	no	LOC105604036	lncRNA	chrNC_019478.2:25406493-25408193:-	--
gene23934	63	18	24	34.778	35	23	22	24.9612	1.39328	0.478486	0.57518	1	up	no	LOC105604035	lncRNA	chrNC_019478.2:25409131-25410391:-	--
gene2398	24	40	26	30.4545	29	34	58	38.656	0.787834	-0.344037	0.675704	1	down	no	LOC105603721	lncRNA	chrNC_019458.2:228393722-228394247:+	--
gene2400	44	26	58	42.2395	55	48	17	37.2263	1.13467	0.18227	0.823626	1	up	no	LOC105603748	lncRNA	chrNC_019458.2:228742185-228791992:+	--
gene2403	0	0	0	0	5	4	7	5.07245	#NAME?	#NAME?	0.0676439	1	down	no	LOC105603750	lncRNA	chrNC_019458.2:228968916-228973543:-	--
gene24050	7	0	22	9.31935	5	3	5	4.08857	2.27936	1.18863	0.425502	1	up	no	LOC105604044	lncRNA	chrNC_019478.2:27386147-27391647:-	--
gene24063	198	117	110	141.897	181	123	17	98.3627	1.44259	0.528663	0.521395	1	up	no	LOC106991838	lncRNA	chrNC_019478.2:28163026-28171114:+	--
gene24074	25	21	21	22.4075	16	11	1	8.56955	2.61478	1.38669	0.208639	1	up	no	LOC105604048	lncRNA	chrNC_019478.2:28420080-28427804:-	--
gene24079	3	5	3	3.72704	18	3	0	6.2503	0.596298	-0.745894	0.62607	1	down	no	LOC105604050	lncRNA	chrNC_019478.2:28714543-28718234:+	--
gene24081	1	0	0	0.328522	0	0	0	0	Inf	Inf	0.970101	1	up	no	LOC105608022	lncRNA	chrNC_019478.2:28732909-28735000:+	--
gene24094	13	13	3	9.86706	8	11	10	9.19963	1.07255	0.101043	0.985626	1	up	no	LOC105604057	lncRNA	chrNC_019478.2:31225359-31226767:-	--
gene24098	2	8	3	4.46907	5	6	0	3.3995	1.31462	0.39465	0.925945	1	up	no	LOC105604059	lncRNA	chrNC_019478.2:31436371-31443400:-	--
gene2410	30	1	22	17.2322	43	7	24	22.821	0.755104	-0.405252	0.716133	1	down	no	LOC105603764	lncRNA	chrNC_019458.2:229751075-229758130:+	--
gene24106	32	82	27	48.3894	55	38	24	36.3238	1.33217	0.413776	0.642566	1	up	no	LOC105604063	lncRNA	chrNC_019478.2:32183193-32198772:-	--
gene24118	9	14	15	12.7387	15	7	6	8.64311	1.47386	0.559601	0.686219	1	up	no	LOC105604069	lncRNA	chrNC_019478.2:35323786-35340362:+	--
gene24136	58	70	73	67.3263	30	35	84	47.8768	1.40624	0.491845	0.503125	1	up	no	LOC106990353	lncRNA	chrNC_019478.2:36353797-36371012:-	--
gene24192	0	0	0	0	0	9	0	2.89738	#NAME?	#NAME?	0.163876	1	down	no	LOC105604093	lncRNA	chrNC_019478.2:38506363-38517288:-	--
gene2423	66	9	19	30.9565	54	26	33	35.1458	0.880803	-0.183108	0.914734	1	down	no	LOC105603797	lncRNA	chrNC_019458.2:231397320-231403309:-	--
gene2430	0	4	3	2.38463	1	11	10	7.14455	0.333769	-1.58308	0.376278	1	down	no	LOC106990883	lncRNA	chrNC_019458.2:233171347-233219820:-	--
gene24301	11	2	5	5.92282	9	4	0	3.92998	1.50709	0.591765	0.786566	1	up	no	LOC105604106	lncRNA	chrNC_019478.2:41683917-41687995:+	--
gene24323	0	0	0	0	1	0	0	0.293584	#NAME?	#NAME?	1	1	down	no	LOC105604109	lncRNA	chrNC_019478.2:42089187-42098059:+	--
gene24327	67	38	65	56.3112	73	78	28	55.8094	1.00899	0.0129136	0.994705	1	up	no	LOC105604110	lncRNA	chrNC_019478.2:42217702-42221634:+	--
gene24352	0	0	0	0	0	1	0	0.321931	#NAME?	#NAME?	1	1	down	no	LOC105604111	lncRNA	chrNC_019478.2:42564491-42566881:+	--
gene24365	6	18	18	14.1378	18	4	0	6.57223	2.15114	1.1051	0.527094	1	up	no	LOC105604113	lncRNA	chrNC_019478.2:42941180-42943620:+	--
gene24380	5	1	6	3.91392	5	0	8	4.1157	0.950973	-0.0725231	1	1	down	no	LOC105604115	lncRNA	chrNC_019478.2:43120531-43156228:-	--
gene24381	0	3	9	3.94224	0	8	1	2.90642	1.35639	0.439773	0.865122	1	up	no	LOC105604114	lncRNA	chrNC_019478.2:43156756-43157322:+	--
gene24386	7	6	26	12.7367	14	18	22	17.1863	0.741098	-0.432264	0.727865	1	down	no	LOC105604116	lncRNA	chrNC_019478.2:43191755-43193999:-	--
gene24423	2	7	5	4.75037	7	0	0	2.05509	2.31152	1.20884	0.699397	1	up	no	LOC105604118	lncRNA	chrNC_019478.2:43813009-43814610:-	--
gene24435	12	45	42	33.4017	20	25	55	32.1234	1.03979	0.0562959	0.945892	1	up	no	LOC105604120	lncRNA	chrNC_019478.2:44141282-44148676:-	--
gene24490	0	0	3	0.957231	0	3	4	2.28968	0.418063	-1.25821	0.700466	1	down	no	LOC105604131	lncRNA	chrNC_019478.2:45748879-45754708:-	--
gene24499	37	49	34	40.4895	62	30	25	36.1344	1.12053	0.164175	0.885212	1	up	no	LOC105604137	lncRNA	chrNC_019478.2:46551699-46558747:-	--
gene24506	2	0	0	0.657044	1	1	0	0.615515	1.06747	0.0941964	1	1	up	no	LOC105604139	lncRNA	chrNC_019478.2:47085537-47090533:-	--
gene24521	110	54	127	95.93	87	115	130	105.59	0.908512	-0.138422	0.870067	1	down	no	LOC105604146	lncRNA	chrNC_019478.2:48371876-48388603:+	--
gene24550	2	8	15	8.29799	3	14	33	16.3099	0.508771	-0.974912	0.427951	1	down	no	LOC105604156	lncRNA	chrNC_019478.2:49316754-49320587:-	--
gene24551	7	2	7	5.24689	9	5	13	8.55455	0.613345	-0.705229	0.660188	1	down	no	LOC105604155	lncRNA	chrNC_019478.2:49322839-49324644:-	--
gene24570	268	262	370	299.597	283	189	248	226.01	1.32559	0.406634	0.403149	1	up	no	LOC105604160	lncRNA	chrNC_019478.2:49687727-49690210:-	--
gene24579	0	1	0	0.356849	0	0	0	0	Inf	Inf	0.953867	1	up	no	LOC106991844	lncRNA	chrNC_019478.2:49867266-49877989:-	--
gene24580	1	0	5	1.92391	0	0	0	0	Inf	Inf	0.25831	1	up	no	LOC105604162	lncRNA	chrNC_019478.2:49868919-49871695:-	--
gene24595	17	8	40	21.2027	7	7	44	18.8714	1.12354	0.16805	0.919154	1	up	no	LOC105604203	lncRNA	chrNC_019479.2:563673-569112:+	--
gene246	8	31	17	19.1148	24	10	6	12.2512	1.56025	0.641774	0.597944	1	up	no	LOC105606247	lncRNA	chrNC_019458.2:15524877-15526239:+	--
gene24612	19	32	24	25.3189	22	24	44	28.748	0.880721	-0.183243	0.84735	1	down	no	LOC105604212	lncRNA	chrNC_019479.2:7050807-7057519:-	--
gene24624	7	5	5	5.67928	3	8	3	4.44912	1.2765	0.352191	0.878535	1	up	no	LOC105604214	lncRNA	chrNC_019479.2:9186952-9198477:+	--
gene24633	2	0	0	0.657044	0	0	0	0	Inf	Inf	0.434654	1	up	no	LOC105604218	lncRNA	chrNC_019479.2:10307452-10319186:-	--
gene24638	19	11	10	13.358	9	0	1	2.97323	4.49277	2.16761	0.255462	1	up	no	LOC101123515	lncRNA	chrNC_019479.2:10713804-10719593:+	--
gene24648	126	112	117	118.693	130	105	100	105.066	1.1297	0.175939	0.774823	1	up	no	LOC105604222	lncRNA	chrNC_019479.2:11020968-11064769:-	--
gene24655	32	64	93	63.0252	92	53	84	71.8737	0.876888	-0.189535	0.781004	1	down	no	LOC105604226	lncRNA	chrNC_019479.2:12443973-12450276:-	--
gene24656	482	637	389	509.781	591	544	811	617.057	0.82615	-0.275525	0.51095	1	down	no	LOC106991851	lncRNA	chrNC_019479.2:12454050-12458589:+	--
gene24663	10	6	19	11.4888	13	12	14	12.3134	0.933032	-0.100001	0.97256	1	down	no	LOC105604227	lncRNA	chrNC_019479.2:13396602-13432143:+	--
gene24669	176	89	164	141.908	156	81	121	111.923	1.26791	0.342448	0.543743	1	up	no	LOC105604230	lncRNA	chrNC_019479.2:13732075-13744281:-	--
gene24682	1	0	15	5.11468	8	1	0	2.6706	1.91518	0.937479	0.6534	1	up	no	LOC105609523	lncRNA	chrNC_019479.2:14712464-14718059:-	--
gene24699	0	0	2	0.638154	3	0	0	0.880751	0.724557	-0.46483	1	1	down	no	LOC106991852	lncRNA	chrNC_019479.2:16139292-16140688:+	--
gene24727	15	11	24	16.511	9	13	4	8.15124	2.02558	1.01834	0.380441	1	up	no	LOC105604241	lncRNA	chrNC_019479.2:17992149-17993354:+	--
gene24735	8	23	18	16.5791	21	14	31	20.9324	0.792029	-0.336375	0.733451	1	down	no	LOC105604243	lncRNA	chrNC_019479.2:18184713-18194637:-	--
gene24749	2	0	0	0.657044	3	0	0	0.880751	0.746004	-0.422745	1	1	down	no	LOC105604246	lncRNA	chrNC_019479.2:19766636-19781181:+	--
gene24765	16	4	6	8.59821	13	4	2	5.76626	1.49112	0.576401	0.738364	1	up	no	LOC106991766	lncRNA	chrNC_019479.2:20407656-20449383:+	--
gene24769	2	0	3	1.61427	6	3	10	6.03702	0.267396	-1.90295	0.35403	1	down	no	LOC105604249	lncRNA	chrNC_019479.2:20541023-20543203:+	--
gene24772	0	0	1	0.319077	0	1	0	0.321931	0.991135	-0.0128465	1	1	down	no	LOC105604250	lncRNA	chrNC_019479.2:20712699-20717466:+	--
gene24783	0	0	3	0.957231	0	0	0	0	Inf	Inf	0.344164	1	up	no	LOC105604252	lncRNA	chrNC_019479.2:21128995-21136439:-	--
gene24786	2	0	5	2.25243	3	18	9	9.65426	0.233309	-2.09968	0.213751	1	down	no	LOC105604254	lncRNA	chrNC_019479.2:21210213-21225179:+	--
gene24792	224	143	321	227.042	245	249	350	267.929	0.847396	-0.238892	0.679289	1	down	no	LOC105604257	lncRNA	chrNC_019479.2:21583401-21588356:+	--
gene2481	2	4	6	3.9989	0	0	0	0	Inf	Inf	0.126296	1	up	no	LOC105604023	lncRNA	chrNC_019458.2:238289047-238299368:-	--
gene24842	81	100	101	94.522	114	83	90	89.9763	1.05052	0.0711042	0.925517	1	up	no	LOC105604270	lncRNA	chrNC_019479.2:23720178-23725923:-	--
gene24853	179	222	189	198.331	112	220	248	185.787	1.06752	0.0942615	0.832214	1	up	no	LOC105604280	lncRNA	chrNC_019479.2:27610734-27629786:-	--
gene24855	25	30	21	25.6191	10	13	6	9.10677	2.8132	1.49221	0.151448	1	up	no	LOC106990701	lncRNA	chrNC_019479.2:28568555-28596520:-	--
gene24863	10	6	8	7.97893	6	6	3	4.686	1.70271	0.767837	0.646461	1	up	no	LOC105604284	lncRNA	chrNC_019479.2:29930530-29937210:-	--
gene24888	12	1	23	11.6379	24	10	33	21.1874	0.549283	-0.864379	0.467841	1	down	no	LOC105604300	lncRNA	chrNC_019479.2:33378340-33426599:-	--
gene24902	31	27	49	35.4539	35	57	34	39.8786	0.889046	-0.16967	0.857378	1	down	no	LOC105604305	lncRNA	chrNC_019479.2:34863478-34865843:+	--
gene2491	2	0	4	1.93335	1	3	0	1.25938	1.53517	0.618395	0.905176	1	up	no	LOC106990885	lncRNA	chrNC_019458.2:239932172-239947326:+	--
gene2492	155	83	189	140.845	97	186	87	117.151	1.20225	0.265734	0.607592	1	up	no	LOC105604058	lncRNA	chrNC_019458.2:239964127-240064553:-	--
gene24922	0	1	0	0.356849	0	0	0	0	Inf	Inf	0.953867	1	up	no	LOC105604312	lncRNA	chrNC_019479.2:37416002-37434768:+	--
gene24940	54	13	52	38.9712	34	28	17	24.6224	1.58275	0.662435	0.413407	1	up	no	LOC105604320	lncRNA	chrNC_019479.2:38749807-38754252:+	--
gene24943	2	0	1	0.976121	3	5	4	3.8143	0.255911	-1.96629	0.433939	1	down	no	LOC105604323	lncRNA	chrNC_019479.2:39168003-39178562:+	--
gene2496	50	26	67	47.0823	43	25	29	30.2706	1.55538	0.63727	0.406815	1	up	no	LOC105604071	lncRNA	chrNC_019458.2:240138343-240142727:-	--
gene24986	50	131	35	74.341	57	127	98	90.0548	0.825509	-0.276644	0.767918	1	down	no	LOC105604333	lncRNA	chrNC_019479.2:42568536-42571113:-	--
gene2501	194	72	392	214.505	266	124	296	215.981	0.993166	-0.00989319	0.933085	1	down	no	LOC105604089	lncRNA	chrNC_019458.2:242784636-242797796:+	--
gene25011	194	174	159	176.558	153	141	248	172.392	1.02417	0.0344535	0.932756	1	up	no	LOC105604342	lncRNA	chrNC_019479.2:45476411-45482613:+	--
gene25014	0	0	0	0	0	0	1	0.330973	#NAME?	#NAME?	1	1	down	no	LOC105604343	lncRNA	chrNC_019479.2:45943152-45956997:+	--
gene25018	0	0	0	0	1	0	0	0.293584	#NAME?	#NAME?	1	1	down	no	LOC105604346	lncRNA	chrNC_019479.2:47058391-47061940:+	--
gene25021	15	7	7	9.65931	1	8	7	5.18584	1.86263	0.897343	0.532422	1	up	no	LOC105604349	lncRNA	chrNC_019479.2:48139166-48144508:-	--
gene25022	0	0	0	0	0	4	0	1.28772	#NAME?	#NAME?	0.306989	1	down	no	LOC106991861	lncRNA	chrNC_019479.2:48190268-48193476:-	--
gene2503	6	5	1	4.07445	7	17	21	14.4783	0.281417	-1.82922	0.167405	1	down	no	LOC105604092	lncRNA	chrNC_019458.2:243128379-243131788:+	--
gene25041	6	8	9	7.69762	6	6	5	5.34795	1.43936	0.525426	0.764324	1	up	no	LOC105604355	lncRNA	chrNC_019479.2:49939579-49948657:+	--
gene25045	2	3	1	2.04667	6	0	0	1.7615	1.16189	0.216471	1	1	up	no	LOC105604357	lncRNA	chrNC_019479.2:50453773-50460488:+	--
gene25059	45	49	22	39.2888	38	37	37	35.3136	1.11257	0.153894	0.873474	1	up	no	LOC105613831	lncRNA	chrNC_019480.2:709-32370:+	--
gene25090	19	21	21	20.4364	10	9	17	11.4597	1.78332	0.834563	0.424707	1	up	no	LOC105604382	lncRNA	chrNC_019480.2:2348943-2355669:+	--
gene25094	110	58	92	86.1897	132	119	147	125.716	0.685592	-0.544578	0.379507	1	down	no	LOC105604384	lncRNA	chrNC_019480.2:3316431-3329217:-	--
gene25098	108	83	106	98.921	124	106	76	95.683	1.03384	0.0480149	0.947265	1	up	no	LOC105604385	lncRNA	chrNC_019480.2:3898476-3901257:+	--
gene251	12	23	19	18.2123	37	18	28	25.9246	0.702509	-0.509411	0.568115	1	down	no	LOC105606282	lncRNA	chrNC_019458.2:15982247-15996207:-	--
gene25100	0	0	11	3.50985	9	9	0	5.53963	0.633589	-0.658382	0.864586	1	down	no	LOC105604388	lncRNA	chrNC_019480.2:3936806-3939268:-	--
gene25110	0	3	2	1.7087	6	4	0	3.04923	0.560372	-0.835542	0.716614	1	down	no	LOC105604393	lncRNA	chrNC_019480.2:4982657-5019576:-	--
gene25116	0	1	0	0.356849	3	1	0	1.20268	0.296711	-1.75287	0.619018	1	down	no	LOC105604398	lncRNA	chrNC_019480.2:7041519-7050512:-	--
gene25126	0	1	0	0.356849	0	0	0	0	Inf	Inf	0.953867	1	up	no	LOC105604405	lncRNA	chrNC_019480.2:10083121-10118181:-	--
gene25136	16	6	17	12.8218	28	12	21	19.0339	0.673626	-0.56998	0.596056	1	down	no	LOC105604412	lncRNA	chrNC_019480.2:14307740-14315809:+	--
gene25153	2	3	16	6.83282	6	10	9	7.95956	0.858442	-0.220208	0.930653	1	down	no	LOC105604423	lncRNA	chrNC_019480.2:20692088-20694464:-	--
gene25155	79	92	161	110.155	96	114	124	105.925	1.03993	0.056492	0.899147	1	up	no	LOC106991870	lncRNA	chrNC_019480.2:20823719-20906782:-	--
gene25156	2	6	2	3.43629	1	1	1	0.946487	3.63058	1.8602	0.528157	1	up	no	LOC106991869	lncRNA	chrNC_019480.2:21012942-21036908:-	--
gene25165	22	16	23	20.2758	21	17	40	24.877	0.815044	-0.29505	0.778826	1	down	no	LOC105604425	lncRNA	chrNC_019480.2:21422540-21469352:+	--
gene25172	1	2	4	2.31853	11	4	2	5.17909	0.447671	-1.15949	0.550106	1	down	no	LOC106990173	lncRNA	chrNC_019480.2:22044821-22048926:+	--
gene25199	0	8	0	2.85479	0	0	0	0	Inf	Inf	0.208139	1	up	no	LOC105604437	lncRNA	chrNC_019480.2:25953607-26029190:+	--
gene25214	8	10	5	7.79205	1	2	5	2.59231	3.00584	1.58777	0.368883	1	up	no	LOC105604443	lncRNA	chrNC_019480.2:30466837-30505076:-	--
gene25234	0	0	0	0	1	0	0	0.293584	#NAME?	#NAME?	1	1	down	no	LOC105604454	lncRNA	chrNC_019480.2:33528330-33531654:-	--
gene25237	10	5	1	5.38854	2	2	0	1.23103	4.37727	2.13003	0.360521	1	up	no	LOC106991873	lncRNA	chrNC_019480.2:34286841-34291807:+	--
gene25241	0	0	2	0.638154	11	3	0	4.19521	0.152115	-2.71677	0.281357	1	down	no	LOC105604459	lncRNA	chrNC_019480.2:34706075-34711679:+	--
gene25274	98	43	35	58.7074	31	24	32	27.4186	2.14115	1.09839	0.145351	1	up	no	LOC105604464	lncRNA	chrNC_019480.2:37766291-37770699:-	--
gene25277	449	463	320	414.832	325	201	143	207.452	1.99965	0.999751	0.0415685	1	up	no	LOC105604469	lncRNA	chrNC_019480.2:37926697-37942587:+	--
gene25285	15	16	106	44.4596	59	28	31	36.5956	1.21489	0.280822	0.689311	1	up	no	LOC105604471	lncRNA	chrNC_019480.2:39295004-39299998:+	--
gene25287	114	29	62	67.5829	200	38	97	103.054	0.655798	-0.608677	0.415701	1	down	no	LOC105604472	lncRNA	chrNC_019480.2:39575808-39631969:+	--
gene25288	0	0	2	0.638154	4	0	0	1.17433	0.543417	-0.879867	0.841577	1	down	no	LOC105604473	lncRNA	chrNC_019480.2:39785219-39807519:-	--
gene25304	9	5	2	5.3791	0	0	10	3.30973	1.62524	0.700652	0.83782	1	up	no	LOC105604488	lncRNA	chrNC_019480.2:42476639-42477666:-	--
gene2531	0	1	0	0.356849	0	0	0	0	Inf	Inf	0.953867	1	up	no	LOC105604183	lncRNA	chrNC_019458.2:245709107-245711479:+	--
gene25312	12	0	1	4.26134	6	0	0	1.7615	2.41915	1.2745	0.648	1	up	no	LOC106990432	lncRNA	chrNC_019480.2:43105336-43106506:+	--
gene25323	2	0	0	0.657044	3	0	0	0.880751	0.746004	-0.422745	1	1	down	no	LOC105612300	lncRNA	chrNC_019480.2:43451073-43451502:+	--
gene25332	157	137	171	155.028	117	176	211	160.844	0.963842	-0.0531322	0.962812	1	down	no	LOC105604494	lncRNA	chrNC_019480.2:44594984-44600399:+	--
gene25334	127	146	256	175.506	179	147	141	146.542	1.19765	0.260202	0.623792	1	up	no	LOC105610529	lncRNA	chrNC_019480.2:45445146-45483100:-	--
gene25335	6	18	5	9.9898	18	4	0	6.57223	1.52	0.604073	0.808771	1	up	no	LOC105604496	lncRNA	chrNC_019480.2:45509729-45516929:-	--
gene25356	34	26	37	32.2537	19	29	1	15.2451	2.11568	1.08112	0.307258	1	up	no	LOC105604507	lncRNA	chrNC_019480.2:47720061-47721668:+	--
gene25358	0	0	0	0	2	1	5	2.56396	#NAME?	#NAME?	0.185843	1	down	no	LOC105607614	lncRNA	chrNC_019480.2:48279839-48326219:-	--
gene25359	18	10	42	22.8831	21	17	51	28.5177	0.802419	-0.317573	0.776137	1	down	no	LOC105604510	lncRNA	chrNC_019480.2:48327393-48349184:-	--
gene25363	0	0	3	0.957231	6	2	0	2.40536	0.397957	-1.32932	0.639666	1	down	no	LOC105604512	lncRNA	chrNC_019480.2:48710424-48722953:-	--
gene25372	12	11	7	10.1011	13	7	11	9.7108	1.0402	0.0568562	1	1	up	no	LOC105604520	lncRNA	chrNC_019480.2:49590902-49591792:+	--
gene2539	0	19	6	8.6946	7	3	12	6.99255	1.24341	0.314301	0.853673	1	up	no	LOC106990886	lncRNA	chrNC_019458.2:247380782-247393889:-	--
gene25390	0	0	0	0	1	0	0	0.293584	#NAME?	#NAME?	1	1	down	no	LOC105604525	lncRNA	chrNC_019480.2:51117494-51148702:+	--
gene2540	16	13	10	13.0862	14	4	17	11.0244	1.18701	0.247338	0.86162	1	up	no	LOC105604200	lncRNA	chrNC_019458.2:247399519-247426095:-	--
gene25404	25	13	9	15.7238	7	12	27	14.8545	1.05852	0.0820465	0.93887	1	up	no	LOC105604536	lncRNA	chrNC_019480.2:54824744-54826849:-	--
gene25405	100	51	81	76.8967	74	87	172	106.66	0.720949	-0.472031	0.487643	1	down	no	LOC105604535	lncRNA	chrNC_019480.2:54835445-54838152:-	--
gene25406	399	73	86	184.571	280	197	316	250.211	0.73766	-0.438971	0.61703	1	down	no	LOC105604541	lncRNA	chrNC_019480.2:55960598-56000602:-	--
gene25409	341	151	219	235.788	238	41	355	200.567	1.17561	0.233404	0.759358	1	up	no	LOC105604543	lncRNA	chrNC_019480.2:56134228-56155109:+	--
gene25413	95	131	432	215.798	336	158	228	224.971	0.959227	-0.0600566	0.985264	1	down	no	LOC105604547	lncRNA	chrNC_019480.2:56808836-56812157:+	--
gene25417	23	1	18	13.6562	21	3	1	7.46202	1.8301	0.871922	0.612	1	up	no	LOC105604550	lncRNA	chrNC_019480.2:57037216-57044174:+	--
gene25418	54	57	46	52.7581	67	58	74	62.8341	0.839642	-0.252154	0.717506	1	down	no	LOC105604551	lncRNA	chrNC_019480.2:57050547-57053000:-	--
gene25423	791	81	58	307.272	257	119	189	176.315	1.74275	0.801365	0.167248	1	up	no	LOC106991875	lncRNA	chrNC_019480.2:57614069-57626905:+	--
gene25424	0	4	0	1.4274	0	0	0	0	Inf	Inf	0.330325	1	up	no	LOC105604553	lncRNA	chrNC_019480.2:57720103-57724664:-	--
gene25429	0	0	2	0.638154	2	0	0	0.587167	1.08683	0.120133	1	1	up	no	LOC105604560	lncRNA	chrNC_019480.2:57872300-57913977:+	--
gene25432	34	42	51	42.4303	34	61	58	48.816	0.869189	-0.202259	0.812124	1	down	no	LOC105604562	lncRNA	chrNC_019480.2:58108828-58141965:+	--
gene25434	0	2	0	0.713699	0	0	0	0	Inf	Inf	0.446878	1	up	no	LOC106991877	lncRNA	chrNC_019480.2:58244447-58262121:+	--
gene25448	16	12	0	9.53854	6	10	1	5.31178	1.79573	0.844572	0.598664	1	up	no	LOC105604574	lncRNA	chrNC_019480.2:59207290-59242328:-	--
gene25456	94	130	84	104.074	172	155	39	113.304	0.91854	-0.122585	0.788885	1	down	no	LOC105604578	lncRNA	chrNC_019480.2:60471548-60483461:-	--
gene25464	1	0	0	0.328522	1	3	4	2.58327	0.127173	-2.97514	0.3585	1	down	no	LOC105604596	lncRNA	chrNC_019480.2:61531015-61533190:-	--
gene25466	0	0	0	0	2	0	0	0.587167	#NAME?	#NAME?	0.489218	1	down	no	LOC105604583	lncRNA	chrNC_019480.2:61634727-61635689:+	--
gene25467	36	31	25	30.866	20	36	41	31.0311	0.994682	-0.00769263	1	1	down	no	LOC105604582	lncRNA	chrNC_019480.2:61655922-61658005:-	--
gene25513	88	162	95	117.032	111	49	93	79.1428	1.47874	0.56437	0.379831	1	up	no	LOC105604599	lncRNA	chrNC_019481.2:477841-480284:+	--
gene25535	11	26	39	25.3358	31	28	16	23.4107	1.08223	0.114009	0.923233	1	up	no	LOC105604601	lncRNA	chrNC_019481.2:715678-720335:-	--
gene25554	1	0	0	0.328522	0	0	0	0	Inf	Inf	0.970101	1	up	no	LOC105610434	lncRNA	chrNC_019481.2:1134433-1136590:+	--
gene25555	0	1	0	0.356849	3	0	0	0.880751	0.405165	-1.30342	0.758036	1	down	no	LOC105604605	lncRNA	chrNC_019481.2:1138074-1139708:+	--
gene25575	3	0	1	1.30464	1	0	0	0.293584	4.44385	2.15181	0.62956	1	up	no	LOC105604609	lncRNA	chrNC_019481.2:1508686-1509445:+	--
gene25604	28	33	19	27.0371	30	15	1	13.9674	1.93572	0.952872	0.419514	1	up	no	LOC105604611	lncRNA	chrNC_019481.2:2088701-2094838:+	--
gene25607	0	0	3	0.957231	0	3	1	1.29677	0.738168	-0.437978	0.993136	1	down	no	LOC105604613	lncRNA	chrNC_019481.2:2162787-2164704:-	--
gene25608	4	0	0	1.31409	0	0	0	0	Inf	Inf	0.313439	1	up	no	LOC105604614	lncRNA	chrNC_019481.2:2182563-2184641:-	--
gene25616	32	56	28	39.4304	43	65	46	48.7743	0.808425	-0.306814	0.670167	1	down	no	LOC101116622	lncRNA	chrNC_019481.2:2288797-2290122:+	--
gene25617	71	112	160	114.344	222	349	61	197.719	0.578319	-0.790063	0.196256	1	down	no	LOC105604616	lncRNA	chrNC_019481.2:2290115-2290542:+	--
gene25619	40	53	67	53.432	49	17	30	29.7876	1.79377	0.842993	0.280193	1	up	no	LOC105604618	lncRNA	chrNC_019481.2:2309616-2311154:-	--
gene2565	1	0	0	0.328522	0	0	0	0	Inf	Inf	0.970101	1	up	no	LOC105604262	lncRNA	chrNC_019458.2:249722358-249732477:+	--
gene25698	49	47	68	54.5667	61	63	24	46.1336	1.1828	0.242204	0.749985	1	up	no	LOC106991907	lncRNA	chrNC_019481.2:3530524-3534766:-	--
gene25716	0	0	2	0.638154	3	1	1	1.53365	0.4161	-1.265	0.727011	1	down	no	LOC105604636	lncRNA	chrNC_019481.2:3961044-3962831:-	--
gene25726	2	2	6	3.2852	3	5	1	2.82138	1.1644	0.219583	0.985012	1	up	no	LOC106991881	lncRNA	chrNC_019481.2:4229673-4561475:+	--
gene25738	11	24	24	19.836	18	13	8	12.1174	1.63698	0.71104	0.521133	1	up	no	LOC105604649	lncRNA	chrNC_019481.2:7682897-7683895:-	--
gene2577	25	3	14	13.7507	11	1	26	12.1566	1.13112	0.177758	0.901571	1	up	no	LOC105604314	lncRNA	chrNC_019458.2:251329588-251335280:+	--
gene25773	38	47	35	40.4234	31	40	23	29.5907	1.36609	0.450048	0.589893	1	up	no	LOC105604665	lncRNA	chrNC_019481.2:10585119-10596031:+	--
gene25776	22	24	52	32.3839	49	45	27	37.8087	0.856518	-0.223445	0.793642	1	down	no	LOC105604668	lncRNA	chrNC_019481.2:10670841-10673409:-	--
gene25782	6	9	4	6.45908	12	3	0	4.4888	1.43893	0.525001	0.835561	1	up	no	LOC105604673	lncRNA	chrNC_019481.2:12450343-12455538:-	--
gene25786	2	0	4	1.93335	0	4	0	1.28772	1.50137	0.586281	0.90588	1	up	no	LOC105604675	lncRNA	chrNC_019481.2:12860735-12868250:+	--
gene2579	4	3	4	3.66094	0	1	0	0.321931	11.3718	3.50739	0.269624	1	up	no	LOC105604319	lncRNA	chrNC_019458.2:252445811-252451998:+	--
gene25792	6	6	0	4.11223	5	0	0	1.46792	2.8014	1.48615	0.608652	1	up	no	LOC106991910	lncRNA	chrNC_019481.2:13210772-13217529:+	--
gene25793	571	259	360	394.878	365	281	339	309.82	1.27454	0.349974	0.435029	1	up	no	LOC105604676	lncRNA	chrNC_019481.2:13223778-13235918:+	--
gene25803	0	0	1	0.319077	1	1	8	3.2633	0.0977775	-3.35435	0.282612	1	down	no	LOC105604680	lncRNA	chrNC_019481.2:13837001-13839908:-	--
gene25813	10	9	33	17.0264	18	17	19	17.0458	0.998861	-0.00164353	0.999455	1	down	no	LOC105604681	lncRNA	chrNC_019481.2:14918608-14944812:+	--
gene25825	35	39	43	39.1357	10	20	9	12.3532	3.16806	1.6636	0.0638745	1	up	no	LOC106991911	lncRNA	chrNC_019481.2:16727133-16731332:-	--
gene25853	0	0	0	0	0	0	4	1.32389	#NAME?	#NAME?	0.310832	1	down	no	LOC105604695	lncRNA	chrNC_019481.2:18480273-18480744:-	--
gene25872	181	129	176	161.654	194	225	219	201.873	0.80077	-0.32054	0.567334	1	down	no	LOC105604700	lncRNA	chrNC_019481.2:19773953-19776710:+	--
gene25892	3	0	0	0.985566	0	0	0	0	Inf	Inf	0.350133	1	up	no	LOC105604711	lncRNA	chrNC_019481.2:20997102-21011896:-	--
gene2593	2	0	0	0.657044	0	0	1	0.330973	1.98519	0.989278	0.954411	1	up	no	LOC105604372	lncRNA	chrNC_019458.2:253524768-253532533:-	--
gene25947	0	0	2	0.638154	0	0	0	0	Inf	Inf	0.431169	1	up	no	LOC106991901	lncRNA	chrNC_019481.2:25901188-25904588:-	--
gene25952	0	0	2	0.638154	3	2	0	1.52461	0.418568	-1.25647	0.727274	1	down	no	LOC105604726	lncRNA	chrNC_019481.2:25948195-25953403:+	--
gene25954	7	7	11	8.30744	15	7	0	6.65727	1.24788	0.319474	0.884401	1	up	no	LOC105604725	lncRNA	chrNC_019481.2:25961364-25966788:+	--
gene25963	27	15	33	24.7524	20	2	51	23.3951	1.05801	0.081358	0.99258	1	up	no	LOC105604727	lncRNA	chrNC_019481.2:26092841-26097118:-	--
gene2598	51	33	27	37.1457	31	27	42	31.6941	1.17201	0.228983	0.778623	1	up	no	LOC105604376	lncRNA	chrNC_019458.2:253773102-253777735:+	--
gene260	40	24	118	59.3563	66	91	99	81.4385	0.728848	-0.456309	0.649564	1	down	no	LOC106990834	lncRNA	chrNC_019458.2:16803740-16810662:+	--
gene26029	0	0	1	0.319077	0	0	0	0	Inf	Inf	0.970101	1	up	no	LOC106991915	lncRNA	chrNC_019481.2:27035548-27038432:+	--
gene26065	4	11	3	6.19666	3	0	6	2.86659	2.16169	1.11216	0.584545	1	up	no	LOC105604742	lncRNA	chrNC_019481.2:27717616-27719634:-	--
gene26085	318	440	147	308.388	196	253	214	209.819	1.46978	0.555601	0.295816	1	up	no	LOC105604757	lncRNA	chrNC_019481.2:30148939-30152738:-	--
gene26087	782	1015	429	755.99	500	514	550	494.299	1.52942	0.612983	0.169822	1	up	no	LOC105604756	lncRNA	chrNC_019481.2:30261897-30296574:-	--
gene26091	1285	687	758	909.166	666	1121	1440	1033.01	0.880112	-0.18424	0.702801	1	down	no	LOC105604752	lncRNA	chrNC_019481.2:30884205-30910225:-	--
gene26092	0	0	0	0	0	0	1	0.330973	#NAME?	#NAME?	1	1	down	no	LOC105604762	lncRNA	chrNC_019481.2:31197707-31228313:+	--
gene26096	18	9	38	21.25	16	6	4	7.95281	2.67201	1.41792	0.197593	1	up	no	LOC105604766	lncRNA	chrNC_019481.2:32492328-32493822:-	--
gene26097	24	20	51	31.2944	36	10	8	16.4361	1.90401	0.929038	0.350101	1	up	no	LOC105604767	lncRNA	chrNC_019481.2:32495575-32518311:-	--
gene26111	5	0	1	1.96169	0	0	0	0	Inf	Inf	0.260756	1	up	no	LOC105604867	lncRNA	chrNC_019481.2:33330411-33335057:-	--
gene26117	0	0	2	0.638154	0	0	0	0	Inf	Inf	0.431169	1	up	no	LOC105607861	lncRNA	chrNC_019481.2:33437395-33438672:-	--
gene26125	32	27	69	42.1639	36	11	21	21.0607	2.00202	1.00146	0.228717	1	up	no	LOC105607860	lncRNA	chrNC_019481.2:33574333-33578597:-	--
gene26132	24	6	20	16.4072	24	5	24	16.599	0.988442	-0.0167712	1	1	down	no	LOC105604773	lncRNA	chrNC_019481.2:33749220-33757886:+	--
gene26156	0	0	4	1.27631	0	1	10	3.63166	0.35144	-1.50865	0.586708	1	down	no	LOC105604778	lncRNA	chrNC_019481.2:34453586-34454518:-	--
gene26162	5	8	7	6.73094	2	5	0	2.19682	3.06395	1.61539	0.410358	1	up	no	LOC105607856	lncRNA	chrNC_019481.2:34541210-34544058:-	--
gene26169	155	160	89	136.415	129	111	112	110.676	1.23256	0.301662	0.621365	1	up	no	LOC105604780	lncRNA	chrNC_019481.2:34680825-34683116:-	--
gene2617	46	39	49	44.6639	38	59	64	51.3323	0.870093	-0.200759	0.813519	1	down	no	LOC105604451	lncRNA	chrNC_019458.2:256339578-256341850:+	--
gene26172	0	0	0	0	1	0	0	0.293584	#NAME?	#NAME?	1	1	down	no	LOC105604782	lncRNA	chrNC_019481.2:35264586-35270785:+	--
gene26173	10	6	9	8.29801	13	4	3	6.09723	1.36095	0.444611	0.810479	1	up	no	LOC105607855	lncRNA	chrNC_019481.2:35292219-35293681:-	--
gene26175	65	55	99	72.5692	67	23	43	41.3063	1.75686	0.812995	0.247529	1	up	no	LOC105604783	lncRNA	chrNC_019481.2:35303129-35317394:+	--
gene26188	37	44	41	40.9388	36	22	48	33.5382	1.22066	0.287666	0.721108	1	up	no	LOC105604784	lncRNA	chrNC_019481.2:35457905-35462186:+	--
gene26215	0	2	0	0.713699	0	0	0	0	Inf	Inf	0.446878	1	up	no	LOC105610151	lncRNA	chrNC_019481.2:35840493-35841692:-	--
gene26229	2	12	1	5.25831	4	10	0	4.39364	1.1968	0.259182	0.975834	1	up	no	LOC106991917	lncRNA	chrNC_019481.2:36094063-36098205:-	--
gene26247	3	11	4	6.18722	0	0	0	0	Inf	Inf	0.0533049	1	up	no	LOC106991918	lncRNA	chrNC_019481.2:36311705-36319357:+	--
gene26249	2	0	3	1.61427	2	1	1	1.24007	1.30176	0.380464	1	1	up	no	LOC105604796	lncRNA	chrNC_019481.2:36333979-36339951:+	--
gene26280	3	0	1	1.30464	0	0	0	0	Inf	Inf	0.318452	1	up	no	LOC105610135	lncRNA	chrNC_019481.2:37318169-37332383:-	--
gene26286	0	0	0	0	0	0	1	0.330973	#NAME?	#NAME?	1	1	down	no	LOC105604805	lncRNA	chrNC_019481.2:37593346-37595847:+	--
gene26299	139	178	159	159.917	153	241	179	181.748	0.879884	-0.184614	0.740652	1	down	no	LOC105604809	lncRNA	chrNC_019481.2:38040905-38043778:-	--
gene26302	0	0	1	0.319077	0	1	0	0.321931	0.991135	-0.0128465	1	1	down	no	LOC105604811	lncRNA	chrNC_019481.2:38098069-38107437:+	--
gene26310	167	166	188	174.087	186	76	85	107.206	1.62385	0.69942	0.229043	1	up	no	LOC105610122	lncRNA	chrNC_019481.2:38331168-38339139:+	--
gene26321	15	9	11	11.6493	10	1	0	3.25777	3.57586	1.83829	0.357723	1	up	no	LOC106991919	lncRNA	chrNC_019481.2:38715733-38720789:-	--
gene26340	17	8	20	14.8212	4	3	0	2.14013	6.92539	2.79189	0.0587185	1	up	no	LOC105604827	lncRNA	chrNC_019481.2:40526844-40527569:+	--
gene26366	6	0	7	4.20467	2	6	0	2.51875	1.66935	0.739283	0.750293	1	up	no	LOC106991921	lncRNA	chrNC_019481.2:41567673-41568896:-	--
gene26368	187	161	190	179.511	230	169	148	170.914	1.0503	0.070797	0.907751	1	up	no	LOC106991922	lncRNA	chrNC_019481.2:41598902-41600959:+	--
gene26369	4	16	11	10.5335	2	0	0	0.587167	17.9396	4.16507	0.041539	1	up	no	LOC106991923	lncRNA	chrNC_019481.2:41600165-41602237:-	--
gene26372	34	26	45	34.8063	62	47	13	37.6356	0.924824	-0.112749	0.88006	1	down	no	LOC105604839	lncRNA	chrNC_019481.2:41917852-41924664:+	--
gene26374	34	65	80	59.8911	63	56	73	60.6849	0.986919	-0.0189958	0.991997	1	down	no	LOC105613848	lncRNA	chrNC_019482.2:98639-103688:+	--
gene26375	0	0	1	0.319077	7	2	0	2.69895	0.118223	-3.08042	0.324292	1	down	no	LOC105604887	lncRNA	chrNC_019482.2:190615-202823:+	--
gene26380	75	55	155	93.7228	80	47	76	63.7714	1.46967	0.555491	0.368347	1	up	no	LOC105604888	lncRNA	chrNC_019482.2:699427-728479:+	--
gene26385	24	31	36	30.4336	33	23	11	20.7334	1.46786	0.553712	0.55642	1	up	no	LOC105604890	lncRNA	chrNC_019482.2:880647-913855:+	--
gene26391	0	0	7	2.23354	0	1	0	0.321931	6.93795	2.79451	0.424416	1	up	no	LOC105604895	lncRNA	chrNC_019482.2:1897048-1923313:+	--
gene26434	2	1	2	1.65205	1	13	0	4.47868	0.368869	-1.43882	0.519564	1	down	no	LOC105604893	lncRNA	chrNC_019482.2:2997549-3011905:+	--
gene26448	472	244	325	345.834	382	404	574	432.187	0.800194	-0.321579	0.51404	1	down	no	LOC106990374	lncRNA	chrNC_019482.2:4113467-4120368:-	--
gene26450	9	2	0	3.6704	2	1	10	4.21882	0.870004	-0.200905	0.965223	1	down	no	LOC106991934	lncRNA	chrNC_019482.2:4339760-4342641:+	--
gene26451	1	14	6	7.23887	2	1	5	2.56396	2.82332	1.49739	0.426303	1	up	no	LOC105604901	lncRNA	chrNC_019482.2:4347345-4355642:+	--
gene26472	4	0	4	2.5904	7	9	7	7.26927	0.356349	-1.48864	0.408318	1	down	no	LOC105604914	lncRNA	chrNC_019482.2:7356024-7374422:-	--
gene26475	57	101	90	83.4844	29	24	50	32.7889	2.54612	1.3483	0.0533291	1	up	no	LOC105604916	lncRNA	chrNC_019482.2:7739741-7759734:+	--
gene26495	16	0	1	5.57543	15	4	6	7.67731	0.726221	-0.461519	0.899472	1	down	no	LOC105604921	lncRNA	chrNC_019482.2:9251445-9258464:-	--
gene26504	80	125	119	108.858	103	93	119	99.5644	1.09334	0.128746	0.835167	1	up	no	LOC105604928	lncRNA	chrNC_019482.2:12744388-12747657:+	--
gene26514	5	6	1	4.10278	0	7	0	2.25352	1.82061	0.864425	0.792278	1	up	no	LOC101119276	lncRNA	chrNC_019482.2:13030305-13036376:+	--
gene26522	8	6	46	19.4468	24	16	16	17.4925	1.11173	0.1528	0.830597	1	up	no	LOC105604936	lncRNA	chrNC_019482.2:13577346-13605916:-	--
gene26525	12	13	9	11.453	19	5	17	12.8143	0.893768	-0.162027	0.889824	1	down	no	LOC106991935	lncRNA	chrNC_019482.2:13789630-13793724:+	--
gene26529	2	0	0	0.657044	7	1	8	5.0248	0.13076	-2.935	0.224942	1	down	no	LOC105604939	lncRNA	chrNC_019482.2:14872213-14876081:+	--
gene26530	0	3	0	1.07055	3	4	0	2.16847	0.493687	-1.01833	0.700726	1	down	no	LOC106991936	lncRNA	chrNC_019482.2:15071133-15151997:-	--
gene26535	299	250	226	259.552	231	287	229	236.005	1.09977	0.137207	0.777672	1	up	no	LOC106991937	lncRNA	chrNC_019482.2:15391120-15400092:-	--
gene26543	0	0	6	1.91446	2	4	5	3.52975	0.542378	-0.882629	0.792747	1	down	no	LOC106991938	lncRNA	chrNC_019482.2:16560058-16575683:-	--
gene26545	2	0	4	1.93335	2	13	0	4.77227	0.405122	-1.30357	0.557705	1	down	no	LOC105604949	lncRNA	chrNC_019482.2:17171376-17199784:+	--
gene26547	0	0	1	0.319077	0	1	0	0.321931	0.991135	-0.0128465	1	1	down	no	LOC105604950	lncRNA	chrNC_019482.2:17644617-17706742:-	--
gene26549	17	12	11	13.3769	24	24	24	22.7157	0.588884	-0.763944	0.444645	1	down	no	LOC105604951	lncRNA	chrNC_019482.2:17818738-17827032:+	--
gene26589	10	17	0	9.35166	8	19	7	10.7822	0.867327	-0.205353	0.861338	1	down	no	LOC105604962	lncRNA	chrNC_019482.2:24772627-24773785:-	--
gene26597	0	0	0	0	1	0	0	0.293584	#NAME?	#NAME?	1	1	down	no	LOC105604965	lncRNA	chrNC_019482.2:25131540-25144350:+	--
gene26604	1	9	0	3.54017	0	0	0	0	Inf	Inf	0.161965	1	up	no	LOC105604969	lncRNA	chrNC_019482.2:25468799-25486912:+	--
gene26626	22	16	59	31.7626	27	10	43	25.3779	1.25159	0.323757	0.677247	1	up	no	LOC105604976	lncRNA	chrNC_019482.2:26740967-26743767:-	--
gene26630	0	0	0	0	0	3	0	0.965793	#NAME?	#NAME?	0.355457	1	down	no	LOC106991939	lncRNA	chrNC_019482.2:27258605-27261282:+	--
gene26641	9	3	7	6.26078	2	4	3	2.86781	2.18312	1.12639	0.548508	1	up	no	LOC105604982	lncRNA	chrNC_019482.2:28064075-28082388:-	--
gene26661	16	8	30	17.6835	40	21	10	21.8136	0.810661	-0.302829	0.759072	1	down	no	LOC105604991	lncRNA	chrNC_019482.2:29073275-29075599:+	--
gene26671	215	191	340	247.277	241	281	174	218.805	1.13012	0.176477	0.709632	1	up	no	LOC105604994	lncRNA	chrNC_019482.2:29447406-29456838:-	--
gene26676	2	10	8	6.77815	1	8	3	3.86195	1.75511	0.811563	0.656359	1	up	no	LOC105604996	lncRNA	chrNC_019482.2:29569561-29572607:+	--
gene26684	63	47	68	59.166	79	100	55	73.5897	0.803999	-0.314735	0.649434	1	down	no	LOC105605000	lncRNA	chrNC_019482.2:30335727-30359658:+	--
gene26692	15	23	21	19.836	34	17	10	18.7644	1.05711	0.0801218	0.990678	1	up	no	LOC106991580	lncRNA	chrNC_019482.2:30764075-30858260:+	--
gene26693	31	50	55	45.5759	39	33	15	27.0381	1.68562	0.753278	0.358241	1	up	no	LOC105605002	lncRNA	chrNC_019482.2:30861018-30897365:+	--
gene26697	13	15	3	10.5808	27	2	10	11.8803	0.89061	-0.167134	0.853132	1	down	no	LOC105605008	lncRNA	chrNC_019482.2:31527259-31530986:+	--
gene26699	3	0	6	2.90003	3	6	0	2.81234	1.03118	0.0442974	1	1	up	no	LOC106991576	lncRNA	chrNC_019482.2:32145414-32262725:+	--
gene26701	46	12	9	22.2659	25	21	9	17.0789	1.30371	0.382621	0.706965	1	up	no	LOC106991612	lncRNA	chrNC_019482.2:32755962-32758047:-	--
gene26706	4	3	11	5.89448	21	22	0	13.2477	0.444943	-1.16831	0.362397	1	down	no	LOC105605020	lncRNA	chrNC_019482.2:33785831-33838868:+	--
gene26708	1	29	8	13.2298	23	3	0	7.71822	1.7141	0.777448	0.768842	1	up	no	LOC105605022	lncRNA	chrNC_019482.2:34157203-34172507:-	--
gene26709	292	216	298	268.093	758	141	250	350.672	0.764512	-0.387389	0.464035	1	down	no	LOC105605025	lncRNA	chrNC_019482.2:34289388-34303535:-	--
gene26726	137	112	83	111.458	124	99	67	90.4507	1.23225	0.301297	0.642005	1	up	no	LOC105605027	lncRNA	chrNC_019482.2:35335242-35359188:-	--
gene26728	38	24	8	23.6008	19	36	4	18.4915	1.27631	0.351976	0.765149	1	up	no	LOC105605028	lncRNA	chrNC_019482.2:35426306-35430209:-	--
gene26753	333	407	274	342.063	415	403	364	372.049	0.919401	-0.121234	0.775489	1	down	no	LOC105605041	lncRNA	chrNC_019482.2:40691235-40696694:-	--
gene26759	224	152	158	178.244	146	189	161	156.995	1.13535	0.183139	0.720445	1	up	no	LOC106991941	lncRNA	chrNC_019482.2:40997144-41001375:+	--
gene26785	0	11	4	5.20165	1	21	8	9.70191	0.536147	-0.8993	0.55	1	down	no	LOC105605053	lncRNA	chrNC_019482.2:41875831-41891191:-	--
gene26806	58	98	119	91.9957	150	126	22	91.8822	1.00123	0.00177982	0.949415	1	up	no	LOC105605067	lncRNA	chrNC_019482.2:43552196-43553406:-	--
gene26818	166	14	102	92.0764	37	43	32	35.2967	2.60864	1.3833	0.0564026	1	up	no	LOC105605070	lncRNA	chrNC_019482.2:43974483-43976399:-	--
gene26821	0	0	1	0.319077	2	0	0	0.587167	0.543417	-0.879867	0.990941	1	down	no	LOC105605075	lncRNA	chrNC_019482.2:44830399-44845050:-	--
gene26822	19	174	343	177.777	207	219	50	147.823	1.20263	0.266196	0.708254	1	up	no	LOC105605076	lncRNA	chrNC_019482.2:44881440-44893993:-	--
gene26833	152	66	55	91.0366	49	87	43	56.6254	1.6077	0.684997	0.292459	1	up	no	LOC105605102	lncRNA	chrNC_019483.2:973268-982586:+	--
gene26842	63	27	8	32.8844	19	29	40	28.153	1.16806	0.224116	0.764305	1	up	no	LOC105605107	lncRNA	chrNC_019483.2:3665562-3669916:-	--
gene26861	4	19	18	13.8376	10	26	9	14.2848	0.968695	-0.0458853	0.982695	1	down	no	LOC105605117	lncRNA	chrNC_019483.2:5905268-5926484:+	--
gene26873	341	104	163	201.148	193	272	350	260.067	0.773445	-0.370629	0.601233	1	down	no	LOC105605124	lncRNA	chrNC_019483.2:6752763-6762035:-	--
gene26874	9	2	5	5.26578	35	11	16	19.1122	0.275519	-1.85978	0.112677	1	down	no	LOC105605127	lncRNA	chrNC_019483.2:6830479-6991189:+	--
gene26884	0	0	0	0	3	0	0	0.880751	#NAME?	#NAME?	0.343663	1	down	no	LOC105605132	lncRNA	chrNC_019483.2:11909781-11917360:-	--
gene26887	0	6	0	2.1411	0	1	0	0.321931	6.65079	2.73353	0.485398	1	up	no	LOC105605137	lncRNA	chrNC_019483.2:12668694-12676845:-	--
gene26888	23	9	15	15.5538	16	2	1	5.67217	2.74212	1.45529	0.379828	1	up	no	LOC106990149	lncRNA	chrNC_019483.2:12730654-12739864:-	--
gene26898	35	33	44	37.3137	74	53	46	54.0123	0.690837	-0.533582	0.467135	1	down	no	LOC106991947	lncRNA	chrNC_019483.2:13165867-13171726:-	--
gene26901	32	116	18	57.6506	10	3	3	4.89455	11.7785	3.55809	0.000353451	0.21477	up	yes	LOC105605143	lncRNA	chrNC_019483.2:13409736-13424304:+	--
gene26903	4	1	2	2.30909	3	1	0	1.20268	1.91995	0.94107	0.820646	1	up	no	LOC105605144	lncRNA	chrNC_019483.2:13515960-13558150:-	--
gene26934	32	18	36	28.4228	35	41	16	28.7702	0.987925	-0.0175265	1	1	down	no	LOC105605161	lncRNA	chrNC_019483.2:15215272-15219030:-	--
gene26936	17	22	5	15.0309	12	6	15	10.4192	1.44262	0.528694	0.679099	1	up	no	LOC106990546	lncRNA	chrNC_019483.2:15265163-15613992:+	--
gene26937	5	13	6	8.19611	0	1	0	0.321931	25.4592	4.67012	0.0550785	1	up	no	LOC106991949	lncRNA	chrNC_019483.2:15267663-15280589:+	--
gene26938	4	8	7	6.40242	0	2	7	2.96067	2.16249	1.11269	0.546346	1	up	no	LOC105605165	lncRNA	chrNC_019483.2:15675955-15742556:+	--
gene26943	3	3	7	4.28965	0	14	15	9.47162	0.452895	-1.14275	0.472431	1	down	no	LOC105605168	lncRNA	chrNC_019483.2:16964281-16974013:-	--
gene26955	0	0	0	0	0	2	0	0.643862	#NAME?	#NAME?	0.469421	1	down	no	LOC105605175	lncRNA	chrNC_019483.2:18590725-18592659:-	--
gene26977	0	8	0	2.85479	1	0	0	0.293584	9.72396	3.28154	0.376964	1	up	no	LOC106991945	lncRNA	chrNC_019483.2:22840720-22853879:+	--
gene26985	3	1	4	2.61872	6	3	2	3.38924	0.772658	-0.372098	0.891743	1	down	no	LOC105605187	lncRNA	chrNC_019483.2:23708671-23717800:-	--
gene26994	7	31	7	15.5955	18	3	6	8.23613	1.89355	0.921092	0.495075	1	up	no	LOC105605199	lncRNA	chrNC_019483.2:24778990-24859491:-	--
gene26999	28	27	24	26.4914	18	27	62	34.4969	0.767935	-0.380945	0.677379	1	down	no	LOC105605202	lncRNA	chrNC_019483.2:24976785-24978122:-	--
gene27003	101	78	69	83.0313	107	132	57	92.7738	0.894986	-0.160062	0.792524	1	down	no	LOC106991952	lncRNA	chrNC_019483.2:25350558-25352080:-	--
gene27027	3	2	15	6.48542	4	0	2	1.83628	3.53182	1.82041	0.36242	1	up	no	LOC105606408	lncRNA	chrNC_019483.2:28039634-28044716:+	--
gene27038	4	5	4	4.37464	8	0	5	4.00353	1.0927	0.127891	1	1	up	no	LOC105605231	lncRNA	chrNC_019483.2:31263091-31464708:-	--
gene27063	2	6	5	4.39352	4	11	5	6.37044	0.689674	-0.536014	0.760208	1	down	no	LOC105605233	lncRNA	chrNC_019483.2:32427865-32433143:+	--
gene27081	5803	4848	2514	4438.58	4440	7161	8191	6319.85	0.702323	-0.509794	0.268312	1	down	no	LOC105605240	lncRNA	chrNC_019483.2:34179005-34186777:-	--
gene27089	92	23	62	58.2143	89	36	27	46.6547	1.24777	0.319351	0.673076	1	up	no	LOC105605242	lncRNA	chrNC_019483.2:35112422-35117241:+	--
gene27095	0	0	0	0	5	0	0	1.46792	#NAME?	#NAME?	0.26194	1	down	no	LOC105605246	lncRNA	chrNC_019483.2:35624707-35626289:-	--
gene27105	7	13	17	12.363	14	5	18	11.6773	1.05872	0.0823185	0.972614	1	up	no	LOC105605247	lncRNA	chrNC_019483.2:36033613-36037937:+	--
gene27123	6	15	7	9.55741	11	0	0	3.22942	2.95948	1.56534	0.567741	1	up	no	LOC106991954	lncRNA	chrNC_019483.2:38465056-38476268:-	--
gene27125	0	6	6	4.05556	1	1	0	0.615515	6.58889	2.72004	0.341909	1	up	no	LOC105605266	lncRNA	chrNC_019483.2:38485281-38487032:+	--
gene27128	0	3	0	1.07055	0	0	0	0	Inf	Inf	0.369242	1	up	no	LOC105605270	lncRNA	chrNC_019483.2:38608145-38615876:-	--
gene27131	143	141	149	144.837	138	233	130	158.551	0.913504	-0.130517	0.827319	1	down	no	LOC106991955	lncRNA	chrNC_019483.2:38634351-38635600:+	--
gene27133	2	0	0	0.657044	1	0	0	0.293584	2.23801	1.16222	0.946092	1	up	no	LOC106991956	lncRNA	chrNC_019483.2:39123332-39561367:-	--
gene27143	10	6	13	9.57431	1	11	1	4.1658	2.29832	1.20058	0.48778	1	up	no	LOC105605281	lncRNA	chrNC_019483.2:40973056-40974727:-	--
gene27146	9	17	2	9.66129	2	6	6	4.50459	2.14477	1.10082	0.482515	1	up	no	LOC105605284	lncRNA	chrNC_019483.2:41315186-41343676:+	--
gene27147	0	5	5	3.37963	0	0	0	0	Inf	Inf	0.163031	1	up	no	LOC105605283	lncRNA	chrNC_019483.2:41374540-41406068:+	--
gene27151	1	0	0	0.328522	0	0	1	0.330973	0.992595	-0.0107224	1	1	down	no	LOC105605293	lncRNA	chrNC_019483.2:43087169-43099167:-	--
gene27152	0	0	0	0	0	0	6	1.98584	#NAME?	#NAME?	0.23815	1	down	no	LOC105605292	lncRNA	chrNC_019483.2:43128433-43162145:-	--
gene27163	44	18	42	34.2795	23	17	31	22.4854	1.52452	0.608357	0.460194	1	up	no	LOC106990378	lncRNA	chrNC_019484.2:903626-954610:-	--
gene27174	1	14	3	6.28164	6	7	0	4.01502	1.56454	0.645735	0.786566	1	up	no	LOC105605319	lncRNA	chrNC_019484.2:1505876-1513845:-	--
gene27175	12	48	15	25.8572	12	8	9	9.0772	2.84858	1.51025	0.162462	1	up	no	LOC105605321	lncRNA	chrNC_019484.2:1531065-1555329:-	--
gene27178	16	9	22	15.4877	23	3	0	7.71822	2.00664	1.00478	0.601022	1	up	no	LOC105605323	lncRNA	chrNC_019484.2:1922521-1926835:-	--
gene27179	69	65	64	66.2841	61	83	30	54.558	1.21493	0.280872	0.694557	1	up	no	LOC105605322	lncRNA	chrNC_019484.2:1960875-1995318:-	--
gene27186	0	1	10	3.54762	6	5	15	8.33574	0.425591	-1.23246	0.577805	1	down	no	LOC106991978	lncRNA	chrNC_019484.2:3387510-3390544:-	--
gene27190	1	0	0	0.328522	0	0	0	0	Inf	Inf	0.970101	1	up	no	LOC105605334	lncRNA	chrNC_019484.2:4975801-4979922:+	--
gene27193	443	648	479	529.611	578	522	531	513.486	1.0314	0.04461	0.938726	1	up	no	LOC105605336	lncRNA	chrNC_019484.2:5246541-5590159:+	--
gene27195	19	7	1	9.05894	14	9	10	10.3173	0.878036	-0.187648	0.894625	1	down	no	LOC106991979	lncRNA	chrNC_019484.2:5655860-5656975:+	--
gene27196	9	32	13	18.5239	23	24	15	19.4434	0.95271	-0.0698912	0.920941	1	down	no	LOC105605335	lncRNA	chrNC_019484.2:5721849-5730104:-	--
gene27198	43	19	35	32.0743	56	15	4	22.5935	1.41962	0.505506	0.712762	1	up	no	LOC105605337	lncRNA	chrNC_019484.2:6476194-6496177:-	--
gene27204	5	6	1	4.10278	8	6	6	6.26609	0.65476	-0.610963	0.710357	1	down	no	LOC105605341	lncRNA	chrNC_019484.2:7070445-7071173:+	--
gene27205	0	0	2	0.638154	6	0	3	2.75442	0.231684	-2.10977	0.459937	1	down	no	LOC105605344	lncRNA	chrNC_019484.2:7149832-7153022:-	--
gene27215	27	15	14	18.6899	14	11	9	10.6302	1.7582	0.814096	0.462559	1	up	no	LOC105605347	lncRNA	chrNC_019484.2:8630737-8668963:-	--
gene27223	5	8	7	6.73094	15	7	11	10.298	0.653618	-0.613479	0.643866	1	down	no	LOC106991985	lncRNA	chrNC_019484.2:10338340-10339910:+	--
gene27233	49	57	23	43.7767	27	31	72	41.7366	1.04888	0.0688504	0.934425	1	up	no	LOC105605357	lncRNA	chrNC_019484.2:11345956-11349956:-	--
gene27235	42	17	42	33.2656	66	31	30	39.2856	0.846764	-0.239968	0.765967	1	down	no	LOC105605360	lncRNA	chrNC_019484.2:11456432-11484209:+	--
gene27237	0	0	0	0	3	0	0	0.880751	#NAME?	#NAME?	0.343663	1	down	no	LOC106990383	lncRNA	chrNC_019484.2:11948172-12171509:-	--
gene27249	5	5	14	7.89393	15	8	10	10.2889	0.767226	-0.382276	0.789509	1	down	no	LOC105605368	lncRNA	chrNC_019484.2:12805326-12811952:+	--
gene27258	6	10	13	9.68762	9	7	11	8.53647	1.13485	0.182504	0.920295	1	up	no	LOC105605371	lncRNA	chrNC_019484.2:13104303-13110644:-	--
gene27259	25	30	18	24.6619	39	35	23	30.3297	0.813127	-0.298447	0.713792	1	down	no	LOC105605370	lncRNA	chrNC_019484.2:13111822-13121227:-	--
gene27264	7	3	8	5.92282	7	9	2	5.61441	1.05493	0.0771493	1	1	up	no	LOC105605374	lncRNA	chrNC_019484.2:13323871-13424213:+	--
gene2728	1	2	5	2.63761	2	1	0	0.909098	2.90134	1.53672	0.643383	1	up	no	LOC105604844	lncRNA	chrNC_019458.2:264180006-264182083:-	--
gene27281	54	44	50	49.3954	70	61	118	79.2434	0.623338	-0.681914	0.326469	1	down	no	LOC105605383	lncRNA	chrNC_019484.2:15163490-15164766:+	--
gene27284	6	4	0	3.39853	1	1	0	0.615515	5.52144	2.46505	0.422545	1	up	no	LOC105605384	lncRNA	chrNC_019484.2:15232591-15237531:+	--
gene27332	9	4	0	4.38409	0	3	0	0.965793	4.53937	2.18249	0.39297	1	up	no	LOC105605399	lncRNA	chrNC_019484.2:21105328-21135334:-	--
gene27352	0	0	0	0	6	0	10	5.07123	#NAME?	#NAME?	0.0676598	1	down	no	LOC105605406	lncRNA	chrNC_019484.2:24387780-24438822:-	--
gene27375	0	3	1	1.38962	9	4	1	4.26095	0.32613	-1.61648	0.447598	1	down	no	LOC105605411	lncRNA	chrNC_019484.2:27620712-27626347:+	--
gene2738	0	0	0	0	0	0	6	1.98584	#NAME?	#NAME?	0.23815	1	down	no	LOC105604869	lncRNA	chrNC_019458.2:265337475-265340554:-	--
gene27384	5	50	66	40.5442	16	28	113	51.1113	0.793252	-0.334148	0.723988	1	down	no	LOC105605416	lncRNA	chrNC_019484.2:29508055-29518738:-	--
gene27399	3	0	0	0.985566	0	0	8	2.64778	0.372223	-1.42576	0.630427	1	down	no	LOC105605423	lncRNA	chrNC_019484.2:32847075-32850841:+	--
gene2743	10	7	9	8.65486	7	5	5	5.3196	1.62697	0.702191	0.661158	1	up	no	LOC106990891	lncRNA	chrNC_019458.2:266247180-266249079:-	--
gene27440	23	29	14	22.3717	39	25	14	24.1316	0.927069	-0.109251	0.876761	1	down	no	LOC106991980	lncRNA	chrNC_019484.2:37156538-37164225:-	--
gene27456	42	65	56	54.8614	41	42	47	41.1137	1.33438	0.416172	0.575768	1	up	no	LOC105605439	lncRNA	chrNC_019484.2:38483868-38505911:-	--
gene27481	21	13	32	21.7485	84	43	52	55.7146	0.390355	-1.35714	0.0846237	1	down	no	LOC105605445	lncRNA	chrNC_019484.2:42565406-42569450:-	--
gene27499	5	3	3	3.67039	6	7	0	4.01502	0.914165	-0.129474	0.968165	1	down	no	LOC106990308	lncRNA	chrNC_019484.2:45540639-45543633:+	--
gene2750	0	0	0	0	1	0	0	0.293584	#NAME?	#NAME?	1	1	down	no	LOC105604899	lncRNA	chrNC_019458.2:266629166-266634322:+	--
gene27512	142	199	247	196.475	248	243	91	181.156	1.08456	0.11711	0.848579	1	up	no	LOC105605452	lncRNA	chrNC_019484.2:46688163-46751493:-	--
gene27525	9	4	7	6.61763	19	9	18	14.433	0.458508	-1.12498	0.365145	1	down	no	LOC105605453	lncRNA	chrNC_019484.2:48298064-48316017:+	--
gene2753	0	0	1	0.319077	0	1	0	0.321931	0.991135	-0.0128465	1	1	down	no	LOC105604908	lncRNA	chrNC_019458.2:266796090-266806568:-	--
gene27548	102	116	127	115.427	128	106	69	94.5405	1.22092	0.287971	0.648189	1	up	no	LOC105605459	lncRNA	chrNC_019484.2:49800380-49821933:-	--
gene27551	34	38	24	32.3879	24	38	18	25.2369	1.28335	0.359919	0.691292	1	up	no	LOC105605462	lncRNA	chrNC_019484.2:49903785-49905509:+	--
gene27609	12	26	12	17.0493	22	4	8	10.3943	1.64024	0.713911	0.573551	1	up	no	LOC105605475	lncRNA	chrNC_019484.2:53090479-53105250:+	--
gene2762	201	249	348	265.927	254	251	190	218.26	1.2184	0.284985	0.565023	1	up	no	LOC105608763	lncRNA	chrNC_019458.2:267385449-267389213:-	--
gene2764	0	2	0	0.713699	0	1	0	0.321931	2.21693	1.14856	0.955935	1	up	no	LOC105604955	lncRNA	chrNC_019458.2:267640989-267646618:+	--
gene27640	36	38	53	42.2981	41	22	78	44.9353	0.941313	-0.0872541	0.934128	1	down	no	LOC105605484	lncRNA	chrNC_019484.2:53884898-53899263:-	--
gene27709	41	60	10	38.0711	16	24	57	31.2891	1.21675	0.283036	0.757305	1	up	no	LOC105605499	lncRNA	chrNC_019484.2:60593419-60599261:+	--
gene2771	4	7	16	8.91726	9	1	2	3.62613	2.45917	1.29817	0.435384	1	up	no	LOC105604974	lncRNA	chrNC_019458.2:269056849-269063006:-	--
gene27732	11	16	27	17.9384	23	22	0	13.8349	1.29661	0.374739	0.761235	1	up	no	LOC105605503	lncRNA	chrNC_019484.2:61959680-61981425:+	--
gene27740	39957	31105	49397	39988	48107	42155	44386	42385	0.943447	-0.0839861	0.790415	1	down	no	LOC101112291	lncRNA	chrNC_019484.2:62537188-62573407:-	--
gene27741	201	108	243	182.108	289	235	150	210.145	0.866583	-0.20659	0.703448	1	down	no	LOC105605507	lncRNA	chrNC_019484.2:62605354-62787655:+	--
gene27780	15012	9508	25025	16309.6	20092	14941	30834	20913.9	0.779846	-0.358739	0.519636	1	down	no	LOC105605515	lncRNA	chrNC_019484.2:65874259-65880885:+	--
gene2779	0	0	0	0	0	2	0	0.643862	#NAME?	#NAME?	0.469421	1	down	no	LOC105604993	lncRNA	chrNC_019458.2:270162178-270164307:+	--
gene27859	0	0	0	0	0	1	0	0.321931	#NAME?	#NAME?	1	1	down	no	LOC105605529	lncRNA	chrNC_019484.2:75846882-75865664:+	--
gene2787	8	5	23	11.7512	9	7	0	4.89577	2.40027	1.2632	0.369507	1	up	no	LOC105606185	lncRNA	chrNC_019458.2:270756348-270765494:+	--
gene27878	3	4	6	4.32742	22	5	5	9.72336	0.445055	-1.16795	0.41164	1	down	no	LOC105605539	lncRNA	chrNC_019484.2:76985174-76989753:-	--
gene2788	0	4	8	3.98001	9	13	11	10.4681	0.380206	-1.39515	0.346462	1	down	no	LOC105605004	lncRNA	chrNC_019458.2:270805043-270807715:+	--
gene27897	11	8	1	6.78761	6	4	0	3.04923	2.22601	1.15446	0.561208	1	up	no	LOC106991991	lncRNA	chrNC_019484.2:77213168-77215376:-	--
gene27900	35	18	49	33.5563	39	21	22	25.4917	1.31636	0.396557	0.640685	1	up	no	LOC106990505	lncRNA	chrNC_019484.2:77227731-77231100:+	--
gene27906	0	0	1	0.319077	0	0	0	0	Inf	Inf	0.970101	1	up	no	LOC105605542	lncRNA	chrNC_019484.2:77412349-77416837:-	--
gene27918	0	0	6	1.91446	0	1	0	0.321931	5.94681	2.57212	0.478293	1	up	no	LOC105605544	lncRNA	chrNC_019484.2:77651750-77653848:-	--
gene27920	3	0	7	3.2191	3	2	0	1.52461	2.11142	1.07822	0.707821	1	up	no	LOC106991992	lncRNA	chrNC_019484.2:77656967-77657705:+	--
gene2794	0	4	10	4.61817	2	1	1	1.24007	3.72412	1.8969	0.434028	1	up	no	LOC105605032	lncRNA	chrNC_019458.2:271407115-271411052:+	--
gene28008	20	3	4	8.91729	9	2	7	5.60292	1.59154	0.670426	0.667933	1	up	no	LOC105605563	lncRNA	chrNC_019484.2:89421975-89483308:+	--
gene28009	0	0	3	0.957231	1	0	5	1.94845	0.491279	-1.02539	0.780175	1	down	no	LOC105612294	lncRNA	chrNC_019484.2:89442199-89465530:-	--
gene2801	5	15	16	12.1006	9	10	18	11.8191	1.02382	0.0339599	1	1	up	no	LOC105605072	lncRNA	chrNC_019458.2:273415601-273426937:+	--
gene2802	5	0	0	1.64261	0	1	7	2.63874	0.622498	-0.683859	0.856925	1	down	no	LOC105605081	lncRNA	chrNC_019458.2:273540610-273545760:+	--
gene2804	42	15	71	41.8051	71	28	69	52.6956	0.793332	-0.334003	0.688962	1	down	no	LOC106990580	lncRNA	chrNC_019458.2:274830926-274831974:+	--
gene28052	129	6	97	75.4709	144	30	32	62.5251	1.20705	0.271485	0.816791	1	up	no	LOC105605573	lncRNA	chrNC_019484.2:94388263-94418217:-	--
gene28088	21	23	30	24.6788	42	24	22	27.3383	0.902721	-0.147649	0.86332	1	down	no	LOC105605584	lncRNA	chrNC_019484.2:97664527-97729809:+	--
gene28095	1	0	9	3.20021	3	0	0	0.880751	3.63351	1.86136	0.529218	1	up	no	LOC105605586	lncRNA	chrNC_019484.2:98358148-98363086:-	--
gene28101	0	0	3	0.957231	3	0	3	1.87367	0.510886	-0.968927	0.782663	1	down	no	LOC106991994	lncRNA	chrNC_019484.2:98925264-98926702:-	--
gene28109	17	5	26	15.6651	54	24	66	45.424	0.344864	-1.5359	0.0763026	1	down	no	LOC105605590	lncRNA	chrNC_019484.2:99167069-100139042:+	--
gene28128	2	2	3	2.32797	8	3	33	14.2366	0.163521	-2.61245	0.076255	1	down	no	LOC105605599	lncRNA	chrNC_019484.2:102512728-102523283:+	--
gene28141	79	21	24	41.1049	8	10	31	15.8281	2.59695	1.37682	0.155909	1	up	no	LOC106990690	lncRNA	chrNC_019484.2:107076977-107085195:-	--
gene28142	8	8	9	8.35466	5	10	0	4.68723	1.78243	0.833847	0.613288	1	up	no	LOC105605602	lncRNA	chrNC_019484.2:107239402-107470852:-	--
gene28145	31	57	14	34.9917	51	12	11	22.4766	1.5568	0.638585	0.603145	1	up	no	LOC105605603	lncRNA	chrNC_019484.2:107690902-107694718:-	--
gene28152	13	4	5	7.29357	8	7	5	6.25705	1.16566	0.221142	0.921786	1	up	no	LOC106990423	lncRNA	chrNC_019484.2:107980135-107988889:-	--
gene28158	4	7	3	4.76926	6	5	1	3.70213	1.28825	0.365411	0.926474	1	up	no	LOC105605604	lncRNA	chrNC_019484.2:108271406-108283818:+	--
gene28164	2	0	2	1.2952	14	1	0	4.4321	0.292231	-1.77482	0.419217	1	down	no	LOC105605605	lncRNA	chrNC_019484.2:108654508-108657318:-	--
gene2818	4	17	3	8.33776	27	8	30	20.4314	0.408086	-1.29306	0.283707	1	down	no	LOC105606460	lncRNA	chrNC_019459.2:429926-443173:+	--
gene2819	14	3	6	7.58432	35	11	16	19.1122	0.396831	-1.33341	0.229811	1	down	no	LOC105606458	lncRNA	chrNC_019459.2:443478-445913:+	--
gene28192	244	145	257	213.905	216	163	232	192.674	1.11019	0.150807	0.746642	1	up	no	LOC105605611	lncRNA	chrNC_019484.2:109653970-109711285:-	--
gene28210	744	454	946	708.277	763	510	433	531.5	1.3326	0.414243	0.314281	1	up	no	LOC105605616	lncRNA	chrNC_019484.2:112513943-112524762:-	--
gene28229	8	7	6	7.04058	16	4	6	7.9709	0.883286	-0.179048	0.897025	1	down	no	LOC105612323	lncRNA	chrNC_019484.2:116820960-116918339:+	--
gene2823	15	20	15	16.851	23	19	17	18.4956	0.911078	-0.134354	0.89238	1	down	no	LOC105606471	lncRNA	chrNC_019459.2:762733-766954:+	--
gene28231	33	22	29	27.9451	55	68	159	90.663	0.308231	-1.69792	0.0224157	1	down	no	LOC101113047	lncRNA	chrNC_019484.2:116975480-116986882:-	--
gene2825	2	2	0	1.37074	0	0	0	0	Inf	Inf	0.330106	1	up	no	LOC105606473	lncRNA	chrNC_019459.2:838366-841903:+	--
gene28254	10	26	27	21.1784	9	12	25	14.7797	1.43293	0.518971	0.600476	1	up	no	LOC105605626	lncRNA	chrNC_019484.2:120037072-120041405:-	--
gene28256	23	33	40	32.0951	9	18	15	13.4016	2.39487	1.25995	0.169435	1	up	no	LOC105605627	lncRNA	chrNC_019484.2:120057060-120070477:-	--
gene28298	13	12	16	13.6582	12	20	1	10.2926	1.32699	0.408162	0.752723	1	up	no	LOC105605638	lncRNA	chrNC_019484.2:122485261-122491561:+	--
gene28302	6	163	6	62.052	77	190	71	107.272	0.578456	-0.789721	0.622456	1	down	no	LOC105605640	lncRNA	chrNC_019484.2:122698322-122712669:-	--
gene28316	6	23	28	19.1128	19	23	14	17.6161	1.08496	0.117645	0.932106	1	up	no	LOC105605645	lncRNA	chrNC_019484.2:124839140-124866247:-	--
gene28339	14	45	49	36.2923	16	32	34	26.2522	1.38245	0.467225	0.566739	1	up	no	LOC105605650	lncRNA	chrNC_019484.2:125598436-125599362:+	--
gene2836	47	73	148	88.7139	104	33	91	71.2749	1.24467	0.315766	0.620135	1	up	no	LOC105606506	lncRNA	chrNC_019459.2:2104338-2142049:-	--
gene28386	1	331	5	120.041	2	1411	849	735.827	0.163137	-2.61584	0.228957	1	down	no	LOC101120392	lncRNA	chrNW_014639071.1:394-1940:-	--
gene28406	1	0	5	1.92391	0	4	0	1.28772	1.49404	0.579216	0.905647	1	up	no	LOC106991996	lncRNA	chrNW_014639175.1:7-4678:+	--
gene28422	141	126	161	142.656	114	100	38	78.2386	1.82335	0.866588	0.150611	1	up	no	LOC105605741	lncRNA	chrNW_014639270.1:1992-6698:-	--
gene28434	37	43	23	34.8386	19	23	7	15.2993	2.27714	1.18722	0.197863	1	up	no	LOC105605744	lncRNA	chrNW_014639294.1:72723-77746:-	--
gene28457	180	128	138	148.843	167	115	66	107.895	1.37952	0.46417	0.435983	1	up	no	LOC105605752	lncRNA	chrNW_014639379.1:12844-15701:-	--
gene28480	9	10	15	11.3113	6	1	0	2.08343	5.42919	2.44074	0.161997	1	up	no	LOC106991999	lncRNA	chrNW_014639474.1:5288-8218:+	--
gene28502	0	0	0	0	7	0	0	2.05509	#NAME?	#NAME?	0.209194	1	down	no	LOC105605766	lncRNA	chrNW_014639547.1:24-11901:+	--
gene28511	791	352	410	516.293	926	687	323	599.929	0.86059	-0.216601	0.656671	1	down	no	LOC101104051	lncRNA	chrNW_014639575.1:3252-9102:+	--
gene28530	42	21	41	34.3739	46	29	19	29.1293	1.18004	0.238842	0.787447	1	up	no	LOC105605773	lncRNA	chrNW_014639704.1:1893-8173:+	--
gene28535	1	4	1	2.075	3	0	0	0.880751	2.35594	1.2363	0.793869	1	up	no	LOC105605775	lncRNA	chrNW_014639729.1:4820-9820:+	--
gene28539	7	0	17	7.72396	13	2	14	9.09407	0.849341	-0.235584	0.917385	1	down	no	LOC105605777	lncRNA	chrNW_014639747.1:8492-10845:-	--
gene28604	292	221	251	254.88	314	197	162	209.223	1.21822	0.284778	0.590955	1	up	no	LOC105605805	lncRNA	chrNW_014640004.1:6624-12092:-	--
gene2863	0	0	0	0	0	5	0	1.60965	#NAME?	#NAME?	0.269048	1	down	no	LOC105606552	lncRNA	chrNC_019459.2:7761783-7762291:+	--
gene28631	0	3	2	1.7087	0	1	0	0.321931	5.30767	2.40808	0.554141	1	up	no	LOC105605814	lncRNA	chrNW_014640175.1:9-1981:-	--
gene28636	0	27	72	32.6085	473	98	176	228.665	0.142603	-2.80992	0.0261878	1	down	no	LOC101112038	lncRNA	chrNW_014640216.1:10365-11718:-	--
gene28637	85	31	73	62.2793	69	34	84	59.0046	1.0555	0.0779249	0.88822	1	up	no	LOC105605818	lncRNA	chrNW_014640217.1:2702-5876:+	--
gene28645	30	15	25	23.1853	33	15	2	15.1792	1.52744	0.611119	0.603863	1	up	no	LOC105605822	lncRNA	chrNW_014640268.1:1-2119:-	--
gene28661	109	83	64	85.8483	104	25	22	45.8624	1.87187	0.904479	0.345518	1	up	no	LOC105605825	lncRNA	chrNW_014640341.1:16759-18479:+	--
gene28691	52	65	81	66.1236	63	39	22	38.3325	1.725	0.786598	0.285989	1	up	no	LOC105605844	lncRNA	chrNW_014640484.1:11-2352:+	--
gene2870	6	2	8	5.23745	10	6	15	9.83201	0.532693	-0.908623	0.545947	1	down	no	LOC105606565	lncRNA	chrNC_019459.2:8700660-8702479:+	--
gene28723	0	0	1	0.319077	0	0	4	1.32389	0.241015	-2.05281	0.619146	1	down	no	LOC105605853	lncRNA	chrNW_014640599.1:1112-2386:-	--
gene28732	22	34	25	27.3373	35	13	34	25.7136	1.06314	0.0883383	0.954922	1	up	no	LOC105605858	lncRNA	chrNW_014640653.1:3458-8669:-	--
gene28738	680	953	746	801.504	15	1519	473	649.967	1.23315	0.302343	0.712108	1	up	no	LOC105605861	lncRNA	chrNW_014640692.1:11216-15755:+	--
gene2874	0	0	0	0	1	0	0	0.293584	#NAME?	#NAME?	1	1	down	no	LOC105606607	lncRNA	chrNC_019459.2:9116446-9121291:+	--
gene28742	2	0	5	2.25243	1	0	2	0.955529	2.35726	1.23711	0.712109	1	up	no	LOC105605863	lncRNA	chrNW_014640701.1:15809-18268:+	--
gene28752	6	5	1	4.07445	1	0	0	0.293584	13.8783	3.79476	0.239557	1	up	no	LOC105605868	lncRNA	chrNW_014640765.1:7554-8353:-	--
gene28757	1	0	0	0.328522	0	2	0	0.643862	0.510237	-0.970762	0.986647	1	down	no	LOC105605870	lncRNA	chrNW_014640778.1:1-710:-	--
gene28762	3	4	0	2.41296	0	1	0	0.321931	7.49528	2.90598	0.430654	1	up	no	LOC105605876	lncRNA	chrNW_014640807.1:2398-6147:+	--
gene28770	750	796	1123	888.767	1189	812	476	768.022	1.15722	0.210658	0.650006	1	up	no	LOC106992023	lncRNA	chrNW_014640840.1:17221-20946:-	--
gene28778	0	0	0	0	0	1	0	0.321931	#NAME?	#NAME?	1	1	down	no	LOC105605880	lncRNA	chrNW_014640861.1:163-2204:+	--
gene28783	4	64	11	27.6623	2	105	7	36.7067	0.753603	-0.408124	0.748406	1	down	no	LOC101118514	lncRNA	chrNW_014640881.1:2970-4384:+	--
gene28804	202	448	165	278.878	287	355	364	319.018	0.874175	-0.194006	0.774353	1	down	no	LOC105605893	lncRNA	chrNW_014641004.1:7184-19914:+	--
gene28858	36	27	98	52.7313	65	24	130	69.8357	0.755076	-0.405307	0.666387	1	down	no	LOC105605919	lncRNA	chrNW_014641289.1:845-3543:+	--
gene2887	1	2	2	1.68037	1	0	0	0.293584	5.72366	2.51694	0.550118	1	up	no	LOC105606624	lncRNA	chrNC_019459.2:10036162-10039533:-	--
gene28885	6	0	2	2.60928	2	3	0	1.55296	1.6802	0.748634	0.838625	1	up	no	LOC105605930	lncRNA	chrNW_014641397.1:15530-19699:-	--
gene28890	320	336	273	312.136	303	167	169	198.653	1.57127	0.651928	0.203119	1	up	no	LOC105605933	lncRNA	chrNW_014641443.1:9341-14282:-	--
gene28891	15	35	71	40.072	61	21	54	42.5417	0.941947	-0.0862815	0.934937	1	down	no	LOC105605934	lncRNA	chrNW_014641447.1:228-4929:+	--
gene28894	0	5	5	3.37963	2	0	5	2.24203	1.5074	0.59206	0.857369	1	up	no	LOC105605935	lncRNA	chrNW_014641463.1:5179-5516:-	--
gene28898	314	234	320	288.763	429	221	254	281.161	1.02704	0.0384898	0.953727	1	up	no	LOC105605937	lncRNA	chrNW_014641515.1:9-3075:+	--
gene28902	93	186	63	117.028	101	113	31	76.2903	1.53399	0.617287	0.390428	1	up	no	LOC105605940	lncRNA	chrNW_014641526.1:7-11920:-	--
gene28905	31	20	11	20.831	10	12	16	12.0946	1.72234	0.784374	0.450343	1	up	no	LOC105605942	lncRNA	chrNW_014641527.1:345-5289:-	--
gene28934	10	5	5	6.66485	17	17	0	10.4637	0.636947	-0.650755	0.620013	1	down	no	LOC105605956	lncRNA	chrNW_014641638.1:36941-51554:-	--
gene28939	3	0	0	0.985566	0	0	16	5.29556	0.186112	-2.42576	0.305793	1	down	no	LOC105605957	lncRNA	chrNW_014641654.1:7845-15892:-	--
gene28955	0	3	1	1.38962	1	1	0	0.615515	2.25766	1.17483	0.855678	1	up	no	LOC105605964	lncRNA	chrNW_014641721.1:2250-5488:+	--
gene28963	71	14	48	43.6366	41	16	18	23.1453	1.88533	0.914819	0.262407	1	up	no	LOC106992034	lncRNA	chrNW_014641732.1:11605-17221:-	--
gene28968	26	22	12	20.2212	20	6	1	8.13423	2.48594	1.31379	0.332213	1	up	no	LOC105605970	lncRNA	chrNW_014641742.1:34-4367:+	--
gene28974	10	0	27	11.9003	0	0	7	2.31681	5.13651	2.36079	0.278127	1	up	no	LOC106992036	lncRNA	chrNW_014641770.1:22301-29797:+	--
gene29020	20	10	6	12.0534	13	3	5	6.43724	1.87245	0.904924	0.522492	1	up	no	LOC105605988	lncRNA	chrNW_014642043.1:343-4355:-	--
gene29046	56	61	30	49.7373	23	27	10	18.7543	2.65205	1.40711	0.091501	1	up	no	LOC105606001	lncRNA	chrNW_014642199.1:5711-8381:-	--
gene29063	24	35	24	28.0321	29	20	27	23.8888	1.17344	0.230745	0.822606	1	up	no	LOC105606015	lncRNA	chrNW_014642331.1:160-2301:-	--
gene29090	0	3	2	1.7087	4	0	0	1.17433	1.45504	0.541057	1	1	up	no	LOC105606026	lncRNA	chrNW_014642467.1:1092-1733:+	--
gene29117	1	4	0	1.75592	1	7	0	2.5471	0.68938	-0.536629	0.837155	1	down	no	LOC105606045	lncRNA	chrNW_014642777.1:28-655:+	--
gene29118	3	4	0	2.41296	5	1	2	2.45179	0.984162	-0.0230323	1	1	down	no	LOC105606044	lncRNA	chrNW_014642777.1:796-1441:+	--
gene29137	65	178	83	111.356	187	186	57	133.645	0.833228	-0.263217	0.66695	1	down	no	LOC105606051	lncRNA	chrNW_014642959.1:4575-6685:+	--
gene29147	390	296	452	377.974	474	480	657	511.134	0.73948	-0.435417	0.352213	1	down	no	LOC101105065	lncRNA	chrNW_014643129.1:197-1823:+	--
gene29164	25	28	18	23.9482	16	31	37	26.9232	0.889502	-0.168931	0.869311	1	down	no	LOC105606066	lncRNA	chrNW_014643290.1:613-1000:+	--
gene29180	17	29	24	23.5913	13	2	9	7.4392	3.17122	1.66504	0.130352	1	up	no	LOC105606074	lncRNA	chrNW_014643411.1:10655-14255:-	--
gene29193	13	43	12	23.4442	16	8	17	12.8993	1.81748	0.861938	0.422517	1	up	no	LOC105606088	lncRNA	chrNW_014643717.1:17-2168:+	--
gene29203	9	39	31	26.7652	21	35	9	20.4116	1.31127	0.39097	0.697372	1	up	no	LOC105606095	lncRNA	chrNW_014643827.1:27-1936:-	--
gene2921	15	6	17	12.4932	21	15	16	16.2898	0.766937	-0.38282	0.744877	1	down	no	LOC105606719	lncRNA	chrNC_019459.2:11830114-11837093:-	--
gene29225	1	0	7	2.56206	3	1	3	2.1956	1.16691	0.22269	0.993347	1	up	no	LOC105606108	lncRNA	chrNW_014644017.1:1106-3083:-	--
gene29229	0	7	3	3.45518	1	3	0	1.25938	2.74356	1.45605	0.622448	1	up	no	LOC105606111	lncRNA	chrNW_014644089.1:22224-32179:+	--
gene2927	159	189	301	215.722	163	252	326	236.878	0.910688	-0.134972	0.841283	1	down	no	LOC105606752	lncRNA	chrNC_019459.2:12357746-12363810:-	--
gene29271	46	83	38	56.8554	49	64	52	52.1997	1.08919	0.123255	0.891869	1	up	no	LOC105606137	lncRNA	chrNW_014644424.1:38-1102:+	--
gene29286	916	686	762	788.861	917	980	847	865.042	0.911934	-0.132999	0.748926	1	down	no	LOC105612255	lncRNA	chrNW_014644474.1:16407-26218:+	--
gene2930	33	22	22	25.7116	84	61	36	56.2138	0.457389	-1.12851	0.135716	1	down	no	LOC105606760	lncRNA	chrNC_019459.2:12553616-12610475:+	--
gene2938	289	658	159	380.483	249	505	446	383.291	0.992673	-0.0106092	1	1	down	no	LOC106990925	lncRNA	chrNC_019459.2:13198740-13204620:-	--
gene2955	0	0	2	0.638154	0	1	6	2.30777	0.276524	-1.85452	0.565455	1	down	no	LOC105606814	lncRNA	chrNC_019459.2:15622125-15656706:-	--
gene2961	0	0	0	0	0	5	5	3.26452	#NAME?	#NAME?	0.14358	1	down	no	LOC105606822	lncRNA	chrNC_019459.2:16622843-16629536:-	--
gene2963	1	0	1	0.647599	0	0	0	0	Inf	Inf	0.482447	1	up	no	LOC105606824	lncRNA	chrNC_019459.2:16784777-16839961:-	--
gene2964	0	6	0	2.1411	0	2	0	0.643862	3.3254	1.73353	0.654333	1	up	no	LOC106990178	lncRNA	chrNC_019459.2:17005402-17081591:-	--
gene2978	20	195	6	78.0705	18	36	10	20.1837	3.86799	1.95158	0.0229252	1	up	no	LOC105609877	lncRNA	chrNC_019459.2:18225291-18248130:+	--
gene3018	30	36	31	32.5936	34	25	14	22.6637	1.43814	0.524204	0.571271	1	up	no	LOC105608991	lncRNA	chrNC_019459.2:23178562-23185730:+	--
gene3023	3	5	7	5.00335	4	3	0	2.14013	2.33788	1.2252	0.593693	1	up	no	LOC106990926	lncRNA	chrNC_019459.2:23778152-23810724:-	--
gene3030	2	0	0	0.657044	3	0	0	0.880751	0.746004	-0.422745	1	1	down	no	LOC105606989	lncRNA	chrNC_019459.2:24231177-24238656:+	--
gene3032	0	0	0	0	1	0	0	0.293584	#NAME?	#NAME?	1	1	down	no	LOC105606990	lncRNA	chrNC_019459.2:24279788-24283763:+	--
gene3041	15	5	5	8.30746	11	5	9	7.81783	1.06263	0.0876395	0.991322	1	up	no	LOC105607012	lncRNA	chrNC_019459.2:26034154-26056240:-	--
gene3043	92	80	118	96.423	183	179	284	205.348	0.46956	-1.09062	0.0557144	1	down	no	LOC105607013	lncRNA	chrNC_019459.2:26193646-26196894:-	--
gene3044	0	0	2	0.638154	0	1	5	1.97679	0.322823	-1.63119	0.636745	1	down	no	LOC106990466	lncRNA	chrNC_019459.2:26298489-26300734:+	--
gene3047	30	124	47	69.1016	50	32	36	36.896	1.87288	0.905255	0.251598	1	up	no	LOC105607017	lncRNA	chrNC_019459.2:26812581-26817366:-	--
gene3062	82	121	51	86.3905	109	78	91	87.2297	0.990379	-0.0139476	0.951368	1	down	no	LOC106990928	lncRNA	chrNC_019459.2:27846248-27850326:-	--
gene3064	56	32	44	43.8558	64	49	24	42.5073	1.03172	0.0450563	0.975776	1	up	no	LOC105607045	lncRNA	chrNC_019459.2:27999365-28001504:+	--
gene308	61	92	75	76.8007	53	79	120	80.7092	0.951574	-0.0716126	0.934861	1	down	no	LOC106990836	lncRNA	chrNC_019458.2:18346532-18355938:-	--
gene3089	3	0	0	0.985566	0	0	0	0	Inf	Inf	0.350133	1	up	no	LOC105607117	lncRNA	chrNC_019459.2:29692274-29693359:+	--
gene3094	13	1	9	7.49933	6	14	0	6.26853	1.19634	0.258633	0.883061	1	up	no	LOC105607122	lncRNA	chrNC_019459.2:30569373-30571544:-	--
gene3098	0	3	0	1.07055	0	0	0	0	Inf	Inf	0.369242	1	up	no	LOC105607126	lncRNA	chrNC_019459.2:30998136-30999019:-	--
gene3108	99	44	70	70.5604	76	28	21	38.2768	1.84342	0.882387	0.261273	1	up	no	LOC105607140	lncRNA	chrNC_019459.2:32621761-32682487:-	--
gene3116	37	22	50	35.9598	67	58	86	66.8057	0.538275	-0.893585	0.227942	1	down	no	LOC105607153	lncRNA	chrNC_019459.2:33599249-33602106:-	--
gene3125	3	1	2	1.98057	0	1	0	0.321931	6.15216	2.62109	0.483707	1	up	no	LOC106990929	lncRNA	chrNC_019459.2:34883054-34885230:-	--
gene3139	0	0	1	0.319077	0	0	0	0	Inf	Inf	0.970101	1	up	no	LOC105607182	lncRNA	chrNC_019459.2:36381564-36414698:-	--
gene3167	43	54	33	43.9258	54	14	31	30.6207	1.43451	0.520563	0.546061	1	up	no	LOC105607262	lncRNA	chrNC_019459.2:37683849-37692684:+	--
gene3171	37	66	127	76.2301	82	42	74	62.0869	1.2278	0.296072	0.651238	1	up	no	LOC105607270	lncRNA	chrNC_019459.2:37779763-37812603:-	--
gene3190	0	2	0	0.713699	0	0	0	0	Inf	Inf	0.446878	1	up	no	LOC105607316	lncRNA	chrNC_019459.2:39039726-39076488:-	--
gene3205	1	0	2	0.966676	1	5	3	2.89616	0.333779	-1.58304	0.574161	1	down	no	LOC106990472	lncRNA	chrNC_019459.2:41624628-41630271:-	--
gene3211	46	46	45	45.8855	60	75	60	61.6182	0.744675	-0.425317	0.552793	1	down	no	LOC105607354	lncRNA	chrNC_019459.2:42087911-42092474:+	--
gene3212	22	0	3	8.18471	26	9	24	18.4739	0.443042	-1.17448	0.523291	1	down	no	LOC106990930	lncRNA	chrNC_019459.2:42113460-42118972:+	--
gene3240	0	0	0	0	1	0	0	0.293584	#NAME?	#NAME?	1	1	down	no	LOC105607433	lncRNA	chrNC_019459.2:43325616-43331128:+	--
gene3245	2	0	7	2.89058	0	2	12	4.61553	0.626273	-0.675137	0.797246	1	down	no	LOC105607439	lncRNA	chrNC_019459.2:43496757-43585740:+	--
gene325	98	112	126	112.366	190	116	64	114.307	0.983018	-0.0247102	0.935755	1	down	no	LOC105607754	lncRNA	chrNC_019458.2:19035550-19061433:-	--
gene3255	0	4	3	2.38463	10	3	0	3.90163	0.611188	-0.710312	0.719102	1	down	no	LOC106990931	lncRNA	chrNC_019459.2:45797108-45800880:+	--
gene3270	108	156	109	125.928	160	142	85	120.82	1.04228	0.0597397	0.95709	1	up	no	LOC105607546	lncRNA	chrNC_019459.2:47751523-48335839:+	--
gene3274	12	25	23	20.2023	37	44	6	27.0134	0.747861	-0.419158	0.624662	1	down	no	LOC105607552	lncRNA	chrNC_019459.2:48343609-48346785:-	--
gene3276	1539	1242	1635	1470.49	1670	1646	1317	1456.07	1.0099	0.0142162	0.958844	1	up	no	LOC105607557	lncRNA	chrNC_019459.2:48357140-48362429:+	--
gene3278	17	29	40	28.6966	24	25	43	29.3261	0.978534	-0.0313064	1	1	down	no	LOC105610077	lncRNA	chrNC_019459.2:48509457-48517021:-	--
gene3280	0	0	1	0.319077	0	0	0	0	Inf	Inf	0.970101	1	up	no	LOC105607575	lncRNA	chrNC_019459.2:48594387-48596718:+	--
gene329	8	0	7	4.86171	12	7	9	8.75527	0.55529	-0.848687	0.591058	1	down	no	LOC106990837	lncRNA	chrNC_019458.2:19178036-19182173:-	--
gene3308	3	3	4	3.33242	0	1	5	1.97679	1.68577	0.753408	0.785573	1	up	no	LOC106990934	lncRNA	chrNC_019459.2:50702570-50710707:-	--
gene3380	1075	1636	1024	1263.7	1066	966	851	905.603	1.39543	0.480705	0.221629	1	up	no	LOC105607767	lncRNA	chrNC_019459.2:55644157-55657617:+	--
gene3382	36	65	25	42.9989	33	37	13	25.9023	1.66004	0.731217	0.396087	1	up	no	LOC101120137	lncRNA	chrNC_019459.2:56678755-56684916:-	--
gene3391	680	529	480	565.325	501	627	795	612.059	0.923644	-0.114591	0.815906	1	down	no	LOC105607782	lncRNA	chrNC_019459.2:58439439-58453978:+	--
gene3397	2	1	6	2.92835	24	21	10	17.1163	0.171086	-2.54721	0.0550926	1	down	no	LOC105607801	lncRNA	chrNC_019459.2:59666511-59695543:-	--
gene3399	8	27	19	18.3256	41	18	16	23.1272	0.79238	-0.335736	0.689077	1	down	no	LOC106990384	lncRNA	chrNC_019459.2:59900289-59915838:-	--
gene3404	53	67	54	58.5507	76	94	42	66.4747	0.880797	-0.183119	0.776045	1	down	no	LOC106990936	lncRNA	chrNC_019459.2:61231175-61236529:-	--
gene3415	22	19	21	20.7082	60	38	11	33.4891	0.618358	-0.693487	0.403006	1	down	no	LOC105607837	lncRNA	chrNC_019459.2:63062495-63123564:+	--
gene3416	35	6	13	17.7874	22	5	15	13.0331	1.36479	0.448674	0.683845	1	up	no	LOC105607842	lncRNA	chrNC_019459.2:63255862-63267741:-	--
gene3419	6	0	0	1.97113	0	0	0	0	Inf	Inf	0.259671	1	up	no	LOC106990570	lncRNA	chrNC_019459.2:63522289-63526364:-	--
gene342	171	35	88	96.7457	61	78	67	65.1944	1.48396	0.569451	0.373844	1	up	no	LOC105607995	lncRNA	chrNC_019458.2:19453945-19464567:+	--
gene3420	1	0	0	0.328522	0	0	0	0	Inf	Inf	0.970101	1	up	no	LOC105607845	lncRNA	chrNC_019459.2:63548894-63555364:+	--
gene3424	602	345	578	505.31	585	668	414	523.819	0.964665	-0.0519004	0.926877	1	down	no	LOC106990937	lncRNA	chrNC_019459.2:63867003-63868819:-	--
gene344	18	30	7	18.8524	10	8	4	6.83517	2.75815	1.4637	0.225139	1	up	no	LOC105608026	lncRNA	chrNC_019458.2:19645910-19716012:-	--
gene3441	0	3	2	1.7087	1	1	0	0.615515	2.77605	1.47304	0.744112	1	up	no	LOC105607885	lncRNA	chrNC_019459.2:66457962-66463573:-	--
gene3448	12	17	30	19.581	20	19	30	21.9175	0.893395	-0.162631	0.895257	1	down	no	LOC105607911	lncRNA	chrNC_019459.2:67060295-67208755:+	--
gene3451	4	0	12	5.14301	7	13	17	11.8667	0.433398	-1.20624	0.440691	1	down	no	LOC106990244	lncRNA	chrNC_019459.2:67209494-67219713:+	--
gene3453	3	5	3	3.72704	2	0	0	0.587167	6.3475	2.66619	0.380498	1	up	no	LOC105607917	lncRNA	chrNC_019459.2:67551700-67561462:+	--
gene3471	0	0	0	0	1	0	0	0.293584	#NAME?	#NAME?	1	1	down	no	LOC105607956	lncRNA	chrNC_019459.2:69714822-69783291:+	--
gene3473	42	49	47	46.2801	18	21	13	16.3477	2.83099	1.50131	0.0761141	1	up	no	LOC105607964	lncRNA	chrNC_019459.2:70306001-70463661:-	--
gene3474	0	4	0	1.4274	0	0	0	0	Inf	Inf	0.330325	1	up	no	LOC105607963	lncRNA	chrNC_019459.2:70447353-70452834:+	--
gene3475	2	0	1	0.976121	0	0	1	0.330973	2.94925	1.56035	0.758193	1	up	no	LOC105607961	lncRNA	chrNC_019459.2:70463830-70472320:+	--
gene3479	33	25	47	34.7591	63	56	85	64.6566	0.537595	-0.895407	0.229266	1	down	no	LOC106990939	lncRNA	chrNC_019459.2:70696697-70699396:+	--
gene3486	22	26	34	27.3542	18	19	32	21.9923	1.24381	0.314762	0.719573	1	up	no	LOC105607988	lncRNA	chrNC_019459.2:71874417-71879026:-	--
gene3487	41	41	25	36.0771	59	57	70	58.8396	0.613144	-0.705702	0.332287	1	down	no	LOC105607987	lncRNA	chrNC_019459.2:72023007-72030290:-	--
gene3494	2	0	7	2.89058	1	0	0	0.293584	9.84586	3.29952	0.339405	1	up	no	LOC105607994	lncRNA	chrNC_019459.2:72494097-72495601:-	--
gene3498	105	48	76	75.8734	120	114	79	98.077	0.773611	-0.37032	0.56395	1	down	no	LOC105608018	lncRNA	chrNC_019459.2:72651134-72687801:+	--
gene3507	122	41	38	66.8354	161	100	136	124.472	0.53695	-0.89714	0.232304	1	down	no	LOC105608034	lncRNA	chrNC_019459.2:73180901-73200492:-	--
gene3516	3	0	1	1.30464	2	2	4	2.55492	0.510639	-0.969623	0.743484	1	down	no	LOC106990496	lncRNA	chrNC_019459.2:73912433-73914341:-	--
gene3519	0	0	0	0	0	1	0	0.321931	#NAME?	#NAME?	1	1	down	no	LOC105608062	lncRNA	chrNC_019459.2:74106424-74113622:-	--
gene3530	177	139	203	172.523	185	247	171	190.426	0.905984	-0.142443	0.811497	1	down	no	LOC105608095	lncRNA	chrNC_019459.2:75997429-76001383:-	--
gene3549	81	110	98	97.1332	93	86	64	76.1716	1.27519	0.350712	0.59218	1	up	no	LOC105608167	lncRNA	chrNC_019459.2:82427992-82488910:+	--
gene3554	0	1	0	0.356849	0	3	2	1.62774	0.21923	-2.18948	0.527583	1	down	no	LOC105608177	lncRNA	chrNC_019459.2:83086217-83106148:-	--
gene3556	4	0	1	1.63316	3	0	0	0.880751	1.85429	0.890864	0.885653	1	up	no	LOC105608185	lncRNA	chrNC_019459.2:83199783-83200392:-	--
gene3558	51	23	101	57.1889	88	84	41	66.4474	0.860664	-0.216478	0.802509	1	down	no	LOC106990944	lncRNA	chrNC_019459.2:83422780-83424094:+	--
gene3561	0	10	0	3.56849	2	3	2	2.21491	1.61113	0.68807	0.806236	1	up	no	LOC105608193	lncRNA	chrNC_019459.2:83919226-83959473:+	--
gene3562	0	0	0	0	1	2	0	0.937445	#NAME?	#NAME?	0.365522	1	down	no	LOC105608198	lncRNA	chrNC_019459.2:83959592-83992876:+	--
gene3564	166	199	124	165.113	111	156	175	140.729	1.17327	0.230534	0.673122	1	up	no	LOC105608206	lncRNA	chrNC_019459.2:84428057-84449893:-	--
gene3566	79	57	47	61.2903	46	49	101	62.7077	0.977396	-0.0329847	0.993834	1	down	no	LOC106990709	lncRNA	chrNC_019459.2:85014541-85021125:-	--
gene3570	13	7	15	11.5549	9	8	41	18.7876	0.615028	-0.701276	0.541458	1	down	no	LOC106990913	lncRNA	chrNC_019459.2:86013618-86016370:+	--
gene3572	43	49	18	37.3554	23	54	65	45.6499	0.818303	-0.289294	0.715078	1	down	no	LOC105608231	lncRNA	chrNC_019459.2:86208903-86214076:+	--
gene3578	68	45	84	65.2002	52	58	19	40.2268	1.62081	0.696718	0.327192	1	up	no	LOC105608259	lncRNA	chrNC_019459.2:87327166-87328022:-	--
gene3594	86	62	49	66.0123	32	35	107	56.0763	1.17719	0.235343	0.797369	1	up	no	LOC105608303	lncRNA	chrNC_019459.2:89027403-89031511:+	--
gene3600	10	22	14	15.603	8	10	6	7.55381	2.06558	1.04654	0.398401	1	up	no	LOC105608311	lncRNA	chrNC_019459.2:89091106-89121584:-	--
gene3619	246	147	149	180.816	228	366	202	251.62	0.718606	-0.476728	0.36314	1	down	no	LOC105608356	lncRNA	chrNC_019459.2:89765746-89863733:+	--
gene3623	0	0	5	1.59538	0	8	0	2.57545	0.619459	-0.690918	0.855314	1	down	no	LOC105608392	lncRNA	chrNC_019459.2:91246492-91270777:-	--
gene3634	3	0	0	0.985566	4	0	0	1.17433	0.839254	-0.25282	0.997308	1	down	no	LOC105608404	lncRNA	chrNC_019459.2:94404031-94456828:-	--
gene3653	0	0	0	0	0	3	0	0.965793	#NAME?	#NAME?	0.355457	1	down	no	LOC105608437	lncRNA	chrNC_019459.2:96303734-96357120:+	--
gene3661	72	19	43	44.154	27	1	4	9.57258	4.61255	2.20557	0.1219	1	up	no	LOC105608475	lncRNA	chrNC_019459.2:100126075-100151503:-	--
gene3667	75	89	70	78.7341	67	48	52	52.3334	1.50447	0.589258	0.394035	1	up	no	LOC101107502	lncRNA	chrNC_019459.2:100494331-100494989:+	--
gene3686	43	54	32	43.6068	18	60	57	43.4658	1.00324	0.00467143	0.991505	1	up	no	LOC106990946	lncRNA	chrNC_019459.2:101912805-101943051:+	--
gene3687	59	54	54	55.8828	77	76	21	54.0231	1.03442	0.0488278	0.977757	1	up	no	LOC105611059	lncRNA	chrNC_019459.2:101976594-101983254:-	--
gene3694	0	0	0	0	0	0	1	0.330973	#NAME?	#NAME?	1	1	down	no	LOC105608520	lncRNA	chrNC_019459.2:102747357-102749024:-	--
gene3702	19	11	17	15.5916	18	1	0	5.60644	2.78101	1.47561	0.483139	1	up	no	LOC105608537	lncRNA	chrNC_019459.2:103475317-103475989:-	--
gene3704	1	0	0	0.328522	0	0	0	0	Inf	Inf	0.970101	1	up	no	LOC105608538	lncRNA	chrNC_019459.2:103497551-103498427:+	--
gene3706	587	435	511	511.12	623	662	721	634.652	0.805355	-0.312304	0.478883	1	down	no	LOC105608539	lncRNA	chrNC_019459.2:103708410-103724692:+	--
gene3727	30	10	47	28.4208	25	9	22	17.5184	1.62234	0.698077	0.434135	1	up	no	LOC106990444	lncRNA	chrNC_019459.2:105457540-105477631:+	--
gene3728	86	126	410	204.037	223	125	122	146.089	1.39666	0.481985	0.415639	1	up	no	LOC105608584	lncRNA	chrNC_019459.2:106086822-106094423:-	--
gene3732	9	7	10	8.64541	9	3	7	5.92485	1.45918	0.545155	0.738501	1	up	no	LOC105608589	lncRNA	chrNC_019459.2:106238885-106241176:+	--
gene3735	52	15	22	29.4556	16	25	14	17.3792	1.69487	0.761177	0.395295	1	up	no	LOC105608592	lncRNA	chrNC_019459.2:106368252-106370039:-	--
gene3738	5	5	19	9.48932	8	8	28	14.1913	0.668669	-0.580635	0.66622	1	down	no	LOC105608595	lncRNA	chrNC_019459.2:107843311-107844492:-	--
gene3741	0	0	0	0	2	0	0	0.587167	#NAME?	#NAME?	0.489218	1	down	no	LOC105608625	lncRNA	chrNC_019459.2:109818835-109828819:-	--
gene3745	1	7	3	3.7837	6	0	0	1.7615	2.148	1.10299	0.745651	1	up	no	LOC106990569	lncRNA	chrNC_019459.2:110016143-110018185:-	--
gene3749	38	44	38	40.3101	33	60	41	42.574	0.946825	-0.07883	0.933027	1	down	no	LOC106990948	lncRNA	chrNC_019459.2:110318059-110343195:-	--
gene3782	3	5	1	3.08889	0	4	3	2.28064	1.35439	0.437649	0.92467	1	up	no	LOC105608693	lncRNA	chrNC_019459.2:113873061-113877244:+	--
gene3792	1	2	1	1.3613	2	1	0	0.909098	1.49742	0.582474	1	1	up	no	LOC105610849	lncRNA	chrNC_019459.2:116007886-116052056:-	--
gene3821	2	0	4	1.93335	0	7	0	2.25352	0.857927	-0.221074	1	1	down	no	LOC106990557	lncRNA	chrNC_019459.2:117623243-117633534:+	--
gene3831	37	45	26	36.5095	33	33	15	25.2766	1.4444	0.530472	0.552996	1	up	no	LOC105608822	lncRNA	chrNC_019459.2:118182526-118186922:-	--
gene3838	1	0	3	1.28575	0	0	1	0.330973	3.88477	1.95783	0.631887	1	up	no	LOC105608837	lncRNA	chrNC_019459.2:118733418-118750325:+	--
gene3862	3	0	0	0.985566	3	0	1	1.21172	0.813358	-0.298037	0.995598	1	down	no	LOC105608896	lncRNA	chrNC_019459.2:124759448-125302582:-	--
gene3870	41	61	28	44.1714	39	48	34	38.1555	1.15767	0.21122	0.81325	1	up	no	LOC106990360	lncRNA	chrNC_019459.2:125688532-125692938:+	--
gene3880	4	0	0	1.31409	0	1	0	0.321931	4.08189	2.02924	0.627124	1	up	no	LOC105608924	lncRNA	chrNC_019459.2:126819089-126823782:-	--
gene3881	0	0	2	0.638154	0	0	0	0	Inf	Inf	0.431169	1	up	no	LOC105608929	lncRNA	chrNC_019459.2:126896857-126906927:-	--
gene3886	0	0	4	1.27631	3	3	2	2.50849	0.508796	-0.974842	0.745852	1	down	no	LOC105608938	lncRNA	chrNC_019459.2:127605502-127629044:-	--
gene3887	170	89	160	138.661	139	143	133	130.864	1.05958	0.0834943	0.860911	1	up	no	LOC105608940	lncRNA	chrNC_019459.2:127706148-127713338:-	--
gene3892	2	0	3	1.61427	6	4	15	8.01381	0.201436	-2.3116	0.214837	1	down	no	LOC105608946	lncRNA	chrNC_019459.2:128451876-128570076:-	--
gene3897	17	4	18	12.7557	6	3	5	4.38216	2.91082	1.54142	0.25911	1	up	no	LOC105608949	lncRNA	chrNC_019459.2:129619061-129663830:-	--
gene3900	67	69	52	63.2256	58	63	142	84.3076	0.749939	-0.415155	0.5475	1	down	no	LOC105608952	lncRNA	chrNC_019459.2:129814943-129819509:+	--
gene3922	1	0	2	0.966676	0	2	4	1.96775	0.491259	-1.02544	0.779237	1	down	no	LOC101104805	lncRNA	chrNC_019459.2:131647287-131648016:+	--
gene3928	10	1	7	5.87561	0	3	1	1.29677	4.53097	2.17982	0.302769	1	up	no	LOC105609040	lncRNA	chrNC_019459.2:131904128-131953072:+	--
gene3930	27	42	55	41.407	57	29	18	32.0278	1.29285	0.370551	0.672135	1	up	no	LOC105609042	lncRNA	chrNC_019459.2:132210048-132363017:-	--
gene3931	38	20	60	38.7654	30	66	31	40.3151	0.961561	-0.0565494	0.991272	1	down	no	LOC106990953	lncRNA	chrNC_019459.2:132345268-132350981:+	--
gene3935	13	8	8	9.67819	1	2	12	4.90912	1.97147	0.979275	0.534231	1	up	no	LOC105609052	lncRNA	chrNC_019459.2:132842815-132843657:+	--
gene3978	2	0	0	0.657044	0	0	0	0	Inf	Inf	0.434654	1	up	no	LOC105607499	lncRNA	chrNC_019459.2:136637429-136649606:+	--
gene399	5	7	17	9.56486	19	17	5	12.7058	0.752796	-0.409668	0.741593	1	down	no	LOC105609396	lncRNA	chrNC_019458.2:22206832-22209761:+	--
gene3994	0	5	2	2.4224	1	0	0	0.293584	8.25114	3.04459	0.430299	1	up	no	LOC105607491	lncRNA	chrNC_019459.2:137858843-137928354:+	--
gene4000	3	3	7	4.28965	5	6	0	3.3995	1.26185	0.335537	0.924201	1	up	no	LOC105607489	lncRNA	chrNC_019459.2:138672213-138674420:+	--
[truncated: 568 more rows]

## Sheet: LP42A_SPLP42A.novel_lncRNA.anno
Gene	LP42A1_count	LP42A2_count	LP42A3_count	LP42A_normalize	SPLP42A1_count	SPLP42A2_count	SPLP42A3_count	SPLP42A_normalize	FoldChange	Log2FoldChange	pval	padj	Up/Down	Significant	GeneName	Biotype	Position	Description
MSTRG.100014	2	15	53	22.9209	22	49	6	24.2193	0.946389	-0.0794952	1	1	down	no	--	linc	chrNC_019460.2:210113923-210116962:-	--
MSTRG.10007	27	10	25	20.4155	46	19	10	22.9313	0.890292	-0.16765	0.853028	1	down	no	--	intronic	chrNC_019458.2:68504509-68505360:+	--
MSTRG.100071	16	35	34	28.5947	44	35	0	24.1853	1.18232	0.241619	0.884225	1	up	no	--	intronic	chrNC_019460.2:210242932-210244327:+	--
MSTRG.100077	10	16	27	17.6099	12	1	4	5.16882	3.40694	1.76848	0.158616	1	up	no	--	intronic	chrNC_019460.2:210283976-210284828:+	--
MSTRG.100081	34	12	32	25.6624	36	14	11	18.7167	1.37109	0.455327	0.641643	1	up	no	--	linc	chrNC_019460.2:210499053-210515793:+	--
MSTRG.100093	395	306	360	353.83	441	526	469	454.032	0.779305	-0.359739	0.441138	1	down	no	--	intronic	chrNC_019460.2:209851946-209857117:+	--
MSTRG.100094	35	33	25	31.2512	26	71	76	55.6442	0.561626	-0.832319	0.281801	1	down	no	--	intronic	chrNC_019460.2:209892762-209893738:+	--
MSTRG.100096	54	53	59	55.4787	88	58	131	87.8648	0.631411	-0.66335	0.322059	1	down	no	--	intronic	chrNC_019460.2:209922715-209925090:+	--
MSTRG.100114	0	12	0	4.28219	0	0	1	0.330973	12.9382	3.69357	0.229546	1	up	no	--	intronic	chrNC_019460.2:209998419-209998807:+	--
MSTRG.100124	60	186	78	110.973	94	86	88	84.4085	1.31472	0.394752	0.555321	1	up	no	--	linc	chrNC_019460.2:210526961-210528227:-	--
MSTRG.100127	21	144	17	63.7096	66	26	6	29.7326	2.14275	1.09947	0.369447	1	up	no	--	intronic	chrNC_019460.2:210550517-210551593:-	--
MSTRG.100128	46	243	42	115.228	123	118	80	100.576	1.14567	0.196194	0.728359	1	up	no	--	intronic	chrNC_019460.2:210551662-210553720:-	--
MSTRG.100130	47	303	52	140.158	90	127	46	82.5325	1.69821	0.764019	0.252748	1	up	no	--	intronic	chrNC_019460.2:210555493-210556976:-	--
MSTRG.100131	118	236	34	133.831	139	207	120	147.165	0.909395	-0.137022	0.901534	1	down	no	--	linc	chrNC_019460.2:210568451-210571235:-	--
MSTRG.100160	91	66	76	77.6974	104	67	52	69.3126	1.12097	0.164748	0.822393	1	up	no	--	antisense	chrNC_019460.2:210689069-210691873:+	--
MSTRG.100169	41	7	24	23.6252	15	38	34	27.8902	0.847079	-0.239432	0.84198	1	down	no	--	intronic	chrNC_019460.2:190044041-190045655:+	--
MSTRG.100180	1	1	16	5.7906	15	10	30	17.5522	0.329907	-1.59987	0.392238	1	down	no	--	intronic	chrNC_019460.2:190181773-190182544:+	--
MSTRG.100181	6	0	1	2.29021	0	1	0	0.321931	7.11397	2.83066	0.428036	1	up	no	--	intronic	chrNC_019460.2:190207408-190207821:+	--
MSTRG.100182	5	0	16	6.74784	9	0	3	3.63517	1.85627	0.892403	0.621764	1	up	no	--	intronic	chrNC_019460.2:190209157-190209731:+	--
MSTRG.100184	50	32	85	54.9668	47	96	104	79.1249	0.694684	-0.525572	0.475971	1	down	no	--	intronic	chrNC_019460.2:190255268-190257607:+	--
MSTRG.100187	9	7	20	11.8362	1	30	14	14.5851	0.811524	-0.301294	0.834119	1	down	no	--	intronic	chrNC_019460.2:190274066-190275262:+	--
MSTRG.100192	77	96	106	93.3759	64	60	50	54.6538	1.7085	0.772727	0.238633	1	up	no	--	intronic	chrNC_019460.2:190419788-190422021:+	--
MSTRG.100193	157	177	237	190.361	173	224	182	183.139	1.03943	0.0557987	0.900433	1	up	no	--	intronic	chrNC_019460.2:190422381-190426987:+	--
MSTRG.100196	17	41	42	33.6169	21	24	25	22.1659	1.5166	0.600845	0.490447	1	up	no	--	intronic	chrNC_019460.2:190450141-190527185:+	--
MSTRG.100198	24	34	11	23.5272	14	39	48	32.5522	0.722755	-0.468421	0.59117	1	down	no	--	intronic	chrNC_019460.2:190458167-190459821:+	--
MSTRG.100199	5	10	13	9.3591	1	42	39	26.7226	0.350232	-1.51362	0.147373	1	down	no	--	intronic	chrNC_019460.2:190463526-190464200:+	--
MSTRG.100200	28	6	8	13.8923	10	48	6	20.3744	0.681853	-0.552466	0.617378	1	down	no	--	intronic	chrNC_019460.2:190464535-190465906:+	--
MSTRG.100202	34	54	123	69.6861	66	122	60	78.5104	0.887603	-0.172014	0.855903	1	down	no	--	intronic	chrNC_019460.2:190478564-190480102:+	--
MSTRG.100210	27	6	24	18.669	6	18	30	17.4854	1.06769	0.0944935	0.889878	1	up	no	--	intronic	chrNC_019460.2:190570355-190571872:+	--
MSTRG.100211	25	47	68	46.6822	21	27	38	27.4343	1.7016	0.766889	0.318401	1	up	no	--	intronic	chrNC_019460.2:190587439-190635481:+	--
MSTRG.100213	16	35	36	29.2328	13	7	49	22.2878	1.31161	0.391339	0.77121	1	up	no	--	intronic	chrNC_019460.2:190619831-190621183:+	--
MSTRG.100214	26	47	44	39.3529	18	15	52	27.324	1.44023	0.526298	0.562123	1	up	no	--	intronic	chrNC_019460.2:190629300-190631246:+	--
MSTRG.100216	0	10	1	3.88757	0	0	0	0	Inf	Inf	0.14168	1	up	no	--	intronic	chrNC_019460.2:190696320-190696690:+	--
MSTRG.100226	1	2	1	1.3613	7	0	0	2.05509	0.662404	-0.594216	0.819319	1	down	no	--	intronic	chrNC_019460.2:191019847-191023340:+	--
MSTRG.100228	4	0	4	2.5904	6	0	0	1.7615	1.47056	0.556366	0.918392	1	up	no	--	intronic	chrNC_019460.2:191039552-191039797:+	--
MSTRG.100230	0	0	0	0	0	4	0	1.28772	#NAME?	#NAME?	0.306989	1	down	no	--	intronic	chrNC_019460.2:191090547-191090928:+	--
MSTRG.100275	11	30	73	37.6118	74	55	44	53.9942	0.696591	-0.521617	0.573964	1	down	no	--	intronic	chrNC_019460.2:210836243-210838547:+	--
MSTRG.100293	823	1088	699	881.66	487	365	264	347.857	2.53455	1.34173	0.0017166	0.516236	up	yes	--	linc	chrNC_019460.2:210308878-210310817:-	--
MSTRG.100294	170	70	86	108.269	160	112	75	107.853	1.00386	0.00555659	1	1	up	no	--	linc	chrNC_019460.2:210403827-210498460:-	--
MSTRG.100296	20	11	38	22.6207	55	35	59	46.9421	0.481886	-1.05324	0.203177	1	down	no	--	intronic	chrNC_019460.2:210321898-210323016:-	--
MSTRG.100297	53	59	34	49.3144	44	43	23	34.3731	1.43468	0.520729	0.518147	1	up	no	--	intronic	chrNC_019460.2:210338986-210340960:-	--
MSTRG.100298	16	0	6	7.17081	11	4	0	4.51714	1.58747	0.666726	0.717359	1	up	no	--	intronic	chrNC_019460.2:210377164-210377848:-	--
MSTRG.100299	101	45	51	65.5118	76	89	86	79.4278	0.824797	-0.277889	0.692341	1	down	no	--	intronic	chrNC_019460.2:210377931-210380606:-	--
MSTRG.100303	22	33	9	21.8752	3	11	38	16.9989	1.28686	0.363851	0.829656	1	up	no	--	linc	chrNC_019460.2:210418252-210419360:-	--
MSTRG.100304	69	89	28	63.3617	28	50	22	31.5983	2.00523	1.00377	0.182508	1	up	no	--	linc	chrNC_019460.2:210434460-210435716:-	--
MSTRG.100307	215	159	86	154.812	121	100	26	76.322	2.0284	1.02035	0.136002	1	up	no	--	linc	chrNC_019460.2:210445487-210482577:-	--
MSTRG.100309	333	202	238	257.422	172	338	794	422.101	0.609858	-0.713456	0.203988	1	down	no	--	linc	chrNC_019460.2:210463516-210466127:-	--
MSTRG.100312	29	27	23	26.5008	35	32	19	26.8657	0.986419	-0.0197273	0.980466	1	down	no	--	linc	chrNC_019460.2:210487375-210487990:-	--
MSTRG.100318	3	14	11	9.4913	15	14	9	11.8895	0.79829	-0.325015	0.783473	1	down	no	--	linc	chrNC_019460.2:211484558-211485158:+	--
MSTRG.100344	7	8	0	5.15445	20	1	0	6.1936	0.832221	-0.264961	0.77184	1	down	no	--	intronic	chrNC_019460.2:211197357-211310487:+	--
MSTRG.100355	3	10	1	4.87314	14	0	20	10.7296	0.454176	-1.13868	0.395624	1	down	no	--	intronic	chrNC_019460.2:211221397-211222116:-	--
MSTRG.100415	0	0	0	0	0	6	0	1.93159	#NAME?	#NAME?	0.237318	1	down	no	--	intronic	chrNC_019460.2:211442370-211442694:-	--
MSTRG.100419	1	6	1	2.78869	6	0	0	1.7615	1.58313	0.662784	0.921293	1	up	no	--	intronic	chrNC_019460.2:211456183-211456431:-	--
MSTRG.100423	8	32	11	17.5572	22	6	0	8.39043	2.09253	1.06525	0.526853	1	up	no	--	antisense	chrNC_019460.2:211461270-211463260:+	--
MSTRG.100438	221	155	304	224.914	282	256	405	299.249	0.751597	-0.41197	0.436401	1	down	no	--	intronic	chrNC_019460.2:212595173-212598162:-	--
MSTRG.100456	6	0	5	3.56652	7	15	10	10.1938	0.349872	-1.5151	0.330151	1	down	no	--	linc	chrNC_019460.2:212751710-212752891:+	--
MSTRG.100458	4	0	0	1.31409	1	9	0	3.19096	0.411815	-1.27993	0.63372	1	down	no	--	linc	chrNC_019460.2:212758730-212759619:+	--
MSTRG.100491	44	23	44	36.7019	25	19	46	28.681	1.27966	0.355758	0.641359	1	up	no	--	antisense	chrNC_019460.2:212880260-212881227:-	--
MSTRG.100502	4	0	2	1.95224	8	0	0	2.34867	0.831212	-0.266712	0.931517	1	down	no	--	linc	chrNC_019460.2:213072445-213073786:-	--
MSTRG.100552	0	18	4	7.6996	2	0	0	0.587167	13.1131	3.71294	0.113133	1	up	no	--	linc	chrNC_019460.2:213170972-213174121:-	--
MSTRG.100575	19	15	14	16.0617	20	17	0	11.3445	1.41582	0.501635	0.691495	1	up	no	--	antisense	chrNC_019460.2:213236480-213239862:-	--
MSTRG.100587	66	40	62	55.7392	62	21	17	30.5893	1.82218	0.865666	0.298665	1	up	no	--	antisense	chrNC_019460.2:213246758-213256914:-	--
MSTRG.100617	0	0	20	6.38154	12	1	12	7.81661	0.816408	-0.292638	1	1	down	no	--	linc	chrNC_019460.2:213068455-213068831:-	--
MSTRG.100619	186	327	144	223.742	100	117	149	116.339	1.92319	0.943498	0.0914848	1	up	no	--	intronic	chrNC_019460.2:212916193-212919394:-	--
MSTRG.100622	57	62	21	47.551	40	27	69	43.2726	1.09887	0.136023	0.873223	1	up	no	--	intronic	chrNC_019460.2:212924013-212924768:-	--
MSTRG.100623	22	18	16	18.756	27	11	31	21.7281	0.863212	-0.212213	0.832621	1	down	no	--	intronic	chrNC_019460.2:212984457-212985411:-	--
MSTRG.100685	0	8	16	7.96003	7	2	52	19.9095	0.39981	-1.32261	0.294022	1	down	no	--	linc	chrNC_019460.2:213528838-213530259:+	--
MSTRG.100710	1457	320	457	738.666	736	464	305	466.4	1.58376	0.663355	0.21238	1	up	no	--	antisense	chrNC_019460.2:213550736-213589656:-	--
MSTRG.100723	75	90	82	82.9199	57	85	90	73.8859	1.12227	0.166419	0.787205	1	up	no	--	intronic	chrNC_019460.2:211573996-211574934:+	--
MSTRG.100725	47	97	80	75.5811	74	97	62	73.4728	1.02869	0.0408149	0.970554	1	up	no	--	intronic	chrNC_019460.2:211605476-211606549:+	--
MSTRG.100727	153	144	125	141.535	122	187	275	187.036	0.756726	-0.402158	0.48373	1	down	no	--	intronic	chrNC_019460.2:211628985-211630806:+	--
MSTRG.100728	57	182	75	107.603	166	243	178	185.877	0.578893	-0.78863	0.268424	1	down	no	--	intronic	chrNC_019460.2:211653127-211656184:+	--
MSTRG.100729	27	26	42	31.5494	39	22	59	38.0596	0.828947	-0.270649	0.761299	1	down	no	--	intronic	chrNC_019460.2:211667636-211668325:+	--
MSTRG.100730	430	813	382	553.27	404	454	531	440.511	1.25597	0.328807	0.477896	1	up	no	--	intronic	chrNC_019460.2:211668709-211675583:+	--
MSTRG.100733	12	11	7	10.1011	17	23	64	33.5776	0.30083	-1.73298	0.0734754	1	down	no	--	intronic	chrNC_019460.2:211711005-211711777:+	--
MSTRG.100734	175	186	96	154.497	100	157	177	138.484	1.11563	0.15786	0.773095	1	up	no	--	intronic	chrNC_019460.2:211716364-211719052:+	--
MSTRG.100735	33	39	42	38.1596	65	18	148	73.8616	0.516636	-0.95278	0.215202	1	down	no	--	intronic	chrNC_019460.2:211751397-211751845:+	--
MSTRG.100736	65	51	38	51.6782	54	86	152	93.8474	0.550662	-0.860762	0.20757	1	down	no	--	intronic	chrNC_019460.2:211771629-211772287:+	--
MSTRG.100738	145	186	243	191.545	82	141	154	120.436	1.59043	0.669421	0.205293	1	up	no	--	intronic	chrNC_019460.2:211776223-211778280:+	--
MSTRG.10074	307	137	202	214.198	205	135	462	256.555	0.834902	-0.26032	0.659172	1	down	no	--	intronic	chrNC_019458.2:68976642-68980028:-	--
MSTRG.10075	58	58	65	60.4915	94	69	19	56.0986	1.07831	0.108769	0.921988	1	up	no	--	intronic	chrNC_019458.2:68873836-68875469:-	--
MSTRG.10076	38	43	86	55.269	24	77	31	42.0948	1.31296	0.392826	0.600138	1	up	no	--	intronic	chrNC_019458.2:68876715-68878761:-	--
MSTRG.100767	10	44	12	22.8155	0	9	0	2.89738	7.87454	2.9772	0.190801	1	up	no	--	intronic	chrNC_019460.2:211960382-211961065:+	--
MSTRG.10077	75	41	83	65.7533	115	137	236	155.976	0.42156	-1.24619	0.0439178	1	down	no	--	intronic	chrNC_019458.2:68878960-68881444:-	--
MSTRG.100775	0	28	7	12.2253	10	4	14	8.85718	1.38027	0.464953	0.710524	1	up	no	--	linc	chrNC_019460.2:212057908-212066058:-	--
MSTRG.100778	1399	1319	811	1189.06	1164	1217	1073	1088.65	1.09223	0.127272	0.748443	1	up	no	--	intronic	chrNC_019460.2:212084028-212102923:-	--
MSTRG.100783	0	0	0	0	4	4	26	11.0673	#NAME?	#NAME?	0.00585492	0.889077	down	yes	--	linc	chrNC_019460.2:212120208-212120638:-	--
MSTRG.100791	599	1121	529	765.604	438	1174	279	598.878	1.2784	0.354337	0.711628	1	up	no	--	linc	chrNC_019460.2:212545094-212548229:+	--
MSTRG.10080	21	36	15	24.5317	13	39	31	26.632	0.921134	-0.118516	0.902883	1	down	no	--	intronic	chrNC_019458.2:68931150-68933178:-	--
MSTRG.100801	2580	4473	1292	2856.02	2188	5167	3285	3393.02	0.841733	-0.248565	0.727123	1	down	no	--	intronic	chrNC_019460.2:212230748-212239199:+	--
MSTRG.100807	135	566	26	254.623	107	281	105	156.628	1.62565	0.70102	0.381342	1	up	no	--	intronic	chrNC_019460.2:212287421-212289704:+	--
MSTRG.100809	75	136	27	81.7857	14	79	76	54.6966	1.49526	0.580397	0.479766	1	up	no	--	intronic	chrNC_019460.2:212323236-212323641:+	--
MSTRG.10081	0	3	0	1.07055	10	1	6	5.2436	0.204163	-2.29221	0.305422	1	down	no	--	antisense	chrNC_019458.2:68937350-68954951:+	--
MSTRG.100810	699	663	82	492.392	341	827	664	586.115	0.840095	-0.251375	0.775365	1	down	no	--	intronic	chrNC_019460.2:212345367-212348203:+	--
MSTRG.100812	64	77	13	52.6508	27	40	61	40.9933	1.28437	0.361066	0.63244	1	up	no	--	intronic	chrNC_019460.2:212402311-212402809:+	--
MSTRG.100821	77	356	109	187.114	70	125	81	87.601	2.13598	1.0949	0.0830756	1	up	no	--	intronic	chrNC_019460.2:212538211-212539453:+	--
MSTRG.10083	172	63	164	131.316	145	194	222	178.5	0.735663	-0.442884	0.463488	1	down	no	--	intronic	chrNC_019458.2:68991876-68994296:-	--
MSTRG.100846	90	109	95	98.7758	114	116	103	104.903	0.941595	-0.0868214	0.883336	1	down	no	--	intronic	chrNC_019460.2:213745021-213750055:-	--
MSTRG.10085	50	54	49	51.3307	70	72	22	51.0113	1.00626	0.0090065	0.995065	1	up	no	--	intronic	chrNC_019458.2:69046949-69048395:-	--
MSTRG.10087	70	29	86	60.7858	83	78	102	83.2373	0.730271	-0.453496	0.523652	1	down	no	--	intronic	chrNC_019458.2:69068956-69070988:-	--
MSTRG.100913	1	16	10	9.22888	19	1	0	5.90002	1.56421	0.645436	0.883679	1	up	no	--	intronic	chrNC_019460.2:214137594-214137978:-	--
MSTRG.100915	4	22	6	11.0792	11	4	0	4.51714	2.45271	1.29438	0.419865	1	up	no	--	linc	chrNC_019460.2:214208242-214208623:-	--
MSTRG.100925	34	46	128	68.4267	82	54	102	75.2173	0.909719	-0.136507	0.91837	1	down	no	--	intronic	chrNC_019460.2:214173271-214174247:-	--
MSTRG.100926	0	0	4	1.27631	0	0	0	0	Inf	Inf	0.307643	1	up	no	--	antisense	chrNC_019460.2:214178710-214193871:+	--
MSTRG.100956	10	67	64	47.615	94	59	0	46.5908	1.02198	0.0313729	0.944026	1	up	no	--	linc	chrNC_019460.2:214064282-214066034:-	--
MSTRG.101000	17	20	15	17.508	26	24	0	15.3595	1.13988	0.188883	0.920966	1	up	no	--	antisense	chrNC_019460.2:214338984-214353909:+	--
MSTRG.101001	463	252	658	451.984	466	285	669	449.981	1.00445	0.00640872	0.947508	1	up	no	--	intronic	chrNC_019460.2:214339988-214342979:-	--
MSTRG.10103	72	71	112	84.7265	99	83	114	93.5159	0.906011	-0.142399	0.842406	1	down	no	--	antisense	chrNC_019458.2:69157799-69158781:+	--
MSTRG.10107	2	0	0	0.657044	1	10	5	5.16776	0.127143	-2.97548	0.221331	1	down	no	--	intronic	chrNC_019458.2:69167261-69167656:-	--
MSTRG.101071	2	16	1	6.68571	6	1	0	2.08343	3.20899	1.68212	0.437304	1	up	no	--	linc	chrNC_019460.2:214662430-214663025:-	--
MSTRG.10108	8	1	15	7.77118	6	2	1	2.73634	2.83999	1.50589	0.392195	1	up	no	--	intronic	chrNC_019458.2:69168106-69168578:-	--
MSTRG.101093	0	0	0	0	0	6	0	1.93159	#NAME?	#NAME?	0.237318	1	down	no	--	antisense	chrNC_019460.2:215035941-215063938:-	--
MSTRG.101123	0	0	0	0	3	0	0	0.880751	#NAME?	#NAME?	0.343663	1	down	no	--	intronic	chrNC_019460.2:214803834-214804700:+	--
MSTRG.10113	149	86	141	124.629	130	124	135	122.767	1.01517	0.0217176	0.951131	1	up	no	--	intronic	chrNC_019458.2:69177903-69180256:-	--
MSTRG.10115	16	1	31	15.5046	5	11	1	5.34013	2.90341	1.53775	0.210717	1	up	no	--	intronic	chrNC_019458.2:69188458-69189121:-	--
MSTRG.101166	50	110	72	78.6531	54	45	20	36.9599	2.12807	1.08954	0.13228	1	up	no	--	intronic	chrNC_019460.2:215807933-215809240:-	--
MSTRG.10117	35	33	70	45.6097	28	61	50	44.4068	1.02709	0.0385609	0.929003	1	up	no	--	intronic	chrNC_019458.2:69218151-69219489:-	--
MSTRG.101173	37	113	53	69.3904	81	73	78	73.0971	0.94929	-0.0750788	0.917892	1	down	no	--	antisense	chrNC_019460.2:215872363-215874771:+	--
MSTRG.101175	34	42	52	42.7494	20	31	27	24.7878	1.72462	0.786275	0.325505	1	up	no	--	intronic	chrNC_019460.2:215881473-215882628:+	--
MSTRG.101176	167	94	132	130.525	174	159	172	159.198	0.819893	-0.286493	0.624968	1	down	no	--	intronic	chrNC_019460.2:215892856-215894866:+	--
MSTRG.101193	485	309	429	406.484	482	483	548	478.373	0.849721	-0.234939	0.622736	1	down	no	--	antisense	chrNC_019460.2:215151521-215156562:+	--
MSTRG.101196	355	185	165	235.29	240	162	320	228.524	1.02961	0.0420941	0.917297	1	up	no	--	intronic	chrNC_019460.2:215281694-215283849:+	--
MSTRG.10120	38	9	35	26.8632	21	30	44	30.386	0.884065	-0.177776	0.893269	1	down	no	--	intronic	chrNC_019458.2:69242794-69243469:-	--
MSTRG.101207	12	2	9	7.52765	16	10	19	14.2051	0.529925	-0.91614	0.468811	1	down	no	--	linc	chrNC_019460.2:215957844-215986297:-	--
MSTRG.101258	226	134	120	160.353	144	208	217	181.059	0.885641	-0.175206	0.772225	1	down	no	--	linc	chrNC_019460.2:215648177-215663144:-	--
MSTRG.101259	23	21	14	19.5169	20	22	25	21.2285	0.919375	-0.121275	0.910876	1	down	no	--	intronic	chrNC_019460.2:215482334-215483117:-	--
MSTRG.101260	16	45	17	26.7389	32	14	6	15.8875	1.68301	0.751043	0.48211	1	up	no	--	antisense	chrNC_019460.2:215482349-215484073:+	--
MSTRG.101266	328	305	312	316.146	211	272	304	250.127	1.26394	0.337931	0.466036	1	up	no	--	intronic	chrNC_019460.2:215502218-215505813:-	--
MSTRG.101271	264	243	173	228.644	184	239	372	254.083	0.899882	-0.152192	0.785663	1	down	no	--	intronic	chrNC_019460.2:215527011-215532397:-	--
MSTRG.101274	37	96	57	64.6002	51	78	144	87.7434	0.73624	-0.441752	0.504611	1	down	no	--	linc	chrNC_019460.2:215664977-215666991:-	--
MSTRG.101275	49	47	23	40.2083	30	55	36	38.4287	1.04631	0.0653069	0.948967	1	up	no	--	linc	chrNC_019460.2:215667187-215669161:-	--
MSTRG.101276	223	291	157	227.199	266	244	466	310.878	0.73083	-0.452393	0.363049	1	down	no	--	linc	chrNC_019460.2:215671847-215675221:-	--
MSTRG.101278	60	65	92	72.2616	98	115	87	94.5879	0.763963	-0.388426	0.550084	1	down	no	--	linc	chrNC_019460.2:215677936-215681474:-	--
MSTRG.101280	0	6	10	5.33187	1	0	0	0.293584	18.1613	4.1828	0.149004	1	up	no	--	antisense	chrNC_019460.2:216037501-216040613:-	--
MSTRG.101283	322	524	460	439.548	536	572	516	512.287	0.858012	-0.22093	0.606356	1	down	no	--	intronic	chrNC_019460.2:216049438-216053216:+	--
MSTRG.101286	9	0	0	2.9567	10	0	0	2.93584	1.00711	0.0102146	1	1	up	no	--	intronic	chrNC_019460.2:216095781-216096185:-	--
MSTRG.101309	0	30	8	13.2581	0	0	0	0	Inf	Inf	0.00323186	0.688703	up	yes	--	antisense	chrNC_019460.2:216302721-216308660:+	--
MSTRG.101322	141	130	186	152.06	73	111	210	126.67	1.20044	0.263567	0.662738	1	up	no	--	intronic	chrNC_019460.2:216376804-216378188:-	--
MSTRG.101337	60	13	33	34.8799	38	37	80	49.5454	0.703998	-0.506356	0.560887	1	down	no	--	linc	chrNC_019460.2:216198722-216200124:-	--
MSTRG.101349	658	643	1532	934.447	646	440	588	525.916	1.7768	0.82928	0.0566932	1	up	no	--	intronic	chrNC_019460.2:216257626-216265225:+	--
MSTRG.101369	107	117	177	133.38	237	328	346	289.689	0.460424	-1.11897	0.03518	1	down	no	--	intronic	chrNC_019460.2:216491452-216492160:-	--
MSTRG.101374	6	1	3	3.28521	0	0	0	0	Inf	Inf	0.163487	1	up	no	--	linc	chrNC_019460.2:216431462-216431901:-	--
MSTRG.101378	1040	544	836	802.537	880	1109	1185	1007.58	0.796502	-0.328251	0.436449	1	down	no	--	intronic	chrNC_019460.2:216449616-216455447:-	--
MSTRG.10140	44	75	40	53.9817	62	90	40	60.4149	0.893517	-0.162432	0.795492	1	down	no	--	intronic	chrNC_019458.2:68597366-68603343:-	--
MSTRG.101402	1	4	1	2.075	1	8	1	3.2	0.648436	-0.624965	0.795777	1	down	no	--	intronic	chrNC_019460.2:216703312-216703749:-	--
MSTRG.101418	6042	3584	3669	4434.57	4366	3876	5212	4254.62	1.0423	0.0597642	0.819975	1	up	no	--	intronic	chrNC_019460.2:216614137-216634218:+	--
MSTRG.101456	1744	2083	1387	1758.82	3158	1173	601	1503.68	1.16968	0.226113	0.760123	1	up	no	--	linc	chrNC_019460.2:216868622-216877393:-	--
MSTRG.101475	69	74	86	76.5155	202	105	98	125.542	0.609481	-0.714346	0.225588	1	down	no	--	linc	chrNC_019460.2:216835901-216841765:+	--
MSTRG.101495	8	26	52	28.4983	19	25	30	23.5555	1.20983	0.274807	0.740031	1	up	no	--	linc	chrNC_019460.2:217164082-217172499:-	--
MSTRG.101497	27	26	55	35.6974	43	45	5	28.7658	1.24096	0.311462	0.738332	1	up	no	--	linc	chrNC_019460.2:217180242-217181402:-	--
MSTRG.101498	22	20	68	36.0617	49	15	32	29.8057	1.20989	0.27488	0.737016	1	up	no	--	linc	chrNC_019460.2:217181465-217184321:-	--
MSTRG.101522	10	8	0	6.14001	4	2	2	2.48014	2.47567	1.30782	0.531867	1	up	no	--	linc	chrNC_019460.2:217254662-217255361:+	--
MSTRG.101533	17	12	16	14.9723	22	15	14	15.9214	0.940387	-0.0886736	0.945594	1	down	no	--	linc	chrNC_019460.2:217324043-217326125:-	--
MSTRG.101557	126	68	79	90.8666	100	46	45	59.0609	1.53852	0.621545	0.353256	1	up	no	--	linc	chrNC_019460.2:217071727-217077844:-	--
MSTRG.101560	34	34	43	37.0229	43	56	56	49.1867	0.752702	-0.409849	0.602664	1	down	no	--	intronic	chrNC_019460.2:216897496-216899160:-	--
MSTRG.101581	32	76	25	45.6102	8	19	44	23.0281	1.98063	0.985957	0.311358	1	up	no	--	linc	chrNC_019460.2:216998235-217000545:-	--
MSTRG.101583	0	12	1	4.60127	9	3	0	3.60805	1.27528	0.350814	0.927614	1	up	no	--	linc	chrNC_019460.2:217001690-217002338:-	--
MSTRG.101589	98	45	62	68.0361	39	28	66	42.308	1.60811	0.68537	0.312562	1	up	no	--	linc	chrNC_019460.2:217034678-217039739:-	--
MSTRG.101590	17	2	2	6.93672	7	2	34	13.952	0.497184	-1.00815	0.551641	1	down	no	--	linc	chrNC_019460.2:217036609-217040390:-	--
MSTRG.101594	41	28	14	27.9283	12	4	30	14.7399	1.89474	0.921998	0.396198	1	up	no	--	linc	chrNC_019460.2:217044730-217046003:-	--
MSTRG.101595	160	80	79	106.319	95	66	108	84.8829	1.25253	0.324847	0.587606	1	up	no	--	linc	chrNC_019460.2:217047368-217049007:-	--
MSTRG.101610	1	0	0	0.328522	6	2	0	2.40536	0.136579	-2.87219	0.362826	1	down	no	--	linc	chrNC_019460.2:217599596-217599902:+	--
MSTRG.10162	344	189	233	254.801	337	215	501	333.97	0.762945	-0.390348	0.456587	1	down	no	--	intronic	chrNC_019458.2:68714380-68740198:+	--
MSTRG.101623	2	0	1	0.976121	0	3	0	0.965793	1.01069	0.0153461	1	1	up	no	--	intronic	chrNC_019460.2:217640131-217640699:+	--
MSTRG.101624	39	0	5	14.4077	79	144	43	83.783	0.171965	-2.53981	0.0810285	1	down	no	--	intronic	chrNC_019460.2:217640291-217640860:-	--
MSTRG.10163	46	19	71	44.5466	81	152	72	96.5438	0.461413	-1.11587	0.104457	1	down	no	--	intronic	chrNC_019458.2:68714433-68716270:+	--
MSTRG.101631	774	476	494	581.76	712	657	1029	761.111	0.764357	-0.387682	0.366834	1	down	no	--	intronic	chrNC_019460.2:217547414-217557472:-	--
MSTRG.10164	64	43	22	43.3896	55	39	36	40.6174	1.06825	0.0952511	0.931944	1	up	no	--	intronic	chrNC_019458.2:68724444-68725043:+	--
MSTRG.101651	1	12	16	9.71594	13	16	0	8.96748	1.08346	0.115651	0.983616	1	up	no	--	antisense	chrNC_019460.2:217693123-217714890:+	--
MSTRG.101674	48	38	19	35.3918	71	6	25	31.0503	1.13982	0.188805	0.948708	1	up	no	--	intronic	chrNC_019460.2:217818767-217820063:-	--
MSTRG.101675	5	0	0	1.64261	0	0	0	0	Inf	Inf	0.2865	1	up	no	--	intronic	chrNC_019460.2:217815804-217816808:-	--
MSTRG.101678	0	0	6	1.91446	14	0	0	4.11017	0.465786	-1.10226	0.655058	1	down	no	--	intronic	chrNC_019460.2:217971115-217971774:+	--
MSTRG.101706	16	0	26	13.5524	7	2	22	9.98034	1.3579	0.441382	0.712015	1	up	no	--	linc	chrNC_019460.2:218432277-218433044:-	--
MSTRG.101713	29	1	18	15.6274	9	0	22	9.92365	1.57476	0.655132	0.61986	1	up	no	--	linc	chrNC_019460.2:218476535-218477762:+	--
MSTRG.101737	38	10	9	18.924	16	13	81	35.6912	0.530215	-0.915351	0.412465	1	down	no	--	intronic	chrNC_019460.2:218635256-218636608:+	--
MSTRG.101763	0	14	6	6.91035	4	9	6	6.05755	1.14078	0.190025	0.965209	1	up	no	--	intronic	chrNC_019460.2:218524892-218525472:+	--
MSTRG.101787	3	0	4	2.26187	0	0	0	0	Inf	Inf	0.232872	1	up	no	--	intronic	chrNC_019460.2:218576754-218577216:+	--
MSTRG.101794	11	19	25	18.3708	2	1	0	0.909098	20.2077	4.33683	0.00572229	0.878328	up	yes	--	intronic	chrNC_019460.2:218590402-218591553:+	--
MSTRG.101803	0	1	0	0.356849	0	0	0	0	Inf	Inf	0.953867	1	up	no	--	linc	chrNC_019460.2:218775029-218775410:+	--
MSTRG.101806	0	10	0	3.56849	0	0	0	0	Inf	Inf	0.159243	1	up	no	--	linc	chrNC_019460.2:218734322-218734736:-	--
MSTRG.101810	4	0	36	12.8009	40	1	0	12.0653	1.06097	0.0853795	1	1	up	no	--	linc	chrNC_019460.2:218782573-218790379:+	--
MSTRG.101811	0	0	0	0	8	0	0	2.34867	#NAME?	#NAME?	0.187275	1	down	no	--	linc	chrNC_019460.2:218784055-218784409:+	--
MSTRG.101823	7	1	17	8.08081	22	6	14	13.024	0.620453	-0.688605	0.595568	1	down	no	--	linc	chrNC_019460.2:218832728-218833702:-	--
MSTRG.101824	0	10	0	3.56849	0	0	0	0	Inf	Inf	0.159243	1	up	no	--	linc	chrNC_019460.2:218846396-218847707:-	--
MSTRG.101846	2	6	0	2.79814	6	5	0	3.37116	0.830024	-0.268776	0.889181	1	down	no	--	linc	chrNC_019460.2:218976718-218981156:-	--
MSTRG.101853	48	37	29	38.2257	64	45	0	33.2762	1.14874	0.200051	0.917932	1	up	no	--	linc	chrNC_019460.2:219138115-219141005:+	--
MSTRG.101855	6	0	0	1.97113	0	0	0	0	Inf	Inf	0.259671	1	up	no	--	linc	chrNC_019460.2:219139431-219140571:-	--
MSTRG.10186	8	0	14	7.09525	1	20	0	6.7322	1.05393	0.0757757	1	1	up	no	--	linc	chrNC_019458.2:69635106-69637301:+	--
MSTRG.101882	0	0	0	0	0	1	0	0.321931	#NAME?	#NAME?	1	1	down	no	--	linc	chrNC_019460.2:219013853-219014390:+	--
MSTRG.101884	476	252	313	346.174	411	379	335	353.55	0.979135	-0.0304209	0.961428	1	down	no	--	linc	chrNC_019460.2:219021355-219026129:+	--
MSTRG.101889	58	111	44	72.7039	57	65	14	42.2934	1.71904	0.781601	0.307971	1	up	no	--	intronic	chrNC_019460.2:219071136-219072578:+	--
MSTRG.10189	12	0	3	4.89949	0	7	0	2.25352	2.17415	1.12045	0.668669	1	up	no	--	linc	chrNC_019458.2:69641654-69642216:+	--
MSTRG.101890	178	57	72	101.791	114	82	145	107.858	0.94375	-0.083524	0.954708	1	down	no	--	intronic	chrNC_019460.2:219130504-219133504:+	--
MSTRG.101892	120	31	50	66.4388	24	48	19	28.7872	2.30793	1.2066	0.107307	1	up	no	--	intronic	chrNC_019460.2:219168202-219170730:-	--
MSTRG.101893	26	24	4	18.3823	7	4	0	3.34281	5.49905	2.45918	0.0646377	1	up	no	--	intronic	chrNC_019460.2:219177344-219177886:-	--
MSTRG.101894	92	30	20	47.311	10	28	42	25.8507	1.83016	0.87197	0.268458	1	up	no	--	intronic	chrNC_019460.2:219183842-219184244:-	--
MSTRG.101902	554	202	225	325.877	201	363	580	367.835	0.885932	-0.174733	0.852382	1	down	no	--	intronic	chrNC_019460.2:219227134-219231599:-	--
MSTRG.101907	42	38	87	55.1179	28	62	39	41.088	1.34146	0.423804	0.531915	1	up	no	--	intronic	chrNC_019460.2:219249434-219254119:-	--
MSTRG.101928	6	0	0	1.97113	0	0	0	0	Inf	Inf	0.259671	1	up	no	--	intronic	chrNC_019460.2:219394054-219394647:-	--
MSTRG.101931	12	11	28	16.8018	10	11	0	6.47708	2.59403	1.3752	0.255951	1	up	no	--	intronic	chrNC_019460.2:219399479-219401287:-	--
MSTRG.101941	9	0	12	6.78562	14	6	16	11.3373	0.598521	-0.740527	0.603916	1	down	no	--	intronic	chrNC_019460.2:219419373-219419834:-	--
MSTRG.101974	4	8	6	6.08334	11	6	0	5.16101	1.17871	0.237212	0.96599	1	up	no	--	linc	chrNC_019460.2:219484561-219485317:+	--
MSTRG.101975	34	65	38	46.4899	7	18	101	41.2781	1.12626	0.171541	0.996142	1	up	no	--	linc	chrNC_019460.2:219486117-219488138:+	--
MSTRG.102020	781	561	645	662.573	736	557	1081	753.174	0.879707	-0.184905	0.68647	1	down	no	--	linc	chrNC_019460.2:219817525-219823398:+	--
MSTRG.102024	1047	822	899	924.143	767	894	1302	943.911	0.979057	-0.0305354	0.976048	1	down	no	--	linc	chrNC_019460.2:219828404-219840069:+	--
MSTRG.102025	351	325	382	353.175	488	381	420	404.933	0.87218	-0.197302	0.667853	1	down	no	--	linc	chrNC_019460.2:219963416-219969770:+	--
MSTRG.102026	213	183	129	176.44	123	221	143	154.587	1.14136	0.190758	0.718691	1	up	no	--	intronic	chrNC_019460.2:219872152-219874928:+	--
MSTRG.102027	105	111	67	95.4832	52	96	79	72.3185	1.32031	0.400882	0.522871	1	up	no	--	intronic	chrNC_019460.2:219875950-219877084:+	--
MSTRG.102030	943	818	625	801.122	738	1035	878	840.457	0.953198	-0.0691524	0.874127	1	down	no	--	intronic	chrNC_019460.2:219905437-219911170:+	--
MSTRG.102031	291	232	187	238.056	263	317	547	360.307	0.660705	-0.597922	0.247117	1	down	no	--	intronic	chrNC_019460.2:219913138-219916970:+	--
MSTRG.102035	312	383	223	310.326	277	302	358	297.034	1.04475	0.0631578	0.903504	1	up	no	--	intronic	chrNC_019460.2:219957076-219959440:+	--
MSTRG.102061	751	798	673	746.224	790	875	901	811.827	0.919192	-0.121563	0.76647	1	down	no	--	intronic	chrNC_019460.2:220295548-220299640:+	--
MSTRG.102063	0	0	0	0	4	0	0	1.17433	#NAME?	#NAME?	0.294142	1	down	no	--	intronic	chrNC_019460.2:220299097-220299509:-	--
MSTRG.102066	64	34	23	40.497	52	38	42	41.4006	0.978176	-0.031834	0.969851	1	down	no	--	intronic	chrNC_019460.2:218221239-218222629:-	--
MSTRG.102076	53	38	64	51.3929	34	45	58	43.6651	1.17698	0.235086	0.72385	1	up	no	--	intronic	chrNC_019460.2:218218592-218220741:-	--
MSTRG.102077	24	22	46	30.4127	48	23	72	45.3264	0.670971	-0.575677	0.483673	1	down	no	--	intronic	chrNC_019460.2:218242310-218243261:-	--
MSTRG.102095	28	39	13	27.2637	63	56	44	51.0867	0.533676	-0.905964	0.225466	1	down	no	--	intronic	chrNC_019460.2:220377562-220378951:+	--
MSTRG.102099	167	58	73	98.853	180	88	144	128.835	0.767284	-0.382168	0.56451	1	down	no	--	intronic	chrNC_019460.2:220382990-220397672:-	--
MSTRG.102100	4	9	5	6.12112	8	1	14	7.30422	0.838025	-0.254935	0.877903	1	down	no	--	intronic	chrNC_019460.2:220397327-220397883:+	--
MSTRG.102120	7	16	8	10.5619	10	6	0	4.86742	2.16991	1.11763	0.479766	1	up	no	--	linc	chrNC_019460.2:220876141-220877705:+	--
MSTRG.10214	4	2	55	19.577	1	5	1	2.23421	8.76239	3.13132	0.022912	1	up	no	--	linc	chrNC_019458.2:69667224-69668743:-	--
MSTRG.102141	476	0	88	184.455	166	0	42	62.6357	2.94489	1.55821	0.324113	1	up	no	--	linc	chrNC_019460.2:220747222-220750373:-	--
MSTRG.102142	119	78	113	102.984	67	64	142	87.2718	1.18004	0.238834	0.676684	1	up	no	--	linc	chrNC_019460.2:220777583-220778081:+	--
MSTRG.102147	33	0	32	21.0517	60	0	4	18.9389	1.11156	0.152582	1	1	up	no	--	linc	chrNC_019460.2:220757106-220758588:+	--
MSTRG.102156	119	47	50	71.8199	0	16	16	10.4465	6.87505	2.78137	0.00531978	0.857562	up	yes	--	linc	chrNC_019460.2:220769856-220770775:-	--
MSTRG.102160	70	70	52	64.568	54	44	6	32.0043	2.01748	1.01255	0.237298	1	up	no	--	intronic	chrNC_019460.2:220788510-220790331:+	--
MSTRG.102162	25	52	26	35.0652	48	16	22	26.5243	1.322	0.402725	0.686121	1	up	no	--	intronic	chrNC_019460.2:220796200-220797523:+	--
MSTRG.10220	0	1	0	0.356849	1	0	1	0.624556	0.571365	-0.807517	1	1	down	no	--	linc	chrNC_019458.2:69712324-69712768:+	--
MSTRG.102209	6	28	0	11.9629	0	0	0	0	Inf	Inf	0.00539854	0.862073	up	yes	--	linc	chrNC_019460.2:222530171-222537331:+	--
MSTRG.102240	91	318	122	182.301	151	44	31	68.7562	2.65141	1.40676	0.182052	1	up	no	--	linc	chrNC_019460.2:220577311-220581077:+	--
MSTRG.102242	18	124	16	55.2679	10	38	0	15.1692	3.64343	1.8653	0.270508	1	up	no	--	intronic	chrNC_019460.2:220636631-220638193:-	--
MSTRG.102245	0	30	1	11.0246	0	22	0	7.08248	1.5566	0.638394	0.832112	1	up	no	--	intronic	chrNC_019460.2:220657750-220658465:-	--
MSTRG.102250	1	5	3	3.07	2	1	0	0.909098	3.37697	1.75573	0.582981	1	up	no	--	linc	chrNC_019460.2:222924652-222944190:-	--
MSTRG.102255	0	16	0	5.70959	0	0	0	0	Inf	Inf	0.0674165	1	up	no	--	linc	chrNC_019460.2:223094532-223094779:-	--
MSTRG.102267	0	0	0	0	0	0	6	1.98584	#NAME?	#NAME?	0.23815	1	down	no	--	intronic	chrNC_019460.2:222272416-222272675:+	--
MSTRG.102303	8	4	7	6.28911	1	8	0	2.86903	2.19207	1.13229	0.57982	1	up	no	--	intronic	chrNC_019460.2:222424652-222425390:+	--
MSTRG.102311	23	32	22	25.9949	27	27	20	23.2383	1.11862	0.16172	0.889287	1	up	no	--	intronic	chrNC_019460.2:220908424-220909681:+	--
MSTRG.102312	2	0	15	5.4432	8	0	0	2.34867	2.31757	1.21261	0.654281	1	up	no	--	intronic	chrNC_019460.2:220932445-220932995:+	--
MSTRG.102313	37	30	52	39.4528	26	48	36	35.0009	1.12719	0.172737	0.809	1	up	no	--	intronic	chrNC_019460.2:220933029-220934032:+	--
MSTRG.102315	4	1	2	2.30909	0	12	0	3.86317	0.597719	-0.742461	0.732979	1	down	no	--	intronic	chrNC_019460.2:220964756-220965384:+	--
MSTRG.102316	11	18	17	15.4613	23	36	70	41.51	0.372472	-1.42479	0.103641	1	down	no	--	intronic	chrNC_019460.2:220987248-220988623:+	--
MSTRG.102318	0	0	4	1.27631	10	2	0	3.5797	0.356541	-1.48786	0.549466	1	down	no	--	intronic	chrNC_019460.2:221037093-221037353:+	--
MSTRG.102322	45	63	25	45.2419	28	30	45	32.772	1.3805	0.465195	0.562979	1	up	no	--	linc	chrNC_019460.2:221093925-221096766:+	--
MSTRG.102323	12	12	4	9.50076	12	7	0	5.77652	1.64472	0.717843	0.673837	1	up	no	--	linc	chrNC_019460.2:221103911-221104849:+	--
MSTRG.102325	23	16	27	21.8807	22	31	32	27.0298	0.809501	-0.304895	0.763615	1	down	no	--	linc	chrNC_019460.2:221145316-221145887:+	--
MSTRG.102330	75	84	197	117.473	201	124	141	145.597	0.806835	-0.309655	0.623496	1	down	no	--	linc	chrNC_019460.2:223200977-223204974:+	--
MSTRG.102356	186	208	179	192.444	133	185	158	150.898	1.27533	0.350873	0.508237	1	up	no	--	linc	chrNC_019460.2:223225435-223242404:+	--
MSTRG.102372	2	14	0	5.65293	0	0	0	0	Inf	Inf	0.069538	1	up	no	--	linc	chrNC_019460.2:223295787-223296258:-	--
MSTRG.102381	179	52	94	107.355	23	26	21	22.0731	4.86361	2.28203	0.00121364	0.420564	up	yes	--	linc	chrNC_019460.2:223286075-223288256:-	--
MSTRG.102382	302	168	119	197.134	165	79	120	113.591	1.73548	0.795337	0.157012	1	up	no	--	linc	chrNC_019460.2:223288405-223292460:-	--
MSTRG.102411	3	11	48	20.2266	18	4	2	7.23417	2.79598	1.48335	0.271813	1	up	no	--	intronic	chrNC_019460.2:223504483-223507625:-	--
MSTRG.10245	18	30	24	24.2767	50	97	70	69.0746	0.351457	-1.50858	0.0439148	1	down	no	--	intronic	chrNC_019458.2:69428266-69430816:-	--
MSTRG.102455	36	39	46	40.4214	34	16	27	24.069	1.6794	0.747945	0.371453	1	up	no	--	antisense	chrNC_019460.2:223546152-223548243:+	--
MSTRG.10246	332	193	249	257.391	344	838	601	569.685	0.451813	-1.1462	0.0208682	1	down	no	--	linc	chrNC_019458.2:69455655-69461951:-	--
MSTRG.10247	77	140	113	111.311	98	100	48	76.851	1.4484	0.534458	0.40587	1	up	no	--	linc	chrNC_019458.2:69456808-69458573:+	--
MSTRG.102474	52	76	103	77.0686	100	62	17	54.9446	1.40266	0.488165	0.547904	1	up	no	--	linc	chrNC_019460.2:223648340-223649263:+	--
MSTRG.102475	107	116	29	85.7996	61	61	28	46.8136	1.83279	0.874042	0.221678	1	up	no	--	linc	chrNC_019460.2:223660452-223662252:+	--
MSTRG.102494	4	19	20	14.4758	2	1	0	0.909098	15.9232	3.99306	0.0190231	1	up	no	--	antisense	chrNC_019460.2:223733784-223735075:-	--
MSTRG.102505	89	77	73	80.0085	49	134	217	129.345	0.618564	-0.693004	0.29928	1	down	no	--	linc	chrNC_019460.2:223820897-223841504:+	--
MSTRG.102517	252	191	116	187.959	152	62	43	78.8162	2.38477	1.25385	0.0763587	1	up	no	--	linc	chrNC_019460.2:223864693-223876782:+	--
MSTRG.10252	0	0	1	0.319077	4	0	16	6.4699	0.0493172	-4.34177	0.091222	1	down	no	--	intronic	chrNC_019458.2:69504630-69504934:+	--
MSTRG.10253	18	20	51	29.3233	14	10	32	17.9206	1.63629	0.710429	0.410244	1	up	no	--	intronic	chrNC_019458.2:69533227-69534833:+	--
MSTRG.102532	91	75	100	88.5669	64	24	9	29.4944	3.00283	1.58632	0.0856451	1	up	no	--	linc	chrNC_019460.2:223992718-223993845:+	--
MSTRG.102539	52	46	72	56.4717	88	64	12	50.4106	1.12024	0.163802	0.876379	1	up	no	--	intronic	chrNC_019460.2:223964422-223966707:+	--
MSTRG.102540	6	1	4	3.60429	16	4	6	7.9709	0.452181	-1.14503	0.474669	1	down	no	--	intronic	chrNC_019460.2:223971858-223972239:+	--
MSTRG.102553	5	5	0	3.42686	1	0	1	0.624556	5.48687	2.45598	0.422287	1	up	no	--	linc	chrNC_019461.2:217542-220716:+	--
MSTRG.102572	13	13	9	11.7815	16	20	21	18.0864	0.651403	-0.618378	0.565653	1	down	no	--	linc	chrNC_019461.2:750678-752971:+	--
MSTRG.10259	52	35	79	54.7799	16	35	40	29.2038	1.87578	0.907491	0.210441	1	up	no	--	linc	chrNC_019458.2:70128618-70129940:+	--
MSTRG.1026	0	8	0	2.85479	0	0	0	0	Inf	Inf	0.208139	1	up	no	--	linc	chrNC_019458.2:6489351-6489583:-	--
MSTRG.10260	146	198	185	177.65	114	100	104	100.083	1.77503	0.827841	0.144255	1	up	no	--	linc	chrNC_019458.2:70132503-70137779:-	--
MSTRG.102607	0	1	6	2.27131	5	4	3	3.74856	0.605916	-0.722811	0.767453	1	down	no	--	linc	chrNC_019461.2:1701894-1702193:+	--
MSTRG.102608	12	5	22	12.7462	17	15	33	20.742	0.614512	-0.702486	0.526663	1	down	no	--	linc	chrNC_019461.2:1701906-1702643:-	--
MSTRG.10261	10	10	15	11.6399	1	0	16	5.58914	2.08258	1.05837	0.627545	1	up	no	--	linc	chrNC_019458.2:70130390-70131549:+	--
MSTRG.102613	3	0	2	1.62372	6	1	2	2.74538	0.591437	-0.757702	0.778033	1	down	no	--	intronic	chrNC_019461.2:2015087-2039883:+	--
MSTRG.10262	57	21	95	56.5319	51	48	117	69.1492	0.817535	-0.290648	0.754303	1	down	no	--	linc	chrNC_019458.2:70134410-70136376:+	--
MSTRG.102625	24	7	6	12.2969	26	23	20	21.657	0.567803	-0.816538	0.424928	1	down	no	--	linc	chrNC_019461.2:2176835-2178495:+	--
MSTRG.102626	2	3	10	4.91836	9	8	47	20.7734	0.236762	-2.07849	0.0905266	1	down	no	--	linc	chrNC_019461.2:2176952-2178705:-	--
MSTRG.10263	47	59	46	51.1722	27	46	13	27.0382	1.89259	0.920359	0.243394	1	up	no	--	linc	chrNC_019458.2:70137929-70139339:-	--
MSTRG.10264	20	14	26	19.8623	4	22	0	8.25681	2.40557	1.26638	0.439489	1	up	no	--	linc	chrNC_019458.2:70137958-70138584:+	--
MSTRG.10265	14	22	46	27.1275	12	8	50	22.6471	1.19784	0.260433	0.845548	1	up	no	--	linc	chrNC_019458.2:70138764-70139408:+	--
MSTRG.102655	27	62	13	35.1427	49	25	56	40.9683	0.857803	-0.221282	0.809291	1	down	no	--	antisense	chrNC_019461.2:3401137-3467761:-	--
MSTRG.102661	8	0	0	2.62817	6	0	0	1.7615	1.49201	0.577255	0.894333	1	up	no	--	linc	chrNC_019461.2:3608789-3696562:-	--
MSTRG.10267	35	10	53	31.9778	39	31	34	32.6827	0.978434	-0.0314543	1	1	down	no	--	antisense	chrNC_019458.2:70141207-70144237:+	--
MSTRG.10268	22	12	34	22.3583	12	16	26	17.2792	1.29394	0.371775	0.675527	1	up	no	--	intronic	chrNC_019458.2:70147765-70148634:+	--
MSTRG.10269	0	3	9	3.94224	0	4	0	1.28772	3.0614	1.61419	0.519845	1	up	no	--	antisense	chrNC_019458.2:70150278-70150739:+	--
MSTRG.102691	0	0	6	1.91446	0	0	0	0	Inf	Inf	0.256467	1	up	no	--	linc	chrNC_019461.2:4203299-4231348:+	--
MSTRG.102714	0	0	46	14.6775	2	0	6	2.573	5.70444	2.51209	0.0877402	1	up	no	--	linc	chrNC_019461.2:4821138-4821690:+	--
MSTRG.10272	21	4	4	9.60266	22	26	2	15.491	0.619887	-0.689923	0.58576	1	down	no	--	linc	chrNC_019458.2:70158652-70159468:-	--
MSTRG.102730	0	12	9	7.15388	18	0	12	9.25618	0.772877	-0.37169	0.767174	1	down	no	--	linc	chrNC_019461.2:4910655-4926803:-	--
MSTRG.102768	10	0	0	3.28522	0	1	28	9.58916	0.342597	-1.54542	0.551539	1	down	no	--	intronic	chrNC_019461.2:5481933-5482985:-	--
MSTRG.102819	5	0	0	1.64261	2	6	6	4.50459	0.364652	-1.45541	0.586953	1	down	no	--	intronic	chrNC_019461.2:5847771-5848665:+	--
MSTRG.102821	11	2	6	6.2419	3	1	25	9.477	0.658637	-0.602444	0.674548	1	down	no	--	linc	chrNC_019461.2:5876327-5879420:+	--
MSTRG.102857	134	106	151	130.029	135	116	117	115.702	1.12383	0.16842	0.764517	1	up	no	--	intronic	chrNC_019461.2:4751935-4774714:+	--
MSTRG.102859	70	101	189	119.344	103	107	277	156.365	0.763238	-0.389794	0.551539	1	down	no	--	intronic	chrNC_019461.2:4514721-4517406:+	--
MSTRG.102860	29	26	62	38.588	13	28	63	33.6819	1.14566	0.196177	0.806639	1	up	no	--	intronic	chrNC_019461.2:4521262-4522367:+	--
MSTRG.102861	0	4	12	5.25632	13	26	1	12.5178	0.419909	-1.25185	0.37897	1	down	no	--	intronic	chrNC_019461.2:4534449-4535375:+	--
MSTRG.102862	77	55	121	83.5312	71	75	123	85.6989	0.974706	-0.0369611	1	1	down	no	--	intronic	chrNC_019461.2:4544565-4546000:+	--
MSTRG.102863	47	42	20	36.8097	15	16	18	15.5122	2.37296	1.24669	0.162819	1	up	no	--	intronic	chrNC_019461.2:4562440-4563672:+	--
MSTRG.102865	7	18	21	15.4236	0	11	6	5.52707	2.79055	1.48055	0.230816	1	up	no	--	intronic	chrNC_019461.2:4590663-4591846:+	--
MSTRG.102866	1	5	8	4.66538	10	0	0	2.93584	1.58912	0.668224	0.890394	1	up	no	--	intronic	chrNC_019461.2:4611597-4611834:+	--
MSTRG.102867	6	12	14	10.7204	10	19	0	9.05252	1.18424	0.243967	0.891145	1	up	no	--	intronic	chrNC_019461.2:4630558-4631287:+	--
MSTRG.102868	0	0	0	0	0	6	12	5.90326	#NAME?	#NAME?	0.0503161	1	down	no	--	intronic	chrNC_019461.2:4635304-4635671:+	--
MSTRG.102869	6	0	2	2.60928	2	1	0	0.909098	2.87019	1.52115	0.643119	1	up	no	--	intronic	chrNC_019461.2:4636060-4636311:+	--
MSTRG.102870	0	10	0	3.56849	1	3	0	1.25938	2.83354	1.50261	0.596992	1	up	no	--	intronic	chrNC_019461.2:4642653-4643029:+	--
MSTRG.102871	59	62	69	63.5238	40	32	157	74.0078	0.858338	-0.220382	0.733829	1	down	no	--	intronic	chrNC_019461.2:4643791-4646275:+	--
MSTRG.102872	3	6	25	11.1036	12	1	0	3.84493	2.88785	1.52999	0.455178	1	up	no	--	intronic	chrNC_019461.2:4646862-4647727:+	--
MSTRG.102874	46	1	21	22.1695	25	23	54	32.6165	0.679701	-0.557029	0.692352	1	down	no	--	intronic	chrNC_019461.2:4648434-4650387:+	--
MSTRG.102876	12	28	9	16.8057	12	6	0	5.45459	3.08103	1.62341	0.21565	1	up	no	--	intronic	chrNC_019461.2:4651527-4651986:-	--
MSTRG.102877	0	0	8	2.55262	6	0	0	1.7615	1.44911	0.53517	0.895927	1	up	no	--	intronic	chrNC_019461.2:4651595-4651986:+	--
MSTRG.102878	12	54	31	33.1035	176	36	1	63.5912	0.520567	-0.941843	0.265863	1	down	no	--	intronic	chrNC_019461.2:4653185-4666036:-	--
MSTRG.102879	0	0	2	0.638154	10	10	3	7.14806	0.0892765	-3.48558	0.112202	1	down	no	--	intronic	chrNC_019461.2:4660071-4660789:+	--
MSTRG.102880	0	0	2	0.638154	1	0	8	2.94136	0.216958	-2.20451	0.453655	1	down	no	--	intronic	chrNC_019461.2:4684617-4684892:+	--
MSTRG.102882	8	0	14	7.09525	1	0	0	0.293584	24.1677	4.59501	0.0743464	1	up	no	--	intronic	chrNC_019461.2:4690579-4691180:+	--
MSTRG.102884	65	28	27	39.9608	29	24	82	43.38	0.921179	-0.118446	0.893534	1	down	no	--	intronic	chrNC_019461.2:4700739-4702585:+	--
MSTRG.102889	15	18	10	14.5419	1	8	0	2.86903	5.06857	2.34158	0.212713	1	up	no	--	intronic	chrNC_019461.2:4715063-4715474:+	--
MSTRG.102891	19	28	20	22.6152	7	0	10	5.36481	4.21548	2.0757	0.0704814	1	up	no	--	intronic	chrNC_019461.2:4718464-4719324:-	--
MSTRG.102892	2	4	8	4.63706	9	8	0	5.2177	0.888717	-0.170205	0.937124	1	down	no	--	intronic	chrNC_019461.2:4719387-4720643:-	--
MSTRG.102893	16	10	8	11.3775	0	2	26	9.24915	1.23011	0.298786	0.974235	1	up	no	--	intronic	chrNC_019461.2:4719419-4720070:+	--
MSTRG.102896	8	4	1	4.37465	0	0	0	0	Inf	Inf	0.110317	1	up	no	--	intronic	chrNC_019461.2:4725911-4726221:+	--
MSTRG.102897	1	15	0	5.68126	0	0	0	0	Inf	Inf	0.0688433	1	up	no	--	intronic	chrNC_019461.2:4751751-4753100:+	--
MSTRG.102898	265	187	270	239.94	266	189	289	234.589	1.02281	0.032536	0.931331	1	up	no	--	intronic	chrNC_019461.2:4759846-4763741:+	--
MSTRG.102899	91	41	63	64.6282	68	28	67	51.1529	1.26343	0.337346	0.621416	1	up	no	--	intronic	chrNC_019461.2:4768371-4770698:+	--
MSTRG.102900	31	49	23	35.0086	16	15	18	15.4838	2.26098	1.17695	0.19733	1	up	no	--	intronic	chrNC_019461.2:4780496-4781331:+	--
MSTRG.102901	70	129	53	85.9412	31	22	60	36.0419	2.38448	1.25367	0.0718167	1	up	no	--	intronic	chrNC_019461.2:4783018-4784316:+	--
MSTRG.102903	76	81	68	75.5697	43	46	197	92.6345	0.815783	-0.293742	0.64432	1	down	no	--	intronic	chrNC_019461.2:4805788-4807293:+	--
MSTRG.102934	289	380	121	269.154	268	280	187	230.713	1.16662	0.222332	0.694072	1	up	no	--	linc	chrNC_019461.2:5055325-5058054:+	--
MSTRG.102935	19	43	21	28.2871	29	9	26	20.0166	1.41318	0.498946	0.6184	1	up	no	--	linc	chrNC_019461.2:5060007-5061318:+	--
MSTRG.102937	30	24	19	24.4825	8	22	18	15.3887	1.59094	0.669884	0.480403	1	up	no	--	linc	chrNC_019461.2:5076404-5076827:+	--
MSTRG.102939	140	159	55	120.281	80	122	56	81.2967	1.47953	0.565144	0.369085	1	up	no	--	intronic	chrNC_019461.2:5098380-5100100:+	--
MSTRG.102941	162	273	75	174.571	126	177	141	140.64	1.24126	0.311804	0.594592	1	up	no	--	intronic	chrNC_019461.2:5108683-5111030:+	--
MSTRG.102943	171	253	54	163.69	135	128	120	120.558	1.35778	0.441245	0.476945	1	up	no	--	intronic	chrNC_019461.2:5125118-5128401:+	--
MSTRG.102946	198	252	99	186.562	163	188	183	168.945	1.10428	0.1431	0.81015	1	up	no	--	intronic	chrNC_019461.2:5149238-5151999:+	--
MSTRG.102947	496	717	242	496.024	369	608	478	462.271	1.07302	0.101672	0.803184	1	up	no	--	intronic	chrNC_019461.2:5155791-5162116:+	--
MSTRG.102948	42	126	26	67.0569	14	52	75	45.6735	1.46818	0.554028	0.506174	1	up	no	--	intronic	chrNC_019461.2:5165786-5186654:+	--
MSTRG.102953	0	19	6	8.6946	0	2	0	0.643862	13.5038	3.7553	0.079748	1	up	no	--	antisense	chrNC_019461.2:5199900-5200768:-	--
MSTRG.102958	1	179	12	68.0335	6	21	14	13.1557	5.17142	2.37056	0.00640276	0.934546	up	yes	--	antisense	chrNC_019461.2:5231040-5235497:-	--
MSTRG.102959	0	54	6	21.1843	0	1	0	0.321931	65.804	6.0401	0.000801891	0.3321	up	yes	--	antisense	chrNC_019461.2:5236265-5239962:-	--
MSTRG.102962	187	294	67	187.725	86	132	140	114.079	1.64557	0.718588	0.227697	1	up	no	--	intronic	chrNC_019461.2:5245261-5246907:+	--
MSTRG.102968	107	174	17	102.668	36	33	46	36.4175	2.81919	1.49528	0.041118	1	up	no	--	intronic	chrNC_019461.2:5251713-5253118:+	--
MSTRG.102969	0	39	9	16.7888	16	4	1	6.31603	2.65813	1.41041	0.351347	1	up	no	--	intronic	chrNC_019461.2:5252212-5252818:-	--
MSTRG.102979	6	18	15	13.1806	8	7	23	12.2146	1.07909	0.109812	0.944815	1	up	no	--	antisense	chrNC_019461.2:5272219-5274399:-	--
MSTRG.102982	6	30	67	34.0548	18	15	16	15.409	2.21005	1.14408	0.216253	1	up	no	--	intronic	chrNC_019461.2:5275422-5277019:-	--
MSTRG.102985	2	26	28	18.8693	10	12	19	13.0875	1.44178	0.527851	0.62068	1	up	no	--	intronic	chrNC_019461.2:5279263-5280246:-	--
MSTRG.102992	51	151	125	110.523	111	135	108	111.793	0.98864	-0.0164833	0.973016	1	down	no	--	intronic	chrNC_019461.2:5327814-5328908:+	--
MSTRG.103002	88	164	196	149.972	192	114	113	130.468	1.14949	0.200999	0.744697	1	up	no	--	intronic	chrNC_019461.2:5369399-5371126:+	--
MSTRG.103044	0	0	20	6.38154	17	4	4	7.60254	0.839396	-0.252576	1	1	down	no	--	intronic	chrNC_019461.2:5962669-5963324:-	--
MSTRG.103068	0	0	6	1.91446	0	1	0	0.321931	5.94681	2.57212	0.478293	1	up	no	--	intronic	chrNC_019461.2:6008711-6009927:-	--
MSTRG.103127	0	18	0	6.42329	0	1	0	0.321931	19.9524	4.31849	0.10701	1	up	no	--	intronic	chrNC_019461.2:7564781-7565221:-	--
MSTRG.103133	1	4	2	2.39407	0	7	0	2.25352	1.06237	0.0872894	1	1	up	no	--	linc	chrNC_019461.2:7585719-7597611:+	--
MSTRG.103139	4	0	1	1.63316	1	0	0	0.293584	5.56286	2.47583	0.54644	1	up	no	--	intronic	chrNC_019461.2:7619370-7619733:-	--
MSTRG.103178	0	0	0	0	4	0	12	5.14601	#NAME?	#NAME?	0.0666904	1	down	no	--	linc	chrNC_019461.2:8609264-8609765:-	--
MSTRG.103228	45	106	25	60.5864	32	113	131	89.1303	0.679751	-0.556921	0.544347	1	down	no	--	intronic	chrNC_019461.2:7868031-7868850:+	--
MSTRG.103229	553	905	304	601.621	382	819	1351	822.954	0.73105	-0.451958	0.511503	1	down	no	--	intronic	chrNC_019461.2:7875211-7878689:+	--
MSTRG.103230	776	1108	373	769.338	407	997	924	746.272	1.03091	0.0439149	0.913839	1	up	no	--	intronic	chrNC_019461.2:7879879-7885853:+	--
MSTRG.103231	208	317	113	217.509	147	233	569	306.49	0.709679	-0.494762	0.451603	1	down	no	--	intronic	chrNC_019461.2:7886241-7899348:+	--
MSTRG.103232	476	899	407	607.048	666	689	1057	767.175	0.791277	-0.337745	0.515089	1	down	no	--	intronic	chrNC_019461.2:7886960-7890806:+	--
MSTRG.103233	651	747	152	528.934	420	857	1051	747.052	0.708028	-0.498121	0.48747	1	down	no	--	intronic	chrNC_019461.2:7893366-7897238:+	--
MSTRG.103234	716	908	330	664.536	747	1430	1656	1227.76	0.54126	-0.885607	0.115925	1	down	no	--	intronic	chrNC_019461.2:7907079-7916957:+	--
MSTRG.103237	400	577	236	412.613	367	715	899	635.47	0.649303	-0.623035	0.268804	1	down	no	--	intronic	chrNC_019461.2:7939301-7943999:+	--
MSTRG.103238	178	389	89	225.689	179	291	316	250.821	0.899803	-0.15232	0.888004	1	down	no	--	intronic	chrNC_019461.2:7950150-7952677:+	--
MSTRG.103239	133	238	103	161.488	129	212	304	206.737	0.781129	-0.356368	0.55193	1	down	no	--	intronic	chrNC_019461.2:7980329-7982697:+	--
MSTRG.103240	124	161	65	118.929	81	206	218	162.25	0.733001	-0.448113	0.437076	1	down	no	--	intronic	chrNC_019461.2:7988328-7989883:+	--
MSTRG.103242	32	69	7	37.3688	40	52	116	66.8766	0.558773	-0.839665	0.415843	1	down	no	--	intronic	chrNC_019461.2:7994535-7995352:+	--
MSTRG.103247	0	0	0	0	0	6	2	2.59353	#NAME?	#NAME?	0.18556	1	down	no	--	intronic	chrNC_019461.2:8108761-8123020:-	--
MSTRG.10325	0	0	9	2.87169	0	0	0	0	Inf	Inf	0.184237	1	up	no	--	linc	chrNC_019458.2:70420991-70421504:-	--
MSTRG.103250	343	400	286	346.679	270	633	1173	671.281	0.516444	-0.953317	0.0611987	1	down	no	--	intronic	chrNC_019461.2:8120919-8124133:+	--
MSTRG.103251	68	181	101	119.156	210	242	363	259.703	0.458817	-1.12401	0.0667955	1	down	no	--	intronic	chrNC_019461.2:8126781-8128159:+	--
MSTRG.103253	47	118	46	72.2263	38	93	188	103.319	0.699064	-0.516504	0.514577	1	down	no	--	intronic	chrNC_019461.2:8149311-8150600:+	--
MSTRG.103254	190	202	161	185.874	209	237	492	300.495	0.618559	-0.693016	0.208963	1	down	no	--	intronic	chrNC_019461.2:8159945-8161948:+	--
MSTRG.103257	81	137	29	84.7519	94	162	292	176.394	0.48047	-1.05748	0.196278	1	down	no	--	intronic	chrNC_019461.2:8193367-8193867:+	--
MSTRG.103260	1789	830	1199	1266.48	1931	2850	3280	2570	0.492795	-1.02094	0.0139193	1	down	no	--	intronic	chrNC_019461.2:8287260-8297823:+	--
MSTRG.103261	539	229	275	346.538	651	838	931	769.036	0.450613	-1.15004	0.0235069	1	down	no	--	intronic	chrNC_019461.2:8297909-8303040:+	--
MSTRG.103262	688	334	444	486.881	950	1284	1503	1189.72	0.409241	-1.28898	0.00188069	0.553771	down	yes	--	intronic	chrNC_019461.2:8304386-8311050:+	--
MSTRG.103263	206	155	82	149.151	292	320	421	328.084	0.454614	-1.13729	0.0257257	1	down	no	--	intronic	chrNC_019461.2:8322073-8324185:+	--
MSTRG.103264	373	194	198	254.945	376	586	347	413.886	0.615977	-0.699051	0.144609	1	down	no	--	intronic	chrNC_019461.2:8325644-8329440:+	--
MSTRG.103265	117	75	30	74.7731	74	202	232	163.541	0.457213	-1.12906	0.107083	1	down	no	--	intronic	chrNC_019461.2:8334515-8335469:+	--
MSTRG.103267	145	158	52	120.61	138	217	154	161.343	0.747536	-0.419786	0.475441	1	down	no	--	intronic	chrNC_019461.2:8341633-8343308:+	--
MSTRG.103269	53	26	27	35.3048	61	165	92	101.477	0.347911	-1.52321	0.0267275	1	down	no	--	intronic	chrNC_019461.2:8371550-8372333:+	--
MSTRG.10327	272	170	80	175.548	211	193	279	216.42	0.811147	-0.301965	0.62974	1	down	no	--	linc	chrNC_019458.2:70512035-70516331:-	--
MSTRG.103274	435	378	250	357.565	442	729	522	537.219	0.665585	-0.587304	0.18965	1	down	no	--	intronic	chrNC_019461.2:8470974-8474669:+	--
MSTRG.103276	441	492	179	377.563	460	370	458	405.748	0.930534	-0.103869	0.836658	1	down	no	--	intronic	chrNC_019461.2:8503455-8505728:+	--
MSTRG.103277	44	70	92	68.7895	88	151	250	157.19	0.43762	-1.19225	0.0593415	1	down	no	--	intronic	chrNC_019461.2:8512660-8513473:+	--
MSTRG.103278	181	141	120	148.067	206	288	323	260.098	0.569275	-0.812803	0.125461	1	down	no	--	intronic	chrNC_019461.2:8529109-8530884:+	--
MSTRG.103284	6	0	0	1.97113	0	0	0	0	Inf	Inf	0.259671	1	up	no	--	antisense	chrNC_019461.2:8542511-8591361:-	--
MSTRG.103288	3	0	4	2.26187	2	1	0	0.909098	2.48804	1.31501	0.711441	1	up	no	--	antisense	chrNC_019461.2:8550257-8585096:-	--
MSTRG.103309	2	6	9	5.66983	15	25	17	18.0786	0.313622	-1.6729	0.16032	1	down	no	--	linc	chrNC_019461.2:9021819-9056442:-	--
MSTRG.10331	241	169	104	172.665	167	273	348	252.094	0.684924	-0.545984	0.304996	1	down	no	--	intronic	chrNC_019458.2:70459290-70461081:-	--
MSTRG.103337	0	4	2	2.06555	0	14	0	4.50703	0.458295	-1.12565	0.568206	1	down	no	--	linc	chrNC_019461.2:8948669-8949111:-	--
MSTRG.10334	0	0	0	0	6	0	0	1.7615	#NAME?	#NAME?	0.233383	1	down	no	--	linc	chrNC_019458.2:70514204-70514483:+	--
MSTRG.103344	1	10	0	3.89701	0	8	18	8.53295	0.456702	-1.13068	0.60647	1	down	no	--	linc	chrNC_019461.2:8961207-8961740:-	--
MSTRG.103349	1	0	1	0.647599	14	29	61	33.6355	0.0192534	-5.69874	3.60292e-05	0.042682	down	yes	--	linc	chrNC_019461.2:8967678-8969036:-	--
MSTRG.103367	1	2	0	1.04222	2	0	34	11.8402	0.0880236	-3.50597	0.043926	1	down	no	--	linc	chrNC_019461.2:9015948-9042437:-	--
MSTRG.103403	18	4	7	9.57433	11	4	4	5.84103	1.63915	0.712948	0.643573	1	up	no	--	linc	chrNC_019461.2:10110462-10110949:-	--
MSTRG.103406	0	4	20	7.80894	0	2	0	0.643862	12.1283	3.6003	0.0958222	1	up	no	--	linc	chrNC_019461.2:10115692-10116074:+	--
MSTRG.103470	14	0	0	4.59931	0	7	4	3.57741	1.28565	0.362502	0.798811	1	up	no	--	intronic	chrNC_019461.2:9063439-9063982:-	--
MSTRG.103487	0	1	3	1.31408	7	1	0	2.37702	0.552828	-0.855099	0.748905	1	down	no	--	intronic	chrNC_019461.2:9096510-9105230:-	--
MSTRG.103516	645	626	598	626.092	769	664	585	633.147	0.988858	-0.0161649	0.958558	1	down	no	--	antisense	chrNC_019461.2:9363885-9447871:+	--
MSTRG.103518	765	468	650	625.725	709	637	669	634.641	0.98595	-0.0204136	0.983176	1	down	no	--	antisense	chrNC_019461.2:9365927-9393458:+	--
MSTRG.103523	23	20	24	22.3508	6	5	20	9.99061	2.23718	1.16168	0.255649	1	up	no	--	linc	chrNC_019461.2:9404883-9405813:+	--
MSTRG.103528	1	4	11	5.26577	30	24	18	22.4914	0.234124	-2.09466	0.0647433	1	down	no	--	antisense	chrNC_019461.2:9432294-9434656:+	--
MSTRG.103531	118	60	92	89.5316	162	126	134	132.474	0.675842	-0.565242	0.347876	1	down	no	--	intronic	chrNC_019461.2:9454910-9456519:-	--
MSTRG.103539	0	0	2	0.638154	17	0	0	4.99092	0.127863	-2.96733	0.213779	1	down	no	--	linc	chrNC_019461.2:10372903-10374551:+	--
MSTRG.103548	0	10	6	5.48295	11	7	32	16.0741	0.341106	-1.55171	0.204071	1	down	no	--	linc	chrNC_019461.2:10369492-10372417:+	--
MSTRG.103598	46	50	34	43.8031	50	51	57	49.9631	0.876709	-0.18983	0.797025	1	down	no	--	intronic	chrNC_019461.2:10474454-10475580:+	--
MSTRG.103602	8	4	6	5.97003	2	0	9	3.56592	1.67419	0.743465	0.688816	1	up	no	--	antisense	chrNC_019461.2:10574632-10612260:-	--
MSTRG.103603	12	20	8	13.6319	21	20	31	22.864	0.596215	-0.746096	0.442287	1	down	no	--	intronic	chrNC_019461.2:10608108-10608543:+	--
MSTRG.103622	0	0	0	0	2	0	0	0.587167	#NAME?	#NAME?	0.489218	1	down	no	--	linc	chrNC_019461.2:11162625-11167534:-	--
MSTRG.103628	4	0	5	2.90947	10	1	5	4.91263	0.592243	-0.755738	0.712554	1	down	no	--	antisense	chrNC_019461.2:11202224-11214654:+	--
MSTRG.103721	964	422	630	668.304	757	591	1050	760.025	0.879318	-0.185543	0.708498	1	down	no	--	intronic	chrNC_019461.2:11771393-11777542:+	--
MSTRG.103764	10	13	6	9.83872	1	0	0	0.293584	33.5125	5.06663	0.0293505	1	up	no	--	intronic	chrNC_019461.2:11884620-11919500:+	--
MSTRG.103789	585	346	524	482.851	432	641	975	655.884	0.736184	-0.441861	0.372638	1	down	no	--	intronic	chrNC_019461.2:9493342-9498381:+	--
MSTRG.103790	70	40	42	50.6717	24	70	75	54.4041	0.931395	-0.102534	0.933664	1	down	no	--	intronic	chrNC_019461.2:9498686-9499744:+	--
MSTRG.103792	2	6	3	3.75537	10	2	19	9.86818	0.380554	-1.39383	0.347428	1	down	no	--	intronic	chrNC_019461.2:9545061-9545390:+	--
MSTRG.103801	24	10	32	21.6635	15	16	65	31.0679	0.697295	-0.520158	0.598853	1	down	no	--	intronic	chrNC_019461.2:9649014-9650080:-	--
MSTRG.103803	8	24	18	16.9359	10	14	51	24.3225	0.696309	-0.522201	0.589681	1	down	no	--	intronic	chrNC_019461.2:9743838-9744805:-	--
MSTRG.103806	4	0	4	2.5904	7	1	0	2.37702	1.08977	0.12402	1	1	up	no	--	linc	chrNC_019461.2:9668448-9668756:+	--
MSTRG.103825	10	20	11	13.9321	12	16	25	16.9482	0.822037	-0.282725	0.796872	1	down	no	--	intronic	chrNC_019461.2:9716407-9717294:-	--
MSTRG.103830	6	0	3	2.92836	13	8	10	9.70176	0.301838	-1.72815	0.276446	1	down	no	--	intronic	chrNC_019461.2:9728488-9728980:-	--
MSTRG.103831	15	6	10	10.2597	0	2	0	0.643862	15.9346	3.99409	0.0503308	1	up	no	--	intronic	chrNC_019461.2:9733435-9734082:-	--
MSTRG.103832	1	2	21	7.74284	9	4	14	8.56359	0.904158	-0.145354	1	1	down	no	--	intronic	chrNC_019461.2:9736671-9737689:-	--
MSTRG.103834	6	18	6	10.3089	12	22	61	30.7948	0.33476	-1.5788	0.106894	1	down	no	--	antisense	chrNC_019461.2:9753593-9757571:-	--
MSTRG.103835	168	226	153	184.658	202	221	249	212.863	0.8675	-0.205065	0.690203	1	down	no	--	intronic	chrNC_019461.2:9774472-9777680:-	--
MSTRG.103844	252	181	365	263.84	344	419	384	362.975	0.726882	-0.460206	0.359934	1	down	no	--	intronic	chrNC_019461.2:9791166-9793596:-	--
MSTRG.103846	43	66	46	52.356	70	36	57	51.0058	1.02647	0.0376944	0.994889	1	up	no	--	intronic	chrNC_019461.2:9835408-9836714:-	--
MSTRG.103847	132	191	189	171.829	206	160	175	169.907	1.01131	0.0162221	0.991314	1	up	no	--	intronic	chrNC_019461.2:9837391-9839805:-	--
MSTRG.103854	662	351	772	589.063	877	758	1515	1002.92	0.587348	-0.767713	0.0958162	1	down	no	--	intronic	chrNC_019461.2:9874639-9880730:-	--
MSTRG.103855	77	28	99	66.8766	76	47	127	79.4766	0.841462	-0.24903	0.756928	1	down	no	--	intronic	chrNC_019461.2:9892658-9937803:-	--
MSTRG.103859	178	153	220	183.272	333	256	363	300.321	0.610254	-0.712519	0.162948	1	down	no	--	intronic	chrNC_019461.2:9925572-9928955:-	--
MSTRG.103865	87	41	108	77.6725	81	61	212	113.584	0.683832	-0.548286	0.443242	1	down	no	--	intronic	chrNC_019461.2:9979864-9981096:-	--
MSTRG.103869	133	77	152	119.67	81	148	95	102.868	1.16334	0.218267	0.67736	1	up	no	--	intronic	chrNC_019461.2:10034429-10041123:-	--
MSTRG.103870	268	195	563	337.27	238	321	428	314.869	1.07114	0.0991515	0.760928	1	up	no	--	intronic	chrNC_019461.2:10061662-10068437:-	--
MSTRG.103874	62	42	34	46.2046	29	43	36	34.272	1.34818	0.431009	0.571456	1	up	no	--	linc	chrNC_019461.2:10075280-10076715:-	--
MSTRG.10389	94	24	105	72.9485	106	104	101	98.0289	0.744153	-0.426329	0.554787	1	down	no	--	intronic	chrNC_019458.2:69873103-69874053:-	--
MSTRG.103955	1094	524	686	765.279	655	944	1321	933.415	0.81987	-0.286533	0.557104	1	down	no	--	intronic	chrNC_019461.2:12106411-12114823:+	--
MSTRG.103960	239	190	226	218.429	216	315	424	305.155	0.715799	-0.482373	0.355384	1	down	no	--	intronic	chrNC_019461.2:12074480-12076693:+	--
MSTRG.103966	126	113	138	125.75	56	111	224	126.313	0.995547	-0.00643927	1	1	down	no	--	intronic	chrNC_019461.2:12165191-12211419:+	--
MSTRG.103975	56	75	134	87.9172	62	70	168	96.3407	0.912565	-0.132	0.865723	1	down	no	--	intronic	chrNC_019461.2:12277463-12279107:+	--
MSTRG.10411	103	123	72	100.704	64	95	80	75.8506	1.32766	0.408885	0.517272	1	up	no	--	intronic	chrNC_019458.2:70681102-70683043:+	--
MSTRG.104111	213	115	137	154.726	157	122	133	129.388	1.19584	0.25802	0.640384	1	up	no	--	intronic	chrNC_019461.2:13385312-13387717:-	--
MSTRG.10412	18	12	24	17.8534	10	13	34	18.374	0.971668	-0.0414647	1	1	down	no	--	intronic	chrNC_019458.2:70705106-70705490:+	--
MSTRG.104120	92	21	56	55.5862	30	79	86	62.7037	0.886489	-0.173825	0.884289	1	down	no	--	intronic	chrNC_019461.2:13364247-13365848:-	--
MSTRG.104126	8	0	10	5.81894	25	18	74	37.6263	0.154651	-2.69291	0.0145746	1	down	no	--	intronic	chrNC_019461.2:13466022-13467484:-	--
MSTRG.104129	9	8	14	10.2786	6	19	12	11.8499	0.8674	-0.205231	0.905162	1	down	no	--	intronic	chrNC_019461.2:13484095-13484648:-	--
MSTRG.104131	0	1	0	0.356849	0	1	0	0.321931	1.10847	0.148564	1	1	up	no	--	intronic	chrNC_019461.2:13506071-13506477:-	--
MSTRG.104141	43	38	123	66.9332	60	87	44	60.1858	1.11211	0.153298	0.79042	1	up	no	--	linc	chrNC_019461.2:13915341-13918893:-	--
MSTRG.104151	344	108	258	233.873	252	293	380	294.078	0.795275	-0.330475	0.588426	1	down	no	--	linc	chrNC_019461.2:14441227-14445487:+	--
MSTRG.104162	56	60	22	46.8279	16	47	56	38.3626	1.22067	0.287669	0.699369	1	up	no	--	intronic	chrNC_019461.2:14348552-14350385:+	--
MSTRG.104167	161	99	92	117.575	90	116	247	145.517	0.807984	-0.307602	0.630818	1	down	no	--	intronic	chrNC_019461.2:14376700-14380354:+	--
MSTRG.104169	26	1	21	15.599	6	10	12	8.95248	1.74243	0.801097	0.464071	1	up	no	--	intronic	chrNC_019461.2:14395016-14404303:+	--
MSTRG.104170	1	33	9	14.9762	22	5	1	8.39947	1.783	0.834306	0.636261	1	up	no	--	intronic	chrNC_019461.2:14395181-14395910:+	--
MSTRG.104174	17	0	6	7.49933	0	0	14	4.63362	1.61846	0.694624	0.81374	1	up	no	--	intronic	chrNC_019461.2:14431232-14431688:+	--
MSTRG.104229	0	12	0	4.28219	0	0	0	0	Inf	Inf	0.120861	1	up	no	--	linc	chrNC_019461.2:14753176-14753681:-	--
MSTRG.104245	0	12	0	4.28219	0	0	0	0	Inf	Inf	0.120861	1	up	no	--	linc	chrNC_019461.2:14931318-14931638:-	--
MSTRG.104260	3	0	11	4.49541	1	6	0	2.22517	2.02026	1.01454	0.638983	1	up	no	--	linc	chrNC_019461.2:14978676-14979537:-	--
MSTRG.104264	22	5	45	23.3702	54	42	110	65.7816	0.355269	-1.49301	0.119045	1	down	no	--	intronic	chrNC_019461.2:14992654-14993298:-	--
MSTRG.104265	57	34	35	42.0263	44	56	79	57.0926	0.736107	-0.442012	0.564048	1	down	no	--	intronic	chrNC_019461.2:15009800-15011532:-	--
MSTRG.104268	92	158	128	127.448	169	120	88	117.373	1.08584	0.11881	0.878247	1	up	no	--	intronic	chrNC_019461.2:15061114-15063983:-	--
MSTRG.104270	17	20	10	15.9126	10	17	5	10.0635	1.58122	0.661036	0.585087	1	up	no	--	intronic	chrNC_019461.2:15083803-15084877:-	--
MSTRG.104271	304	386	252	318.022	273	384	340	316.3	1.00544	0.00783028	0.990982	1	up	no	--	intronic	chrNC_019461.2:15115477-15121835:-	--
MSTRG.104289	51	54	64	56.4454	66	53	23	44.0512	1.28136	0.357674	0.643028	1	up	no	--	linc	chrNC_019461.2:15544170-15545984:+	--
MSTRG.104290	44	0	22	21.4747	14	18	0	9.90493	2.16808	1.11642	0.324227	1	up	no	--	linc	chrNC_019461.2:15560441-15561345:-	--
MSTRG.104291	4	1	5	3.26632	5	12	1	5.66206	0.576879	-0.793661	0.683426	1	down	no	--	antisense	chrNC_019461.2:15251478-15285097:-	--
MSTRG.104313	1	14	0	5.32441	2	11	0	4.12841	1.2897	0.367037	0.865737	1	up	no	--	linc	chrNC_019461.2:15906527-15906828:+	--
MSTRG.104322	0	1	0	0.356849	1	0	0	0.293584	1.21549	0.281543	1	1	up	no	--	intronic	chrNC_019461.2:12985356-12985630:+	--
MSTRG.104323	10	13	52	24.5163	22	48	25	30.1858	0.812178	-0.300133	0.842152	1	down	no	--	intronic	chrNC_019461.2:12999094-13000301:+	--
MSTRG.104325	1	18	21	13.4524	22	21	28	22.4866	0.598241	-0.741201	0.45873	1	down	no	--	intronic	chrNC_019461.2:13068138-13069074:+	--
MSTRG.104326	4	4	3	3.69872	0	8	0	2.57545	1.43615	0.522201	0.911023	1	up	no	--	intronic	chrNC_019461.2:13071595-13071874:+	--
MSTRG.104328	3	1	8	3.89503	1	4	0	1.58131	2.46317	1.30052	0.598505	1	up	no	--	intronic	chrNC_019461.2:13076351-13076857:+	--
MSTRG.104329	1	10	24	11.5549	15	1	14	9.3593	1.23459	0.304027	0.827329	1	up	no	--	intronic	chrNC_019461.2:13088808-13089573:+	--
MSTRG.104330	1	0	2	0.966676	7	4	21	10.2932	0.0939137	-3.41252	0.0643702	1	down	no	--	intronic	chrNC_019461.2:13104692-13105469:+	--
MSTRG.104334	1	7	19	8.88893	12	4	5	6.46559	1.37481	0.459228	0.779305	1	up	no	--	intronic	chrNC_019461.2:13268452-13269173:+	--
MSTRG.104352	9	5	1	5.06002	28	7	0	10.4739	0.483109	-1.04958	0.424559	1	down	no	--	linc	chrNC_019461.2:16056308-16084504:-	--
MSTRG.104381	179	140	153	157.583	91	316	305	229.393	0.686957	-0.541708	0.360681	1	down	no	--	intronic	chrNC_019461.2:16100544-16158565:-	--
MSTRG.104389	6	0	30	11.5434	12	5	10	8.44238	1.36732	0.451351	0.683857	1	up	no	--	intronic	chrNC_019461.2:16215074-16217099:+	--
MSTRG.104394	5	22	13	13.6413	2	21	4	8.67161	1.5731	0.653609	0.692024	1	up	no	--	intronic	chrNC_019461.2:16228684-16229323:-	--
MSTRG.104395	83	48	66	65.4552	67	100	248	133.944	0.488674	-1.03306	0.133415	1	down	no	--	intronic	chrNC_019461.2:16229434-16230563:-	--
MSTRG.104396	159	85	186	141.915	141	218	291	207.889	0.682649	-0.550783	0.343459	1	down	no	--	intronic	chrNC_019461.2:16230711-16233827:-	--
MSTRG.104397	79	108	115	101.187	109	123	327	179.826	0.562692	-0.829582	0.189206	1	down	no	--	intronic	chrNC_019461.2:16234118-16242281:-	--
MSTRG.104398	117	52	111	92.4108	121	166	229	164.757	0.560892	-0.834206	0.167062	1	down	no	--	intronic	chrNC_019461.2:16235473-16237712:-	--
MSTRG.104401	54	2	171	73.016	149	60	69	85.8969	0.850043	-0.234393	0.869064	1	down	no	--	linc	chrNC_019461.2:16249349-16255733:+	--
MSTRG.104517	4	6	1	3.77426	16	6	4	7.95281	0.474582	-1.07527	0.47178	1	down	no	--	linc	chrNC_019461.2:17088699-17104526:+	--
MSTRG.10452	0	14	0	4.99589	0	1	0	0.321931	15.5185	3.95592	0.178323	1	up	no	--	linc	chrNC_019458.2:70867110-70867823:-	--
MSTRG.104524	14	3	0	5.66985	5	4	34	14.0087	0.404738	-1.30494	0.450241	1	down	no	--	linc	chrNC_019461.2:17124393-17161110:+	--
MSTRG.104601	1640	2547	9229	4392.43	10754	22434	11402	14153.1	0.31035	-1.68803	0.0533803	1	down	no	--	intronic	chrNC_019461.2:16428342-16565228:+	--
MSTRG.104610	6	5	109	38.5348	43	122	46	67.1244	0.57408	-0.800677	0.651835	1	down	no	--	linc	chrNC_019461.2:16413732-16416868:-	--
MSTRG.104614	443	722	2814	1301.06	2728	5495	2911	3533.37	0.368222	-1.44135	0.0917702	1	down	no	--	intronic	chrNC_019461.2:16441735-16457346:+	--
MSTRG.104616	86	212	628	304.285	822	1543	960	1055.8	0.288204	-1.79484	0.0171096	1	down	no	--	intronic	chrNC_019461.2:16499963-16504989:+	--
MSTRG.104617	22	37	97	51.3814	143	292	142	182.984	0.280796	-1.8324	0.0204497	1	down	no	--	intronic	chrNC_019461.2:16505052-16506328:+	--
MSTRG.104622	288	600	2099	978.466	2757	5010	2641	3296.38	0.29683	-1.75229	0.031868	1	down	no	--	intronic	chrNC_019461.2:16524636-16536915:+	--
MSTRG.104625	278	635	1332	742.939	2411	3321	2690	2667.28	0.278538	-1.84405	0.00101032	0.375664	down	yes	--	intronic	chrNC_019461.2:16550483-16587594:+	--
MSTRG.104628	127	269	930	434.456	1129	2380	1328	1537.18	0.282631	-1.82301	0.0373865	1	down	no	--	intronic	chrNC_019461.2:16579188-16609450:+	--
MSTRG.104632	75	152	528	247.353	674	1158	754	820.225	0.301567	-1.72945	0.016866	1	down	no	--	intronic	chrNC_019461.2:16597057-16600921:+	--
MSTRG.10464	1	0	0	0.328522	5	0	0	1.46792	0.223801	-2.15971	0.52779	1	down	no	--	linc	chrNC_019458.2:70921915-70953676:+	--
MSTRG.104643	34	39	300	120.81	299	318	154	241.125	0.501026	-0.997044	0.261439	1	down	no	--	intronic	chrNC_019461.2:16616690-16618893:+	--
MSTRG.104654	381	727	1821	965.635	3156	7411	3886	4598.54	0.209987	-2.25163	0.00663954	0.952727	down	yes	--	intronic	chrNC_019461.2:16637213-16655855:+	--
MSTRG.104655	2	9	46	18.5462	71	160	94	103.465	0.179252	-2.47994	0.0471642	1	down	no	--	intronic	chrNC_019461.2:16669425-16672572:+	--
MSTRG.104656	0	1	29	9.61008	0	1	4	1.64582	5.83908	2.54574	0.137259	1	up	no	--	intronic	chrNC_019461.2:16690918-16691658:+	--
MSTRG.104658	12	3	34	15.8614	39	99	42	57.2218	0.277192	-1.85104	0.0928399	1	down	no	--	intronic	chrNC_019461.2:16718309-16718766:+	--
MSTRG.104659	30	20	27	25.6077	98	170	110	119.906	0.213564	-2.22726	0.00124	0.423929	down	yes	--	intronic	chrNC_019461.2:16720193-16720906:+	--
MSTRG.104660	19	121	71	72.0751	190	294	92	180.878	0.398474	-1.32744	0.105089	1	down	no	--	intronic	chrNC_019461.2:16727692-16730431:+	--
MSTRG.104662	0	14	44	19.0353	66	36	35	42.5501	0.447362	-1.16049	0.340251	1	down	no	--	linc	chrNC_019461.2:16783979-16785955:+	--
MSTRG.104669	98	114	70	95.2113	148	208	122	150.791	0.631414	-0.663342	0.245201	1	down	no	--	linc	chrNC_019461.2:18995509-19000681:-	--
MSTRG.104687	162	98	65	108.932	138	127	91	111.518	0.976807	-0.0338552	0.946314	1	down	no	--	intronic	chrNC_019461.2:15769008-15771264:+	--
MSTRG.104688	42	47	58	49.0763	102	47	95	76.5187	0.641364	-0.640786	0.344115	1	down	no	--	intronic	chrNC_019461.2:15585103-15586042:+	--
MSTRG.104689	77	49	89	71.1796	53	73	140	85.397	0.833514	-0.262721	0.734946	1	down	no	--	intronic	chrNC_019461.2:15608114-15609610:+	--
MSTRG.104690	197	196	213	202.625	191	295	338	262.913	0.770691	-0.375775	0.482046	1	down	no	--	intronic	chrNC_019461.2:15612489-15636745:+	--
MSTRG.104691	935	867	827	880.433	1076	1348	1222	1154.31	0.762737	-0.390742	0.3155	1	down	no	--	intronic	chrNC_019461.2:15614382-15632134:+	--
MSTRG.104692	170	140	174	161.327	139	203	259	191.882	0.840762	-0.250231	0.67619	1	down	no	--	intronic	chrNC_019461.2:15632370-15634774:+	--
MSTRG.104696	261	222	226	237.076	203	318	286	256.63	0.923806	-0.114337	0.845414	1	down	no	--	intronic	chrNC_019461.2:15686243-15690686:+	--
MSTRG.104699	129	80	66	91.9863	107	141	145	124.797	0.737089	-0.440089	0.473484	1	down	no	--	intronic	chrNC_019461.2:15693382-15695872:+	--
MSTRG.104700	32	22	14	22.8305	41	28	6	23.0368	0.991042	-0.0129822	0.967081	1	down	no	--	intronic	chrNC_019461.2:15702023-15703082:+	--
MSTRG.104704	270	175	229	224.218	231	307	454	316.912	0.707509	-0.49918	0.33802	1	down	no	--	intronic	chrNC_019461.2:15710514-15715667:+	--
MSTRG.104706	108	59	77	81.1034	100	118	196	132.217	0.613412	-0.705072	0.259289	1	down	no	--	intronic	chrNC_019461.2:15717090-15718748:+	--
MSTRG.104710	130	82	144	117.917	229	222	250	221.442	0.532493	-0.909165	0.100896	1	down	no	--	intronic	chrNC_019461.2:15721328-15726226:+	--
MSTRG.104711	0	0	0	0	0	6	0	1.93159	#NAME?	#NAME?	0.237318	1	down	no	--	intronic	chrNC_019461.2:15723661-15724041:-	--
MSTRG.104723	9	15	15	13.0956	24	14	47	27.1088	0.483076	-1.04968	0.278678	1	down	no	--	intronic	chrNC_019461.2:15739826-15742351:+	--
MSTRG.10474	0	0	0	0	1	8	0	2.86903	#NAME?	#NAME?	0.164286	1	down	no	--	linc	chrNC_019458.2:70947259-70947615:-	--
MSTRG.104742	176	131	153	153.386	143	163	355	211.952	0.723681	-0.466575	0.436018	1	down	no	--	intronic	chrNC_019461.2:15779122-15780384:+	--
MSTRG.104748	70	121	80	91.7014	56	58	145	83.1037	1.10346	0.142032	0.866909	1	up	no	--	linc	chrNC_019461.2:15852209-15873349:+	--
MSTRG.104766	76	118	66	88.135	106	107	165	120.177	0.733377	-0.447374	0.452111	1	down	no	--	intronic	chrNC_019461.2:15820186-15822489:+	--
MSTRG.104771	3	2	14	6.16634	0	4	0	1.28772	4.78856	2.25959	0.325582	1	up	no	--	intronic	chrNC_019461.2:15831166-15831714:-	--
MSTRG.104773	2	0	0	0.657044	4	10	0	4.39364	0.149544	-2.74136	0.274798	1	down	no	--	antisense	chrNC_019461.2:15832832-15833271:-	--
MSTRG.104777	197	149	238	193.83	195	176	393	243.981	0.794446	-0.331979	0.572433	1	down	no	--	linc	chrNC_019461.2:15835979-15841158:+	--
MSTRG.104822	126	121	156	134.349	76	142	157	119.989	1.11967	0.163075	0.741076	1	up	no	--	intronic	chrNC_019461.2:19101876-19104016:+	--
MSTRG.104823	265	235	285	261.855	362	370	363	345.535	0.757825	-0.400064	0.412583	1	down	no	--	intronic	chrNC_019461.2:19132394-19137333:+	--
MSTRG.104825	34	13	77	40.3777	77	75	201	113.276	0.356453	-1.48821	0.112507	1	down	no	--	intronic	chrNC_019461.2:19193510-19201927:+	--
MSTRG.104903	0	3	0	1.07055	0	6	0	1.93159	0.554233	-0.851436	0.777068	1	down	no	--	linc	chrNC_019461.2:20374973-20375497:+	--
MSTRG.104904	10	16	2	9.63296	1	1	8	3.2633	2.95191	1.56165	0.330744	1	up	no	--	linc	chrNC_019461.2:20375642-20376118:+	--
MSTRG.104919	0	0	2	0.638154	4	1	8	4.14405	0.153993	-2.69906	0.302331	1	down	no	--	linc	chrNC_019461.2:20700256-20700758:+	--
MSTRG.104944	47	50	28	42.2171	55	111	129	94.5769	0.446379	-1.16366	0.0855611	1	down	no	--	linc	chrNC_019461.2:20759358-20761329:+	--
MSTRG.104946	70	35	89	63.8841	137	92	53	87.3801	0.731105	-0.451849	0.487209	1	down	no	--	linc	chrNC_019461.2:20757234-20758279:+	--
MSTRG.105011	20	1	8	9.4799	16	0	0	4.69734	2.01814	1.01303	0.722689	1	up	no	--	intronic	chrNC_019461.2:19494515-19495050:-	--
MSTRG.105012	147	22	123	95.3899	90	47	112	78.6222	1.21327	0.278899	0.627817	1	up	no	--	intronic	chrNC_019461.2:19535901-19538787:-	--
MSTRG.105014	43	11	84	44.8542	61	37	76	54.974	0.815918	-0.293504	0.796186	1	down	no	--	intronic	chrNC_019461.2:19573515-19576284:-	--
MSTRG.105015	25	5	69	32.0136	58	36	32	39.2085	0.816497	-0.292481	0.839049	1	down	no	--	intronic	chrNC_019461.2:19587354-19589817:-	--
MSTRG.105016	18	7	60	27.556	52	32	27	34.5044	0.798622	-0.324416	0.811315	1	down	no	--	intronic	chrNC_019461.2:19601693-19603599:-	--
MSTRG.105017	50	12	154	69.8461	100	87	94	88.4778	0.78942	-0.341135	0.789628	1	down	no	--	intronic	chrNC_019461.2:19608779-19612821:-	--
MSTRG.105018	67	58	164	95.0368	94	52	45	59.231	1.60451	0.682134	0.29666	1	up	no	--	intronic	chrNC_019461.2:19617648-19620890:-	--
MSTRG.10502	3	0	0	0.985566	10	0	0	2.93584	0.335702	-1.57475	0.530811	1	down	no	--	linc	chrNC_019458.2:71167189-71171340:-	--
MSTRG.105020	57	14	281	113.382	58	87	94	76.1473	1.48899	0.574331	0.349668	1	up	no	--	intronic	chrNC_019461.2:19636900-19638303:-	--
MSTRG.105021	10	4	2	5.35077	18	4	12	10.5439	0.507475	-0.97859	0.473718	1	down	no	--	intronic	chrNC_019461.2:19639319-19639753:-	--
MSTRG.105022	21	12	88	39.2599	10	47	52	35.2772	1.1129	0.154323	0.741913	1	up	no	--	intronic	chrNC_019461.2:19659587-19660607:-	--
MSTRG.105023	34	6	89	41.7087	11	29	61	32.7547	1.27336	0.348644	0.647604	1	up	no	--	intronic	chrNC_019461.2:19673237-19675862:-	--
MSTRG.105027	25	35	116	57.7157	9	81	193	92.5964	0.623304	-0.681992	0.538661	1	down	no	--	intronic	chrNC_019461.2:19700643-19703483:-	--
MSTRG.105028	1	22	42	21.5804	2	24	35	19.8975	1.08458	0.117134	0.866391	1	up	no	--	intronic	chrNC_019461.2:19722074-19723320:-	--
MSTRG.105031	6	1	7	4.56152	0	3	16	6.26135	0.72852	-0.45696	0.830192	1	down	no	--	intronic	chrNC_019461.2:19736820-19737163:-	--
MSTRG.105033	3	6	6	5.04112	2	12	18	10.4078	0.484358	-1.04585	0.476007	1	down	no	--	intronic	chrNC_019461.2:19774910-19775381:-	--
MSTRG.105034	19	6	56	26.2513	12	43	23	24.9784	1.05096	0.0717089	0.856645	1	up	no	--	intronic	chrNC_019461.2:19776067-19777419:-	--
MSTRG.105035	24	38	28	30.379	25	19	48	29.343	1.03531	0.0500576	0.965462	1	up	no	--	intronic	chrNC_019461.2:19799035-19800508:-	--
MSTRG.105036	24	46	50	40.2534	32	68	108	67.031	0.60052	-0.735717	0.320656	1	down	no	--	intronic	chrNC_019461.2:19800678-19801724:-	--
MSTRG.105037	3	0	1	1.30464	3	2	7	3.84142	0.339625	-1.55799	0.524985	1	down	no	--	intronic	chrNC_019461.2:19804014-19879408:+	--
MSTRG.105038	41	77	176	97.1043	87	137	171	126.243	0.769188	-0.378591	0.658565	1	down	no	--	intronic	chrNC_019461.2:19822420-19826219:-	--
MSTRG.105039	14	25	64	33.9415	27	51	92	54.7947	0.61943	-0.690988	0.459227	1	down	no	--	intronic	chrNC_019461.2:19828794-19830113:-	--
MSTRG.105040	91	90	82	88.1762	12	54	121	60.955	1.44658	0.532646	0.565778	1	up	no	--	intronic	chrNC_019461.2:19830867-19832559:-	--
MSTRG.105044	87	81	93	87.1603	66	75	67	65.6965	1.32671	0.407856	0.522558	1	up	no	--	intronic	chrNC_019461.2:19881059-19882350:-	--
MSTRG.105045	227	136	285	214.043	90	268	569	301.023	0.711051	-0.491976	0.417714	1	down	no	--	intronic	chrNC_019461.2:19889099-19892597:-	--
MSTRG.105046	283	133	257	222.435	108	201	568	284.408	0.782101	-0.354573	0.556555	1	down	no	--	intronic	chrNC_019461.2:19892911-19896637:-	--
MSTRG.105047	629	230	584	475.057	282	557	830	536.813	0.884957	-0.176321	0.797758	1	down	no	--	intronic	chrNC_019461.2:19900993-19906864:-	--
MSTRG.105051	96	52	109	84.8736	55	45	106	65.7171	1.2915	0.369048	0.532505	1	up	no	--	intronic	chrNC_019461.2:19952866-19955708:-	--
MSTRG.10506	4	1	6	3.5854	12	7	11	9.41722	0.380728	-1.39317	0.373939	1	down	no	--	linc	chrNC_019458.2:70988086-71034590:-	--
MSTRG.105109	0	0	0	0	0	6	0	1.93159	#NAME?	#NAME?	0.237318	1	down	no	--	linc	chrNC_019461.2:21678139-21678427:+	--
MSTRG.105116	0	3	3	2.02778	6	0	4	3.08539	0.657219	-0.605554	0.79952	1	down	no	--	linc	chrNC_019461.2:21700649-21777255:+	--
MSTRG.105129	0	8	1	3.17387	2	1	4	2.23299	1.42136	0.507268	0.92496	1	up	no	--	linc	chrNC_019461.2:21865175-21936601:+	--
MSTRG.105132	0	0	1	0.319077	0	0	0	0	Inf	Inf	0.970101	1	up	no	--	linc	chrNC_019461.2:21902305-21909622:-	--
MSTRG.10518	4	8	0	4.16888	4	1	1	1.82724	2.28152	1.19	0.669949	1	up	no	--	intronic	chrNC_019458.2:71066265-71066832:+	--
MSTRG.105199	593	203	179	324.369	271	385	624	410.031	0.791082	-0.3381	0.702334	1	down	no	--	intronic	chrNC_019461.2:22142461-22148190:-	--
MSTRG.105200	561	300	178	348.151	219	353	166	232.878	1.495	0.580141	0.267492	1	up	no	--	intronic	chrNC_019461.2:22150081-22154680:-	--
MSTRG.10528	136	166	179	161.031	132	80	384	191.601	0.840448	-0.250769	0.654885	1	down	no	--	intronic	chrNC_019458.2:71135862-71148691:-	--
MSTRG.105306	92	82	81	85.3309	153	119	119	122.614	0.695932	-0.522982	0.379394	1	down	no	--	intronic	chrNC_019461.2:25203517-25205463:+	--
MSTRG.105308	119	96	83	99.835	109	115	135	113.704	0.878026	-0.187665	0.764893	1	down	no	--	intronic	chrNC_019461.2:25238881-25240505:+	--
MSTRG.105309	37	48	36	40.7708	49	47	75	54.3393	0.750301	-0.414458	0.575521	1	down	no	--	intronic	chrNC_019461.2:25243654-25244436:+	--
MSTRG.105310	84	62	23	57.0593	67	60	161	92.2725	0.618377	-0.69344	0.315876	1	down	no	--	intronic	chrNC_019461.2:25247895-25249096:+	--
MSTRG.105333	25	30	34	29.7671	26	19	10	17.0596	1.74489	0.803138	0.395305	1	up	no	--	linc	chrNC_019461.2:25344818-25346081:+	--
MSTRG.105334	22	14	1	12.5424	12	9	4	7.74427	1.61958	0.695617	0.62123	1	up	no	--	linc	chrNC_019461.2:25346134-25346609:+	--
MSTRG.105339	9	12	5	8.83427	2	8	0	3.16261	2.79335	1.48199	0.383091	1	up	no	--	intronic	chrNC_019461.2:25358068-25359076:+	--
MSTRG.105379	0	0	5	1.59538	0	0	0	0	Inf	Inf	0.281666	1	up	no	--	linc	chrNC_019461.2:25573642-25591643:-	--
MSTRG.105406	0	8	0	2.85479	0	0	1	0.330973	8.62547	3.1086	0.37667	1	up	no	--	intronic	chrNC_019461.2:23660232-23660524:-	--
MSTRG.105414	1	0	0	0.328522	0	2	18	6.60137	0.0497657	-4.3287	0.0891707	1	down	no	--	intronic	chrNC_019461.2:23920286-23924993:-	--
MSTRG.105415	0	8	2	3.49295	8	3	11	6.95516	0.50221	-0.993638	0.545634	1	down	no	--	intronic	chrNC_019461.2:23922307-23985942:-	--
MSTRG.105456	259	411	223	302.906	226	310	286	260.807	1.16142	0.215891	0.668092	1	up	no	--	intronic	chrNC_019461.2:24587575-24591681:-	--
MSTRG.105460	12	2	7	6.8895	5	6	14	8.03312	0.857637	-0.221561	0.929521	1	down	no	--	intronic	chrNC_019461.2:24610262-24610775:-	--
MSTRG.105462	14	22	2	13.0881	6	2	11	6.04606	2.16474	1.11419	0.413929	1	up	no	--	intronic	chrNC_019461.2:24646214-24647374:-	--
MSTRG.105464	62	20	11	31.0152	26	12	45	26.3901	1.17526	0.232977	0.762098	1	up	no	--	intronic	chrNC_019461.2:24649668-24651283:-	--
MSTRG.105465	51	0	24	24.4125	26	19	70	36.9179	0.661263	-0.596704	0.687369	1	down	no	--	intronic	chrNC_019461.2:24651426-24652755:-	--
MSTRG.105466	25	14	11	16.7188	29	14	30	22.9501	0.728483	-0.457033	0.637751	1	down	no	--	intronic	chrNC_019461.2:24667037-24668320:-	--
MSTRG.105468	16	14	3	11.2095	11	23	15	15.5984	0.718629	-0.476682	0.669341	1	down	no	--	intronic	chrNC_019461.2:24700482-24701045:-	--
MSTRG.105472	36	38	35	36.5548	12	26	23	19.5056	1.87407	0.906172	0.285947	1	up	no	--	intronic	chrNC_019461.2:24723769-24728056:-	--
MSTRG.105473	1	1	19	6.74783	9	15	10	10.7809	0.625904	-0.675987	0.804359	1	down	no	--	intronic	chrNC_019461.2:24740318-24741743:-	--
MSTRG.105478	4	0	0	1.31409	12	0	0	3.523	0.373002	-1.42274	0.547043	1	down	no	--	intronic	chrNC_019461.2:24769903-24770259:-	--
MSTRG.105482	14	24	30	22.736	33	46	42	38.3979	0.592115	-0.75605	0.372699	1	down	no	--	intronic	chrNC_019461.2:24889549-24905377:-	--
MSTRG.105483	46	12	36	30.881	38	34	10	25.4116	1.21523	0.281233	0.749712	1	up	no	--	intronic	chrNC_019461.2:24894703-24895878:-	--
MSTRG.105486	4	0	13	5.46209	1	11	5	5.48969	0.994973	-0.00727114	1	1	down	no	--	intronic	chrNC_019461.2:24918731-24919179:-	--
MSTRG.105505	9	16	47	23.6629	7	32	51	29.2365	0.809362	-0.305142	0.824906	1	down	no	--	linc	chrNC_019461.2:26266029-26292956:+	--
MSTRG.105556	0	0	4	1.27631	4	0	0	1.17433	1.08683	0.120133	1	1	up	no	--	linc	chrNC_019461.2:25776733-25777211:+	--
MSTRG.105578	77	84	172	110.153	210	93	124	132.633	0.83051	-0.267931	0.642593	1	down	no	--	intronic	chrNC_019461.2:25873598-25876010:+	--
MSTRG.105595	92	24	42	52.1896	45	43	63	47.9056	1.08943	0.12357	0.835052	1	up	no	--	linc	chrNC_019461.2:26494122-26495175:-	--
MSTRG.105596	331	145	121	199.092	109	317	323	240.957	0.826257	-0.275338	0.72187	1	down	no	--	intronic	chrNC_019461.2:26388373-26389630:-	--
MSTRG.105598	24	23	5	17.6874	13	42	87	46.1323	0.383407	-1.38305	0.111982	1	down	no	--	intronic	chrNC_019461.2:26426767-26434889:-	--
MSTRG.105599	331	100	145	190.692	287	282	350	290.883	0.655561	-0.609198	0.353979	1	down	no	--	intronic	chrNC_019461.2:26473168-26475970:-	--
MSTRG.105600	29	2	6	12.1553	14	31	39	26.998	0.45023	-1.15127	0.436682	1	down	no	--	intronic	chrNC_019461.2:26479041-26479696:-	--
MSTRG.105664	2	0	1	0.976121	6	0	0	1.7615	0.554141	-0.851675	0.785869	1	down	no	--	linc	chrNC_019461.2:27852410-27857655:+	--
MSTRG.105682	2	13	1	5.61516	0	8	16	7.87101	0.713398	-0.487221	0.809768	1	down	no	--	linc	chrNC_019461.2:28194444-28252023:+	--
MSTRG.105683	2	0	9	3.52874	0	2	0	0.643862	5.48058	2.45433	0.381834	1	up	no	--	linc	chrNC_019461.2:28216257-28252003:-	--
MSTRG.105734	30	16	20	21.9468	0	4	0	1.28772	17.0431	4.09111	0.0583063	1	up	no	--	intronic	chrNC_019461.2:29083161-29084177:+	--
MSTRG.105748	24	38	71	44.0993	12	39	12	20.05	2.19947	1.13715	0.196697	1	up	no	--	intronic	chrNC_019461.2:29124611-29126009:+	--
MSTRG.105750	19	21	38	25.8607	41	30	36	33.6099	0.769437	-0.378125	0.665987	1	down	no	--	intronic	chrNC_019461.2:29129301-29130644:+	--
MSTRG.10579	9	0	0	2.9567	7	4	1	3.67378	0.80481	-0.31328	0.972125	1	down	no	--	linc	chrNC_019458.2:71775919-71832537:+	--
MSTRG.105794	3	6	6	5.04112	4	5	7	5.1008	0.988301	-0.0169775	1	1	down	no	--	linc	chrNC_019461.2:30047779-30059793:+	--
MSTRG.105874	21	0	9	9.77065	0	17	1	5.8038	1.68349	0.751458	0.746493	1	up	no	--	linc	chrNC_019461.2:30097977-30099848:-	--
MSTRG.105886	20	22	36	25.9079	46	48	79	55.1044	0.47016	-1.08877	0.167214	1	down	no	--	intronic	chrNC_019461.2:30226140-30227273:+	--
MSTRG.105887	65	51	146	86.1385	117	98	301	165.521	0.520407	-0.942287	0.195311	1	down	no	--	intronic	chrNC_019461.2:30227278-30229248:+	--
MSTRG.105889	126	156	140	141.733	222	223	213	207.463	0.683171	-0.54968	0.302927	1	down	no	--	intronic	chrNC_019461.2:30232174-30235699:+	--
MSTRG.105891	43	24	60	41.8354	51	45	116	67.8525	0.616565	-0.697676	0.360335	1	down	no	--	intronic	chrNC_019461.2:30259497-30261229:+	--
MSTRG.105892	8	6	6	6.68373	8	3	28	12.5817	0.531227	-0.9126	0.492104	1	down	no	--	intronic	chrNC_019461.2:30261669-30262140:+	--
MSTRG.10590	5	8	4	5.77371	0	2	0	0.643862	8.96732	3.16468	0.196944	1	up	no	--	linc	chrNC_019458.2:72383831-72385488:+	--
MSTRG.105922	16	4	18	12.4271	29	9	4	12.7352	0.97581	-0.0353276	0.981548	1	down	no	--	intronic	chrNC_019461.2:30894560-30896204:-	--
MSTRG.105930	59	29	36	41.2182	63	30	37	40.3997	1.02026	0.0289372	0.992567	1	up	no	--	intronic	chrNC_019461.2:30961148-30963239:-	--
MSTRG.105931	40	19	27	28.5361	17	15	58	29.0163	0.98345	-0.0240757	1	1	down	no	--	intronic	chrNC_019461.2:30963849-30965422:-	--
MSTRG.105932	0	0	2	0.638154	4	2	0	1.8182	0.350982	-1.51053	0.641341	1	down	no	--	intronic	chrNC_019461.2:30968696-30969121:-	--
MSTRG.105937	0	0	0	0	6	0	0	1.7615	#NAME?	#NAME?	0.233383	1	down	no	--	intronic	chrNC_019461.2:31031284-31031901:-	--
MSTRG.106023	1	0	0	0.328522	1	0	8	2.94136	0.11169	-3.16242	0.317433	1	down	no	--	intronic	chrNC_019461.2:30403375-30403765:+	--
MSTRG.106037	8	15	4	9.25722	2	7	19	9.12916	1.01403	0.0200969	1	1	up	no	--	antisense	chrNC_019461.2:30690193-30777745:+	--
MSTRG.106047	158	186	220	188.477	247	337	277	272.685	0.69119	-0.532846	0.302305	1	down	no	--	linc	chrNC_019461.2:31500065-31542615:+	--
MSTRG.106069	35	71	23	44.1733	35	44	138	70.1146	0.630016	-0.666539	0.397912	1	down	no	--	linc	chrNC_019461.2:31411647-31413649:-	--
MSTRG.106076	180	213	283	225.442	281	208	121	189.506	1.18963	0.250508	0.64771	1	up	no	--	antisense	chrNC_019461.2:31708136-31730591:-	--
MSTRG.106080	42	10	30	26.9387	42	22	9	22.3917	1.20306	0.266714	0.786828	1	up	no	--	intronic	chrNC_019461.2:31677556-31679456:-	--
MSTRG.106082	64	31	52	48.6797	58	53	14	38.7238	1.2571	0.3301	0.673443	1	up	no	--	antisense	chrNC_019461.2:31721312-31722291:+	--
MSTRG.106083	218	127	206	182.667	367	172	323	270.021	0.676492	-0.563854	0.272573	1	down	no	--	antisense	chrNC_019461.2:31719579-31724896:-	--
MSTRG.106087	92	29	116	77.5856	100	145	104	110.459	0.702389	-0.509657	0.45739	1	down	no	--	intronic	chrNC_019461.2:31788210-31790169:+	--
MSTRG.106088	612	306	492	467.237	575	648	588	572.034	0.8168	-0.291945	0.526456	1	down	no	--	intronic	chrNC_019461.2:31790324-31793773:+	--
MSTRG.106090	6	9	27	13.7979	22	46	8	23.9154	0.576943	-0.793499	0.433231	1	down	no	--	linc	chrNC_019461.2:31809949-31812285:+	--
MSTRG.106094	133	133	157	141.249	106	67	185	113.919	1.23991	0.310235	0.611811	1	up	no	--	intronic	chrNC_019461.2:31888835-31891642:+	--
MSTRG.106098	45	37	19	34.0494	28	23	88	44.7503	0.760874	-0.394271	0.620361	1	down	no	--	intronic	chrNC_019461.2:31886487-31887487:+	--
MSTRG.106108	0	18	15	11.2094	3	2	18	7.48212	1.49816	0.583196	0.734353	1	up	no	--	intronic	chrNC_019461.2:31922165-31922789:+	--
MSTRG.106159	19	0	1	6.56099	12	3	14	9.12241	0.719217	-0.475501	0.922559	1	down	no	--	linc	chrNC_019461.2:32239027-32239271:+	--
MSTRG.106162	3	0	0	0.985566	2	1	0	0.909098	1.08411	0.116516	1	1	up	no	--	linc	chrNC_019461.2:32250373-32252361:+	--
MSTRG.106165	7	268	5	99.5306	29	117	62	66.7001	1.49221	0.577451	0.430084	1	up	no	--	linc	chrNC_019461.2:32256737-32261278:+	--
MSTRG.106166	0	8	0	2.85479	1	0	0	0.293584	9.72396	3.28154	0.376964	1	up	no	--	linc	chrNC_019461.2:32258338-32261881:+	--
MSTRG.10617	0	0	20	6.38154	14	4	0	5.39789	1.18223	0.241508	0.831322	1	up	no	--	linc	chrNC_019458.2:72377395-72377952:+	--
MSTRG.106173	2498	3501	1705	2614	2139	2880	1718	2123.75	1.23084	0.299649	0.422589	1	up	no	--	linc	chrNC_019461.2:32350702-32354395:-	--
MSTRG.106181	1	8	0	3.18332	4	8	10	7.05951	0.450926	-1.14904	0.564326	1	down	no	--	intronic	chrNC_019461.2:32293339-32294878:+	--
MSTRG.106184	27	81	36	49.2617	90	80	231	128.632	0.382967	-1.38471	0.0870948	1	down	no	--	linc	chrNC_019461.2:32326061-32336816:+	--
MSTRG.106185	62	113	48	76.008	81	133	285	160.924	0.472322	-1.08216	0.103095	1	down	no	--	linc	chrNC_019461.2:32315849-32317657:+	--
MSTRG.106186	72	161	78	105.994	125	126	133	121.281	0.873959	-0.194362	0.741785	1	down	no	--	linc	chrNC_019461.2:32329929-32332756:+	--
MSTRG.106192	10	32	2	15.3425	8	12	16	11.5074	1.33328	0.414976	0.720739	1	up	no	--	intronic	chrNC_019461.2:32363421-32364084:+	--
MSTRG.106198	657	1433	813	986.613	1096	2142	2225	1747.76	0.564502	-0.824948	0.126477	1	down	no	--	antisense	chrNC_019461.2:32565164-32575247:-	--
MSTRG.10620	3	0	8	3.53818	10	4	0	4.22356	0.837725	-0.255452	0.921359	1	down	no	--	linc	chrNC_019458.2:72890034-72922617:+	--
MSTRG.106202	25	15	18	19.3092	35	35	26	30.1483	0.640473	-0.64279	0.474899	1	down	no	--	intronic	chrNC_019461.2:32589687-32590770:+	--
MSTRG.10621	0	7	0	2.49795	0	0	0	0	Inf	Inf	0.236636	1	up	no	--	linc	chrNC_019458.2:72921190-72931279:+	--
MSTRG.106210	171	84	108	120.613	121	132	113	115.418	1.04501	0.0635109	0.900858	1	up	no	--	antisense	chrNC_019461.2:32518741-32520537:+	--
MSTRG.106211	34	75	161	89.3048	260	421	804	477.967	0.186843	-2.4201	0.0045329	0.793872	down	yes	--	antisense	chrNC_019461.2:32527782-32528664:-	--
MSTRG.106212	277	237	141	220.564	247	214	370	263.868	0.835886	-0.258622	0.61106	1	down	no	--	intronic	chrNC_019461.2:32799447-32803785:-	--
MSTRG.106214	0	44	7	17.9349	17	19	0	11.1076	1.61465	0.691222	0.545173	1	up	no	--	antisense	chrNC_019461.2:32815828-32819366:+	--
MSTRG.106220	9	5	24	12.3988	11	8	28	15.0721	0.822632	-0.281681	0.855201	1	down	no	--	intronic	chrNC_019461.2:32883419-32920813:+	--
MSTRG.106231	0	8	0	2.85479	0	1	10	3.63166	0.786086	-0.347241	0.966219	1	down	no	--	antisense	chrNC_019461.2:32939327-32959057:-	--
MSTRG.106233	97	47	29	57.8918	43	49	124	69.4393	0.833703	-0.262394	0.742401	1	down	no	--	intronic	chrNC_019461.2:32943919-32944902:+	--
MSTRG.106245	99	201	133	146.688	139	160	370	214.777	0.682977	-0.550092	0.337819	1	down	no	--	intronic	chrNC_019461.2:33010927-33013155:-	--
MSTRG.106249	5	0	0	1.64261	5	4	3	3.74856	0.438197	-1.19035	0.657665	1	down	no	--	linc	chrNC_019461.2:33947484-33968265:+	--
MSTRG.10625	23	0	22	14.5757	9	14	0	7.14928	2.03876	1.02769	0.393933	1	up	no	--	linc	chrNC_019458.2:71192863-71197001:-	--
MSTRG.106251	1	7	4	4.10277	1	6	0	2.22517	1.8438	0.882685	0.738729	1	up	no	--	linc	chrNC_019461.2:33967843-33995133:+	--
MSTRG.106260	3	6	4	4.40297	7	5	5	5.3196	0.827688	-0.272842	0.884254	1	down	no	--	linc	chrNC_019461.2:34341288-34369486:-	--
MSTRG.106263	2	2	12	5.19967	0	2	15	5.60845	0.927113	-0.109183	0.983035	1	down	no	--	linc	chrNC_019461.2:34380563-34405401:+	--
MSTRG.106289	4	0	4	2.5904	4	3	2	2.80207	0.924457	-0.113322	1	1	down	no	--	linc	chrNC_019461.2:34624744-34631096:-	--
MSTRG.106290	0	2	0	0.713699	1	0	18	6.25109	0.114172	-3.13072	0.158595	1	down	no	--	linc	chrNC_019461.2:34624777-34631112:+	--
MSTRG.106319	153	170	112	146.665	140	277	249	212.689	0.689575	-0.536221	0.323586	1	down	no	--	intronic	chrNC_019461.2:35387175-35404786:+	--
MSTRG.10643	0	0	6	1.91446	0	0	0	0	Inf	Inf	0.256467	1	up	no	--	intronic	chrNC_019458.2:71240667-71243582:+	--
MSTRG.106438	0	0	0	0	0	0	1	0.330973	#NAME?	#NAME?	1	1	down	no	--	intronic	chrNC_019461.2:33129023-33129492:+	--
MSTRG.106444	28	7	62	31.4793	57	31	83	54.1848	0.580962	-0.783485	0.436617	1	down	no	--	antisense	chrNC_019461.2:33224068-33226195:+	--
MSTRG.106447	4	13	11	9.46297	26	16	1	13.115	0.721536	-0.470857	0.663111	1	down	no	--	intronic	chrNC_019461.2:33242835-33243293:+	--
MSTRG.10647	1426	4836	1663	2724.82	2303	4553	3920	3439.29	0.792263	-0.335948	0.645368	1	down	no	--	intronic	chrNC_019458.2:71370701-71388090:+	--
MSTRG.106476	89	87	223	131.438	110	140	197	142.566	0.921948	-0.117243	0.917417	1	down	no	--	intronic	chrNC_019461.2:33304254-33308384:+	--
MSTRG.106481	0	0	10	3.19077	2	0	14	5.22078	0.611167	-0.710362	0.873275	1	down	no	--	intronic	chrNC_019461.2:33359386-33359922:+	--
MSTRG.106484	0	3	7	3.30409	0	6	0	1.93159	1.71056	0.774466	0.801045	1	up	no	--	intronic	chrNC_019461.2:33383449-33383922:+	--
MSTRG.106486	6	0	14	6.43821	1	0	0	0.293584	21.9297	4.45482	0.0941574	1	up	no	--	intronic	chrNC_019461.2:33415563-33416504:+	--
MSTRG.106488	1	7	10	6.01724	0	6	4	3.25548	1.84834	0.886233	0.637667	1	up	no	--	intronic	chrNC_019461.2:33433104-33433645:+	--
MSTRG.106489	0	0	0	0	8	0	0	2.34867	#NAME?	#NAME?	0.187275	1	down	no	--	intronic	chrNC_019461.2:33434924-33435239:+	--
MSTRG.106490	0	0	13	4.148	1	1	16	5.91108	0.701734	-0.511005	0.946287	1	down	no	--	intronic	chrNC_019461.2:33442718-33446169:+	--
MSTRG.106503	1	5	12	5.94169	4	9	0	4.07171	1.45926	0.545238	0.78661	1	up	no	--	intronic	chrNC_019461.2:33483779-33484341:+	--
MSTRG.10653	20	34	44	32.7427	14	42	22	24.9127	1.3143	0.394294	0.633686	1	up	no	--	antisense	chrNC_019458.2:71364165-71388668:-	--
MSTRG.106569	8	0	0	2.62817	0	1	7	2.63874	0.995997	-0.00578738	1	1	down	no	--	linc	chrNC_019461.2:38075345-38076296:-	--
MSTRG.106584	2	0	15	5.4432	0	0	3	0.992918	5.48202	2.45471	0.268523	1	up	no	--	intronic	chrNC_019461.2:23045251-23045905:-	--
MSTRG.106596	3	8	18	9.58375	4	15	14	10.6369	0.900989	-0.150418	0.955992	1	down	no	--	linc	chrNC_019461.2:22286177-22319596:-	--
MSTRG.106609	6	0	10	5.1619	8	8	32	15.5152	0.332699	-1.58771	0.229278	1	down	no	--	linc	chrNC_019461.2:22360478-22361272:-	--
MSTRG.106623	6	0	14	6.43821	10	0	0	2.93584	2.19297	1.13289	0.683547	1	up	no	--	linc	chrNC_019461.2:22419102-22419780:-	--
MSTRG.106630	2	13	16	10.4013	65	65	72	63.8385	0.162932	-2.61766	0.00203632	0.563413	down	yes	--	intronic	chrNC_019461.2:22557557-22558918:-	--
MSTRG.106632	0	0	6	1.91446	2	1	0	0.909098	2.10589	1.07443	0.786591	1	up	no	--	intronic	chrNC_019461.2:22563725-22563980:-	--
MSTRG.106636	6	22	27	18.4369	7	19	41	21.7416	0.847999	-0.237866	0.839542	1	down	no	--	intronic	chrNC_019461.2:22585966-22586758:-	--
MSTRG.106638	1	2	10	4.23299	30	17	34	25.5334	0.165782	-2.59264	0.0540745	1	down	no	--	intronic	chrNC_019461.2:22606371-22607442:-	--
MSTRG.106639	1	12	40	17.3738	36	14	54	32.9486	0.5273	-0.923303	0.486736	1	down	no	--	intronic	chrNC_019461.2:22619004-22620535:-	--
MSTRG.106643	4	9	1	4.84481	0	0	0	0	Inf	Inf	0.0946401	1	up	no	--	intronic	chrNC_019461.2:22662518-22662864:-	--
MSTRG.106645	0	5	0	1.78425	0	5	0	1.60965	1.10847	0.148564	1	1	up	no	--	intronic	chrNC_019461.2:22675959-22676277:-	--
MSTRG.106647	0	1	13	4.50485	0	0	0	0	Inf	Inf	0.0987547	1	up	no	--	intronic	chrNC_019461.2:22696372-22696778:-	--
MSTRG.106649	0	2	10	3.90447	8	4	15	8.60098	0.453956	-1.13938	0.528915	1	down	no	--	intronic	chrNC_019461.2:22739521-22739896:-	--
MSTRG.106650	4	14	9	9.18167	11	15	40	21.2973	0.431119	-1.21384	0.256029	1	down	no	--	intronic	chrNC_019461.2:22751489-22752478:-	--
MSTRG.106653	1	2	10	4.23299	3	7	15	8.09886	0.522665	-0.936041	0.587603	1	down	no	--	intronic	chrNC_019461.2:22775002-22775429:-	--
MSTRG.106655	0	0	4	1.27631	6	7	0	4.01502	0.317883	-1.65343	0.513263	1	down	no	--	intronic	chrNC_019461.2:22828250-22828538:-	--
MSTRG.106657	5	6	2	4.42186	16	2	0	5.3412	0.827877	-0.272511	0.827346	1	down	no	--	intronic	chrNC_019461.2:22846524-22847283:-	--
MSTRG.106659	1	15	6	7.59572	1	0	0	0.293584	25.8724	4.69334	0.0698187	1	up	no	--	intronic	chrNC_019461.2:22881664-22882084:-	--
MSTRG.106662	0	0	0	0	3	0	6	2.86659	#NAME?	#NAME?	0.164321	1	down	no	--	intronic	chrNC_019461.2:22950175-22950418:-	--
MSTRG.106664	4	8	10	7.35965	18	3	12	10.222	0.719984	-0.473964	0.717842	1	down	no	--	intronic	chrNC_019461.2:22962415-22963411:-	--
MSTRG.106665	4	4	9	5.61318	12	10	38	19.3193	0.290548	-1.78315	0.135587	1	down	no	--	intronic	chrNC_019461.2:22997956-22998799:-	--
MSTRG.106666	6	0	10	5.1619	5	2	0	2.11178	2.44434	1.28944	0.553829	1	up	no	--	intronic	chrNC_019461.2:23005374-23006010:-	--
MSTRG.106669	4	10	16	9.98781	12	5	16	10.4282	0.957768	-0.0622523	0.989012	1	down	no	--	intronic	chrNC_019461.2:23155399-23155984:-	--
MSTRG.106673	10	63	42	39.168	23	25	107	50.2148	0.780009	-0.358438	0.676335	1	down	no	--	intronic	chrNC_019461.2:23203680-23205513:-	--
MSTRG.106677	6	1	6	4.24244	16	15	1	9.85727	0.430387	-1.21629	0.410816	1	down	no	--	linc	chrNC_019461.2:38636046-38636883:+	--
MSTRG.106679	312	375	260	319.277	197	423	353	310.846	1.02712	0.0386098	0.920882	1	up	no	--	linc	chrNC_019461.2:38118394-38119435:+	--
MSTRG.106684	1347	2114	1352	1628.29	1459	2418	2817	2139.12	0.761197	-0.393657	0.338206	1	down	no	--	intronic	chrNC_019461.2:38280011-38289008:+	--
MSTRG.106691	18	12	0	10.1956	31	6	24	18.976	0.537288	-0.896233	0.403019	1	down	no	--	intronic	chrNC_019461.2:38321005-38338631:-	--
MSTRG.106705	7	8	0	5.15445	9	6	0	4.57384	1.12694	0.172412	1	1	up	no	--	linc	chrNC_019461.2:38682068-38695957:-	--
MSTRG.106718	0	0	0	0	5	6	0	3.3995	#NAME?	#NAME?	0.129482	1	down	no	--	linc	chrNC_019461.2:38818848-38819276:-	--
MSTRG.106766	0	4	4	2.7037	0	0	8	2.64778	1.02112	0.0301542	1	1	up	no	--	linc	chrNC_019461.2:39073277-39073873:-	--
MSTRG.106769	26	96	104	75.9831	66	115	216	127.889	0.594135	-0.751138	0.300731	1	down	no	--	intronic	chrNC_019461.2:37440753-37443152:+	--
MSTRG.106771	120	133	424	222.172	248	267	253	242.5	0.916173	-0.126308	0.925215	1	down	no	--	intronic	chrNC_019461.2:37403161-37407046:+	--
MSTRG.106772	34	34	82	49.4669	85	106	121	99.127	0.499026	-1.00281	0.13842	1	down	no	--	intronic	chrNC_019461.2:37408260-37409253:+	--
MSTRG.106773	53	69	186	101.383	146	156	189	155.638	0.651399	-0.618387	0.409384	1	down	no	--	intronic	chrNC_019461.2:37415314-37418283:+	--
MSTRG.106775	28	50	122	65.9685	82	135	211	137.37	0.480226	-1.05822	0.183343	1	down	no	--	intronic	chrNC_019461.2:37436666-37437864:+	--
MSTRG.106778	29	42	173	79.7151	88	156	139	122.062	0.653072	-0.614686	0.542656	1	down	no	--	intronic	chrNC_019461.2:37479922-37481948:+	--
MSTRG.106779	31	43	136	68.9232	92	160	147	127.172	0.54197	-0.883716	0.299623	1	down	no	--	intronic	chrNC_019461.2:37488002-37491534:+	--
MSTRG.106780	32	52	89	57.4667	86	165	79	104.514	0.549849	-0.862893	0.186724	1	down	no	--	intronic	chrNC_019461.2:37497712-37500461:+	--
MSTRG.106781	6	8	33	15.3555	22	58	61	45.3202	0.338822	-1.5614	0.157446	1	down	no	--	intronic	chrNC_019461.2:37513817-37514924:+	--
MSTRG.106782	106	131	295	175.698	262	413	503	376.356	0.466841	-1.099	0.0669739	1	down	no	--	intronic	chrNC_019461.2:37516975-37522812:+	--
MSTRG.106783	0	20	12	10.9659	9	2	19	9.57459	1.14531	0.195742	0.914815	1	up	no	--	intronic	chrNC_019461.2:37537956-37538482:+	--
MSTRG.106785	4	0	0	1.31409	14	5	0	5.71983	0.229743	-2.12191	0.362739	1	down	no	--	intronic	chrNC_019461.2:37588360-37588850:+	--
MSTRG.106787	2	12	33	15.4688	18	19	39	24.3091	0.636336	-0.652139	0.619301	1	down	no	--	intronic	chrNC_019461.2:37623653-37624600:+	--
MSTRG.106788	25	89	168	93.5776	67	238	214	167.118	0.55995	-0.836631	0.337055	1	down	no	--	intronic	chrNC_019461.2:37631596-37634046:+	--
MSTRG.106789	4	39	13	19.3792	19	31	80	42.0358	0.461017	-1.11711	0.363764	1	down	no	--	intronic	chrNC_019461.2:37646471-37647257:+	--
MSTRG.106790	19	22	44	28.132	29	58	133	71.2053	0.395083	-1.33977	0.0939467	1	down	no	--	intronic	chrNC_019461.2:37664024-37664805:+	--
MSTRG.106792	14	28	95	44.9034	84	129	168	121.793	0.368685	-1.43954	0.130342	1	down	no	--	intronic	chrNC_019461.2:37676712-37679544:+	--
MSTRG.106793	9	21	63	30.5524	42	78	118	76.4959	0.399399	-1.3241	0.182259	1	down	no	--	intronic	chrNC_019461.2:37679966-37682085:+	--
MSTRG.106794	18	20	12	16.8793	27	25	11	19.6157	0.860498	-0.216756	0.813705	1	down	no	--	intronic	chrNC_019461.2:37683062-37683801:+	--
MSTRG.106800	56	45	165	87.1031	208	313	389	290.578	0.299758	-1.73813	0.02021	1	down	no	--	intronic	chrNC_019461.2:37741421-37747733:+	--
MSTRG.106814	0	0	0	0	0	10	0	3.21931	#NAME?	#NAME?	0.144351	1	down	no	--	linc	chrNC_019461.2:39082359-39083416:-	--
MSTRG.106837	0	0	0	0	0	0	6	1.98584	#NAME?	#NAME?	0.23815	1	down	no	--	linc	chrNC_019461.2:38872963-38873306:-	--
MSTRG.106882	4	13	5	7.54851	7	5	1	3.99571	1.88915	0.91774	0.628739	1	up	no	--	linc	chrNC_019461.2:39316072-39407522:+	--
MSTRG.106886	9	8	6	7.72595	4	4	5	4.11692	1.87663	0.908147	0.594299	1	up	no	--	linc	chrNC_019461.2:39487252-39516812:+	--
MSTRG.106899	4	0	4	2.5904	0	0	4	1.32389	1.95665	0.968389	0.747831	1	up	no	--	linc	chrNC_019461.2:39796050-39830682:+	--
MSTRG.106913	4	10	1	5.20166	0	0	0	0	Inf	Inf	0.0818655	1	up	no	--	intronic	chrNC_019461.2:39924545-39924805:+	--
MSTRG.106914	0	1	0	0.356849	0	1	22	7.60333	0.0469333	-4.41324	0.0615259	1	down	no	--	intronic	chrNC_019461.2:39938215-39938514:+	--
MSTRG.106917	0	0	2	0.638154	0	10	0	3.21931	0.198227	-2.33477	0.4095	1	down	no	--	intronic	chrNC_019461.2:40017818-40018427:+	--
MSTRG.10694	2460	2364	2561	2468.91	2755	2867	3474	2881.6	0.856786	-0.222994	0.520541	1	down	no	--	intronic	chrNC_019458.2:73011368-73017644:+	--
MSTRG.106940	0	4	0	1.4274	8	2	0	2.99253	0.476987	-1.06798	0.640704	1	down	no	--	linc	chrNC_019461.2:40734832-40826363:-	--
MSTRG.10695	65	101	59	76.2212	78	43	63	57.5938	1.32343	0.404279	0.575072	1	up	no	--	intronic	chrNC_019458.2:72955233-72958365:+	--
MSTRG.106961	25	24	14	21.2445	32	30	15	24.0172	0.884554	-0.176978	0.835442	1	down	no	--	intronic	chrNC_019461.2:40229548-40230606:-	--
MSTRG.106964	2	0	0	0.657044	8	0	8	4.99645	0.131502	-2.92684	0.225678	1	down	no	--	intronic	chrNC_019461.2:40240010-40240464:-	--
MSTRG.106977	34	14	40	28.9287	9	52	71	42.8817	0.674617	-0.56786	0.534804	1	down	no	--	intronic	chrNC_019461.2:41014803-41015783:-	--
MSTRG.10698	18	32	36	28.8193	26	14	24	20.0835	1.43497	0.521023	0.57546	1	up	no	--	intronic	chrNC_019458.2:72983050-72983621:+	--
MSTRG.107023	19	21	15	18.5219	14	21	20	17.4902	1.05899	0.0826881	0.955244	1	up	no	--	linc	chrNC_019461.2:26679478-26680538:+	--
MSTRG.107024	4	0	4	2.5904	1	1	0	0.615515	4.2085	2.07331	0.522876	1	up	no	--	linc	chrNC_019461.2:26733442-26736392:+	--
MSTRG.107025	67	47	86	66.2235	90	123	222	139.496	0.474734	-1.07481	0.0936383	1	down	no	--	linc	chrNC_019461.2:26759800-26761649:+	--
MSTRG.107030	29	62	46	46.3293	10	27	55	29.8315	1.55304	0.635091	0.478607	1	up	no	--	linc	chrNC_019461.2:26851715-26854384:+	--
MSTRG.107032	13	35	17	22.1848	8	42	83	43.3405	0.511873	-0.966143	0.25923	1	down	no	--	linc	chrNC_019461.2:26870237-26872608:+	--
MSTRG.107033	0	6	5	3.73648	0	27	7	11.0089	0.339404	-1.55892	0.287909	1	down	no	--	linc	chrNC_019461.2:26881392-26885660:+	--
MSTRG.107035	0	14	20	11.3774	4	1	9	4.47502	2.54243	1.34621	0.344276	1	up	no	--	linc	chrNC_019461.2:26890233-26890515:+	--
MSTRG.107037	89	62	77	75.932	70	83	154	98.2409	0.772917	-0.371615	0.586994	1	down	no	--	linc	chrNC_019461.2:26951709-26993475:+	--
MSTRG.107038	22	67	54	48.3665	21	60	97	57.5854	0.839909	-0.251695	0.738914	1	down	no	--	linc	chrNC_019461.2:26960422-26963579:+	--
MSTRG.107050	0	0	1	0.319077	0	0	7	2.31681	0.137723	-2.86016	0.403934	1	down	no	--	antisense	chrNC_019461.2:27150680-27258945:-	--
MSTRG.107053	21	57	23	34.5781	7	30	124	52.7536	0.655465	-0.60941	0.443012	1	down	no	--	linc	chrNC_019461.2:27180643-27182576:+	--
MSTRG.107055	0	0	0	0	12	0	0	3.523	#NAME?	#NAME?	0.117566	1	down	no	--	linc	chrNC_019461.2:27236318-27236764:+	--
MSTRG.107057	4	0	9	4.18578	0	3	21	7.91622	0.52876	-0.919315	0.594093	1	down	no	--	intronic	chrNC_019461.2:27290028-27290513:+	--
MSTRG.107058	11	6	4	7.03114	4	13	31	15.6196	0.450149	-1.15152	0.353288	1	down	no	--	intronic	chrNC_019461.2:27303722-27304363:+	--
MSTRG.107059	13	9	1	7.8015	7	5	0	3.66474	2.1288	1.09004	0.550539	1	up	no	--	intronic	chrNC_019461.2:27319463-27320188:+	--
MSTRG.10706	19	10	17	15.2347	14	21	1	11.2017	1.36004	0.443646	0.711511	1	up	no	--	linc	chrNC_019458.2:73308582-73316592:-	--
MSTRG.107060	3	20	41	21.2047	11	12	26	15.6979	1.3508	0.433815	0.643143	1	up	no	--	linc	chrNC_019461.2:27377193-27378466:+	--
MSTRG.107062	1	4	0	1.75592	0	8	0	2.57545	0.681792	-0.552596	0.833792	1	down	no	--	linc	chrNC_019461.2:27455929-27456189:+	--
MSTRG.107065	6	8	0	4.82593	2	0	4	1.91106	2.52526	1.33643	0.571186	1	up	no	--	linc	chrNC_019461.2:27507045-27516950:+	--
MSTRG.107068	0	8	0	2.85479	0	0	0	0	Inf	Inf	0.208139	1	up	no	--	linc	chrNC_019461.2:27581370-27581684:+	--
MSTRG.107069	4	16	0	7.02368	0	3	0	0.965793	7.27245	2.86244	0.221045	1	up	no	--	linc	chrNC_019461.2:27583255-27583927:+	--
MSTRG.107097	1	10	5	5.4924	0	2	0	0.643862	8.5304	3.09261	0.218849	1	up	no	--	linc	chrNC_019461.2:41100443-41101427:-	--
MSTRG.10716	12	3	10	8.20358	29	24	38	28.8172	0.284676	-1.81261	0.0763341	1	down	no	--	linc	chrNC_019458.2:73334170-73334712:-	--
MSTRG.107162	11	0	1	3.93282	0	0	0	0	Inf	Inf	0.126952	1	up	no	--	linc	chrNC_019461.2:43774717-43789396:+	--
MSTRG.10717	25	16	17	19.3469	12	38	6	17.7422	1.09045	0.12492	0.949346	1	up	no	--	linc	chrNC_019458.2:73335138-73336437:-	--
MSTRG.107192	51	29	25	35.0802	26	35	52	36.1113	0.971445	-0.0417959	0.991539	1	down	no	--	intronic	chrNC_019461.2:43501979-43509777:-	--
MSTRG.107194	59	21	29	36.1299	65	41	55	50.4856	0.715647	-0.48268	0.529008	1	down	no	--	linc	chrNC_019461.2:43467758-43476153:-	--
MSTRG.107226	64	37	18	39.9722	44	23	30	30.2513	1.32134	0.402002	0.640028	1	up	no	--	intronic	chrNC_019461.2:43562621-43564560:+	--
MSTRG.107227	241	211	225	226.261	258	176	192	195.951	1.15468	0.207496	0.696756	1	up	no	--	intronic	chrNC_019461.2:43565652-43570697:+	--
MSTRG.107292	26	26	57	36.007	68	29	14	33.9333	1.06111	0.0855771	0.958096	1	up	no	--	intronic	chrNC_019461.2:45337754-45339510:-	--
MSTRG.107294	22	13	56	29.7348	14	25	77	37.6433	0.78991	-0.34024	0.746011	1	down	no	--	intronic	chrNC_019461.2:45323862-45324984:-	--
MSTRG.107296	34	33	36	34.4325	32	44	40	36.7985	0.935704	-0.0958758	0.924872	1	down	no	--	intronic	chrNC_019461.2:45328419-45330058:-	--
MSTRG.107299	17	11	24	17.1681	58	44	102	64.952	0.264319	-1.91965	0.0162307	1	down	no	--	intronic	chrNC_019461.2:45364073-45365028:-	--
MSTRG.107333	1	2	0	1.04222	0	0	12	3.97167	0.262414	-1.93009	0.41883	1	down	no	--	intronic	chrNC_019461.2:45091081-45091732:-	--
MSTRG.107337	0	11	1	4.24442	0	0	0	0	Inf	Inf	0.123656	1	up	no	--	linc	chrNC_019461.2:45547352-45611487:+	--
MSTRG.107341	1	0	4	1.60483	7	0	0	2.05509	0.780907	-0.356778	0.919714	1	down	no	--	linc	chrNC_019461.2:45557376-45558365:+	--
MSTRG.107346	0	0	0	0	0	12	0	3.86317	#NAME?	#NAME?	0.111541	1	down	no	--	linc	chrNC_019461.2:45569251-45569613:+	--
MSTRG.107408	19	6	5	9.9784	15	9	9	10.2799	0.970672	-0.0429444	0.989872	1	down	no	--	linc	chrNC_019461.2:45814766-45900519:+	--
MSTRG.107412	2	0	4	1.93335	0	6	0	1.93159	1.00091	0.00131865	1	1	up	no	--	linc	chrNC_019461.2:45928338-45936741:+	--
MSTRG.107431	7	4	1	4.04613	1	6	4	3.54906	1.14006	0.189105	0.981267	1	up	no	--	linc	chrNC_019461.2:46025206-46041668:+	--
MSTRG.107437	16	0	4	6.53266	0	1	0	0.321931	20.2921	4.34285	0.0926553	1	up	no	--	linc	chrNC_019461.2:46035692-46036665:+	--
MSTRG.107482	0	2	0	0.713699	2	6	0	2.51875	0.283354	-1.81932	0.506484	1	down	no	--	intronic	chrNC_019461.2:46619569-46619831:-	--
MSTRG.107492	3	0	5	2.58095	16	16	0	9.84823	0.262072	-1.93196	0.226242	1	down	no	--	intronic	chrNC_019461.2:46653558-46654027:-	--
MSTRG.107500	19	9	10	12.6443	4	7	23	11.0402	1.1453	0.195721	0.862255	1	up	no	--	intronic	chrNC_019461.2:46682950-46683845:-	--
MSTRG.107501	5	4	4	4.34631	22	2	18	13.0602	0.332791	-1.58731	0.233315	1	down	no	--	linc	chrNC_019461.2:46687648-46688270:-	--
MSTRG.107505	14	28	28	23.5252	32	8	28	21.2374	1.10773	0.147605	0.907693	1	up	no	--	linc	chrNC_019461.2:46696406-46698656:-	--
MSTRG.107506	13877	17298	11746	14479.6	13618	15244	14051	13556	1.06813	0.0950823	0.754855	1	up	no	--	linc	chrNC_019461.2:46128669-46187611:-	--
MSTRG.107521	0	0	8	2.55262	0	0	0	0	Inf	Inf	0.206833	1	up	no	--	antisense	chrNC_019461.2:46194907-46195228:+	--
MSTRG.107522	366	453	212	349.536	119	267	337	232.43	1.50384	0.588646	0.294355	1	up	no	--	intronic	chrNC_019461.2:46241368-46242697:+	--
MSTRG.107547	32	20	74	41.2614	58	100	105	83.9731	0.491364	-1.02513	0.186533	1	down	no	--	antisense	chrNC_019461.2:46282181-46284377:-	--
MSTRG.107553	283	282	235	268.586	178	280	208	211.241	1.27147	0.346497	0.4807	1	up	no	--	intronic	chrNC_019461.2:46360444-46363570:-	--
MSTRG.107555	201	141	239	192.608	128	260	356	239.107	0.805531	-0.311988	0.609004	1	down	no	--	intronic	chrNC_019461.2:46415557-46419538:-	--
MSTRG.107556	44	69	41	52.1597	66	94	73	73.799	0.706781	-0.500666	0.453109	1	down	no	--	intronic	chrNC_019461.2:46420415-46422435:-	--
MSTRG.107563	2	20	1	8.11311	1	0	32	10.8847	0.745368	-0.423976	0.780483	1	down	no	--	intronic	chrNC_019461.2:46706005-46706410:-	--
MSTRG.107566	20	13	10	14.4002	49	5	0	15.9953	0.900283	-0.15155	0.774026	1	down	no	--	intronic	chrNC_019461.2:46720883-46722435:-	--
MSTRG.107575	120	153	157	144.116	146	150	187	153.045	0.941657	-0.0867262	0.889114	1	down	no	--	intronic	chrNC_019461.2:46784856-46787383:-	--
MSTRG.107576	10	21	1	11.0981	41	8	0	14.6124	0.759502	-0.396874	0.656612	1	down	no	--	intronic	chrNC_019461.2:46788136-46789125:-	--
MSTRG.107588	320	223	211	252.03	134	148	447	234.931	1.07278	0.101358	0.919988	1	up	no	--	intronic	chrNC_019461.2:46893241-46907512:-	--
MSTRG.107610	7	2	0	3.01335	0	5	0	1.60965	1.87205	0.904618	0.770858	1	up	no	--	antisense	chrNC_019461.2:47051181-47057942:-	--
MSTRG.1077	0	6	0	2.1411	2	0	0	0.587167	3.64648	1.86651	0.653378	1	up	no	--	intronic	chrNC_019458.2:7426794-7427177:-	--
MSTRG.107703	372	662	761	601.262	988	1021	811	887.171	0.67773	-0.561218	0.163451	1	down	no	--	linc	chrNC_019461.2:47806305-47811328:-	--
MSTRG.107761	4	3	12	6.21356	18	7	10	10.8477	0.572797	-0.803904	0.559625	1	down	no	--	intronic	chrNC_019461.2:48005320-48006984:+	--
MSTRG.107772	25	54	57	45.6703	65	12	71	46.4452	0.983317	-0.0242722	0.959308	1	down	no	--	antisense	chrNC_019461.2:48078444-48093915:+	--
MSTRG.107807	1	0	28	9.26268	10	0	45	17.8296	0.519511	-0.944773	0.741342	1	down	no	--	intronic	chrNC_019461.2:48678299-48679173:+	--
MSTRG.107808	0	10	1	3.88757	0	0	0	0	Inf	Inf	0.14168	1	up	no	--	intronic	chrNC_019461.2:48683183-48683669:+	--
MSTRG.10783	373	81	169	205.367	245	159	241	202.879	1.01226	0.0175852	0.911347	1	up	no	--	intronic	chrNC_019458.2:75168643-75170940:+	--
MSTRG.107833	250	87	65	133.916	60	138	274	152.728	0.876829	-0.189632	0.873638	1	down	no	--	intronic	chrNC_019461.2:48219416-48220292:+	--
MSTRG.107858	233	176	273	226.459	289	311	360	304.116	0.744646	-0.425373	0.409951	1	down	no	--	intronic	chrNC_019461.2:48388873-48400315:-	--
MSTRG.107865	114	86	145	114.407	121	223	353	224.148	0.510408	-0.970277	0.105892	1	down	no	--	intronic	chrNC_019461.2:48534076-48536272:-	--
MSTRG.107868	44	34	91	55.6238	43	97	13	48.154	1.15512	0.208047	0.837653	1	up	no	--	linc	chrNC_019461.2:48570316-48573319:-	--
MSTRG.107893	0	0	1	0.319077	3	4	0	2.16847	0.147144	-2.7647	0.406894	1	down	no	--	intronic	chrNC_019461.2:48822539-48822816:+	--
MSTRG.107894	1	6	0	2.46962	5	0	0	1.46792	1.68239	0.750516	0.916821	1	up	no	--	linc	chrNC_019461.2:43790506-43796606:+	--
MSTRG.107897	1	6	19	8.53208	4	0	4	2.49822	3.41526	1.77199	0.299634	1	up	no	--	intronic	chrNC_019461.2:43937204-43937647:-	--
MSTRG.107899	6	6	3	5.06946	16	0	0	4.69734	1.07922	0.109988	0.941287	1	up	no	--	antisense	chrNC_019461.2:43896583-43900118:+	--
MSTRG.107913	21	0	18	12.6423	2	1	6	2.89493	4.36706	2.12666	0.137196	1	up	no	--	intronic	chrNC_019461.2:43932945-43934192:-	--
MSTRG.107914	0	6	0	2.1411	0	2	0	0.643862	3.3254	1.73353	0.654333	1	up	no	--	intronic	chrNC_019461.2:43943791-43944140:-	--
MSTRG.107925	0	0	0	0	0	0	6	1.98584	#NAME?	#NAME?	0.23815	1	down	no	--	intronic	chrNC_019461.2:44003478-44004134:-	--
MSTRG.10793	6	0	0	1.97113	1	2	2	1.59939	1.23243	0.301501	0.989847	1	up	no	--	linc	chrNC_019458.2:75254248-75254673:+	--
MSTRG.107939	26	9	43	25.4735	33	44	23	31.4656	0.809568	-0.304777	0.75804	1	down	no	--	intronic	chrNC_019461.2:44142578-44145955:+	--
MSTRG.10795	24	0	4	9.16083	0	0	4	1.32389	6.91963	2.7907	0.217268	1	up	no	--	intronic	chrNC_019458.2:75743608-75744770:+	--
MSTRG.107955	17	6	7	9.95951	8	7	9	7.58094	1.31376	0.393698	0.787692	1	up	no	--	intronic	chrNC_019461.2:44202897-44205463:+	--
MSTRG.107959	0	2	0	0.713699	0	0	0	0	Inf	Inf	0.446878	1	up	no	--	antisense	chrNC_019461.2:44239009-44239518:+	--
MSTRG.10798	14	5	0	6.38355	1	8	8	5.51681	1.15711	0.210525	0.924229	1	up	no	--	intronic	chrNC_019458.2:75755952-75758240:+	--
MSTRG.10799	16	0	8	7.80897	4	0	0	1.17433	6.64969	2.73329	0.240744	1	up	no	--	intronic	chrNC_019458.2:75771025-75772503:+	--
MSTRG.107996	653	488	569	570.222	573	659	731	622.317	0.916289	-0.126126	0.792995	1	down	no	--	intronic	chrNC_019461.2:44450759-44454777:-	--
MSTRG.107997	48	32	27	35.8033	19	33	68	38.7079	0.92496	-0.112537	0.921784	1	down	no	--	intronic	chrNC_019461.2:44415118-44415716:-	--
MSTRG.107998	56	28	21	35.0896	58	56	89	64.5125	0.543919	-0.878535	0.232686	1	down	no	--	intronic	chrNC_019461.2:44415912-44417366:-	--
MSTRG.107999	112	156	88	120.542	81	110	214	130.021	0.927096	-0.10921	0.848284	1	down	no	--	intronic	chrNC_019461.2:44417888-44420545:-	--
MSTRG.10800	54	0	1	18.0593	0	0	4	1.32389	13.6411	3.76988	0.101293	1	up	no	--	intronic	chrNC_019458.2:75775949-75777328:+	--
MSTRG.108002	220	171	197	196.154	136	111	74	100.154	1.95853	0.969773	0.0837796	1	up	no	--	intronic	chrNC_019461.2:44428276-44431519:-	--
MSTRG.108003	24	1	17	13.6657	10	44	16	22.3964	0.610174	-0.712707	0.536568	1	down	no	--	intronic	chrNC_019461.2:44428284-44428866:+	--
MSTRG.108004	22	0	8	9.7801	6	31	12	15.713	0.62242	-0.684041	0.681928	1	down	no	--	intronic	chrNC_019461.2:44429290-44429694:+	--
MSTRG.108005	22	0	6	9.14194	12	0	0	3.523	2.59493	1.37569	0.601975	1	up	no	--	intronic	chrNC_019461.2:44430277-44430516:+	--
MSTRG.108014	1	2	0	1.04222	8	1	17	8.29713	0.125612	-2.99295	0.114831	1	down	no	--	intronic	chrNC_019461.2:44444842-44450759:+	--
MSTRG.108018	5	4	0	3.07001	4	0	14	5.80795	0.528587	-0.919788	0.62048	1	down	no	--	intronic	chrNC_019461.2:44452408-44455644:+	--
MSTRG.10802	7	7	0	4.7976	4	0	0	1.17433	4.08538	2.03047	0.43617	1	up	no	--	linc	chrNC_019458.2:75791939-75797419:-	--
MSTRG.108027	445	339	206	332.894	228	292	390	290.02	1.14783	0.198909	0.658407	1	up	no	--	intronic	chrNC_019461.2:44476722-44481030:-	--
MSTRG.108032	0	12	0	4.28219	0	0	0	0	Inf	Inf	0.120861	1	up	no	--	intronic	chrNC_019461.2:44484246-44484617:+	--
MSTRG.108035	171	82	67	106.817	97	158	146	127.665	0.8367	-0.257218	0.698009	1	down	no	--	intronic	chrNC_019461.2:44494203-44496708:-	--
MSTRG.108044	17	15	19	17.0001	9	24	27	19.3049	0.880611	-0.183423	0.8938	1	down	no	--	intronic	chrNC_019461.2:44527260-44527592:+	--
MSTRG.108045	550	580	442	528.692	684	854	831	750.778	0.704191	-0.505961	0.225793	1	down	no	--	intronic	chrNC_019461.2:44536707-44542656:-	--
MSTRG.108048	26	4	0	9.96897	2	11	0	4.12841	2.41472	1.27186	0.480912	1	up	no	--	intronic	chrNC_019461.2:44539588-44541668:+	--
MSTRG.108049	0	0	0	0	0	0	6	1.98584	#NAME?	#NAME?	0.23815	1	down	no	--	intronic	chrNC_019461.2:44540419-44540789:+	--
MSTRG.108050	8	0	0	2.62817	1	0	0	0.293584	8.95205	3.16222	0.378022	1	up	no	--	intronic	chrNC_019461.2:44542285-44542740:+	--
MSTRG.108053	39	30	76	47.7677	18	23	49	28.9066	1.65249	0.724637	0.322155	1	up	no	--	linc	chrNC_019461.2:44548030-44553007:+	--
MSTRG.108155	0	0	0	0	0	0	16	5.29556	#NAME?	#NAME?	0.0642749	1	down	no	--	linc	chrNC_019461.2:41666864-41708811:+	--
MSTRG.108164	48	75	136	85.9272	44	45	159	80.0292	1.0737	0.102588	0.925252	1	up	no	--	antisense	chrNC_019461.2:43271591-43272575:+	--
MSTRG.108165	0	5	6	3.69871	23	10	0	9.97173	0.370919	-1.43082	0.317566	1	down	no	--	intronic	chrNC_019461.2:41786160-41789004:+	--
MSTRG.108169	92	94	145	110.034	80	86	104	85.5939	1.28554	0.36237	0.532211	1	up	no	--	intronic	chrNC_019461.2:41817649-41819922:+	--
MSTRG.108175	9	35	13	19.5944	6	16	0	6.9124	2.83468	1.50319	0.297568	1	up	no	--	intronic	chrNC_019461.2:41903894-41961830:+	--
MSTRG.108177	45	15	47	35.1328	24	42	78	46.383	0.757451	-0.400775	0.65886	1	down	no	--	intronic	chrNC_019461.2:41929222-41930789:+	--
MSTRG.108178	14	13	45	23.5968	11	40	30	26.0358	0.906321	-0.141907	0.93791	1	down	no	--	intronic	chrNC_019461.2:41932753-41933399:+	--
MSTRG.108180	26	20	12	19.5075	38	42	39	37.5852	0.51902	-0.946138	0.265767	1	down	no	--	intronic	chrNC_019461.2:41962410-41964027:+	--
MSTRG.108187	8	4	13	8.20357	1	2	14	5.57106	1.47253	0.5583	0.743915	1	up	no	--	intronic	chrNC_019461.2:42149055-42149521:+	--
MSTRG.108188	5	14	7	8.87204	11	1	9	6.5301	1.35864	0.44216	0.813901	1	up	no	--	intronic	chrNC_019461.2:42198633-42199222:+	--
MSTRG.108189	61	52	90	67.3129	69	80	123	86.7214	0.776198	-0.365504	0.606045	1	down	no	--	intronic	chrNC_019461.2:42199462-42202458:+	--
MSTRG.108190	42	28	17	29.214	8	12	10	9.52157	3.06819	1.61739	0.102271	1	up	no	--	intronic	chrNC_019461.2:42227173-42228021:+	--
MSTRG.108191	181	167	191	180	233	240	211	215.504	0.835253	-0.259715	0.625316	1	down	no	--	antisense	chrNC_019461.2:42236893-42243024:+	--
MSTRG.108193	21	8	42	23.155	46	51	83	57.394	0.403439	-1.30958	0.12496	1	down	no	--	intronic	chrNC_019461.2:42304264-42342545:+	--
MSTRG.108194	108	105	70	95.2849	70	99	98	84.8573	1.12288	0.167209	0.787134	1	up	no	--	intronic	chrNC_019461.2:42314400-42316903:+	--
MSTRG.108195	10	18	6	11.623	4	0	14	5.80795	2.00122	1.00088	0.550138	1	up	no	--	intronic	chrNC_019461.2:42321134-42321588:+	--
MSTRG.108196	73	118	88	94.1691	66	69	53	59.1313	1.59254	0.671332	0.309745	1	up	no	--	intronic	chrNC_019461.2:42331762-42334283:+	--
MSTRG.108197	54	129	35	74.9414	53	67	127	79.1628	0.946675	-0.0790594	0.971911	1	down	no	--	intronic	chrNC_019461.2:42335131-42337209:+	--
MSTRG.108198	91	51	87	75.8545	87	97	137	102.112	0.742854	-0.42885	0.52255	1	down	no	--	intronic	chrNC_019461.2:42338662-42340759:+	--
MSTRG.108200	37	60	30	43.1386	62	28	49	43.4339	0.9932	-0.0098432	0.963342	1	down	no	--	intronic	chrNC_019461.2:42351675-42353134:+	--
MSTRG.108201	40	10	19	22.7718	6	29	2	11.7594	1.93647	0.953431	0.495615	1	up	no	--	intronic	chrNC_019461.2:42341300-42381875:+	--
MSTRG.108202	60	75	40	59.2381	43	34	21	30.5202	1.94095	0.956762	0.216755	1	up	no	--	intronic	chrNC_019461.2:42348481-42350366:+	--
MSTRG.108204	19	58	25	34.9161	4	12	34	16.2906	2.14333	1.09986	0.329824	1	up	no	--	intronic	chrNC_019461.2:42355890-42388616:+	--
MSTRG.108205	235	197	175	203.34	266	289	432	314.111	0.647351	-0.627379	0.215445	1	down	no	--	intronic	chrNC_019461.2:42371126-42377075:+	--
MSTRG.108208	5	39	28	24.4939	3	24	32	19.1982	1.27584	0.35145	0.712192	1	up	no	--	intronic	chrNC_019461.2:42389016-42390627:+	--
MSTRG.108209	48	47	10	35.7317	6	13	18	11.9041	3.00163	1.58575	0.0854843	1	up	no	--	intronic	chrNC_019461.2:42470352-42471895:+	--
MSTRG.108210	31	29	39	32.9768	34	17	4	16.7786	1.96541	0.974833	0.316393	1	up	no	--	intronic	chrNC_019461.2:42471896-42473141:+	--
MSTRG.108211	28	29	32	29.7577	0	12	25	12.1375	2.45172	1.29379	0.263638	1	up	no	--	intronic	chrNC_019461.2:42478042-42479096:+	--
MSTRG.108213	18	26	26	23.4875	8	22	34	20.6842	1.13553	0.183361	0.834155	1	up	no	--	intronic	chrNC_019461.2:42490133-42490966:+	--
MSTRG.108214	34	36	14	28.4834	4	21	6	9.92072	2.8711	1.5216	0.166004	1	up	no	--	intronic	chrNC_019461.2:42499296-42500244:+	--
MSTRG.108215	19	31	34	28.1529	20	17	14	15.9781	1.76196	0.817184	0.39032	1	up	no	--	intronic	chrNC_019461.2:42515000-42515936:+	--
MSTRG.108216	1	4	1	2.075	0	5	47	17.1654	0.120883	-3.04832	0.0321411	1	down	no	--	intronic	chrNC_019461.2:42524627-42587085:+	--
MSTRG.108218	7	9	14	9.97837	15	7	3	7.65019	1.30433	0.383309	0.82089	1	up	no	--	intronic	chrNC_019461.2:42534180-42534859:+	--
MSTRG.108219	14	0	12	8.42823	4	9	2	4.73366	1.78049	0.832274	0.58261	1	up	no	--	intronic	chrNC_019461.2:42545629-42546706:+	--
MSTRG.108227	8	0	1	2.94725	6	4	0	3.04923	0.966558	-0.0490725	1	1	down	no	--	intronic	chrNC_019461.2:42843046-42843557:+	--
MSTRG.108228	8	14	10	10.8148	9	4	56	22.4644	0.48142	-1.05463	0.317382	1	down	no	--	intronic	chrNC_019461.2:42864358-42864835:+	--
MSTRG.108229	0	0	0	0	0	9	10	6.2071	#NAME?	#NAME?	0.0444349	1	down	no	--	intronic	chrNC_019461.2:42898414-42898724:+	--
MSTRG.108233	18	29	46	30.9396	30	45	62	43.8147	0.706146	-0.501962	0.549443	1	down	no	--	antisense	chrNC_019461.2:42937678-42978042:+	--
MSTRG.108234	9	5	1	5.06002	8	4	32	14.2275	0.35565	-1.49147	0.255797	1	down	no	--	antisense	chrNC_019461.2:42947093-42947716:+	--
MSTRG.108237	11	1	9	6.84228	25	5	50	25.4979	0.268347	-1.89783	0.0848161	1	down	no	--	intronic	chrNC_019461.2:43041770-43043025:+	--
MSTRG.108238	1	6	4	3.74593	6	11	18	11.2602	0.332668	-1.58784	0.271015	1	down	no	--	intronic	chrNC_019461.2:43175512-43175899:+	--
MSTRG.108239	36	35	67	45.6947	41	35	117	62.0283	0.736675	-0.440901	0.579637	1	down	no	--	intronic	chrNC_019461.2:43233029-43233912:+	--
MSTRG.10824	13	36	13	21.2654	11	13	7	9.73133	2.18525	1.1278	0.311204	1	up	no	--	linc	chrNC_019458.2:76033296-76052952:+	--
MSTRG.108240	38	42	73	50.7641	55	43	76	55.144	0.920573	-0.119396	0.897255	1	down	no	--	intronic	chrNC_019461.2:43235558-43237928:+	--
MSTRG.108242	5	3	6	4.62762	0	15	16	10.1245	0.45707	-1.12951	0.462294	1	down	no	--	intronic	chrNC_019461.2:43251182-43252244:+	--
MSTRG.108243	11	32	48	30.3486	47	10	26	25.623	1.18443	0.24419	0.80983	1	up	no	--	intronic	chrNC_019461.2:43254495-43256106:+	--
MSTRG.108247	16	30	48	31.2775	33	51	78	51.9226	0.602387	-0.731236	0.358676	1	down	no	--	intronic	chrNC_019461.2:43258536-43260206:+	--
MSTRG.108250	44	68	171	93.2829	97	102	163	115.263	0.809304	-0.305246	0.733907	1	down	no	--	antisense	chrNC_019461.2:43268189-43271252:+	--
MSTRG.108252	6	0	0	1.97113	0	1	12	4.2936	0.459086	-1.12316	0.712107	1	down	no	--	intronic	chrNC_019461.2:43290519-43290904:+	--
MSTRG.108272	27	30	11	23.0854	23	45	14	25.8729	0.892261	-0.164462	0.846988	1	down	no	--	intronic	chrNC_019461.2:49584459-49585149:-	--
MSTRG.108299	0	6	20	8.52263	1	2	0	0.937445	9.09134	3.18449	0.109841	1	up	no	--	linc	chrNC_019461.2:49710994-49711669:+	--
MSTRG.108303	0	24	0	8.56438	1	8	17	8.49556	1.0081	0.0116396	1	1	up	no	--	intronic	chrNC_019461.2:49270907-49271182:-	--
MSTRG.108304	7	39	13	20.3648	27	25	104	50.3962	0.404094	-1.30724	0.248501	1	down	no	--	intronic	chrNC_019461.2:49265312-49267678:-	--
MSTRG.108305	0	10	0	3.56849	2	9	0	3.48455	1.02409	0.0343446	1	1	up	no	--	intronic	chrNC_019461.2:49266829-49267480:-	--
MSTRG.108307	1	0	0	0.328522	0	0	0	0	Inf	Inf	0.970101	1	up	no	--	intronic	chrNC_019461.2:49298230-49298500:-	--
MSTRG.108310	0	22	2	8.48884	17	14	10	12.8077	0.662793	-0.59337	0.803084	1	down	no	--	intronic	chrNC_019461.2:49359235-49359747:-	--
MSTRG.10832	3	0	2	1.62372	0	2	0	0.643862	2.52184	1.33448	0.741476	1	up	no	--	linc	chrNC_019458.2:75928992-76011165:-	--
MSTRG.108343	4	14	1	6.62905	10	0	2	3.59778	1.84254	0.881695	0.696446	1	up	no	--	intronic	chrNC_019461.2:50467673-50468027:+	--
MSTRG.108358	10	14	7	10.5146	17	9	19	14.1768	0.741681	-0.431129	0.70236	1	down	no	--	antisense	chrNC_019461.2:51367037-51466938:+	--
MSTRG.108359	0	2	1	1.03278	1	2	8	3.58523	0.288064	-1.79554	0.471174	1	down	no	--	antisense	chrNC_019461.2:51367192-51476171:+	--
MSTRG.108369	234	161	210	201.333	161	207	241	193.671	1.03956	0.0559754	0.882872	1	up	no	--	linc	chrNC_019461.2:51385603-51389163:-	--
MSTRG.108373	1	1	0	0.685371	0	0	0	0	Inf	Inf	0.499331	1	up	no	--	linc	chrNC_019461.2:51467814-51477130:-	--
MSTRG.108374	0	10	0	3.56849	0	0	0	0	Inf	Inf	0.159243	1	up	no	--	linc	chrNC_019461.2:51472663-51472892:+	--
MSTRG.108441	4	9	2	5.16388	2	0	8	3.23495	1.59628	0.674714	0.770448	1	up	no	--	linc	chrNC_019461.2:51887599-51889376:+	--
MSTRG.108491	7	10	13	10.0161	15	15	7	11.5495	0.867234	-0.205506	0.875357	1	down	no	--	linc	chrNC_019461.2:52549954-52591631:+	--
MSTRG.108499	0	3	7	3.30409	0	0	0	0	Inf	Inf	0.163407	1	up	no	--	linc	chrNC_019461.2:52746073-52751614:+	--
MSTRG.10850	20	50	11	27.9227	25	29	44	31.2384	0.89386	-0.161879	0.881716	1	down	no	--	intronic	chrNC_019458.2:73353054-73353702:-	--
MSTRG.10852	91	74	100	88.21	53	52	32	42.8915	2.05659	1.04025	0.123351	1	up	no	--	intronic	chrNC_019458.2:73406244-73408092:-	--
MSTRG.108526	12	6	0	6.08336	0	3	0	0.965793	6.29882	2.65508	0.248531	1	up	no	--	intronic	chrNC_019461.2:52337872-52338303:+	--
MSTRG.108527	0	1	9	3.22854	5	9	0	4.3653	0.739593	-0.435197	0.87778	1	down	no	--	intronic	chrNC_019461.2:52358964-52359457:+	--
MSTRG.108542	26	4	19	16.0314	34	33	50	37.1542	0.431484	-1.21262	0.181845	1	down	no	--	intronic	chrNC_019461.2:53435811-53436595:-	--
MSTRG.108543	22	38	11	24.2976	20	13	26	18.6621	1.30198	0.380706	0.720767	1	up	no	--	intronic	chrNC_019461.2:53461308-53462765:-	--
MSTRG.10855	17	21	20	19.4602	34	1	23	17.9161	1.08618	0.11927	0.962928	1	up	no	--	intronic	chrNC_019458.2:73482419-73482915:-	--
MSTRG.10856	98	69	80	82.3439	100	56	92	77.836	1.05792	0.0812247	0.904399	1	up	no	--	intronic	chrNC_019458.2:73503405-73504643:-	--
MSTRG.108578	0	0	6	1.91446	0	0	0	0	Inf	Inf	0.256467	1	up	no	--	linc	chrNC_019461.2:54903204-54903583:-	--
MSTRG.108590	36	67	6	37.6502	5	34	7	14.7304	2.55595	1.35386	0.315331	1	up	no	--	linc	chrNC_019461.2:54935091-54941767:+	--
MSTRG.10860	415	76	255	244.822	277	250	426	302.8	0.808527	-0.306632	0.697827	1	down	no	--	intronic	chrNC_019458.2:73619835-73621889:-	--
MSTRG.10861	492	469	465	477.366	313	290	594	381.849	1.25014	0.322092	0.524747	1	up	no	--	intronic	chrNC_019458.2:73654888-73659720:-	--
MSTRG.10864	61	50	70	60.2177	95	101	228	135.867	0.44321	-1.17394	0.0740766	1	down	no	--	intronic	chrNC_019458.2:73745290-73746412:-	--
MSTRG.108677	1	1	0	0.685371	0	1	0	0.321931	2.12894	1.09013	0.993128	1	up	no	--	intronic	chrNC_019461.2:49834159-49834878:-	--
MSTRG.10868	6	1	18	8.07137	23	19	136	57.8814	0.139447	-2.84221	0.0385157	1	down	no	--	intronic	chrNC_019458.2:73912309-73912970:-	--
MSTRG.1087	489	245	234	322.739	289	373	521	377.363	0.85525	-0.225582	0.687653	1	down	no	--	intronic	chrNC_019458.2:4850129-4854433:-	--
MSTRG.10870	216	110	135	153.29	141	145	177	146.657	1.04522	0.0638091	0.886099	1	up	no	--	intronic	chrNC_019458.2:73961355-73962724:-	--
MSTRG.10871	10	14	1	8.60019	1	4	0	1.58131	5.43866	2.44325	0.193859	1	up	no	--	intronic	chrNC_019458.2:74015009-74015269:-	--
MSTRG.10873	353	208	337	297.722	341	543	645	488.398	0.609589	-0.714092	0.136415	1	down	no	--	intronic	chrNC_019458.2:74118151-74121223:-	--
MSTRG.10877	184	129	127	147.004	144	147	262	176.315	0.833761	-0.262294	0.658577	1	down	no	--	intronic	chrNC_019458.2:74147919-74149733:-	--
MSTRG.10878	236	194	235	221.743	439	333	642	448.571	0.494332	-1.01645	0.0346574	1	down	no	--	intronic	chrNC_019458.2:74151421-74153670:-	--
MSTRG.108786	0	1	5	1.95223	0	0	15	4.96459	0.393232	-1.34655	0.525669	1	down	no	--	antisense	chrNC_019461.2:55414390-55492871:-	--
MSTRG.108789	12	0	4	5.21857	18	5	20	13.5136	0.386171	-1.37269	0.359093	1	down	no	--	linc	chrNC_019461.2:55488898-55489865:-	--
MSTRG.1088	475	254	291	339.539	316	336	382	327.373	1.03716	0.0526431	0.885023	1	up	no	--	intronic	chrNC_019458.2:4855911-4858785:-	--
MSTRG.108803	0	4	1	1.74647	2	5	10	5.50655	0.317163	-1.6567	0.408759	1	down	no	--	antisense	chrNC_019461.2:55565863-55575063:-	--
MSTRG.108822	4	8	0	4.16888	0	1	0	0.321931	12.9496	3.69484	0.237775	1	up	no	--	linc	chrNC_019461.2:55972834-55973258:-	--
MSTRG.108829	0	10	1	3.88757	9	0	0	2.64225	1.47131	0.5571	0.955556	1	up	no	--	linc	chrNC_019461.2:55984271-55985256:-	--
MSTRG.10886	20	37	121	58.3822	65	36	163	84.621	0.689926	-0.535487	0.653437	1	down	no	--	linc	chrNC_019458.2:74275665-74278824:+	--
MSTRG.108888	4	0	0	1.31409	0	0	0	0	Inf	Inf	0.313439	1	up	no	--	intronic	chrNC_019461.2:51021694-51021976:+	--
MSTRG.108893	0	0	0	0	0	6	0	1.93159	#NAME?	#NAME?	0.237318	1	down	no	--	linc	chrNC_019461.2:51068230-51068701:-	--
MSTRG.108894	98	82	110	96.5552	136	169	210	163.838	0.589334	-0.762843	0.195947	1	down	no	--	linc	chrNC_019461.2:51092590-51094068:-	--
MSTRG.108895	59	106	76	81.4587	52	107	69	72.5501	1.12279	0.167091	0.801088	1	up	no	--	intronic	chrNC_019461.2:51122168-51124229:-	--
MSTRG.1089	998	379	358	577.34	528	581	485	502.576	1.14876	0.200081	0.637957	1	up	no	--	intronic	chrNC_019458.2:4864841-4871265:-	--
MSTRG.108914	22	4	8	11.2075	17	22	9	15.0522	0.744577	-0.425506	0.723191	1	down	no	--	intronic	chrNC_019461.2:56162357-56163650:+	--
MSTRG.108915	51	45	57	51.0002	50	52	14	36.0532	1.41458	0.500376	0.519904	1	up	no	--	intronic	chrNC_019461.2:56165364-56166891:+	--
MSTRG.108916	129	66	85	93.0529	64	103	135	96.6295	0.962986	-0.0544128	0.977798	1	down	no	--	intronic	chrNC_019461.2:56171361-56173548:+	--
MSTRG.108917	97	110	19	77.1825	46	64	128	76.4729	1.00928	0.013325	0.967957	1	up	no	--	intronic	chrNC_019461.2:56191641-56195298:+	--
MSTRG.108918	281	291	152	244.657	189	307	274	245.007	0.998575	-0.00205704	1	1	down	no	--	intronic	chrNC_019461.2:56206879-56214262:+	--
MSTRG.108919	47	88	21	53.5439	28	87	30	46.1575	1.16003	0.214156	0.835034	1	up	no	--	intronic	chrNC_019461.2:56233009-56234701:+	--
MSTRG.108921	47	58	19	42.2002	30	67	74	54.8688	0.769111	-0.378736	0.606615	1	down	no	--	intronic	chrNC_019461.2:56265013-56267061:+	--
MSTRG.108923	19	25	19	21.2256	5	26	42	23.739	0.894125	-0.161451	0.892181	1	down	no	--	intronic	chrNC_019461.2:56286785-56287797:+	--
MSTRG.108924	1	0	0	0.328522	0	0	11	3.6407	0.0902359	-3.47015	0.249361	1	down	no	--	intronic	chrNC_019461.2:56300075-56300461:+	--
MSTRG.108925	4	11	7	7.47297	5	14	5	7.62981	0.979443	-0.0299663	1	1	down	no	--	intronic	chrNC_019461.2:56307389-56307848:+	--
MSTRG.108926	27	28	18	24.6053	27	46	36	34.6506	0.710096	-0.493913	0.561845	1	down	no	--	intronic	chrNC_019461.2:56315659-56322151:+	--
MSTRG.108928	0	8	9	5.72649	0	15	46	20.0537	0.285558	-1.80815	0.133169	1	down	no	--	intronic	chrNC_019461.2:56378361-56378971:+	--
MSTRG.108929	12	30	2	15.2859	0	6	0	1.93159	7.91365	2.98434	0.199467	1	up	no	--	intronic	chrNC_019461.2:56381673-56382563:+	--
MSTRG.108932	8	0	12	6.4571	0	0	8	2.64778	2.43868	1.2861	0.589606	1	up	no	--	intronic	chrNC_019461.2:56477550-56477948:+	--
MSTRG.108934	98	83	81	87.6589	61	97	84	76.9376	1.13935	0.188211	0.754705	1	up	no	--	intronic	chrNC_019461.2:56497560-56504240:+	--
MSTRG.108936	0	2	8	3.26631	0	16	0	5.15089	0.634126	-0.657159	0.711197	1	down	no	--	intronic	chrNC_019461.2:56511464-56511875:+	--
MSTRG.108937	11	0	0	3.61374	2	18	0	6.38192	0.566246	-0.820498	0.792492	1	down	no	--	intronic	chrNC_019461.2:56512848-56513253:+	--
MSTRG.108938	6	7	11	7.97892	20	14	6	12.3645	0.645307	-0.631943	0.607744	1	down	no	--	intronic	chrNC_019461.2:56582301-56583564:+	--
MSTRG.1090	1577	964	884	1144.15	992	1327	1215	1120.57	1.02104	0.0300394	0.908061	1	up	no	--	intronic	chrNC_019458.2:4873282-4878856:-	--
MSTRG.109028	0	14	0	4.99589	3	4	29	11.7667	0.424579	-1.23589	0.637556	1	down	no	--	intronic	chrNC_019461.2:54025294-54025733:-	--
MSTRG.109075	0	0	0	0	0	6	0	1.93159	#NAME?	#NAME?	0.237318	1	down	no	--	linc	chrNC_019461.2:54288834-54289221:-	--
MSTRG.109091	0	0	0	0	7	6	0	3.98667	#NAME?	#NAME?	0.101412	1	down	no	--	intronic	chrNC_019461.2:54378911-54379609:-	--
MSTRG.109098	0	10	22	10.5882	12	9	16	11.7159	0.903742	-0.146018	0.953887	1	down	no	--	linc	chrNC_019461.2:57789307-57830368:-	--
MSTRG.1091	67	63	20	50.874	6	17	27	16.1706	3.14608	1.65356	0.0441937	1	up	no	--	intronic	chrNC_019458.2:4882011-4882841:-	--
MSTRG.10910	60	132	237	142.437	144	181	308	202.485	0.703443	-0.507495	0.472013	1	down	no	--	antisense	chrNC_019458.2:74414459-74420850:-	--
MSTRG.109108	0	3	0	1.07055	4	0	3	2.16725	0.493966	-1.01752	0.700766	1	down	no	--	linc	chrNC_019461.2:58284082-58315489:+	--
MSTRG.10912	170	184	545	295.406	367	285	379	324.934	0.909126	-0.137448	0.888087	1	down	no	--	linc	chrNC_019458.2:74423795-74431913:-	--
MSTRG.10913	101	134	446	223.307	260	188	418	275.201	0.811431	-0.30146	0.761306	1	down	no	--	linc	chrNC_019458.2:74432143-74438890:-	--
MSTRG.109158	386	342	416	381.588	491	419	221	352.184	1.08349	0.115688	0.821071	1	up	no	--	linc	chrNC_019461.2:59596096-59599629:+	--
MSTRG.109159	88	137	129	118.959	86	148	120	112.611	1.05638	0.0791234	0.885706	1	up	no	--	linc	chrNC_019461.2:59601468-59602889:+	--
MSTRG.109201	4	0	0	1.31409	0	8	0	2.57545	0.510237	-0.970762	0.742551	1	down	no	--	intronic	chrNC_019461.2:59674823-59676250:+	--
MSTRG.109246	0	0	2	0.638154	0	0	6	1.98584	0.321353	-1.63777	0.636483	1	down	no	--	intronic	chrNC_019461.2:59915707-59935763:-	--
MSTRG.109252	24	7	30	19.9548	2	35	34	23.1078	0.863551	-0.211647	0.890821	1	down	no	--	intronic	chrNC_019461.2:59994067-59994939:+	--
MSTRG.109254	65	56	86	68.7781	46	74	97	69.4321	0.990581	-0.013653	0.985555	1	down	no	--	intronic	chrNC_019461.2:60006963-60009042:+	--
MSTRG.109255	68	40	184	95.3236	69	108	170	111.291	0.856525	-0.223433	0.873354	1	down	no	--	intronic	chrNC_019461.2:60009846-60013265:+	--
MSTRG.109257	32	18	58	35.4424	16	34	42	29.5438	1.19966	0.262621	0.706625	1	up	no	--	intronic	chrNC_019461.2:60113375-60115279:+	--
MSTRG.109263	100	80	99	92.9887	118	131	164	131.095	0.709322	-0.495488	0.418912	1	down	no	--	intronic	chrNC_019461.2:60211212-60212884:+	--
MSTRG.109264	32	66	30	43.6371	16	33	51	32.2007	1.35516	0.438464	0.578393	1	up	no	--	intronic	chrNC_019461.2:60264639-60265871:+	--
MSTRG.109270	8	38	21	22.8891	11	13	22	14.6959	1.55751	0.639243	0.532817	1	up	no	--	intronic	chrNC_019461.2:60375020-60380419:+	--
MSTRG.109273	11	44	41	32.3973	33	20	49	32.3445	1.00163	0.00235009	1	1	up	no	--	intronic	chrNC_019461.2:60442559-60444016:+	--
MSTRG.1093	133	116	131	126.887	78	128	176	122.358	1.03702	0.0524377	0.893812	1	up	no	--	intronic	chrNC_019458.2:4928619-4931362:-	--
MSTRG.109354	4	0	0	1.31409	0	0	6	1.98584	0.66173	-0.595685	0.89567	1	down	no	--	linc	chrNC_019461.2:61620529-61628902:-	--
MSTRG.10937	138	93	199	142.019	139	116	37	90.3981	1.57104	0.651723	0.289663	1	up	no	--	intronic	chrNC_019458.2:76173568-76178626:+	--
MSTRG.1094	509	627	356	504.554	326	447	633	449.117	1.12343	0.167916	0.707852	1	up	no	--	intronic	chrNC_019458.2:4940482-4947381:-	--
MSTRG.109404	0	0	0	0	2	0	0	0.587167	#NAME?	#NAME?	0.489218	1	down	no	--	linc	chrNC_019461.2:61316579-61360536:-	--
MSTRG.109409	182	136	117	145.654	202	121	300	197.549	0.737307	-0.439663	0.431062	1	down	no	--	linc	chrNC_019461.2:61324423-61395813:-	--
MSTRG.109415	8	0	4	3.90448	8	3	12	7.28613	0.535879	-0.900022	0.607072	1	down	no	--	linc	chrNC_019461.2:61374964-61375276:-	--
MSTRG.109426	135	56	122	103.261	208	209	225	202.818	0.509134	-0.973883	0.087392	1	down	no	--	intronic	chrNC_019461.2:62049400-62053381:+	--
MSTRG.109427	12	10	10	10.7015	4	0	0	1.17433	9.11284	3.1879	0.16845	1	up	no	--	intronic	chrNC_019461.2:62010667-62011059:+	--
MSTRG.109428	132	53	97	93.2284	196	104	114	128.754	0.724081	-0.465777	0.431955	1	down	no	--	intronic	chrNC_019461.2:62015249-62018759:+	--
MSTRG.109430	3	1	2	1.98057	0	2	19	6.93234	0.2857	-1.80743	0.342572	1	down	no	--	linc	chrNC_019461.2:62076107-62078007:+	--
[truncated: 28,219 more rows]

## Sheet: SP42A_LP42A.known_lncRNA.anno
Gene	SP42A1_count	SP42A2_count	SP42A3_count	SP42A_normalize	LP42A1_count	LP42A2_count	LP42A3_count	LP42A_normalize	FoldChange	Log2FoldChange	pval	padj	Up/Down	Significant	GeneName	Biotype	Position	Description
[truncated: 2,616 more rows]

[truncated: 6 more sheets: SP42A_LP42A.novel_lncRNA.anno, SP42A_SPLP42A.known_lncRNA.anno, SP42A_SPLP42A.novel_lncRNA.anno, LP42A_SPLP42A.mRNA.anno, SP42A_LP42A.mRNA.anno, SP42A_SPLP42A.mRNA.anno]
