# Supplementary material for: Comparative Transcriptomics Reveals the Key lncRNA and mRNA of Sunite Sheep Adrenal Gland Affecting Seasonal Reproduction
Source: Front Vet Sci. 2022 Apr 8;9:816241. doi: 10.3389/fvets.2022.816241 (PMC9024317; doi:10.3389/fvets.2022.816241)
Supplement: Supplementary Table 1 — The basic information of lncRNA sequencing data. [file Data_Sheet_1.ZIP › ╨┬╜¿╬─╝■╝╨/S4GO enrichment annotation for target genes of lncRNAs at the MF, BP,and CC level in SP42 vs. LP42 , SP42 vs. SP42-LP42 and LP42 vs. SP42-LP42.xls]

## Sheet: LP42A_SPLP42A.BP.report
Term_name	Accession	p-value	FDR	Alt_id	Background_Count	DE_Gene	DE_Count	Up_Gene	Up_Count	Down_Gene	Down_Count	Links	Result
macromolecule modification	GO:0043412	7.17431e-14	5.48619e-10	--	2824	gene8621|gene2113|gene22027|gene15935|gene12565|gene12403|gene17160|gene12568|gene25309|gene24574|gene4970|gene17603|gene1551|gene3977|gene26371|gene15271|gene7379|gene27254|gene28037|gene20389|gene3521|gene23193|gene21729|gene18631|gene21795|gene22590|gene22614|gene2235|gene6476|gene6477|gene17234|gene15651|gene24933|gene24625|gene22897|gene23543|gene21293|gene752|gene13188|gene22431|gene22434|g…	420	gene8179|gene10476|gene20965|gene18186|gene25442|gene12317|gene17373|gene16302|gene7354|gene21820|gene5874|gene14994|gene26810|gene12256|gene6211|gene10003|gene824|gene25721|gene22251|gene7098|gene12850|gene21465|gene15530|gene14374|gene17091|gene9329|gene9328|gene24625|gene9682|gene20292|gene2733|gene25982|gene22961|gene20924|gene643|gene18561|gene19169|gene4396|gene16452|gene17850|gene306|gene6…	189	gene2288|gene21196|gene17378|gene2525|gene25485|gene5796|gene4772|gene17421|gene21611|gene15935|gene10885|gene21822|gene2113|gene20954|gene6692|gene25723|gene20618|gene20103|gene18062|gene25684|gene16086|gene21466|gene21293|gene16447|gene6615|gene15739|gene19665|gene6782|gene24294|gene25458|gene2731|gene16117|gene11495|gene2235|gene9000|gene1324|gene26447|gene20518|gene25299|gene14844|gene29001|g…	231	http://amigo.geneontology.org/amigo/term/GO:0043412	yes
regulation of cellular component organization	GO:0051128	1.44667e-13	5.53136e-10	--	2330	gene26176|gene7573|gene7473|gene22027|gene8782|gene12403|gene25975|gene24476|gene5390|gene5019|gene27896|gene8394|gene3872|gene10668|gene9149|gene26178|gene12317|gene19138|gene6576|gene27098|gene6475|gene7028|gene6583|gene5537|gene19860|gene24625|gene204|gene10527|gene22486|gene22483|gene22431|gene7615|gene14830|gene14831|gene23827|gene9328|gene22803|gene18513|gene26752|gene13044|gene16144|gene23…	357	gene2281|gene18186|gene25442|gene12317|gene14831|gene26329|gene10886|gene6583|gene12255|gene5390|gene25688|gene2852|gene9969|gene7028|gene2858|gene12024|gene19761|gene9430|gene28893|gene5098|gene22093|gene28800|gene9328|gene6111|gene17498|gene9682|gene18263|gene27526|gene5220|gene9688|gene50|gene4943|gene15901|gene5800|gene22961|gene11672|gene6525|gene20602|gene25975|gene14246|gene16144|gene19169…	163	gene7615|gene21194|gene8005|gene12935|gene12994|gene12898|gene14830|gene11601|gene26752|gene5019|gene22439|gene23135|gene1682|gene22255|gene10004|gene24334|gene18062|gene16996|gene24331|gene22491|gene21466|gene16445|gene8378|gene13525|gene15122|gene19665|gene8638|gene28606|gene15984|gene2044|gene22803|gene7435|gene14840|gene22965|gene14598|gene6615|gene26109|gene29243|gene2840|gene11786|gene22486…	194	http://amigo.geneontology.org/amigo/term/GO:0051128	yes
cellular protein modification process	GO:0006464	5.19345e-13	9.92857e-10	--	2528	gene2113|gene22027|gene15935|gene12565|gene12403|gene12568|gene25309|gene24574|gene4970|gene7928|gene1551|gene3977|gene26371|gene15271|gene7379|gene27254|gene3275|gene20954|gene3521|gene23193|gene21729|gene18631|gene21795|gene22590|gene22614|gene2235|gene6476|gene6477|gene15651|gene24933|gene24625|gene22897|gene23543|gene752|gene13188|gene22431|gene22434|gene7596|gene9329|gene9328|gene18519|gene2…	379	gene8179|gene10476|gene20965|gene18186|gene25442|gene12317|gene17373|gene16302|gene21820|gene5874|gene14994|gene26810|gene12256|gene10003|gene824|gene25721|gene22251|gene7098|gene21465|gene15530|gene14374|gene17091|gene9329|gene9328|gene24625|gene9682|gene20292|gene2733|gene25982|gene22961|gene20924|gene643|gene18561|gene19169|gene4396|gene16452|gene17850|gene306|gene6112|gene6289|gene10886|gene9…	167	gene2288|gene21196|gene17378|gene2525|gene5796|gene4772|gene17421|gene21611|gene15935|gene10885|gene21822|gene2113|gene20954|gene6692|gene25723|gene20618|gene20103|gene18062|gene25684|gene16086|gene21466|gene16447|gene6615|gene15739|gene19665|gene20389|gene24294|gene25458|gene2731|gene11495|gene2235|gene1324|gene26447|gene25299|gene14844|gene29001|gene11786|gene8432|gene9724|gene23157|gene18408|g…	212	http://amigo.geneontology.org/amigo/term/GO:0006464	yes
protein modification process	GO:0036211	5.19345e-13	9.92857e-10	--	2528	gene2113|gene22027|gene18631|gene12565|gene12403|gene12568|gene25309|gene24574|gene4970|gene7928|gene1551|gene3977|gene26371|gene15271|gene7379|gene27254|gene3275|gene20954|gene3521|gene23193|gene21729|gene15935|gene21795|gene22590|gene22614|gene2235|gene6476|gene6477|gene15651|gene24933|gene24625|gene22897|gene23543|gene752|gene13188|gene22431|gene22434|gene7596|gene9329|gene9328|gene18519|gene2…	379	gene8179|gene10476|gene20965|gene18186|gene25442|gene12317|gene17373|gene16302|gene21820|gene5874|gene14994|gene26810|gene12256|gene10003|gene824|gene25721|gene22251|gene7098|gene21465|gene15530|gene14374|gene17091|gene9329|gene9328|gene24625|gene9682|gene20292|gene2733|gene25982|gene22961|gene20924|gene643|gene18561|gene19169|gene4396|gene16452|gene17850|gene306|gene6112|gene6289|gene10886|gene9…	167	gene2288|gene21196|gene17378|gene2525|gene5796|gene4772|gene17421|gene21611|gene15935|gene10885|gene21822|gene2113|gene20954|gene6692|gene25723|gene20618|gene20103|gene18062|gene25684|gene16086|gene21466|gene16447|gene6615|gene15739|gene19665|gene20389|gene24294|gene25458|gene2731|gene11495|gene2235|gene1324|gene26447|gene25299|gene14844|gene29001|gene11786|gene8432|gene9724|gene23157|gene18408|g…	212	http://amigo.geneontology.org/amigo/term/GO:0036211	yes
regulation of metabolic process	GO:0019222	1.08558e-11	1.66028e-08	--	6104	gene26176|gene2903|gene9718|gene7573|gene8621|gene4549|gene16748|gene22725|gene26178|gene22027|gene8782|gene12564|gene12565|gene18734|gene19043|gene17160|gene28600|gene24476|gene15180|gene7923|gene17606|gene20914|gene24574|gene4970|gene5390|gene17603|gene1551|gene10063|gene8396|gene27896|gene26371|gene15271|gene5157|gene15273|gene24085|gene7379|gene154|gene11501|gene8780|gene15482|gene16937|gene1…	792	gene17276|gene7266|gene14831|gene12141|gene26329|gene14682|gene22847|gene26322|gene4572|gene6211|gene25688|gene2852|gene23001|gene14374|gene15273|gene15271|gene24625|gene15901|gene3135|gene16302|gene17373|gene29007|gene7037|gene23648|gene9253|gene16452|gene22483|gene9152|gene14051|gene7931|gene12237|gene17603|gene14940|gene5079|gene10198|gene5073|gene27104|gene6674|gene15197|gene24085|gene2516|ge…	353	gene21194|gene9331|gene26752|gene11037|gene23880|gene12140|gene14273|gene18773|gene18734|gene8378|gene25047|gene19282|gene28600|gene22803|gene14840|gene14844|gene14086|gene29001|gene13756|gene27322|gene9724|gene22486|gene17018|gene3434|gene18272|gene18273|gene25591|gene25590|gene18952|gene8707|gene2174|gene8702|gene17606|gene23910|gene24929|gene24316|gene21608|gene511|gene15021|gene13401|gene1565…	439	http://amigo.geneontology.org/amigo/term/GO:0019222	yes
vesicle-mediated transport	GO:0016192	1.64982e-11	2.10269e-08	GO:0006899	1014	gene2057|gene3347|gene15783|gene3266|gene28606|gene25469|gene24401|gene2910|gene9018|gene25975|gene24476|gene25309|gene17817|gene14448|gene4874|gene24576|gene25300|gene18538|gene27896|gene11867|gene18530|gene11700|gene9905|gene26305|gene15414|gene14616|gene19137|gene15483|gene26897|gene7910|gene20149|gene14860|gene24503|gene14823|gene10073|gene15556|gene27702|gene21820|gene21827|gene19616|gene271…	177	gene13393|gene7910|gene20688|gene2281|gene16757|gene25083|gene11705|gene2057|gene18707|gene26002|gene21820|gene7468|gene5139|gene26240|gene6709|gene7506|gene12255|gene8840|gene19152|gene25583|gene11091|gene20077|gene25697|gene3266|gene18254|gene24476|gene5198|gene8130|gene21683|gene25469|gene9751|gene643|gene10849|gene14448|gene14935|gene8222|gene5103|gene9682|gene15414|gene24919|gene2089|gene254…	69	gene5564|gene13018|gene8843|gene7957|gene24531|gene8176|gene21827|gene3216|gene17427|gene26680|gene1207|gene16996|gene24331|gene2910|gene17620|gene16447|gene9018|gene28606|gene25293|gene7435|gene14616|gene24345|gene11056|gene11029|gene19137|gene21608|gene18517|gene26298|gene27108|gene25534|gene9905|gene11867|gene24419|gene15556|gene24126|gene18456|gene18353|gene17241|gene23827|gene15458|gene14823…	108	http://amigo.geneontology.org/amigo/term/GO:0016192	yes
cellular metabolic process	GO:0044237	2.02491e-11	2.21207e-08	--	9572	gene13206|gene26176|gene10419|gene9718|gene7573|gene16746|gene4549|gene16748|gene14918|gene2113|gene22027|gene8782|gene22025|gene16921|gene12565|gene14784|gene12403|gene19043|gene20822|gene17160|gene12568|gene23225|gene28600|gene12087|gene15371|gene12085|gene27651|gene8621|gene7923|gene17606|gene25300|gene4970|gene17603|gene1551|gene10063|gene3977|gene27896|gene26371|gene11867|gene15271|gene5157|…	1174	gene8179|gene25520|gene14682|gene24539|gene14838|gene14831|gene25910|gene26329|gene17276|gene16026|gene12793|gene6211|gene25688|gene25721|gene14931|gene23001|gene21465|gene25042|gene15271|gene24625|gene4493|gene24745|gene3135|gene16302|gene16303|gene17373|gene29007|gene3001|gene12141|gene23648|gene16452|gene27596|gene9152|gene23723|gene18127|gene20508|gene23699|gene17603|gene6406|gene10198|gene50…	531	gene17275|gene21194|gene331|gene3181|gene9331|gene8173|gene4772|gene24532|gene12140|gene17421|gene21196|gene17378|gene6692|gene25723|gene14273|gene25684|gene18773|gene3548|gene4387|gene21466|gene8378|gene211|gene25046|gene12733|gene4492|gene15371|gene28600|gene22803|gene6327|gene4703|gene25299|gene14844|gene14086|gene29001|gene5954|gene27322|gene9724|gene22486|gene13004|gene15476|gene3434|gene182…	643	http://amigo.geneontology.org/amigo/term/GO:0044237	yes
regulation of cellular metabolic process	GO:0031323	2.82678e-11	2.70205e-08	--	5708	gene26176|gene2903|gene9718|gene7573|gene8621|gene4549|gene16748|gene22725|gene26178|gene22027|gene8782|gene12564|gene12565|gene18734|gene19043|gene17160|gene28600|gene24476|gene15180|gene7923|gene17606|gene20914|gene24574|gene4970|gene5390|gene17603|gene1551|gene10063|gene8396|gene27896|gene26371|gene15271|gene5157|gene15273|gene24085|gene7379|gene154|gene11501|gene8780|gene16937|gene11809|gene2…	744	gene25520|gene11283|gene11280|gene17276|gene10476|gene1369|gene11809|gene18186|gene14831|gene9692|gene12141|gene26329|gene14682|gene10886|gene22847|gene9531|gene6583|gene4572|gene16967|gene14994|gene5390|gene6211|gene25688|gene2852|gene13583|gene5494|gene13581|gene19591|gene10129|gene23001|gene24239|gene12024|gene3625|gene18269|gene11172|gene19761|gene2225|gene18263|gene18473|gene4142|gene5513|ge…	330	gene21194|gene9331|gene26752|gene11037|gene12140|gene14273|gene18773|gene18734|gene8378|gene25047|gene19282|gene28600|gene22803|gene14840|gene14844|gene14086|gene29001|gene13756|gene27322|gene22486|gene17018|gene3434|gene18272|gene18273|gene25591|gene25590|gene18952|gene8707|gene2174|gene8702|gene17606|gene23910|gene24929|gene24316|gene21608|gene511|gene15021|gene16769|gene13401|gene15651|gene262…	414	http://amigo.geneontology.org/amigo/term/GO:0031323	yes
cellular response to stimulus	GO:0051716	1.88008e-10	1.59744e-07	--	2411	gene7573|gene2112|gene8782|gene12565|gene12087|gene15371|gene12085|gene25300|gene4970|gene7928|gene8396|gene8394|gene11867|gene24085|gene7379|gene11501|gene28037|gene18952|gene21795|gene16643|gene6576|gene22614|gene11597|gene27096|gene14260|gene18299|gene15651|gene24625|gene23625|gene10527|gene22486|gene22483|gene11366|gene22439|gene14831|gene9240|gene9328|gene22803|gene19980|gene12108|gene27879|…	351	gene25520|gene10476|gene1369|gene11809|gene18186|gene7910|gene14831|gene28117|gene15088|gene7506|gene12256|gene25688|gene13583|gene22251|gene10129|gene23001|gene13213|gene9328|gene24625|gene20292|gene24745|gene25982|gene26338|gene8386|gene3135|gene5800|gene22961|gene11670|gene643|gene9253|gene16452|gene22483|gene4180|gene657|gene24116|gene26349|gene14051|gene2075|gene14810|gene12237|gene12087|gen…	152	gene17275|gene21196|gene8172|gene9240|gene25994|gene12140|gene12281|gene11366|gene28753|gene22255|gene14273|gene8604|gene24334|gene17281|gene24331|gene5096|gene8378|gene22552|gene24825|gene11830|gene14151|gene15371|gene9015|gene22188|gene22803|gene1324|gene26446|gene26447|gene22965|gene19683|gene16086|gene18173|gene11786|gene4855|gene23157|gene25693|gene22486|gene13004|gene18408|gene17010|gene146…	199	http://amigo.geneontology.org/amigo/term/GO:0051716	yes
regulation of signal transduction	GO:0009966	4.12367e-10	2.8667e-07	GO:0035466	2525	gene26176|gene22027|gene18631|gene12565|gene12403|gene24476|gene27651|gene25303|gene24574|gene4970|gene7928|gene8396|gene27896|gene26371|gene11867|gene15271|gene24085|gene3872|gene154|gene28037|gene15946|gene18952|gene8766|gene22591|gene6576|gene14453|gene2872|gene2235|gene17113|gene20210|gene5537|gene15651|gene24625|gene18190|gene17639|gene23625|gene204|gene10527|gene22486|gene752|gene22483|gene…	363	gene25520|gene14682|gene10476|gene8840|gene2281|gene11809|gene7910|gene17373|gene22796|gene10886|gene12146|gene5874|gene14994|gene11172|gene6691|gene13581|gene13819|gene25600|gene4142|gene27905|gene17091|gene15271|gene24625|gene9682|gene6112|gene27526|gene26233|gene25982|gene10698|gene9124|gene50|gene3135|gene6109|gene24417|gene643|gene19169|gene20965|gene22483|gene11994|gene14453|gene22563|gene9…	167	gene11282|gene19297|gene17378|gene2525|gene7957|gene8172|gene11048|gene1967|gene22152|gene11366|gene17213|gene3218|gene22255|gene11867|gene8604|gene24334|gene5962|gene16445|gene16447|gene12717|gene19665|gene9684|gene20297|gene22365|gene7333|gene2731|gene2044|gene2235|gene1324|gene14086|gene14840|gene27651|gene7039|gene11786|gene16982|gene4815|gene14393|gene18071|gene22486|gene18408|gene14616|gene…	196	http://amigo.geneontology.org/amigo/term/GO:0009966	yes
metabolic process	GO:0008152	3.75273e-10	2.8667e-07	GO:0044710	10401	gene13206|gene26176|gene10419|gene9718|gene7573|gene16746|gene4549|gene16748|gene22725|gene14918|gene2113|gene22027|gene8782|gene22025|gene16921|gene12565|gene14784|gene12403|gene19043|gene20822|gene17160|gene12568|gene23225|gene28600|gene12087|gene15371|gene12085|gene27651|gene8621|gene7923|gene17606|gene17532|gene25300|gene4970|gene17603|gene1551|gene10063|gene3977|gene27896|gene26371|gene7370|…	1253	gene8179|gene25520|gene14682|gene24539|gene14838|gene14831|gene25910|gene26329|gene17276|gene9718|gene16026|gene14994|gene4572|gene12793|gene6211|gene25688|gene25721|gene14931|gene23001|gene21465|gene25042|gene15271|gene24625|gene4493|gene24745|gene3135|gene16302|gene16303|gene17373|gene29007|gene3001|gene12141|gene23648|gene16452|gene22520|gene9152|gene23723|gene18127|gene20508|gene12237|gene176…	566	gene17275|gene21194|gene331|gene17378|gene9331|gene6351|gene8173|gene4772|gene24532|gene12140|gene17421|gene21196|gene3181|gene11037|gene17540|gene6692|gene25723|gene11867|gene25684|gene18773|gene3548|gene4387|gene21467|gene21466|gene8378|gene211|gene25046|gene12733|gene4492|gene15371|gene28600|gene22803|gene6327|gene26548|gene4703|gene25299|gene14844|gene14086|gene29001|gene5954|gene27322|gene97…	687	http://amigo.geneontology.org/amigo/term/GO:0008152	yes
cellular macromolecule metabolic process	GO:0044260	1.29731e-09	7.6312e-07	GO:0034960	7445	gene13206|gene9718|gene7573|gene16746|gene16748|gene2113|gene22027|gene27485|gene15935|gene16921|gene12565|gene12403|gene28600|gene20822|gene17160|gene12568|gene23225|gene12087|gene15371|gene12085|gene25309|gene8621|gene7923|gene17606|gene25300|gene4970|gene17603|gene1551|gene10063|gene3977|gene27896|gene26371|gene15271|gene7379|gene154|gene11501|gene9149|gene28284|gene27254|gene28037|gene26309|g…	926	gene8179|gene17276|gene24539|gene14931|gene14831|gene12141|gene26329|gene14682|gene22847|gene12793|gene6211|gene25688|gene25721|gene23001|gene21465|gene14374|gene15271|gene24625|gene4493|gene3135|gene16302|gene16303|gene17373|gene29007|gene23648|gene16452|gene9152|gene23723|gene23699|gene17603|gene10198|gene5073|gene28037|gene27104|gene19811|gene2299|gene22040|gene16643|gene12480|gene6674|gene607…	419	gene331|gene17378|gene9331|gene4772|gene17421|gene21196|gene6692|gene25723|gene14273|gene25684|gene18773|gene3548|gene21466|gene19282|gene15371|gene28600|gene22803|gene6329|gene14844|gene14086|gene29001|gene27322|gene9724|gene13004|gene15476|gene3434|gene18272|gene18273|gene25591|gene25590|gene18952|gene11056|gene14754|gene8702|gene7604|gene17606|gene8701|gene852|gene5179|gene6346|gene511|gene150…	507	http://amigo.geneontology.org/amigo/term/GO:0044260	yes
cellular response to stress	GO:0033554	1.23548e-09	7.6312e-07	--	1469	gene13206|gene7573|gene5096|gene10309|gene17594|gene3265|gene16921|gene12565|gene14644|gene9015|gene5905|gene12087|gene15371|gene12085|gene11588|gene22583|gene9307|gene4970|gene9303|gene6937|gene2198|gene15675|gene19840|gene8394|gene3135|gene869|gene6447|gene19849|gene7379|gene28753|gene25966|gene21795|gene6674|gene26788|gene14956|gene9902|gene5736|gene25688|gene28037|gene16643|gene9389|gene17281…	229	gene25520|gene11809|gene14831|gene7506|gene12256|gene25688|gene27647|gene22251|gene23001|gene13213|gene9328|gene24625|gene25982|gene26338|gene8386|gene3135|gene5800|gene22961|gene9253|gene22483|gene4180|gene24116|gene26349|gene14051|gene12237|gene12087|gene27455|gene10198|gene5073|gene24721|gene28037|gene13581|gene3574|gene8782|gene22239|gene14940|gene17639|gene16643|gene10425|gene6674|gene11059|…	99	gene21196|gene24825|gene25994|gene12140|gene12281|gene21822|gene28753|gene22255|gene14273|gene24334|gene5096|gene22841|gene24316|gene15371|gene9015|gene22803|gene1324|gene26446|gene26447|gene24758|gene4798|gene4855|gene23157|gene17859|gene23880|gene18952|gene13472|gene12085|gene11366|gene27698|gene4595|gene7274|gene852|gene3046|gene14956|gene14198|gene26611|gene9902|gene10905|gene17241|gene9303|g…	130	http://amigo.geneontology.org/amigo/term/GO:0033554	yes
negative regulation of cellular process	GO:0048523	2.23336e-09	1.21989e-06	GO:0051243	4029	gene2903|gene9718|gene7573|gene22027|gene12565|gene6604|gene17160|gene24476|gene17606|gene25303|gene24574|gene4970|gene5390|gene5391|gene27896|gene8394|gene7370|gene15273|gene24085|gene7379|gene154|gene9149|gene22293|gene21892|gene15946|gene18952|gene21795|gene6576|gene14453|gene9331|gene22614|gene28136|gene14260|gene6476|gene17113|gene18983|gene5537|gene12210|gene24933|gene24625|gene23625|gene23…	537	gene4279|gene17276|gene10476|gene1369|gene2281|gene11809|gene18186|gene14831|gene9692|gene20691|gene26329|gene22796|gene10886|gene12146|gene19979|gene14994|gene26322|gene4572|gene5390|gene8840|gene2852|gene11670|gene22251|gene19591|gene13819|gene3625|gene18269|gene21440|gene19761|gene28893|gene18473|gene17091|gene9328|gene24625|gene9682|gene6112|gene25982|gene2736|gene50|gene3135|gene5800|gene224…	242	gene14680|gene16792|gene8005|gene9331|gene6351|gene21194|gene6731|gene24825|gene9240|gene1967|gene22152|gene26752|gene23597|gene9086|gene9905|gene11366|gene14273|gene11435|gene15021|gene3305|gene5391|gene27642|gene10001|gene22250|gene8604|gene24334|gene5962|gene3504|gene22491|gene22513|gene5096|gene16445|gene16447|gene22841|gene18267|gene18541|gene19665|gene27077|gene20297|gene10479|gene11830|gen…	295	http://amigo.geneontology.org/amigo/term/GO:0048523	yes
organic substance metabolic process	GO:0071704	2.96865e-09	1.51342e-06	--	9889	gene13206|gene18735|gene10419|gene9718|gene7573|gene16746|gene4549|gene16748|gene14918|gene2113|gene22027|gene8782|gene22025|gene16921|gene12565|gene14784|gene12403|gene19043|gene20822|gene17160|gene12568|gene23225|gene28600|gene12087|gene15371|gene12085|gene27651|gene8621|gene7923|gene17606|gene25300|gene4970|gene17603|gene1551|gene10063|gene3977|gene27896|gene26371|gene7370|gene11867|gene15271|…	1190	gene8179|gene14682|gene24539|gene14838|gene14831|gene25910|gene26329|gene17276|gene9718|gene16026|gene14994|gene4572|gene12793|gene6211|gene25688|gene25721|gene14931|gene23001|gene21465|gene25042|gene15271|gene24625|gene4493|gene24745|gene3135|gene16302|gene16303|gene17373|gene29007|gene3001|gene12141|gene23648|gene16452|gene22520|gene9152|gene23723|gene18127|gene20508|gene12237|gene17603|gene101…	536	gene17275|gene21194|gene331|gene17378|gene9331|gene6351|gene4772|gene24532|gene17421|gene21196|gene3181|gene11037|gene17540|gene6692|gene25723|gene14273|gene25684|gene18773|gene3548|gene21464|gene21467|gene21466|gene8378|gene211|gene25046|gene12733|gene4492|gene15371|gene28600|gene22803|gene6327|gene4703|gene25299|gene14844|gene14086|gene29001|gene5954|gene27322|gene9724|gene22486|gene13004|gene1…	654	http://amigo.geneontology.org/amigo/term/GO:0071704	yes
regulation of biosynthetic process	GO:0009889	4.52079e-09	2.16066e-06	--	4005	gene9718|gene7573|gene8621|gene4549|gene16748|gene8780|gene22027|gene8782|gene12564|gene12565|gene19043|gene17160|gene24476|gene7923|gene17606|gene4970|gene5390|gene17603|gene1551|gene10063|gene27896|gene7517|gene5157|gene24085|gene7379|gene154|gene11501|gene28284|gene16937|gene26309|gene15937|gene21892|gene3521|gene27485|gene21729|gene18952|gene21795|gene2879|gene22590|gene15180|gene6576|gene933…	532	gene11283|gene11280|gene14682|gene10476|gene11809|gene18186|gene14831|gene9692|gene20691|gene26329|gene17276|gene15937|gene9531|gene6583|gene5390|gene2852|gene13583|gene5494|gene13581|gene23001|gene12850|gene3625|gene18269|gene19761|gene2225|gene18263|gene14374|gene4142|gene5513|gene27905|gene26239|gene24625|gene9682|gene8314|gene18644|gene19143|gene9688|gene22005|gene3953|gene8386|gene7386|gene1…	227	gene511|gene18869|gene9331|gene15344|gene24825|gene9240|gene15402|gene22720|gene26752|gene13979|gene5157|gene9086|gene12281|gene21822|gene23597|gene7359|gene28136|gene18834|gene27485|gene27642|gene10001|gene4455|gene14273|gene760|gene8604|gene24334|gene17281|gene15951|gene22174|gene18773|gene22513|gene5096|gene8724|gene21293|gene13261|gene11881|gene1541|gene22841|gene25047|gene18273|gene19043|gen…	305	http://amigo.geneontology.org/amigo/term/GO:0009889	yes
cellular component organization	GO:0016043	5.16851e-09	2.19576e-06	GO:0044235|GO:0071842	4771	gene2057|gene26176|gene18734|gene8621|gene4549|gene9715|gene15839|gene7473|gene8782|gene18631|gene12562|gene12403|gene20822|gene25975|gene12087|gene15371|gene15783|gene4874|gene26445|gene17606|gene25300|gene4970|gene17603|gene5019|gene1003|gene27896|gene8394|gene11867|gene28324|gene28323|gene7379|gene154|gene157|gene10668|gene26178|gene27254|gene15724|gene16249|gene22293|gene21892|gene3521|gene21…	620	gene8179|gene11280|gene14682|gene3183|gene2281|gene18186|gene25442|gene6108|gene2057|gene28117|gene21820|gene12146|gene5874|gene14994|gene6583|gene7111|gene20423|gene24575|gene25688|gene2852|gene19685|gene28735|gene7028|gene24239|gene3625|gene11709|gene2225|gene9430|gene28893|gene14374|gene24675|gene18474|gene14448|gene14935|gene24916|gene24625|gene9682|gene18263|gene27526|gene17494|gene26233|gen…	285	gene7615|gene7614|gene3643|gene16015|gene8005|gene8843|gene5564|gene15839|gene27311|gene8175|gene24531|gene11601|gene26752|gene3216|gene5019|gene22439|gene17427|gene11700|gene14828|gene16079|gene21293|gene24426|gene10001|gene26445|gene26361|gene20618|gene17281|gene25684|gene24331|gene4387|gene21349|gene16447|gene8378|gene16448|gene6615|gene19665|gene6782|gene11597|gene9018|gene1160|gene14920|gene…	335	http://amigo.geneontology.org/amigo/term/GO:0016043	yes
regulation of primary metabolic process	GO:0080090	4.99521e-09	2.19576e-06	--	5498	gene26176|gene18734|gene9718|gene7573|gene8621|gene4549|gene16748|gene22725|gene26178|gene22027|gene8782|gene12564|gene12565|gene19043|gene17160|gene28600|gene24476|gene15180|gene7923|gene17606|gene20914|gene24574|gene4970|gene5390|gene17603|gene1551|gene10063|gene8396|gene27896|gene8394|gene15271|gene5157|gene15273|gene24085|gene7379|gene154|gene11501|gene8780|gene15482|gene16937|gene26309|gene2…	703	gene11283|gene11280|gene17276|gene10476|gene11809|gene18186|gene14831|gene9692|gene12141|gene26329|gene14682|gene10886|gene22847|gene9531|gene6583|gene4572|gene16967|gene14994|gene5390|gene6211|gene25688|gene2852|gene13583|gene5494|gene13581|gene19591|gene10129|gene23001|gene24239|gene12024|gene3625|gene18269|gene11172|gene19761|gene2225|gene18263|gene14374|gene4142|gene5513|gene27905|gene15273|g…	307	gene21194|gene9331|gene26752|gene11037|gene14273|gene18773|gene18734|gene8378|gene25047|gene19282|gene28600|gene22803|gene14840|gene14844|gene14086|gene29001|gene13756|gene27322|gene9724|gene22486|gene17018|gene3434|gene18272|gene18273|gene25591|gene25590|gene18952|gene8707|gene14754|gene8702|gene17606|gene23910|gene24929|gene24316|gene21608|gene511|gene15021|gene16769|gene13401|gene15651|gene262…	396	http://amigo.geneontology.org/amigo/term/GO:0080090	yes
regulation of signaling	GO:0023051	6.80782e-09	2.73997e-06	--	2827	gene26176|gene22027|gene18631|gene12565|gene12403|gene24476|gene27651|gene25303|gene24574|gene4970|gene7928|gene8396|gene27896|gene26371|gene11867|gene15271|gene24085|gene3872|gene154|gene28037|gene15946|gene18952|gene8766|gene22591|gene6576|gene14453|gene2872|gene11597|gene2235|gene17113|gene20210|gene5537|gene19860|gene15651|gene24625|gene18190|gene22897|gene15996|gene23625|gene204|gene10527|ge…	392	gene25520|gene14682|gene10476|gene8840|gene2281|gene11809|gene7910|gene14831|gene22796|gene10886|gene12146|gene5874|gene14994|gene11172|gene6691|gene13581|gene13819|gene25600|gene4142|gene24675|gene17091|gene25583|gene15271|gene24625|gene9682|gene6112|gene27526|gene26233|gene25982|gene10698|gene9124|gene50|gene3135|gene17373|gene24417|gene643|gene19169|gene16452|gene22483|gene14453|gene22563|gene…	178	gene11282|gene19297|gene17378|gene2525|gene7957|gene8172|gene11048|gene1967|gene22152|gene11366|gene17213|gene15021|gene3218|gene22255|gene6512|gene14086|gene8604|gene24334|gene5962|gene16445|gene16447|gene12717|gene19826|gene19629|gene9684|gene20297|gene22365|gene7333|gene2731|gene14151|gene2044|gene2235|gene1324|gene14840|gene27651|gene7039|gene11786|gene16982|gene4815|gene14393|gene18071|gene2…	214	http://amigo.geneontology.org/amigo/term/GO:0023051	yes
cellular component organization or biogenesis	GO:0071840	8.33999e-09	3.18879e-06	GO:0071841	4890	gene2057|gene26176|gene18734|gene8621|gene4549|gene9715|gene15839|gene7473|gene8782|gene18631|gene12562|gene12403|gene20822|gene25975|gene12087|gene15371|gene15783|gene4874|gene26445|gene17606|gene25300|gene4970|gene17603|gene5019|gene1003|gene27896|gene8394|gene11867|gene28324|gene28323|gene7379|gene154|gene157|gene10668|gene26178|gene27254|gene15724|gene16249|gene22293|gene21892|gene3521|gene21…	632	gene8179|gene11280|gene14682|gene17234|gene3183|gene2281|gene18186|gene25442|gene6108|gene2057|gene28117|gene7354|gene21820|gene12146|gene5874|gene14994|gene6583|gene7111|gene20423|gene12793|gene24575|gene25688|gene2852|gene19685|gene28735|gene7028|gene24239|gene3625|gene2225|gene9430|gene28893|gene14374|gene24675|gene18474|gene14448|gene14935|gene24778|gene24916|gene24625|gene9682|gene18263|gene…	290	gene7615|gene7614|gene16015|gene15839|gene8175|gene24531|gene26752|gene3216|gene17427|gene25684|gene25686|gene4387|gene21349|gene8378|gene25047|gene28606|gene148|gene15371|gene22803|gene14840|gene22965|gene14598|gene14844|gene29001|gene18173|gene4798|gene22486|gene17018|gene19671|gene18272|gene18952|gene17241|gene17606|gene24929|gene7274|gene10668|gene9182|gene5179|gene17803|gene27108|gene511|gen…	342	http://amigo.geneontology.org/amigo/term/GO:0071840	yes
primary metabolic process	GO:0044238	1.00752e-08	3.66882e-06	--	9416	gene13206|gene18735|gene9718|gene7573|gene16746|gene4549|gene16748|gene14918|gene2113|gene22027|gene8782|gene22025|gene16921|gene12565|gene14784|gene12403|gene19043|gene20822|gene17160|gene12568|gene11714|gene28600|gene12087|gene15371|gene12085|gene27651|gene8621|gene7923|gene17606|gene24574|gene4970|gene17603|gene1551|gene10063|gene3977|gene27896|gene26371|gene11867|gene15271|gene5157|gene10923|…	1134	gene8179|gene14682|gene24539|gene14838|gene14831|gene25910|gene26329|gene17276|gene9718|gene16026|gene12793|gene6211|gene25688|gene25721|gene14931|gene23001|gene21465|gene25042|gene15271|gene24625|gene4493|gene24745|gene3135|gene16302|gene16303|gene17373|gene29007|gene3001|gene12141|gene23648|gene16452|gene27596|gene9152|gene23723|gene18127|gene20508|gene23699|gene17603|gene10198|gene5073|gene280…	513	gene17275|gene21194|gene331|gene17378|gene9331|gene4772|gene24532|gene17421|gene21196|gene3181|gene11037|gene17540|gene6692|gene25723|gene14273|gene25684|gene18773|gene3548|gene21464|gene21467|gene21466|gene211|gene12733|gene4492|gene15371|gene28600|gene22803|gene6327|gene4703|gene25299|gene14844|gene14086|gene29001|gene27322|gene9724|gene22486|gene13004|gene15476|gene3434|gene18272|gene18273|gen…	621	http://amigo.geneontology.org/amigo/term/GO:0044238	yes
regulation of cell communication	GO:0010646	1.2233e-08	4.25209e-06	--	2799	gene26176|gene22027|gene18631|gene12565|gene12403|gene24476|gene27651|gene25303|gene24574|gene4970|gene7928|gene8396|gene27896|gene26371|gene11867|gene15271|gene24085|gene3872|gene154|gene28037|gene15946|gene18952|gene8766|gene22591|gene6576|gene14453|gene2872|gene2235|gene17113|gene20210|gene5537|gene19860|gene15651|gene24625|gene18190|gene22897|gene15996|gene23625|gene204|gene10527|gene22486|ge…	387	gene25520|gene14682|gene10476|gene8840|gene2281|gene11809|gene13787|gene14831|gene22796|gene10886|gene12146|gene5874|gene14994|gene11172|gene6691|gene13581|gene13819|gene25600|gene4142|gene24675|gene17091|gene25583|gene15271|gene24625|gene9682|gene6112|gene27526|gene26233|gene25982|gene10698|gene9124|gene50|gene3135|gene17373|gene24417|gene643|gene19169|gene16452|gene22483|gene14453|gene22563|gen…	177	gene11282|gene19297|gene17378|gene2525|gene7957|gene8172|gene11048|gene1967|gene22152|gene11366|gene17213|gene15021|gene3218|gene22255|gene6512|gene14086|gene8604|gene24334|gene5962|gene16445|gene16447|gene19826|gene19665|gene9684|gene20297|gene22365|gene7333|gene2731|gene2044|gene2235|gene1324|gene14840|gene27651|gene7039|gene11786|gene16982|gene4815|gene14393|gene18071|gene22486|gene25504|gene1…	210	http://amigo.geneontology.org/amigo/term/GO:0010646	yes
regulation of macromolecule metabolic process	GO:0060255	1.33382e-08	4.43465e-06	--	5635	gene26176|gene18734|gene9718|gene7573|gene8621|gene16748|gene22725|gene26178|gene22027|gene8782|gene12564|gene12565|gene28600|gene17160|gene24476|gene15180|gene7923|gene17606|gene20914|gene24574|gene4970|gene5390|gene17603|gene1551|gene10063|gene8396|gene27896|gene8394|gene15271|gene5157|gene15273|gene24085|gene7379|gene154|gene11501|gene8780|gene15482|gene16937|gene26309|gene15937|gene20954|gene…	715	gene11283|gene11280|gene17276|gene10476|gene11809|gene18186|gene14831|gene9692|gene12141|gene26329|gene14682|gene10886|gene15937|gene9531|gene6583|gene4572|gene16967|gene14994|gene5390|gene6211|gene25688|gene2852|gene13583|gene5494|gene13581|gene11177|gene10129|gene23001|gene24239|gene3625|gene18269|gene11172|gene19761|gene2225|gene18263|gene14374|gene4142|gene5513|gene27905|gene24698|gene15273|g…	317	gene21194|gene9331|gene26752|gene11037|gene23880|gene14273|gene18773|gene18734|gene8378|gene25047|gene19282|gene28600|gene22803|gene14840|gene14844|gene14086|gene29001|gene13756|gene27322|gene9724|gene22486|gene17018|gene3434|gene18272|gene18273|gene25591|gene18952|gene8707|gene14754|gene8702|gene17606|gene23910|gene24929|gene24316|gene21608|gene511|gene15021|gene13401|gene15651|gene26216|gene238…	398	http://amigo.geneontology.org/amigo/term/GO:0060255	yes
regulation of nitrogen compound metabolic process	GO:0051171	1.43087e-08	4.5591e-06	--	5381	gene26176|gene18734|gene9718|gene7573|gene8621|gene4549|gene16748|gene22725|gene26178|gene22027|gene8782|gene12564|gene12565|gene28600|gene17160|gene24476|gene7923|gene17606|gene20914|gene24574|gene4970|gene5390|gene17603|gene1551|gene10063|gene8396|gene27896|gene8394|gene15271|gene5157|gene15273|gene24085|gene7379|gene154|gene11501|gene8780|gene15482|gene16937|gene26309|gene21892|gene3521|gene27…	686	gene11283|gene11280|gene17276|gene10476|gene1369|gene11809|gene18186|gene14831|gene9692|gene12141|gene26329|gene14682|gene10886|gene22847|gene9531|gene6583|gene4572|gene16967|gene14994|gene5390|gene6211|gene25688|gene2852|gene13583|gene5494|gene13581|gene19591|gene10129|gene23001|gene24239|gene12024|gene3625|gene18269|gene11172|gene19761|gene2225|gene18263|gene14374|gene4142|gene5513|gene27905|ge…	305	gene21194|gene9331|gene26752|gene11037|gene14273|gene18773|gene18734|gene8378|gene25047|gene19282|gene28600|gene22803|gene14840|gene14844|gene14086|gene29001|gene13756|gene27322|gene9724|gene22486|gene17018|gene3434|gene18272|gene18273|gene25591|gene18952|gene8707|gene14754|gene8702|gene17606|gene23910|gene24929|gene24316|gene21608|gene511|gene15021|gene13401|gene15651|gene26216|gene23827|gene220…	381	http://amigo.geneontology.org/amigo/term/GO:0051171	yes
regulation of organelle organization	GO:0033043	1.81969e-08	5.15376e-06	--	1294	gene26176|gene7573|gene14887|gene13472|gene7473|gene22027|gene8782|gene12994|gene14393|gene12403|gene24476|gene17817|gene5390|gene2840|gene5019|gene19840|gene8394|gene869|gene6447|gene18532|gene6676|gene2044|gene26788|gene10668|gene4943|gene17202|gene26178|gene15413|gene7401|gene27019|gene12317|gene13709|gene25469|gene11786|gene21081|gene22961|gene19138|gene7765|gene18489|gene6576|gene24503|gene1…	201	gene18186|gene25442|gene12317|gene14831|gene6583|gene5390|gene25688|gene2852|gene7028|gene9430|gene28893|gene22093|gene9328|gene6111|gene17498|gene5220|gene50|gene4943|gene5800|gene22961|gene11672|gene20602|gene14246|gene9253|gene24503|gene22483|gene22563|gene12237|gene9261|gene10198|gene13581|gene18209|gene8782|gene19138|gene15553|gene21683|gene21449|gene11055|gene15310|gene1395|gene6676|gene124…	89	gene21194|gene8005|gene12994|gene18874|gene14830|gene11601|gene26752|gene5019|gene23135|gene1682|gene22255|gene10004|gene18062|gene21466|gene8378|gene24294|gene8638|gene2044|gene22803|gene7435|gene14840|gene14598|gene17817|gene2840|gene11786|gene17000|gene18408|gene22566|gene17859|gene23880|gene15344|gene11029|gene4366|gene20407|gene10668|gene14956|gene9186|gene25142|gene3368|gene26611|gene7687|g…	112	http://amigo.geneontology.org/amigo/term/GO:0033043	yes
regulation of cellular biosynthetic process	GO:0031326	1.75561e-08	5.15376e-06	--	3965	gene9718|gene7573|gene8621|gene4549|gene16748|gene8780|gene22027|gene8782|gene12564|gene12565|gene19043|gene17160|gene24476|gene7923|gene17606|gene4970|gene5390|gene17603|gene1551|gene10063|gene27896|gene7517|gene5157|gene24085|gene7379|gene154|gene11501|gene28284|gene16937|gene26309|gene21892|gene3521|gene27485|gene21729|gene18952|gene21795|gene2879|gene22590|gene15180|gene6576|gene9331|gene6346…	523	gene11283|gene11280|gene14682|gene10476|gene11809|gene18186|gene14831|gene9692|gene20691|gene26329|gene17276|gene22847|gene9531|gene6583|gene5390|gene2852|gene13583|gene5494|gene13581|gene23001|gene12850|gene3625|gene18269|gene19761|gene2225|gene18263|gene14374|gene4142|gene5513|gene27905|gene26239|gene24625|gene9682|gene8314|gene18644|gene22005|gene3953|gene8386|gene7386|gene16302|gene23127|gene…	222	gene18869|gene9331|gene15344|gene24825|gene9240|gene15402|gene22720|gene26752|gene13979|gene5157|gene9086|gene12281|gene21822|gene23597|gene7359|gene28136|gene18834|gene27485|gene27642|gene10001|gene4455|gene14273|gene760|gene8604|gene24334|gene17281|gene15951|gene22174|gene18773|gene22513|gene5096|gene8724|gene21293|gene13261|gene11881|gene1541|gene22841|gene25047|gene18273|gene19043|gene10139|g…	301	http://amigo.geneontology.org/amigo/term/GO:0031326	yes
intracellular signal transduction	GO:0035556	1.81049e-08	5.15376e-06	GO:0007242|GO:0007243|GO:0023013|GO:0023034	1467	gene26176|gene5098|gene14887|gene29204|gene7473|gene22027|gene8782|gene14391|gene2019|gene9684|gene13670|gene14736|gene2525|gene10309|gene6351|gene541|gene7098|gene4595|gene9305|gene4970|gene4974|gene15675|gene18007|gene15271|gene1324|gene26675|gene7379|gene8766|gene26788|gene28033|gene27254|gene28037|gene27019|gene9389|gene6770|gene20389|gene13709|gene14388|gene10466|gene16478|gene1821|gene18952…	223	gene20965|gene22796|gene10886|gene5874|gene10003|gene15163|gene24338|gene23001|gene12024|gene25042|gene5098|gene17091|gene15271|gene24916|gene24625|gene9688|gene4943|gene5800|gene20925|gene26142|gene657|gene22563|gene8824|gene12237|gene22130|gene27455|gene8198|gene5079|gene29204|gene5073|gene28037|gene13581|gene1821|gene28033|gene18209|gene8782|gene6475|gene28341|gene15553|gene18947|gene27857|gen…	104	gene17275|gene2525|gene6351|gene20914|gene11366|gene3218|gene20618|gene6909|gene16086|gene25564|gene7473|gene16448|gene22552|gene9684|gene14086|gene25293|gene1324|gene14840|gene7333|gene11786|gene4815|gene23157|gene25693|gene18071|gene18278|gene541|gene18408|gene18272|gene18952|gene15344|gene13241|gene4595|gene3046|gene16478|gene692|gene6770|gene12722|gene7687|gene27217|gene15651|gene17241|gene15…	119	http://amigo.geneontology.org/amigo/term/GO:0035556	yes
phosphate-containing compound metabolic process	GO:0006796	1.89494e-08	5.17521e-06	--	1595	gene25462|gene15179|gene18631|gene29204|gene22027|gene8782|gene16095|gene14391|gene13670|gene21631|gene5905|gene2525|gene25309|gene7098|gene23929|gene9305|gene7928|gene11585|gene2198|gene15675|gene25079|gene5983|gene26371|gene18004|gene23597|gene15271|gene27086|gene26675|gene6674|gene26788|gene5736|gene27254|gene12916|gene28037|gene27019|gene20389|gene8711|gene243|gene23193|gene22025|gene10378|ge…	239	gene10378|gene10476|gene20965|gene14838|gene11809|gene10886|gene5874|gene10003|gene12916|gene25042|gene8083|gene16095|gene15271|gene24625|gene20292|gene9688|gene25016|gene5800|gene3001|gene25975|gene27086|gene10255|gene19169|gene26349|gene15994|gene12024|gene8198|gene29204|gene5073|gene28037|gene18209|gene8782|gene6476|gene7684|gene6475|gene22239|gene4163|gene2747|gene7928|gene24510|gene16008|gen…	93	gene17275|gene21194|gene17378|gene2525|gene2288|gene17421|gene21611|gene15935|gene10885|gene16419|gene20954|gene6512|gene20618|gene21464|gene25351|gene21466|gene13038|gene25458|gene22365|gene25989|gene6327|gene1324|gene4418|gene25299|gene14086|gene3006|gene16851|gene11786|gene8432|gene15179|gene18408|gene22566|gene25590|gene23929|gene15340|gene17257|gene8215|gene25693|gene4366|gene3046|gene3368|g…	146	http://amigo.geneontology.org/amigo/term/GO:0006796	yes
regulation of cellular macromolecule biosynthetic process	GO:2000112	2.13918e-08	5.45277e-06	--	3764	gene9718|gene7573|gene8621|gene16748|gene8780|gene22027|gene8782|gene12564|gene12565|gene17160|gene24476|gene7923|gene17606|gene4970|gene5390|gene17603|gene1551|gene10063|gene27896|gene7517|gene5157|gene24085|gene7379|gene154|gene11501|gene28284|gene16937|gene26309|gene21892|gene3521|gene27485|gene21729|gene18952|gene21795|gene2879|gene22590|gene15180|gene6576|gene9331|gene6346|gene14260|gene6476…	499	gene11283|gene11280|gene14682|gene10476|gene11809|gene18186|gene14831|gene9692|gene20691|gene26329|gene17276|gene22847|gene9531|gene6583|gene5390|gene2852|gene13583|gene5494|gene13581|gene23001|gene12850|gene3625|gene18269|gene19761|gene2225|gene18263|gene14374|gene4142|gene5513|gene27905|gene26239|gene24625|gene9682|gene8314|gene18644|gene22005|gene3953|gene8386|gene7386|gene16302|gene23127|gene…	217	gene9331|gene15344|gene24825|gene9240|gene15402|gene22720|gene26752|gene13979|gene5157|gene9086|gene12281|gene21822|gene14273|gene7359|gene28136|gene18834|gene27485|gene27642|gene10001|gene4455|gene760|gene24334|gene17281|gene18773|gene18273|gene8724|gene21293|gene8378|gene11881|gene1541|gene22841|gene25047|gene19665|gene6315|gene17094|gene28284|gene24316|gene19282|gene15984|gene14783|gene10905|g…	282	http://amigo.geneontology.org/amigo/term/GO:2000112	yes
regulation of macromolecule biosynthetic process	GO:0010556	2.11123e-08	5.45277e-06	--	3841	gene9718|gene7573|gene8621|gene16748|gene8780|gene22027|gene8782|gene12564|gene12565|gene17160|gene24476|gene7923|gene17606|gene4970|gene5390|gene17603|gene1551|gene10063|gene27896|gene7517|gene5157|gene24085|gene7379|gene154|gene11501|gene28284|gene16937|gene26309|gene15937|gene21892|gene3521|gene27485|gene21729|gene18952|gene21795|gene2879|gene22590|gene15180|gene6576|gene9331|gene6346|gene1426…	508	gene11283|gene11280|gene14682|gene10476|gene11809|gene18186|gene14831|gene9692|gene20691|gene26329|gene17276|gene15937|gene9531|gene6583|gene5390|gene2852|gene13583|gene5494|gene13581|gene23001|gene12850|gene3625|gene18269|gene19761|gene2225|gene18263|gene14374|gene4142|gene5513|gene27905|gene26239|gene24625|gene9682|gene8314|gene18644|gene19143|gene22005|gene3953|gene8386|gene7386|gene16302|gene…	221	gene9331|gene15344|gene24825|gene9240|gene15402|gene22720|gene26752|gene13979|gene5157|gene9086|gene12281|gene21822|gene14273|gene7359|gene28136|gene18834|gene27485|gene27642|gene10001|gene4455|gene760|gene24334|gene17281|gene15951|gene18773|gene18273|gene8724|gene21293|gene13261|gene11881|gene1541|gene22841|gene25047|gene19665|gene6315|gene17094|gene28284|gene24316|gene19282|gene15984|gene14783|…	287	http://amigo.geneontology.org/amigo/term/GO:0010556	yes
negative regulation of biological process	GO:0048519	3.11296e-08	7.67897e-06	GO:0043118	4528	gene2903|gene9718|gene7573|gene22027|gene12565|gene28600|gene23234|gene17160|gene11714|gene24476|gene17606|gene25303|gene24574|gene4970|gene5390|gene5391|gene8396|gene27896|gene8394|gene7370|gene15273|gene24085|gene7379|gene154|gene9149|gene22293|gene21892|gene15946|gene18952|gene21795|gene6576|gene14453|gene9331|gene22614|gene28136|gene14260|gene6476|gene17113|gene18983|gene5537|gene12210|gene66…	586	gene4279|gene17276|gene10476|gene1369|gene2281|gene11809|gene18186|gene14831|gene9692|gene20691|gene26329|gene22796|gene10886|gene12146|gene19979|gene14994|gene26322|gene4572|gene5390|gene8840|gene2852|gene11670|gene24338|gene19591|gene10129|gene13819|gene3625|gene18269|gene21440|gene19761|gene2225|gene28893|gene18473|gene17091|gene9328|gene24625|gene9682|gene6112|gene25982|gene2736|gene50|gene31…	261	gene14680|gene16792|gene8005|gene9331|gene6351|gene21194|gene6731|gene24825|gene9240|gene1967|gene22152|gene26752|gene23597|gene9086|gene9905|gene11366|gene14273|gene11435|gene15021|gene3305|gene5391|gene27642|gene10001|gene8975|gene22250|gene8604|gene11275|gene18062|gene3504|gene16086|gene22491|gene22513|gene2277|gene5096|gene16445|gene15344|gene16447|gene22426|gene22841|gene18267|gene18541|gene…	325	http://amigo.geneontology.org/amigo/term/GO:0048519	yes
macromolecule metabolic process	GO:0043170	3.31378e-08	7.91891e-06	GO:0043283	8030	gene13206|gene9718|gene7573|gene16746|gene16748|gene2113|gene22027|gene27485|gene15935|gene16921|gene12565|gene12403|gene28600|gene20822|gene17160|gene12568|gene23225|gene12087|gene15371|gene12085|gene25309|gene8621|gene7923|gene17606|gene25300|gene4970|gene17603|gene1551|gene10063|gene3977|gene27896|gene26371|gene7370|gene15271|gene14010|gene7379|gene154|gene11501|gene9149|gene28284|gene27254|ge…	978	gene8179|gene17276|gene24539|gene14931|gene14831|gene12141|gene26329|gene14682|gene22847|gene4572|gene12793|gene6211|gene25688|gene25721|gene23001|gene21465|gene14374|gene15271|gene24625|gene4493|gene3135|gene16302|gene16303|gene17373|gene29007|gene23648|gene16452|gene9152|gene23723|gene23699|gene17603|gene10198|gene5073|gene28037|gene27104|gene19811|gene2299|gene22040|gene16643|gene12480|gene667…	442	gene331|gene17378|gene9331|gene6351|gene4772|gene24532|gene17421|gene21196|gene11037|gene6692|gene25723|gene14273|gene25684|gene18773|gene3548|gene21467|gene21466|gene19282|gene15371|gene28600|gene22803|gene6329|gene14844|gene14086|gene29001|gene27322|gene9724|gene22486|gene13004|gene15476|gene3434|gene18272|gene18273|gene25591|gene25590|gene18952|gene17241|gene14754|gene8702|gene7604|gene17606|g…	536	http://amigo.geneontology.org/amigo/term/GO:0043170	yes
organelle organization	GO:0006996	3.48969e-08	8.08656e-06	GO:1902589	2052	gene2057|gene26176|gene18734|gene14920|gene17536|gene9715|gene15839|gene29204|gene8780|gene2281|gene25469|gene18631|gene23114|gene14393|gene14395|gene2910|gene12403|gene20822|gene9018|gene16468|gene15371|gene16677|gene26079|gene14448|gene26445|gene17606|gene24503|gene25300|gene2840|gene5019|gene1003|gene27896|gene5577|gene18007|gene3135|gene1324|gene18532|gene28323|gene27587|gene6676|gene19629|ge…	294	gene8179|gene14935|gene14682|gene2281|gene25442|gene2057|gene28117|gene21820|gene4935|gene2852|gene13581|gene9430|gene28893|gene14448|gene24916|gene24625|gene27526|gene17494|gene24742|gene50|gene4943|gene15901|gene3135|gene5800|gene22961|gene11672|gene6109|gene14847|gene25058|gene19169|gene14452|gene17014|gene2075|gene24800|gene24801|gene16468|gene16137|gene9261|gene11998|gene23114|gene29204|gene…	129	gene7615|gene7614|gene8843|gene5564|gene15839|gene25994|gene26752|gene1880|gene3216|gene5019|gene21822|gene21505|gene18374|gene20618|gene5962|gene2994|gene24331|gene2910|gene21349|gene16447|gene24126|gene9018|gene14920|gene15984|gene15371|gene7435|gene1324|gene17555|gene26445|gene22965|gene14598|gene24426|gene26109|gene29243|gene2840|gene4798|gene8432|gene23157|gene19671|gene17852|gene17859|gene1…	165	http://amigo.geneontology.org/amigo/term/GO:0006996	yes
nitrogen compound metabolic process	GO:0006807	4.54603e-08	1.02246e-05	--	8801	gene13206|gene10419|gene9718|gene7573|gene16746|gene16748|gene2113|gene22027|gene27485|gene22025|gene16921|gene12565|gene14784|gene12403|gene28600|gene20822|gene17160|gene12568|gene11714|gene12087|gene15371|gene12085|gene25309|gene8621|gene7923|gene17606|gene24574|gene4970|gene17603|gene1551|gene10063|gene3977|gene27896|gene26371|gene15271|gene14010|gene7379|gene154|gene11501|gene9149|gene15420|g…	1061	gene8179|gene17276|gene24539|gene14838|gene14831|gene25910|gene26329|gene14682|gene22847|gene12793|gene6211|gene25688|gene25721|gene14931|gene23001|gene21465|gene14374|gene15271|gene24625|gene24745|gene3135|gene16302|gene16303|gene17373|gene29007|gene3001|gene12141|gene23648|gene16452|gene27596|gene9152|gene23723|gene18127|gene23699|gene17603|gene10198|gene5073|gene28037|gene27104|gene16008|gene1…	487	gene331|gene17378|gene9331|gene4772|gene24532|gene17421|gene21196|gene23130|gene11037|gene6692|gene25723|gene14273|gene25684|gene18773|gene3548|gene21464|gene21467|gene21466|gene8378|gene211|gene25046|gene12733|gene19282|gene15371|gene28600|gene22803|gene6327|gene6329|gene14844|gene14086|gene29001|gene27322|gene9724|gene22486|gene13004|gene15476|gene3434|gene18272|gene18273|gene25591|gene25590|ge…	574	http://amigo.geneontology.org/amigo/term/GO:0006807	yes
establishment of protein localization	GO:0045184	5.55245e-08	1.21313e-05	--	1368	gene2057|gene26176|gene15783|gene11275|gene15839|gene3266|gene2281|gene25469|gene11172|gene14393|gene24401|gene2910|gene12274|gene9018|gene10714|gene11107|gene15371|gene21459|gene17817|gene14448|gene4874|gene24576|gene25300|gene6937|gene18538|gene27896|gene11867|gene18530|gene15273|gene18532|gene17889|gene26305|gene19623|gene28747|gene16079|gene20389|gene19137|gene8711|gene8782|gene14388|gene2467…	208	gene14935|gene2281|gene2723|gene25442|gene2057|gene28117|gene21820|gene7506|gene12256|gene11172|gene10714|gene25863|gene2858|gene14448|gene15273|gene5220|gene24919|gene50|gene4943|gene15901|gene11672|gene14938|gene20602|gene25697|gene24503|gene309|gene2172|gene18209|gene8782|gene1634|gene21683|gene14452|gene8288|gene17889|gene27425|gene26288|gene21052|gene3512|gene6937|gene9173|gene13300|gene2440…	90	gene5564|gene16015|gene13018|gene8843|gene15839|gene7957|gene8172|gene24531|gene14830|gene26680|gene1207|gene11275|gene16996|gene24331|gene2910|gene16448|gene9018|gene25293|gene15984|gene15371|gene22662|gene7435|gene20889|gene26445|gene29243|gene23157|gene9722|gene18071|gene14616|gene18273|gene17859|gene24345|gene4995|gene11029|gene11107|gene23059|gene9186|gene19137|gene21608|gene1141|gene27108|g…	118	http://amigo.geneontology.org/amigo/term/GO:0045184	yes
amide transport	GO:0042886	6.48124e-08	1.37672e-05	--	1347	gene2057|gene26176|gene15783|gene11275|gene15839|gene3266|gene2281|gene25469|gene11172|gene14393|gene24401|gene2910|gene12274|gene9018|gene10714|gene15371|gene21459|gene17817|gene14448|gene4874|gene24576|gene25300|gene6937|gene18538|gene11867|gene18530|gene15273|gene18532|gene17889|gene26305|gene19623|gene28747|gene16079|gene20389|gene19137|gene8711|gene23619|gene8782|gene14388|gene24672|gene2533…	205	gene14935|gene2281|gene2723|gene25442|gene2057|gene28117|gene21820|gene7506|gene12256|gene11172|gene10714|gene25863|gene2858|gene14448|gene15273|gene5220|gene24919|gene50|gene4943|gene15901|gene11672|gene14938|gene20602|gene25697|gene24503|gene309|gene17794|gene2172|gene18209|gene8782|gene1634|gene25336|gene21683|gene14452|gene8288|gene17889|gene27425|gene26288|gene21052|gene3512|gene6937|gene917…	89	gene5564|gene16015|gene13018|gene8843|gene15839|gene7957|gene8172|gene24531|gene14830|gene26680|gene11867|gene11275|gene16996|gene24331|gene2910|gene16448|gene9018|gene25293|gene15984|gene15371|gene22662|gene7435|gene20889|gene26445|gene29243|gene9722|gene18071|gene14616|gene18273|gene17859|gene24345|gene4995|gene11029|gene23059|gene9186|gene19137|gene21608|gene1141|gene27108|gene23619|gene24419|…	116	http://amigo.geneontology.org/amigo/term/GO:0042886	yes
regulation of plasma membrane bounded cell projection organization	GO:0120035	7.19093e-08	1.48619e-05	--	509	gene5098|gene10309|gene7473|gene22027|gene11172|gene14393|gene16677|gene9305|gene18532|gene6676|gene24775|gene9149|gene27019|gene22659|gene21081|gene7765|gene11113|gene24503|gene15344|gene21019|gene21466|gene15553|gene27098|gene27702|gene6475|gene7028|gene2295|gene16684|gene24625|gene8609|gene11091|gene10527|gene22439|gene20993|gene27062|gene11241|gene4880|gene10886|gene14476|gene25558|gene3028|g…	94	gene14736|gene9286|gene2281|gene16132|gene5079|gene10886|gene11241|gene5073|gene6709|gene11172|gene9969|gene7028|gene15553|gene6475|gene19169|gene27098|gene14130|gene21019|gene24775|gene19761|gene16677|gene9430|gene18263|gene21449|gene5098|gene12131|gene11055|gene10527|gene24625|gene9688|gene11091|gene6676|gene2295|gene10309|gene1181|gene11113|gene22961|gene16684|gene27596|gene12922|gene24503|gen…	43	gene21194|gene12898|gene15344|gene14393|gene24547|gene2567|gene18768|gene9186|gene4599|gene7708|gene4849|gene22965|gene24334|gene15238|gene19372|gene22439|gene22491|gene24293|gene21466|gene13525|gene24294|gene9149|gene24062|gene15122|gene6094|gene20993|gene8609|gene17241|gene21081|gene9305|gene4880|gene22027|gene23710|gene26318|gene27702|gene27019|gene3480|gene7765|gene7473|gene24444|gene11320|ge…	51	http://amigo.geneontology.org/amigo/term/GO:0120035	yes
phosphorus metabolic process	GO:0006793	8.19919e-08	1.64998e-05	--	1671	gene25462|gene4549|gene18631|gene14918|gene22027|gene8782|gene22025|gene14391|gene13670|gene19043|gene11179|gene5905|gene2525|gene25309|gene348|gene20389|gene23929|gene9305|gene15179|gene7928|gene11585|gene5874|gene15675|gene25079|gene5983|gene26371|gene18004|gene23597|gene15271|gene27086|gene26675|gene6674|gene29204|gene5736|gene27254|gene27062|gene28037|gene27019|gene20954|gene8711|gene243|gene…	245	gene10378|gene10476|gene20965|gene14838|gene11809|gene10886|gene5874|gene10003|gene12916|gene25042|gene8083|gene16095|gene15271|gene15460|gene20292|gene25982|gene25016|gene1288|gene5800|gene3001|gene25975|gene1597|gene27086|gene10255|gene19169|gene26349|gene15994|gene12024|gene8198|gene29204|gene5073|gene28037|gene18209|gene8782|gene6476|gene7684|gene6475|gene22239|gene4163|gene2747|gene7928|gene…	95	gene17275|gene2288|gene17378|gene2525|gene21194|gene17421|gene21611|gene15935|gene10885|gene16419|gene20954|gene6512|gene11179|gene21464|gene25351|gene21466|gene13038|gene19043|gene25458|gene22365|gene25989|gene4549|gene1324|gene4418|gene25299|gene19683|gene14086|gene3006|gene16851|gene11786|gene8432|gene15179|gene18408|gene22566|gene25590|gene23929|gene15340|gene17257|gene8215|gene25693|gene4366…	150	http://amigo.geneontology.org/amigo/term/GO:0006793	yes
positive regulation of cellular component organization	GO:0051130	9.10273e-08	1.74021e-05	--	1102	gene13206|gene26176|gene7573|gene29204|gene7473|gene28606|gene25469|gene11172|gene12403|gene13995|gene10309|gene24476|gene9305|gene2840|gene5019|gene27896|gene869|gene18532|gene6676|gene2044|gene14598|gene10668|gene15413|gene7401|gene27019|gene9389|gene13709|gene6111|gene19138|gene7910|gene18489|gene6576|gene24503|gene15344|gene21019|gene21466|gene15553|gene12717|gene27702|gene18408|gene7028|gene…	173	gene14919|gene7910|gene14736|gene20989|gene2281|gene13608|gene18186|gene25442|gene14831|gene5079|gene29204|gene11241|gene5073|gene6583|gene16051|gene16691|gene18489|gene7522|gene19152|gene9253|gene11172|gene22517|gene9969|gene24338|gene15553|gene2858|gene4682|gene19138|gene24476|gene14130|gene21019|gene13709|gene22879|gene12237|gene25469|gene19761|gene15413|gene18209|gene11055|gene10527|gene6111|…	73	gene12935|gene11601|gene5019|gene23135|gene1682|gene18373|gene10004|gene24334|gene24331|gene21466|gene15122|gene24294|gene8638|gene28606|gene2044|gene22803|gene7435|gene22965|gene14598|gene6615|gene29243|gene2840|gene17000|gene18408|gene14616|gene13009|gene17859|gene23880|gene15344|gene4366|gene20407|gene10668|gene9305|gene14956|gene3368|gene18513|gene4849|gene7687|gene22439|gene17241|gene15354|g…	100	http://amigo.geneontology.org/amigo/term/GO:0051130	yes
regulation of cellular component biogenesis	GO:0044087	8.95247e-08	1.74021e-05	--	849	gene13206|gene7473|gene16144|gene8782|gene11172|gene14393|gene12274|gene5905|gene13995|gene17817|gene2840|gene869|gene18532|gene6676|gene26788|gene10668|gene12024|gene9389|gene12317|gene13709|gene25469|gene21081|gene19138|gene7910|gene7765|gene6576|gene24503|gene15344|gene11113|gene21466|gene15553|gene12717|gene25966|gene27702|gene7028|gene5537|gene16684|gene10004|gene24625|gene5065|gene24334|gen…	140	gene22293|gene7910|gene24800|gene2281|gene12024|gene27455|gene11994|gene12317|gene16132|gene5079|gene20688|gene5139|gene5073|gene16051|gene19152|gene16144|gene11172|gene22517|gene8782|gene24338|gene7028|gene28893|gene2858|gene4682|gene19138|gene27098|gene15553|gene13709|gene21683|gene9430|gene25469|gene19171|gene21449|gene11055|gene10527|gene24625|gene25688|gene8222|gene15310|gene2852|gene6676|ge…	63	gene21194|gene12898|gene8005|gene13206|gene15344|gene13261|gene11029|gene14393|gene24547|gene11601|gene4366|gene2567|gene12281|gene10668|gene18768|gene27217|gene9186|gene11248|gene25142|gene18373|gene12274|gene10004|gene4849|gene26788|gene24334|gene7708|gene12935|gene25921|gene22439|gene13995|gene11381|gene21466|gene4837|gene15984|gene24062|gene18532|gene3640|gene17241|gene21081|gene8638|gene1523…	77	http://amigo.geneontology.org/amigo/term/GO:0044087	yes
regulation of cell projection organization	GO:0031344	1.15381e-07	2.152e-05	--	514	gene5098|gene10309|gene7473|gene22027|gene11172|gene14393|gene16677|gene9305|gene18532|gene6676|gene24775|gene9149|gene27019|gene22659|gene21081|gene7765|gene11113|gene24503|gene15344|gene21019|gene21466|gene15553|gene27098|gene27702|gene6475|gene7028|gene2295|gene16684|gene24625|gene8609|gene11091|gene10527|gene22439|gene20993|gene27062|gene11241|gene4880|gene10886|gene14476|gene25558|gene3028|g…	94	gene14736|gene9286|gene2281|gene16132|gene5079|gene10886|gene11241|gene5073|gene6709|gene11172|gene9969|gene7028|gene15553|gene6475|gene19169|gene27098|gene14130|gene21019|gene24775|gene19761|gene16677|gene9430|gene18263|gene21449|gene5098|gene12131|gene11055|gene10527|gene24625|gene9688|gene11091|gene6676|gene2295|gene10309|gene1181|gene11113|gene22961|gene16684|gene27596|gene12922|gene24503|gen…	43	gene21194|gene12898|gene15344|gene14393|gene24547|gene2567|gene18768|gene9186|gene4599|gene7708|gene4849|gene22965|gene24334|gene15238|gene19372|gene22439|gene22491|gene24293|gene21466|gene13525|gene24294|gene9149|gene24062|gene15122|gene6094|gene20993|gene8609|gene17241|gene21081|gene9305|gene4880|gene22027|gene23710|gene26318|gene27702|gene27019|gene3480|gene7765|gene7473|gene24444|gene11320|ge…	51	http://amigo.geneontology.org/amigo/term/GO:0031344	yes
protein transport	GO:0015031	1.30637e-07	2.37852e-05	GO:0015831	1304	gene2057|gene26176|gene15783|gene11275|gene15839|gene3266|gene2281|gene25469|gene11172|gene14393|gene24401|gene2910|gene12274|gene9018|gene10714|gene15371|gene21459|gene17817|gene14448|gene4874|gene24576|gene25300|gene6937|gene18538|gene11867|gene18530|gene15273|gene18532|gene17889|gene26305|gene19623|gene28747|gene16079|gene20389|gene19137|gene8711|gene8782|gene14388|gene24672|gene14413|gene7910…	198	gene14935|gene2281|gene2723|gene25442|gene2057|gene28117|gene21820|gene7506|gene12256|gene11172|gene10714|gene25863|gene2858|gene14448|gene15273|gene5220|gene24919|gene50|gene4943|gene15901|gene11672|gene14938|gene20602|gene25697|gene24503|gene309|gene2172|gene18209|gene8782|gene1634|gene21683|gene14452|gene8288|gene17889|gene27425|gene26288|gene21052|gene3512|gene6937|gene9173|gene13300|gene2440…	87	gene5564|gene16015|gene13018|gene8843|gene15839|gene7957|gene8172|gene24531|gene14830|gene26680|gene1207|gene11275|gene16996|gene24331|gene2910|gene16448|gene9018|gene25293|gene15984|gene15371|gene22662|gene7435|gene20889|gene26445|gene29243|gene9722|gene18071|gene14616|gene18273|gene17859|gene24345|gene4995|gene11029|gene23059|gene9186|gene19137|gene21608|gene1141|gene27108|gene11867|gene24419|g…	111	http://amigo.geneontology.org/amigo/term/GO:0015031	yes
peptide transport	GO:0015833	1.39544e-07	2.48162e-05	--	1321	gene2057|gene26176|gene15783|gene11275|gene15839|gene3266|gene2281|gene25469|gene11172|gene14393|gene2723|gene2910|gene12274|gene9018|gene10714|gene15371|gene21459|gene17817|gene14448|gene4874|gene24576|gene25300|gene6937|gene18538|gene11867|gene18530|gene15273|gene18532|gene17889|gene26305|gene19623|gene28747|gene16079|gene20389|gene19137|gene8711|gene23619|gene8782|gene14388|gene24672|gene14413…	200	gene14935|gene2281|gene2723|gene25442|gene2057|gene28117|gene21820|gene7506|gene12256|gene11172|gene10714|gene25863|gene2858|gene14448|gene15273|gene5220|gene24919|gene50|gene4943|gene15901|gene11672|gene14938|gene20602|gene25697|gene24503|gene309|gene2172|gene18209|gene8782|gene1634|gene21683|gene14452|gene8288|gene17889|gene27425|gene26288|gene21052|gene3512|gene6937|gene9173|gene13300|gene2791…	87	gene5564|gene16015|gene13018|gene8843|gene15839|gene7957|gene8172|gene24531|gene14830|gene26680|gene11867|gene11275|gene16996|gene24331|gene2910|gene16448|gene9018|gene25293|gene15984|gene15371|gene22662|gene7435|gene20889|gene26445|gene29243|gene9722|gene18071|gene14616|gene18273|gene17859|gene24345|gene4995|gene11029|gene23059|gene9186|gene19137|gene21608|gene1141|gene27108|gene23619|gene24419|…	113	http://amigo.geneontology.org/amigo/term/GO:0015833	yes
Golgi vesicle transport	GO:0048193	1.8758e-07	3.26005e-05	--	259	gene2057|gene5198|gene21820|gene15783|gene17427|gene3266|gene11055|gene11091|gene24401|gene204|gene9752|gene22179|gene19149|gene25309|gene17620|gene14448|gene10849|gene25300|gene8753|gene11029|gene26298|gene11867|gene21683|gene14938|gene25442|gene8222|gene15901|gene6099|gene5346|gene14495|gene8386|gene6301|gene13048|gene13049|gene17130|gene24419|gene2677|gene5139|gene1512|gene1160|gene14413|gene1…	56	gene25083|gene25442|gene2057|gene21820|gene20688|gene5139|gene26240|gene7506|gene11091|gene3266|gene5198|gene21683|gene10849|gene14448|gene11055|gene8222|gene15783|gene8288|gene8386|gene14495|gene24401|gene14938|gene25697|gene13049|gene15901|gene25300|gene17130	27	gene5564|gene7957|gene11029|gene17427|gene1512|gene19137|gene26298|gene17620|gene11867|gene24419|gene15556|gene16447|gene9752|gene1160|gene22179|gene8753|gene2677|gene25534|gene14823|gene14413|gene5346|gene2029|gene6301|gene6099|gene21511|gene204|gene19149|gene25309|gene13048	29	http://amigo.geneontology.org/amigo/term/GO:0048193	yes
positive regulation of cellular process	GO:0048522	2.00531e-07	3.40768e-05	GO:0051242	4718	gene26176|gene7573|gene8621|gene4549|gene22725|gene7473|gene22027|gene8782|gene18631|gene12564|gene12565|gene24407|gene12403|gene6604|gene17160|gene12087|gene24476|gene17606|gene4595|gene24574|gene4970|gene5390|gene5019|gene1551|gene8396|gene27896|gene26371|gene15271|gene5157|gene15273|gene24085|gene7379|gene154|gene11501|gene10668|gene8780|gene28037|gene22293|gene15937|gene21892|gene3521|gene260…	601	gene25520|gene8179|gene17276|gene10476|gene1369|gene6667|gene11809|gene18186|gene25442|gene14831|gene9692|gene22961|gene26329|gene22796|gene12146|gene15937|gene14994|gene6583|gene23143|gene4572|gene5390|gene25688|gene2852|gene11670|gene13583|gene5494|gene24338|gene11177|gene2858|gene12850|gene12024|gene2281|gene19761|gene2225|gene9430|gene18263|gene4142|gene22868|gene27905|gene22093|gene24698|gen…	264	gene17275|gene2290|gene19297|gene9331|gene12935|gene15344|gene4459|gene9240|gene8766|gene11601|gene26752|gene20272|gene5157|gene5019|gene21822|gene14273|gene28753|gene23135|gene23168|gene1682|gene18373|gene6512|gene10004|gene8604|gene11275|gene17281|gene3504|gene18773|gene24331|gene22491|gene12722|gene5096|gene16445|gene7473|gene13261|gene22635|gene6615|gene19665|gene24868|gene18273|gene3937|gene…	337	http://amigo.geneontology.org/amigo/term/GO:0048522	yes
cellular localization	GO:0051641	2.29825e-07	3.82058e-05	GO:1902580	1765	gene2057|gene26176|gene15783|gene11275|gene23168|gene3266|gene3347|gene25469|gene14393|gene24401|gene12274|gene9018|gene10714|gene15371|gene25309|gene17817|gene14448|gene4874|gene22517|gene25300|gene6937|gene18538|gene27896|gene12480|gene28120|gene11867|gene18530|gene17202|gene28747|gene16079|gene20389|gene16473|gene10688|gene24672|gene24542|gene15238|gene18489|gene20149|gene11112|gene14860|gene1…	254	gene14935|gene2281|gene18186|gene25442|gene2057|gene28117|gene21820|gene12256|gene2852|gene10714|gene25863|gene3625|gene9430|gene14448|gene17498|gene9682|gene26233|gene9688|gene26338|gene5807|gene4943|gene8386|gene11672|gene14938|gene20602|gene24425|gene25697|gene24503|gene14452|gene17014|gene10886|gene27692|gene27455|gene2172|gene16132|gene10459|gene3574|gene16033|gene18209|gene1634|gene21683|ge…	113	gene5564|gene16015|gene13018|gene8843|gene8172|gene25994|gene14830|gene26752|gene3216|gene26680|gene7226|gene1207|gene11275|gene24331|gene17620|gene16447|gene6782|gene9018|gene19596|gene11832|gene15984|gene15371|gene24531|gene22662|gene3347|gene20889|gene26445|gene17419|gene23157|gene19671|gene17859|gene24345|gene4995|gene15344|gene11029|gene23059|gene9186|gene3368|gene21608|gene1141|gene27108|ge…	141	http://amigo.geneontology.org/amigo/term/GO:0051641	yes
regulation of transcription, DNA-templated	GO:0006355	2.77829e-07	4.52033e-05	GO:0032583|GO:0045449|GO:0061019	3347	gene9718|gene7573|gene8621|gene16748|gene28284|gene8782|gene12564|gene12565|gene24476|gene7923|gene17606|gene4970|gene5390|gene17603|gene1551|gene10063|gene27896|gene7517|gene5157|gene24085|gene7379|gene154|gene11501|gene16937|gene26309|gene21892|gene3521|gene27485|gene21729|gene18952|gene2878|gene2879|gene22590|gene15180|gene6576|gene9331|gene6346|gene6476|gene18298|gene17234|gene4658|gene24625|…	442	gene11280|gene14682|gene10476|gene11809|gene18186|gene14831|gene20691|gene26329|gene17276|gene22847|gene9531|gene26322|gene5390|gene2852|gene13583|gene5494|gene23001|gene12850|gene3625|gene18269|gene18263|gene14374|gene4142|gene5513|gene27905|gene26239|gene24625|gene18644|gene2736|gene3953|gene8386|gene16302|gene23127|gene20924|gene18365|gene29007|gene16980|gene29248|gene23648|gene5180|gene16452|…	189	gene9331|gene24825|gene9240|gene8766|gene5157|gene9086|gene12281|gene21822|gene14273|gene7359|gene28136|gene18834|gene27485|gene27642|gene10001|gene4455|gene760|gene24334|gene17281|gene16086|gene18273|gene8724|gene21293|gene8378|gene11881|gene1541|gene22841|gene18267|gene19665|gene10139|gene6315|gene17094|gene28284|gene24316|gene19282|gene15984|gene14783|gene13401|gene22803|gene26261|gene67|gene3…	253	http://amigo.geneontology.org/amigo/term/GO:0006355	yes
regulation of nucleic acid-templated transcription	GO:1903506	2.97849e-07	4.74511e-05	--	3349	gene9718|gene7573|gene8621|gene16748|gene28284|gene8782|gene12564|gene12565|gene24476|gene7923|gene17606|gene4970|gene5390|gene17603|gene1551|gene10063|gene27896|gene7517|gene5157|gene24085|gene7379|gene154|gene11501|gene16937|gene26309|gene21892|gene3521|gene27485|gene21729|gene18952|gene2878|gene2879|gene22590|gene15180|gene6576|gene9331|gene6346|gene6476|gene18298|gene17234|gene4658|gene24625|…	442	gene11280|gene14682|gene10476|gene11809|gene18186|gene14831|gene20691|gene26329|gene17276|gene22847|gene9531|gene26322|gene5390|gene2852|gene13583|gene5494|gene23001|gene12850|gene3625|gene18269|gene18263|gene14374|gene4142|gene5513|gene27905|gene26239|gene24625|gene18644|gene2736|gene3953|gene8386|gene16302|gene23127|gene20924|gene18365|gene29007|gene16980|gene29248|gene23648|gene5180|gene16452|…	189	gene9331|gene24825|gene9240|gene8766|gene5157|gene9086|gene12281|gene21822|gene14273|gene7359|gene28136|gene18834|gene27485|gene27642|gene10001|gene4455|gene760|gene24334|gene17281|gene16086|gene18273|gene8724|gene21293|gene8378|gene11881|gene1541|gene22841|gene18267|gene19665|gene10139|gene6315|gene17094|gene28284|gene24316|gene19282|gene15984|gene14783|gene13401|gene22803|gene26261|gene67|gene3…	253	http://amigo.geneontology.org/amigo/term/GO:1903506	yes
regulation of RNA biosynthetic process	GO:2001141	4.35168e-07	6.79128e-05	--	3360	gene9718|gene7573|gene8621|gene16748|gene28284|gene8782|gene12564|gene12565|gene24476|gene7923|gene17606|gene4970|gene5390|gene17603|gene1551|gene10063|gene27896|gene7517|gene5157|gene24085|gene7379|gene154|gene11501|gene16937|gene26309|gene21892|gene3521|gene27485|gene21729|gene18952|gene2878|gene2879|gene22590|gene15180|gene6576|gene9331|gene6346|gene6476|gene18298|gene17234|gene4658|gene24625|…	442	gene11280|gene14682|gene10476|gene11809|gene18186|gene14831|gene20691|gene26329|gene17276|gene22847|gene9531|gene26322|gene5390|gene2852|gene13583|gene5494|gene23001|gene12850|gene3625|gene18269|gene18263|gene14374|gene4142|gene5513|gene27905|gene26239|gene24625|gene18644|gene2736|gene3953|gene8386|gene16302|gene23127|gene20924|gene18365|gene29007|gene16980|gene29248|gene23648|gene5180|gene16452|…	189	gene9331|gene24825|gene9240|gene8766|gene5157|gene9086|gene12281|gene21822|gene14273|gene7359|gene28136|gene18834|gene27485|gene27642|gene10001|gene4455|gene760|gene24334|gene17281|gene16086|gene18273|gene8724|gene21293|gene8378|gene11881|gene1541|gene22841|gene18267|gene19665|gene10139|gene6315|gene17094|gene28284|gene24316|gene19282|gene15984|gene14783|gene13401|gene22803|gene26261|gene67|gene3…	253	http://amigo.geneontology.org/amigo/term/GO:2001141	yes
regulation of molecular function	GO:0065009	4.79724e-07	7.33691e-05	--	2094	gene3345|gene3347|gene11320|gene24815|gene24814|gene8621|gene11275|gene27857|gene22027|gene8782|gene12565|gene18734|gene21354|gene4142|gene8314|gene5905|gene21160|gene24476|gene27651|gene17606|gene20914|gene4970|gene26548|gene6937|gene23747|gene8396|gene27896|gene8394|gene2243|gene23597|gene11867|gene1324|gene6447|gene24085|gene6709|gene8108|gene2044|gene26788|gene4982|gene1395|gene16525|gene2843…	292	gene1369|gene2281|gene10886|gene14994|gene6583|gene4572|gene13583|gene13581|gene24239|gene12024|gene18473|gene4142|gene27905|gene26239|gene9328|gene24625|gene6112|gene27526|gene5220|gene9688|gene22005|gene17305|gene3135|gene5800|gene16302|gene23643|gene24425|gene7037|gene19169|gene22483|gene302|gene22563|gene14051|gene11994|gene24800|gene24801|gene27692|gene27455|gene14940|gene16132|gene5079|gene…	138	gene16792|gene11048|gene12898|gene26752|gene12140|gene8604|gene11275|gene24865|gene8378|gene19665|gene2731|gene15984|gene5537|gene2044|gene2235|gene3347|gene3345|gene1324|gene26447|gene6615|gene27651|gene7039|gene16855|gene4798|gene16982|gene25693|gene22486|gene18408|gene17859|gene23880|gene23842|gene15341|gene15340|gene15344|gene11029|gene17606|gene13983|gene4595|gene19433|gene692|gene9186|gene1…	154	http://amigo.geneontology.org/amigo/term/GO:0065009	yes
regulation of response to stimulus	GO:0048583	6.95182e-07	0.000104236	--	3460	gene26176|gene16748|gene22027|gene8782|gene18631|gene12565|gene12403|gene24476|gene27651|gene25303|gene24574|gene4970|gene7928|gene8396|gene27896|gene26371|gene11867|gene15271|gene24085|gene3872|gene154|gene28037|gene20389|gene15946|gene18952|gene8766|gene22591|gene6576|gene14453|gene2872|gene2235|gene17113|gene18983|gene5537|gene12210|gene24625|gene18190|gene17639|gene23625|gene204|gene10527|gen…	452	gene25520|gene14682|gene10476|gene1369|gene2281|gene11809|gene13787|gene17373|gene22796|gene10886|gene12146|gene5874|gene8840|gene11172|gene6691|gene13583|gene5494|gene13581|gene2858|gene13819|gene25600|gene18263|gene4142|gene24675|gene17091|gene25583|gene15271|gene24625|gene9682|gene6112|gene27526|gene26233|gene25982|gene10698|gene9124|gene50|gene3135|gene6109|gene24417|gene643|gene10824|gene191…	201	gene11282|gene19297|gene17378|gene2525|gene7957|gene8172|gene11048|gene1967|gene22152|gene8176|gene2290|gene11366|gene17213|gene15021|gene11037|gene4555|gene22255|gene8975|gene11867|gene8604|gene24334|gene5962|gene22491|gene23710|gene21466|gene16445|gene16447|gene8378|gene24868|gene19665|gene9684|gene20297|gene7006|gene22365|gene7333|gene2731|gene2044|gene2235|gene7435|gene14476|gene1324|gene9910…	251	http://amigo.geneontology.org/amigo/term/GO:0048583	yes
regulation of nervous system development	GO:0051960	7.39865e-07	0.000108803	--	705	gene28606|gene24814|gene8621|gene5098|gene10309|gene22027|gene12565|gene8707|gene17160|gene13995|gene16677|gene9305|gene6676|gene24775|gene9149|gene13009|gene7401|gene27019|gene21892|gene22659|gene18952|gene7765|gene14860|gene24503|gene15344|gene21019|gene21466|gene16083|gene27702|gene6475|gene20297|gene27108|gene8967|gene16684|gene24625|gene24135|gene24334|gene11091|gene10527|gene8314|gene22439|…	117	gene14736|gene9286|gene2281|gene12237|gene12024|gene8621|gene8314|gene16132|gene10459|gene5079|gene10527|gene7401|gene12146|gene11241|gene1648|gene6709|gene14994|gene2225|gene11091|gene11670|gene9969|gene17964|gene6475|gene19169|gene21019|gene24775|gene19761|gene16677|gene18263|gene19171|gene5098|gene12131|gene15197|gene24814|gene24625|gene21892|gene12565|gene9688|gene2852|gene6676|gene17160|gene…	58	gene21194|gene1967|gene18952|gene15344|gene16113|gene8707|gene12898|gene22965|gene2567|gene12935|gene4599|gene27108|gene7687|gene24334|gene15238|gene19372|gene22439|gene13995|gene22491|gene24293|gene21466|gene13525|gene24294|gene9149|gene22662|gene15122|gene6094|gene20993|gene8609|gene17223|gene20297|gene9305|gene4880|gene22027|gene28606|gene24062|gene27702|gene27019|gene3937|gene7765|gene22659|g…	59	http://amigo.geneontology.org/amigo/term/GO:0051960	yes
intracellular transport	GO:0046907	9.14482e-07	0.000131944	GO:1902582	1133	gene2057|gene26176|gene15783|gene11275|gene23168|gene3266|gene2281|gene25469|gene14393|gene24401|gene9018|gene10714|gene15371|gene25309|gene17817|gene14448|gene4874|gene24576|gene6937|gene18538|gene24761|gene12480|gene28120|gene11867|gene18530|gene28747|gene16079|gene16473|gene11112|gene5065|gene14452|gene14860|gene16086|gene24503|gene20237|gene15556|gene1141|gene21820|gene27108|gene12505|gene615…	172	gene14935|gene15292|gene10688|gene19152|gene2281|gene13426|gene25442|gene11709|gene2057|gene10459|gene20650|gene26002|gene21820|gene20688|gene5139|gene26240|gene14860|gene28262|gene16691|gene12256|gene18209|gene24761|gene11091|gene8681|gene1634|gene25863|gene25697|gene3266|gene28267|gene11705|gene28120|gene5198|gene17645|gene27425|gene9430|gene25469|gene9751|gene10849|gene14448|gene16000|gene1105…	74	gene5564|gene13018|gene8843|gene8172|gene24531|gene14830|gene3216|gene26680|gene7226|gene1207|gene11275|gene24331|gene17620|gene16447|gene9018|gene15984|gene15371|gene22662|gene7435|gene20889|gene17419|gene17859|gene24345|gene4995|gene11029|gene23059|gene9186|gene3368|gene21608|gene1141|gene27108|gene25534|gene11867|gene15556|gene18353|gene23827|gene15458|gene16473|gene11112|gene28747|gene21511|g…	98	http://amigo.geneontology.org/amigo/term/GO:0046907	yes
cytoskeleton organization	GO:0007010	1.04545e-06	0.000148047	--	740	gene14920|gene29204|gene24916|gene23114|gene16468|gene14682|gene16677|gene26079|gene27896|gene18007|gene1324|gene6441|gene24896|gene6676|gene14598|gene10668|gene9902|gene24778|gene16249|gene4014|gene10466|gene11998|gene21304|gene24503|gene15344|gene16086|gene24373|gene12659|gene27311|gene3158|gene21822|gene27108|gene5537|gene162|gene11709|gene8609|gene7898|gene7615|gene24383|gene20618|gene21349|g…	121	gene14682|gene4108|gene16468|gene2281|gene21142|gene16137|gene4042|gene2075|gene11998|gene5050|gene23114|gene29204|gene7468|gene22517|gene16697|gene24373|gene2852|gene16051|gene7012|gene24896|gene19169|gene16677|gene9430|gene28893|gene26481|gene24778|gene24698|gene12131|gene11055|gene24916|gene7386|gene27526|gene24383|gene6676|gene22684|gene22755|gene11709|gene16249|gene22961|gene7514|gene10466|g…	56	gene7615|gene5564|gene8825|gene15344|gene16111|gene10668|gene20286|gene13241|gene21154|gene4366|gene10626|gene6441|gene21822|gene11002|gene25686|gene7462|gene11381|gene25142|gene4239|gene27108|gene9902|gene26079|gene27311|gene19671|gene9905|gene14598|gene24293|gene21304|gene21349|gene24294|gene18007|gene2622|gene8609|gene19665|gene17241|gene348|gene14920|gene24993|gene15238|gene15984|gene14823|ge…	65	http://amigo.geneontology.org/amigo/term/GO:0007010	yes
regulation of nucleobase-containing compound metabolic process	GO:0019219	1.1547e-06	0.000160545	--	3918	gene9718|gene7573|gene8621|gene16748|gene28284|gene8782|gene12564|gene12565|gene28600|gene24476|gene7923|gene17606|gene4970|gene5390|gene17603|gene1551|gene10063|gene8396|gene27896|gene8394|gene5157|gene24085|gene7379|gene154|gene11501|gene16937|gene26309|gene21892|gene3521|gene27485|gene21729|gene18952|gene21795|gene2879|gene22590|gene15180|gene6576|gene9331|gene6346|gene6476|gene18298|gene6583|…	503	gene9261|gene11280|gene14682|gene10476|gene11809|gene18186|gene14831|gene9692|gene12141|gene26329|gene17276|gene22847|gene9531|gene6583|gene14994|gene5390|gene6211|gene25688|gene2852|gene13583|gene5494|gene13581|gene11177|gene10129|gene23001|gene24239|gene12024|gene3625|gene18269|gene18263|gene14374|gene4142|gene5513|gene27905|gene17091|gene24625|gene18644|gene2736|gene3953|gene8386|gene5800|gene…	220	gene9331|gene15344|gene24825|gene9240|gene15402|gene26752|gene5157|gene9086|gene12281|gene21822|gene14273|gene7359|gene28136|gene18834|gene27485|gene27642|gene10001|gene8975|gene760|gene8604|gene24334|gene17281|gene18273|gene8724|gene3350|gene8378|gene11881|gene1541|gene22841|gene18267|gene19665|gene6315|gene17094|gene28284|gene24316|gene19282|gene15984|gene14151|gene13401|gene28600|gene22803|gen…	283	http://amigo.geneontology.org/amigo/term/GO:0019219	yes
positive regulation of cell projection organization	GO:0031346	1.22052e-06	0.000166667	--	267	gene7028|gene18768|gene2281|gene16132|gene10309|gene7473|gene19761|gene11172|gene2567|gene24334|gene17774|gene10527|gene27019|gene5073|gene12898|gene15238|gene5079|gene9305|gene22563|gene19372|gene20993|gene27062|gene23710|gene22961|gene18532|gene22965|gene6676|gene11241|gene14130|gene17241|gene26318|gene15122|gene14736|gene4880|gene24062|gene9430|gene24294|gene24293|gene18263|gene24547|gene11055…	55	gene14736|gene2281|gene16132|gene5079|gene11241|gene5073|gene11172|gene9969|gene7028|gene15553|gene21019|gene19761|gene9430|gene18263|gene11055|gene10527|gene9688|gene6676|gene10309|gene11113|gene22961|gene14130|gene12922|gene17381|gene22563	25	gene12898|gene15344|gene2567|gene20993|gene18768|gene24334|gene7708|gene19372|gene22439|gene24293|gene21466|gene24294|gene24062|gene15122|gene23710|gene17241|gene24547|gene9305|gene4880|gene15238|gene26318|gene17774|gene27019|gene22965|gene7473|gene26109|gene27062|gene3028|gene18532|gene14476	30	http://amigo.geneontology.org/amigo/term/GO:0031346	yes
regulation of small GTPase mediated signal transduction	GO:0051056	1.25659e-06	0.000168582	--	254	gene12052|gene7333|gene22385|gene25583|gene26155|gene8824|gene11172|gene18190|gene9684|gene10527|gene24078|gene12131|gene2525|gene22250|gene8889|gene18541|gene28262|gene27526|gene5079|gene3218|gene18278|gene5874|gene26298|gene27672|gene22685|gene14890|gene9905|gene11447|gene24714|gene19629|gene24808|gene17241|gene16692|gene2000|gene5183|gene28037|gene27019|gene15414|gene19665|gene18149|gene22684|…	53	gene24714|gene8824|gene24808|gene14130|gene5079|gene2000|gene22796|gene29204|gene5874|gene28037|gene16692|gene25583|gene11172|gene6691|gene18149|gene13819|gene28262|gene21019|gene12131|gene10527|gene12052|gene18190|gene15414|gene27526|gene22684|gene11290|gene8889|gene22385|gene27672|gene24373	30	gene2525|gene11447|gene3218|gene26155|gene22250|gene9905|gene27217|gene19629|gene19665|gene9684|gene17241|gene24547|gene22685|gene27019|gene14840|gene7333|gene26298|gene14890|gene18071|gene18278|gene18541|gene5183|gene24078	23	http://amigo.geneontology.org/amigo/term/GO:0051056	yes
regulation of RNA metabolic process	GO:0051252	1.3422e-06	0.000176963	--	3584	gene9718|gene7573|gene8621|gene16748|gene28284|gene8782|gene12564|gene12565|gene28600|gene24476|gene7923|gene17606|gene4970|gene5390|gene17603|gene1551|gene10063|gene8396|gene27896|gene7517|gene5157|gene24085|gene7379|gene154|gene11501|gene16937|gene26309|gene21892|gene3521|gene27485|gene21729|gene18952|gene21795|gene2879|gene22590|gene15180|gene6576|gene9331|gene6346|gene6476|gene18298|gene17234…	464	gene11280|gene14682|gene10476|gene11809|gene18186|gene14831|gene9692|gene12141|gene26329|gene17276|gene22847|gene9531|gene26322|gene5390|gene6211|gene2852|gene13583|gene5494|gene11177|gene23001|gene24239|gene3625|gene18269|gene18263|gene14374|gene4142|gene5513|gene27905|gene26239|gene24625|gene18644|gene2736|gene3953|gene8386|gene16302|gene23127|gene20924|gene18365|gene29007|gene16980|gene29248|g…	202	gene9331|gene24825|gene9240|gene15402|gene5157|gene9086|gene12281|gene21822|gene14273|gene7359|gene28136|gene18834|gene27485|gene27642|gene10001|gene4455|gene760|gene24334|gene17281|gene16086|gene18273|gene8724|gene21293|gene8378|gene11881|gene1541|gene22841|gene18267|gene19665|gene10139|gene6315|gene17094|gene28284|gene24316|gene19282|gene15984|gene14783|gene13401|gene28600|gene22803|gene26261|g…	262	http://amigo.geneontology.org/amigo/term/GO:0051252	yes
positive regulation of biological process	GO:0048518	1.74025e-06	0.000225555	GO:0043119	5262	gene26176|gene7573|gene8621|gene4549|gene16748|gene22725|gene7473|gene22027|gene8782|gene18631|gene12564|gene12565|gene24407|gene12403|gene28600|gene17160|gene12087|gene24476|gene17606|gene20914|gene24574|gene4970|gene5390|gene5019|gene1551|gene8396|gene27896|gene26371|gene15271|gene5157|gene15273|gene24085|gene3872|gene154|gene11501|gene10668|gene8780|gene28037|gene22293|gene15937|gene21892|gene…	654	gene8179|gene25520|gene17276|gene10476|gene1369|gene6667|gene11809|gene18186|gene25442|gene14831|gene9692|gene22961|gene26329|gene22796|gene12146|gene15937|gene2226|gene15088|gene23143|gene4572|gene5390|gene25688|gene2852|gene11670|gene13583|gene5494|gene7028|gene11177|gene2858|gene12850|gene12024|gene2281|gene10824|gene19761|gene2225|gene9430|gene18263|gene4142|gene22868|gene5098|gene22093|gene2…	286	gene17275|gene9331|gene8172|gene8176|gene26752|gene23135|gene14273|gene3504|gene18773|gene21466|gene8378|gene28606|gene28600|gene22803|gene14840|gene22965|gene14598|gene14844|gene14086|gene29001|gene7039|gene13756|gene4798|gene22486|gene18272|gene18273|gene18952|gene8707|gene2174|gene8702|gene17606|gene10668|gene21608|gene511|gene15021|gene13401|gene15651|gene18353|gene13472|gene23827|gene22027|g…	368	http://amigo.geneontology.org/amigo/term/GO:0048518	yes
macromolecule localization	GO:0033036	1.90251e-06	0.0002385	--	1853	gene2057|gene26176|gene15783|gene11275|gene15839|gene3266|gene2281|gene25469|gene11172|gene14393|gene24401|gene18495|gene2910|gene12274|gene8314|gene10714|gene11107|gene15371|gene17959|gene17817|gene14448|gene4874|gene22517|gene24503|gene25300|gene15398|gene25950|gene18538|gene27896|gene11867|gene18530|gene26675|gene18532|gene6709|gene17889|gene26305|gene17202|gene19623|gene14616|gene16079|gene20…	259	gene14935|gene2281|gene2723|gene18186|gene25442|gene2057|gene28117|gene10886|gene6583|gene7506|gene12256|gene11172|gene10714|gene25863|gene2858|gene3625|gene14448|gene15273|gene17498|gene9682|gene26233|gene24919|gene50|gene5807|gene4943|gene15901|gene11672|gene14938|gene20602|gene25697|gene24503|gene309|gene17014|gene21820|gene27692|gene27455|gene2172|gene16132|gene3574|gene16033|gene18209|gene87…	113	gene5564|gene16015|gene13018|gene8843|gene15839|gene7957|gene8172|gene24531|gene14830|gene26752|gene21822|gene26680|gene1207|gene11275|gene16996|gene24331|gene2910|gene16448|gene9018|gene25293|gene15984|gene15371|gene22662|gene7435|gene20889|gene26445|gene29243|gene23157|gene9722|gene18071|gene14616|gene18273|gene17859|gene24345|gene4995|gene15344|gene11029|gene11107|gene23059|gene9186|gene3368|g…	146	http://amigo.geneontology.org/amigo/term/GO:0033036	yes
RNA metabolic process	GO:0016070	1.87535e-06	0.0002385	--	3638	gene9718|gene7573|gene16746|gene16748|gene28284|gene27485|gene17160|gene8621|gene7923|gene17606|gene17603|gene1551|gene10063|gene27896|gene154|gene26309|gene3521|gene15496|gene21729|gene18952|gene21795|gene22590|gene15180|gene6576|gene9331|gene6346|gene14300|gene6476|gene18298|gene4652|gene17234|gene4658|gene4121|gene18191|gene8724|gene10521|gene26199|gene14831|gene9240|gene23123|gene23127|gene17…	469	gene28057|gene11283|gene11280|gene17276|gene24539|gene14931|gene11809|gene18186|gene14831|gene12141|gene26329|gene14682|gene27023|gene21820|gene22847|gene5878|gene6211|gene20924|gene5494|gene21052|gene11177|gene13668|gene23001|gene5964|gene12850|gene18269|gene16303|gene14374|gene8083|gene9515|gene26239|gene5022|gene5023|gene17498|gene19143|gene8576|gene17558|gene17066|gene20886|gene16302|gene2312…	210	gene331|gene17378|gene9331|gene5881|gene9000|gene24825|gene9240|gene18874|gene14615|gene9086|gene3078|gene21822|gene14273|gene7359|gene28753|gene18834|gene27485|gene27642|gene10001|gene760|gene8978|gene11275|gene17281|gene18273|gene8724|gene21293|gene11881|gene1541|gene22841|gene18267|gene3937|gene14926|gene28284|gene19282|gene16117|gene11071|gene13401|gene9015|gene24440|gene28600|gene22803|gene7…	259	http://amigo.geneontology.org/amigo/term/GO:0016070	yes
protein modification by small protein conjugation or removal	GO:0070647	2.4656e-06	0.000304103	--	868	gene24815|gene11079|gene9910|gene11906|gene13472|gene2113|gene17594|gene12565|gene25564|gene8702|gene13670|gene26810|gene9307|gene4970|gene1551|gene7042|gene2243|gene6604|gene15402|gene19849|gene4772|gene14956|gene16525|gene15413|gene12317|gene13845|gene11823|gene2733|gene21795|gene20149|gene15340|gene13787|gene2235|gene14148|gene21822|gene14339|gene13456|gene11495|gene24135|gene2702|gene511|gene…	136	gene9554|gene15413|gene13787|gene17536|gene20965|gene11823|gene13426|gene18186|gene14148|gene12317|gene22961|gene9328|gene16302|gene14281|gene6604|gene2243|gene16033|gene9824|gene26152|gene27749|gene22511|gene22251|gene18519|gene26810|gene26978|gene18723|gene16612|gene14940|gene24417|gene16137|gene20490|gene11079|gene24815|gene13456|gene5103|gene22040|gene25795|gene4646|gene2733|gene12565|gene175…	59	gene4754|gene15402|gene15340|gene25564|gene12898|gene8702|gene4772|gene49|gene1551|gene4595|gene13845|gene17741|gene20993|gene18541|gene21822|gene26576|gene5292|gene2113|gene14956|gene19433|gene22431|gene14339|gene14198|gene3666|gene23225|gene7042|gene26297|gene24993|gene14844|gene511|gene25509|gene25591|gene11495|gene16525|gene20149|gene19665|gene16447|gene15739|gene14234|gene19849|gene13472|gen…	77	http://amigo.geneontology.org/amigo/term/GO:0070647	yes
regulation of gene expression	GO:0010468	2.79972e-06	0.000339833	--	4254	gene9718|gene7573|gene8621|gene16748|gene8780|gene22027|gene8782|gene12564|gene12565|gene28600|gene17160|gene24476|gene7923|gene17606|gene4970|gene5390|gene17603|gene1551|gene10063|gene8396|gene27896|gene7517|gene5157|gene24085|gene7379|gene154|gene11501|gene28284|gene16937|gene26309|gene20954|gene3521|gene27485|gene21729|gene18952|gene21795|gene2879|gene22590|gene15180|gene6576|gene9331|gene6346…	538	gene11283|gene11280|gene14682|gene10476|gene11809|gene18186|gene14831|gene9692|gene12141|gene26329|gene17276|gene22847|gene9531|gene15088|gene19979|gene5390|gene6211|gene2852|gene13583|gene5494|gene21052|gene19591|gene23001|gene24239|gene3625|gene18269|gene19761|gene2225|gene18263|gene14374|gene4142|gene5513|gene27905|gene17091|gene15197|gene24625|gene8314|gene18644|gene12850|gene22005|gene3953|g…	238	gene27062|gene18869|gene9331|gene5881|gene24825|gene9240|gene15402|gene13979|gene5157|gene9086|gene12281|gene21822|gene14273|gene7359|gene28753|gene28136|gene20954|gene27485|gene27642|gene10001|gene4455|gene760|gene11275|gene17281|gene22174|gene18773|gene18273|gene8724|gene21293|gene8378|gene11881|gene1541|gene22841|gene25047|gene3937|gene6315|gene17094|gene28284|gene24316|gene19282|gene15984|gen…	300	http://amigo.geneontology.org/amigo/term/GO:0010468	yes
protein localization	GO:0008104	3.45079e-06	0.000412315	GO:0008105	1834	gene2057|gene26176|gene15783|gene11275|gene15839|gene3266|gene2281|gene25469|gene11172|gene14393|gene24401|gene18495|gene2910|gene12274|gene8314|gene10714|gene11107|gene15371|gene17959|gene17817|gene14448|gene4874|gene22517|gene24503|gene25300|gene27108|gene25950|gene18538|gene27896|gene11867|gene18530|gene26675|gene18532|gene17889|gene26305|gene17202|gene19623|gene14616|gene16079|gene20389|gene1…	255	gene14935|gene2281|gene2723|gene18186|gene25442|gene2057|gene28117|gene21820|gene7506|gene12256|gene11172|gene10714|gene25863|gene2858|gene14448|gene15273|gene17498|gene9682|gene26233|gene24919|gene50|gene5807|gene4943|gene15901|gene11672|gene14938|gene20602|gene25697|gene24503|gene309|gene17014|gene10886|gene27692|gene27455|gene2172|gene16132|gene3574|gene16033|gene18209|gene8782|gene1634|gene21…	111	gene5564|gene16015|gene13018|gene8843|gene15839|gene7957|gene8172|gene24531|gene14830|gene26752|gene21822|gene26680|gene1207|gene11275|gene16996|gene24331|gene2910|gene16448|gene9018|gene25293|gene15984|gene15371|gene22662|gene7435|gene20889|gene26445|gene29243|gene23157|gene9722|gene18071|gene14616|gene18273|gene17859|gene24345|gene4995|gene15344|gene11029|gene11107|gene23059|gene9186|gene19137|…	144	http://amigo.geneontology.org/amigo/term/GO:0008104	yes
regulation of multicellular organismal development	GO:2000026	5.20326e-06	0.000611962	--	1522	gene28606|gene24814|gene8621|gene5098|gene10309|gene22027|gene12565|gene8707|gene11177|gene4142|gene17160|gene5905|gene13995|gene16677|gene23689|gene17606|gene9305|gene25788|gene25079|gene26371|gene4351|gene18532|gene3872|gene6676|gene26788|gene24775|gene9149|gene12024|gene7401|gene27019|gene24800|gene11994|gene22659|gene23619|gene27698|gene17284|gene14273|gene2736|gene11998|gene18952|gene19138|g…	216	gene10476|gene2281|gene18186|gene10886|gene12146|gene5874|gene4572|gene2852|gene9969|gene11177|gene13819|gene19761|gene18263|gene4142|gene5098|gene24625|gene9688|gene2736|gene50|gene22961|gene11670|gene6525|gene16980|gene19169|gene16452|gene17014|gene22563|gene11994|gene24800|gene12237|gene11241|gene11998|gene16132|gene10459|gene5079|gene5073|gene6475|gene19138|gene24503|gene17964|gene17639|gene2…	99	gene21194|gene15360|gene12935|gene12898|gene22152|gene10885|gene8975|gene14273|gene24334|gene5962|gene13995|gene22491|gene21466|gene16445|gene3937|gene20297|gene28606|gene26447|gene14840|gene22965|gene18278|gene18408|gene13009|gene25591|gene18952|gene15344|gene25788|gene8707|gene27698|gene17606|gene23910|gene4595|gene3046|gene4474|gene4599|gene18513|gene27108|gene7687|gene22787|gene511|gene22439|…	117	http://amigo.geneontology.org/amigo/term/GO:2000026	yes
RNA biosynthetic process	GO:0032774	5.28175e-06	0.000611962	--	2458	gene9152|gene14926|gene9718|gene7573|gene16746|gene16748|gene17590|gene2648|gene28284|gene27485|gene14391|gene20237|gene21229|gene8701|gene26904|gene16378|gene5902|gene5905|gene14682|gene23648|gene18127|gene7923|gene17606|gene17174|gene8553|gene17603|gene1551|gene10063|gene25079|gene27896|gene12480|gene28120|gene18007|gene6447|gene18535|gene18534|gene9531|gene154|gene18649|gene14623|gene9902|gene…	328	gene28057|gene11280|gene14682|gene24539|gene14931|gene11809|gene18186|gene9531|gene16302|gene26329|gene17276|gene21820|gene22847|gene5494|gene23001|gene12850|gene18269|gene14374|gene26239|gene5023|gene12541|gene14831|gene10915|gene17558|gene20691|gene23127|gene20924|gene18365|gene29007|gene16980|gene29248|gene23648|gene16452|gene9152|gene24116|gene9268|gene24800|gene24801|gene12237|gene17603|gene…	141	gene9331|gene24825|gene9240|gene15402|gene9086|gene21822|gene7359|gene28753|gene1682|gene27485|gene27642|gene22255|gene24359|gene760|gene8978|gene18062|gene18273|gene8724|gene21293|gene11881|gene22841|gene18267|gene18834|gene3937|gene14926|gene28284|gene11071|gene13401|gene13693|gene22803|gene67|gene6329|gene24392|gene14844|gene14086|gene29001|gene24426|gene11786|gene27322|gene4855|gene23710|gene…	187	http://amigo.geneontology.org/amigo/term/GO:0032774	yes
positive regulation of organelle organization	GO:0010638	5.36517e-06	0.00061235	--	597	gene26176|gene7573|gene7473|gene25469|gene12403|gene24476|gene2840|gene5019|gene19840|gene869|gene18532|gene25966|gene2044|gene14598|gene14956|gene15413|gene7401|gene27019|gene13709|gene6111|gene18489|gene6576|gene24503|gene15344|gene21466|gene15553|gene18408|gene7028|gene6583|gene5537|gene10004|gene6748|gene24338|gene14831|gene22803|gene5329|gene11248|gene13608|gene16691|gene4880|gene8638|gene18…	99	gene14919|gene7522|gene12237|gene18186|gene25442|gene14831|gene7401|gene6583|gene13581|gene16691|gene18489|gene18209|gene9253|gene7028|gene13608|gene24476|gene15553|gene13709|gene22879|gene9430|gene25469|gene15413|gene19152|gene11055|gene6111|gene25688|gene10425|gene12403|gene24338|gene21160|gene25966|gene12922|gene20989|gene24503|gene5329|gene1395|gene10698	37	gene12898|gene15344|gene6782|gene7573|gene11601|gene4366|gene2567|gene5019|gene18767|gene10668|gene3640|gene18768|gene14956|gene23135|gene11248|gene3368|gene22255|gene8638|gene10004|gene26788|gene26176|gene14598|gene21466|gene19840|gene1682|gene2290|gene19826|gene15482|gene18532|gene17000|gene19665|gene17241|gene15354|gene4880|gene22803|gene15238|gene24660|gene26318|gene2044|gene18887|gene18373|g…	62	http://amigo.geneontology.org/amigo/term/GO:0010638	yes
phosphorylation	GO:0016310	5.66816e-06	0.000637418	--	773	gene29204|gene22027|gene8782|gene14391|gene13670|gene21631|gene25975|gene2525|gene7098|gene9305|gene2198|gene15675|gene26371|gene18004|gene15271|gene1324|gene26675|gene26788|gene5736|gene27254|gene28037|gene27019|gene20389|gene23193|gene12097|gene5067|gene26060|gene21019|gene21466|gene15692|gene18408|gene6476|gene20292|gene5166|gene5843|gene10003|gene24933|gene15340|gene8609|gene16218|gene752|gen…	122	gene10476|gene7522|gene7098|gene14644|gene11241|gene8198|gene5073|gene29204|gene5139|gene14994|gene28037|gene20936|gene10003|gene8782|gene25584|gene6476|gene5843|gene5800|gene12024|gene21019|gene15675|gene21273|gene2747|gene18209|gene15271|gene7386|gene20292|gene25982|gene9688|gene5067|gene1369|gene5874|gene24933|gene26288|gene3001|gene25975|gene3065|gene21142|gene5856|gene14348|gene25550|gene191…	48	gene25299|gene15340|gene14151|gene2525|gene24865|gene8215|gene20389|gene1324|gene20286|gene14391|gene14850|gene5736|gene27062|gene10885|gene15692|gene16218|gene17378|gene18768|gene17461|gene12722|gene21628|gene26155|gene15003|gene4849|gene26788|gene3072|gene24293|gene21466|gene20618|gene4366|gene15651|gene7687|gene3640|gene8609|gene18004|gene2094|gene28433|gene348|gene9305|gene26371|gene22027|gen…	74	http://amigo.geneontology.org/amigo/term/GO:0016310	yes
regulation of neurogenesis	GO:0050767	6.37846e-06	0.0007069	--	622	gene28606|gene8621|gene5098|gene10309|gene22027|gene12565|gene8707|gene17160|gene16677|gene9305|gene6676|gene24775|gene9149|gene7401|gene27019|gene21892|gene18952|gene7765|gene14860|gene24503|gene15344|gene21019|gene21466|gene16083|gene27702|gene13979|gene20297|gene27108|gene16684|gene24625|gene24135|gene8609|gene11091|gene10527|gene8314|gene22439|gene8885|gene24334|gene21194|gene27062|gene20993|…	102	gene14736|gene9286|gene2281|gene12237|gene12024|gene8621|gene8314|gene10459|gene5079|gene4248|gene10886|gene12146|gene11241|gene14994|gene6709|gene11091|gene16684|gene9969|gene17964|gene6475|gene19169|gene21019|gene24775|gene19761|gene16677|gene18263|gene5098|gene12131|gene10527|gene24625|gene21892|gene12565|gene9688|gene2852|gene6676|gene17160|gene10309|gene1181|gene22961|gene5073|gene11670|gene…	49	gene21194|gene1967|gene18952|gene15344|gene8707|gene12898|gene22965|gene2567|gene4599|gene27108|gene7687|gene24334|gene15238|gene19372|gene22439|gene22491|gene24293|gene21466|gene13525|gene24294|gene9149|gene24062|gene15122|gene6094|gene20993|gene8609|gene17223|gene20297|gene9305|gene4880|gene22027|gene28606|gene27702|gene27019|gene7765|gene22659|gene13979|gene24444|gene8885|gene11320|gene26109|g…	53	http://amigo.geneontology.org/amigo/term/GO:0050767	yes
regulation of developmental process	GO:0050793	6.74441e-06	0.000736778	--	2093	gene26176|gene18263|gene24814|gene8621|gene5098|gene16144|gene29204|gene7473|gene22027|gene18631|gene12565|gene8707|gene11177|gene4142|gene8314|gene5905|gene13995|gene10309|gene24476|gene16677|gene9286|gene17606|gene24503|gene9305|gene23699|gene25788|gene511|gene25079|gene27896|gene23592|gene22491|gene18007|gene18532|gene3872|gene6676|gene26788|gene24775|gene21449|gene9149|gene7401|gene8967|gene2…	284	gene17276|gene10476|gene2281|gene11809|gene18186|gene10886|gene12146|gene15937|gene4108|gene4572|gene2852|gene9969|gene11177|gene13819|gene19761|gene18263|gene4142|gene5098|gene9328|gene24916|gene24625|gene27526|gene9688|gene2736|gene50|gene22961|gene11670|gene6525|gene18365|gene25975|gene16980|gene16144|gene19169|gene16452|gene17014|gene22563|gene11994|gene24800|gene23699|gene5874|gene11998|gene…	130	gene7615|gene21194|gene15360|gene12935|gene12898|gene22152|gene9905|gene10885|gene8975|gene14273|gene24334|gene5962|gene13995|gene22491|gene21466|gene16445|gene3937|gene20297|gene28606|gene26447|gene14840|gene22965|gene13756|gene11786|gene18278|gene18408|gene13009|gene25591|gene18952|gene15180|gene15344|gene25788|gene8707|gene27698|gene17606|gene23910|gene4595|gene3046|gene4474|gene19433|gene4599…	154	http://amigo.geneontology.org/amigo/term/GO:0050793	yes
regulation of neuron projection development	GO:0010975	7.74271e-06	0.000833922	--	367	gene2281|gene6709|gene5098|gene16684|gene10309|gene22027|gene24625|gene2567|gene8609|gene19372|gene17774|gene11091|gene10527|gene27019|gene24062|gene12131|gene5073|gene16677|gene12898|gene15238|gene22439|gene18263|gene9305|gene11320|gene22563|gene18278|gene27596|gene19169|gene27062|gene22961|gene20993|gene22965|gene6676|gene11241|gene19761|gene24775|gene7687|gene9149|gene9969|gene13525|gene14736|…	67	gene14736|gene9286|gene2281|gene5079|gene10886|gene11241|gene5073|gene6709|gene11091|gene9969|gene6475|gene24503|gene21019|gene24775|gene19761|gene16677|gene18263|gene5098|gene12131|gene10527|gene24625|gene9688|gene6676|gene10309|gene1181|gene22961|gene16684|gene27596|gene19169|gene22563	30	gene21194|gene12898|gene2567|gene4599|gene4849|gene7687|gene24334|gene15238|gene19372|gene22439|gene22491|gene24293|gene21466|gene13525|gene24294|gene9149|gene24062|gene15122|gene6094|gene20993|gene8609|gene9305|gene4880|gene22027|gene17774|gene27019|gene22965|gene24444|gene11320|gene26109|gene27062|gene3028|gene18278|gene7765|gene14476|gene27702|gene22659	37	http://amigo.geneontology.org/amigo/term/GO:0010975	yes
modification-dependent protein catabolic process	GO:0019941	8.12656e-06	0.000863108	--	425	gene7028|gene12256|gene17479|gene22948|gene14339|gene8040|gene23880|gene4180|gene11823|gene25469|gene19665|gene22897|gene8702|gene9117|gene7042|gene11095|gene9261|gene13018|gene22431|gene15371|gene12898|gene19240|gene22040|gene17741|gene9328|gene6937|gene1551|gene29243|gene17594|gene5646|gene28753|gene2277|gene21304|gene5103|gene26297|gene4772|gene24758|gene13472|gene18445|gene9724|gene10425|gene…	75	gene17091|gene11823|gene9261|gene2702|gene4180|gene14281|gene18723|gene12256|gene11113|gene27749|gene27647|gene7028|gene25469|gene643|gene2217|gene20490|gene15413|gene9328|gene5103|gene22040|gene25795|gene10425|gene2733|gene17594|gene7942|gene9944|gene3135|gene15969|gene22961|gene26028|gene6937|gene22897|gene18445|gene11894	34	gene12898|gene21196|gene24758|gene13018|gene15306|gene8702|gene8040|gene17741|gene21822|gene5646|gene28753|gene875|gene22431|gene14339|gene3666|gene11095|gene26297|gene12281|gene21304|gene19665|gene14844|gene20993|gene11714|gene13472|gene9117|gene2277|gene15371|gene4772|gene17479|gene6659|gene22948|gene15016|gene7042|gene29243|gene9724|gene23157|gene1551|gene19240|gene8613|gene20272|gene23880	41	http://amigo.geneontology.org/amigo/term/GO:0019941	yes
modification-dependent macromolecule catabolic process	GO:0043632	8.65613e-06	0.000906759	--	433	gene7028|gene12256|gene10300|gene17479|gene22948|gene14339|gene8040|gene23880|gene4180|gene11823|gene25469|gene19665|gene22897|gene8702|gene9117|gene7042|gene11095|gene9261|gene13018|gene22431|gene15371|gene12898|gene21304|gene19240|gene22040|gene17741|gene9328|gene6937|gene1551|gene29243|gene17594|gene5646|gene28753|gene2277|gene22961|gene5103|gene26297|gene4772|gene24758|gene13472|gene18445|gen…	76	gene17091|gene11823|gene9261|gene2702|gene10300|gene4180|gene14281|gene18723|gene12256|gene11113|gene27749|gene27647|gene7028|gene25469|gene643|gene2217|gene20490|gene15413|gene9328|gene5103|gene22040|gene25795|gene10425|gene2733|gene17594|gene7942|gene9944|gene3135|gene15969|gene22961|gene26028|gene6937|gene22897|gene18445|gene11894	35	gene12898|gene21196|gene24758|gene13018|gene15306|gene8702|gene8040|gene17741|gene21822|gene5646|gene28753|gene875|gene22431|gene14339|gene3666|gene11095|gene26297|gene12281|gene21304|gene19665|gene14844|gene20993|gene11714|gene13472|gene9117|gene2277|gene15371|gene4772|gene17479|gene6659|gene22948|gene15016|gene7042|gene29243|gene9724|gene23157|gene1551|gene19240|gene8613|gene20272|gene23880	41	http://amigo.geneontology.org/amigo/term/GO:0043632	yes
regulation of neuron differentiation	GO:0045664	8.77977e-06	0.000907283	--	514	gene28606|gene5098|gene10309|gene22027|gene17160|gene16677|gene9305|gene6676|gene24775|gene9149|gene7401|gene27019|gene21892|gene22659|gene7765|gene14860|gene24503|gene15344|gene21019|gene21466|gene27702|gene13979|gene16684|gene24625|gene24135|gene24334|gene11091|gene10527|gene22439|gene8885|gene20993|gene27062|gene11241|gene17223|gene4880|gene10886|gene14476|gene2852|gene6475|gene3028|gene9969|g…	87	gene14736|gene9286|gene2281|gene17160|gene10459|gene5079|gene4248|gene10886|gene11241|gene14994|gene6709|gene11091|gene9969|gene17964|gene6475|gene19169|gene21019|gene24775|gene19761|gene16677|gene18263|gene5098|gene12131|gene10527|gene24625|gene21892|gene9688|gene2852|gene6676|gene10309|gene1181|gene22961|gene5073|gene16684|gene14860|gene27596|gene25222|gene24503|gene22563|gene7401	40	gene21194|gene1967|gene15344|gene12898|gene22965|gene2567|gene4599|gene4849|gene7687|gene24334|gene15238|gene19372|gene22439|gene22491|gene24293|gene21466|gene13525|gene24294|gene9149|gene24062|gene15122|gene6094|gene20993|gene8609|gene24135|gene9305|gene4880|gene22027|gene28606|gene27702|gene27019|gene7765|gene13979|gene24444|gene8885|gene11320|gene26109|gene27132|gene27062|gene3028|gene18278|ge…	47	http://amigo.geneontology.org/amigo/term/GO:0045664	yes
negative regulation of signal transduction	GO:0009968	9.43327e-06	0.000961816	GO:0035467	1017	gene16051|gene8840|gene24814|gene22027|gene14391|gene14969|gene21160|gene25462|gene11107|gene9307|gene25303|gene24574|gene4970|gene18007|gene3135|gene18532|gene3872|gene9905|gene9902|gene24778|gene14890|gene27019|gene9389|gene11994|gene23619|gene15946|gene18952|gene7763|gene6576|gene24503|gene14453|gene21019|gene15340|gene16083|gene6109|gene27702|gene20297|gene19595|gene14339|gene5537|gene14336|g…	152	gene11994|gene8840|gene12836|gene11809|gene27455|gene14940|gene6109|gene25583|gene5079|gene10527|gene10886|gene12146|gene1648|gene6709|gene16051|gene2225|gene20989|gene11113|gene22517|gene7989|gene17964|gene24211|gene6112|gene18983|gene19169|gene28262|gene21019|gene21440|gene15996|gene16612|gene14644|gene19373|gene7802|gene24417|gene24778|gene22483|gene26098|gene9138|gene24814|gene24625|gene25795…	66	gene2525|gene11048|gene22152|gene11366|gene5962|gene16445|gene16447|gene19827|gene20297|gene14840|gene16982|gene22486|gene14616|gene18952|gene24929|gene11107|gene19595|gene26611|gene9902|gene9905|gene23619|gene19238|gene17241|gene9307|gene22027|gene2290|gene6576|gene12011|gene22948|gene3109|gene25321|gene4970|gene15340|gene16083|gene16086|gene12898|gene24574|gene24868|gene2567|gene8746|gene14339|…	86	http://amigo.geneontology.org/amigo/term/GO:0009968	yes
nitrogen compound transport	GO:0071705	1.15724e-05	0.0011644	--	1714	gene2057|gene26176|gene15783|gene11275|gene24345|gene15839|gene3266|gene2281|gene25469|gene11172|gene14393|gene2723|gene18495|gene2910|gene12274|gene9018|gene10714|gene5828|gene15371|gene21459|gene17817|gene14448|gene4874|gene21185|gene24576|gene24503|gene25300|gene6937|gene18538|gene12480|gene28120|gene11867|gene18530|gene26675|gene18532|gene17889|gene26305|gene19623|gene14616|gene16079|gene2038…	237	gene14935|gene2281|gene2723|gene25442|gene2057|gene28117|gene21820|gene7506|gene12256|gene11172|gene10714|gene21052|gene2858|gene22689|gene14448|gene15273|gene5220|gene24919|gene50|gene4943|gene15901|gene11672|gene17373|gene20602|gene10019|gene24503|gene309|gene25697|gene17794|gene2172|gene10459|gene15355|gene18209|gene8782|gene1634|gene25336|gene21683|gene14452|gene12480|gene8288|gene17889|gene2…	103	gene5564|gene16015|gene13018|gene8843|gene15839|gene7957|gene8172|gene9240|gene24531|gene14830|gene26680|gene23619|gene11275|gene16996|gene24331|gene2910|gene16448|gene5881|gene9018|gene25293|gene15984|gene15371|gene21185|gene22662|gene7435|gene20889|gene26445|gene29243|gene9722|gene18071|gene14616|gene18273|gene17859|gene24345|gene4995|gene11029|gene20407|gene23059|gene9186|gene19137|gene21608|g…	134	http://amigo.geneontology.org/amigo/term/GO:0071705	yes
organic substance catabolic process	GO:1901575	1.23416e-05	0.00122567	--	1583	gene10300|gene28600|gene11275|gene22431|gene15420|gene17594|gene9012|gene9015|gene11179|gene25975|gene17648|gene13472|gene15371|gene4970|gene6937|gene10864|gene7042|gene8394|gene18004|gene3135|gene14010|gene16041|gene28753|gene154|gene26304|gene14956|gene18723|gene25772|gene15413|gene7386|gene20954|gene12097|gene25469|gene21016|gene11823|gene2733|gene2277|gene10378|gene4862|gene22365|gene26554|ge…	221	gene10378|gene14838|gene19373|gene12256|gene27647|gene7028|gene25042|gene18266|gene17091|gene9328|gene24625|gene2733|gene7942|gene3135|gene22961|gene23123|gene26028|gene3001|gene25975|gene643|gene21576|gene26349|gene15413|gene22132|gene22130|gene9261|gene16132|gene10459|gene10198|gene18723|gene27749|gene1634|gene13485|gene22239|gene4163|gene24724|gene18445|gene2295|gene11113|gene2516|gene26600|ge…	98	gene17275|gene2288|gene21196|gene13018|gene9240|gene4772|gene24532|gene21822|gene23130|gene5646|gene28753|gene20954|gene6512|gene11179|gene11275|gene5962|gene22365|gene9012|gene9015|gene28600|gene25293|gene4418|gene5146|gene14844|gene14086|gene24221|gene29243|gene5954|gene24384|gene9724|gene23157|gene22486|gene15477|gene18272|gene23880|gene19362|gene15420|gene8702|gene19240|gene14956|gene14198|ge…	123	http://amigo.geneontology.org/amigo/term/GO:1901575	yes
negative regulation of response to stimulus	GO:0048585	1.27728e-05	0.00125223	--	1248	gene8840|gene24814|gene29204|gene22027|gene14391|gene14969|gene11714|gene25462|gene11107|gene19143|gene9307|gene25303|gene24574|gene4970|gene23747|gene18007|gene3135|gene18532|gene3872|gene9905|gene13472|gene24775|gene9902|gene3046|gene14890|gene27019|gene9389|gene11994|gene23619|gene15946|gene18952|gene7763|gene6576|gene16083|gene14453|gene21019|gene15340|gene24503|gene6109|gene27702|gene20297|g…	180	gene14051|gene11994|gene8840|gene9286|gene15408|gene11809|gene13426|gene27455|gene14940|gene6109|gene25583|gene5079|gene10527|gene29204|gene12146|gene1648|gene6709|gene16051|gene10886|gene2225|gene7522|gene20989|gene11113|gene22517|gene21440|gene7989|gene17964|gene24211|gene6112|gene18983|gene19169|gene28262|gene21019|gene24775|gene22239|gene16612|gene14644|gene15996|gene7802|gene24417|gene13286|…	79	gene2525|gene11048|gene22152|gene11366|gene11037|gene8975|gene8604|gene5962|gene22491|gene16445|gene16447|gene19827|gene20297|gene14840|gene16982|gene22486|gene14616|gene18952|gene13472|gene2174|gene24929|gene11107|gene26611|gene21035|gene9902|gene9905|gene23619|gene19238|gene9279|gene17241|gene9307|gene22027|gene2290|gene18541|gene6576|gene12011|gene22948|gene3109|gene25321|gene3028|gene4970|gen…	101	http://amigo.geneontology.org/amigo/term/GO:0048585	yes
regulation of intracellular signal transduction	GO:1902531	1.44299e-05	0.00139677	GO:0010627	1595	gene26176|gene24815|gene25462|gene29204|gene17213|gene11172|gene7333|gene6542|gene26233|gene5905|gene21160|gene2525|gene21142|gene14682|gene27651|gene7008|gene9307|gene24574|gene4970|gene14086|gene15675|gene8396|gene27896|gene18007|gene11867|gene15271|gene1324|gene24085|gene4244|gene154|gene7910|gene19629|gene24808|gene9902|gene5736|gene14890|gene7401|gene28037|gene27019|gene28747|gene11994|gene2…	222	gene25520|gene14682|gene2281|gene11809|gene6109|gene22796|gene10886|gene5874|gene11172|gene6691|gene13581|gene13819|gene27905|gene26239|gene15271|gene24625|gene9682|gene6112|gene27526|gene26233|gene9688|gene9124|gene3135|gene24417|gene22483|gene22563|gene11994|gene24714|gene8824|gene23699|gene27455|gene24808|gene11055|gene5079|gene16038|gene29204|gene28037|gene3574|gene2872|gene18947|gene14940|ge…	105	gene11282|gene19297|gene17378|gene2525|gene7957|gene11366|gene3218|gene22255|gene11867|gene24334|gene16445|gene9684|gene20297|gene27651|gene1324|gene14840|gene14086|gene4798|gene4815|gene18071|gene18278|gene18408|gene23880|gene15340|gene24929|gene692|gene14198|gene12722|gene26298|gene9902|gene9905|gene27217|gene23619|gene19238|gene19629|gene15651|gene17241|gene9307|gene17635|gene2290|gene24729|ge…	117	http://amigo.geneontology.org/amigo/term/GO:1902531	yes
heterocycle biosynthetic process	GO:0018130	1.47074e-05	0.00140585	--	3029	gene9718|gene7573|gene16746|gene16748|gene28284|gene27485|gene22025|gene20822|gene25975|gene12087|gene15371|gene8621|gene7923|gene17606|gene17603|gene1551|gene10063|gene27896|gene154|gene26309|gene8711|gene3521|gene21729|gene18952|gene21795|gene22590|gene15180|gene6576|gene9331|gene6346|gene6475|gene6476|gene18298|gene17234|gene4658|gene4121|gene8724|gene10521|gene26199|gene14831|gene9240|gene231…	391	gene28057|gene11280|gene17276|gene24539|gene14931|gene11809|gene18186|gene14831|gene20691|gene26329|gene14682|gene21820|gene22847|gene14994|gene19979|gene17482|gene20924|gene5494|gene13581|gene23001|gene12850|gene18269|gene14374|gene8083|gene16095|gene26239|gene5023|gene15460|gene10915|gene1152|gene17558|gene16302|gene23127|gene9531|gene18365|gene29007|gene25975|gene1597|gene16980|gene29248|gene2…	172	gene27062|gene9331|gene6731|gene24825|gene9240|gene18874|gene14615|gene9086|gene21822|gene7359|gene28753|gene18834|gene27485|gene27642|gene22255|gene760|gene8978|gene17281|gene18273|gene8724|gene21293|gene11881|gene22841|gene18267|gene3937|gene14926|gene28284|gene19282|gene11071|gene15371|gene13693|gene22803|gene26261|gene67|gene26446|gene6329|gene14844|gene14086|gene29001|gene24426|gene22566|gen…	219	http://amigo.geneontology.org/amigo/term/GO:0018130	yes
ubiquitin-dependent protein catabolic process	GO:0006511	1.54006e-05	0.00145393	--	418	gene7028|gene12256|gene17479|gene22948|gene14339|gene8040|gene23880|gene25469|gene11823|gene4180|gene19665|gene22897|gene8702|gene9117|gene7042|gene11095|gene13018|gene22431|gene15371|gene12898|gene19240|gene22040|gene17741|gene9328|gene6937|gene1551|gene29243|gene17594|gene5646|gene28753|gene2277|gene21304|gene26297|gene4772|gene24758|gene13472|gene18445|gene9724|gene10425|gene18723|gene21822|ge…	73	gene17091|gene11823|gene2702|gene4180|gene5103|gene18723|gene12256|gene11113|gene27749|gene7028|gene25469|gene643|gene2217|gene20490|gene15413|gene9328|gene14281|gene22040|gene25795|gene10425|gene2733|gene17594|gene7942|gene9944|gene3135|gene15969|gene22961|gene26028|gene6937|gene22897|gene18445|gene11894	32	gene12898|gene21196|gene24758|gene13018|gene15306|gene8702|gene8040|gene17741|gene21822|gene5646|gene28753|gene875|gene22431|gene14339|gene3666|gene11095|gene26297|gene12281|gene21304|gene19665|gene14844|gene20993|gene11714|gene13472|gene9117|gene2277|gene15371|gene4772|gene17479|gene6659|gene22948|gene15016|gene7042|gene29243|gene9724|gene23157|gene1551|gene19240|gene8613|gene20272|gene23880	41	http://amigo.geneontology.org/amigo/term/GO:0006511	yes
negative regulation of cell communication	GO:0010648	1.66936e-05	0.00155678	--	1092	gene24814|gene22027|gene14391|gene14969|gene11179|gene21160|gene25462|gene11107|gene9307|gene25303|gene24574|gene4970|gene18007|gene3135|gene18532|gene3872|gene9905|gene9902|gene24778|gene14890|gene27019|gene9389|gene11994|gene23619|gene15946|gene18952|gene7765|gene22365|gene6576|gene16083|gene14453|gene21019|gene15340|gene24503|gene6109|gene27702|gene20297|gene19595|gene14339|gene5537|gene14336|…	160	gene11994|gene8840|gene12836|gene11809|gene13426|gene27455|gene14940|gene14831|gene25583|gene5079|gene10527|gene10886|gene12146|gene1648|gene6709|gene16051|gene2225|gene20989|gene11113|gene22517|gene7989|gene17964|gene24211|gene6112|gene18983|gene19169|gene28262|gene14130|gene21019|gene21440|gene15996|gene16612|gene14644|gene19373|gene7802|gene24417|gene24778|gene22483|gene26098|gene9138|gene2481…	68	gene2525|gene11048|gene22152|gene11366|gene11179|gene5962|gene16445|gene16447|gene19827|gene20297|gene22365|gene14840|gene16982|gene22486|gene25504|gene14616|gene18952|gene24929|gene11107|gene26611|gene9902|gene9905|gene23619|gene19238|gene17241|gene9307|gene22027|gene2290|gene6576|gene12011|gene7765|gene22948|gene3109|gene25321|gene4970|gene15340|gene16083|gene16086|gene12898|gene24574|gene24868…	92	http://amigo.geneontology.org/amigo/term/GO:0010648	yes
aromatic compound biosynthetic process	GO:0019438	1.74742e-05	0.00159756	--	3026	gene9718|gene7573|gene16746|gene16748|gene28284|gene27485|gene22025|gene20822|gene25975|gene12087|gene15371|gene8621|gene7923|gene17606|gene17603|gene1551|gene10063|gene27896|gene11867|gene154|gene26309|gene8711|gene3521|gene21729|gene18952|gene21795|gene22590|gene15180|gene6576|gene9331|gene6346|gene6475|gene6476|gene18298|gene17234|gene4658|gene4121|gene8724|gene10521|gene26199|gene14831|gene92…	390	gene28057|gene11280|gene17276|gene24539|gene14931|gene11809|gene18186|gene14831|gene20691|gene26329|gene14682|gene21820|gene22847|gene14994|gene19979|gene17482|gene20924|gene5494|gene13581|gene23001|gene12850|gene18269|gene14374|gene8083|gene16095|gene26239|gene5023|gene15460|gene10915|gene1152|gene17558|gene16302|gene23127|gene9531|gene18365|gene29007|gene25975|gene1597|gene16980|gene29248|gene2…	172	gene9331|gene6731|gene24825|gene9240|gene18874|gene14615|gene9086|gene21822|gene7359|gene28753|gene18834|gene27485|gene27642|gene22255|gene760|gene8978|gene17281|gene18273|gene8724|gene21293|gene11881|gene22841|gene18267|gene3937|gene14926|gene28284|gene19282|gene11071|gene15371|gene13693|gene22803|gene26261|gene67|gene26446|gene6329|gene14844|gene14086|gene29001|gene24426|gene22566|gene11786|gen…	218	http://amigo.geneontology.org/amigo/term/GO:0019438	yes
negative regulation of signaling	GO:0023057	1.75487e-05	0.00159756	--	1093	gene24814|gene22027|gene14391|gene14969|gene11179|gene21160|gene25462|gene11107|gene9307|gene25303|gene24574|gene4970|gene18007|gene3135|gene18532|gene3872|gene9905|gene9902|gene24778|gene14890|gene27019|gene9389|gene11994|gene23619|gene15946|gene18952|gene7765|gene22365|gene6576|gene16083|gene14453|gene21019|gene15340|gene24503|gene6109|gene27702|gene20297|gene19595|gene14339|gene5537|gene14336|…	160	gene11994|gene8840|gene12836|gene11809|gene13426|gene27455|gene14940|gene14831|gene25583|gene5079|gene10527|gene10886|gene12146|gene1648|gene6709|gene16051|gene2225|gene20989|gene11113|gene22517|gene7989|gene17964|gene24211|gene6112|gene18983|gene19169|gene28262|gene14130|gene21019|gene21440|gene15996|gene16612|gene14644|gene19373|gene7802|gene24417|gene24778|gene22483|gene26098|gene9138|gene2481…	68	gene2525|gene11048|gene22152|gene11366|gene11179|gene5962|gene16445|gene16447|gene19827|gene20297|gene22365|gene14840|gene16982|gene22486|gene25504|gene14616|gene18952|gene24929|gene11107|gene26611|gene9902|gene9905|gene23619|gene19238|gene17241|gene9307|gene22027|gene2290|gene6576|gene12011|gene7765|gene22948|gene3109|gene25321|gene4970|gene15340|gene16083|gene16086|gene12898|gene24574|gene24868…	92	http://amigo.geneontology.org/amigo/term/GO:0023057	yes
proteolysis involved in cellular protein catabolic process	GO:0051603	1.78478e-05	0.00160567	--	501	gene7028|gene21822|gene17479|gene22948|gene14339|gene8040|gene20490|gene4049|gene23880|gene15021|gene4180|gene11823|gene25469|gene24135|gene22897|gene8702|gene2217|gene9117|gene9245|gene11095|gene11714|gene9261|gene13018|gene22431|gene15371|gene12898|gene21304|gene19240|gene22040|gene16571|gene9328|gene6937|gene1551|gene29243|gene17594|gene5646|gene28753|gene643|gene6659|gene22961|gene20993|gene5…	84	gene17091|gene11823|gene9261|gene2702|gene4180|gene14281|gene18723|gene12256|gene11113|gene27749|gene27647|gene7028|gene25469|gene643|gene20490|gene15413|gene9328|gene5103|gene22040|gene25795|gene10425|gene2733|gene17594|gene7942|gene9944|gene2217|gene15969|gene22961|gene26028|gene20508|gene6937|gene22897|gene18445|gene5081|gene11894|gene3135	36	gene4049|gene12898|gene21196|gene24758|gene13018|gene9245|gene8702|gene8040|gene17741|gene21822|gene5646|gene28753|gene875|gene14339|gene14198|gene3666|gene22431|gene26297|gene12281|gene15021|gene21304|gene19665|gene15306|gene14844|gene20993|gene11714|gene13472|gene9117|gene16571|gene2277|gene15371|gene4772|gene6659|gene17479|gene22948|gene24422|gene15016|gene11095|gene29243|gene9724|gene23157|ge…	48	http://amigo.geneontology.org/amigo/term/GO:0051603	yes
protein modification by small protein conjugation	GO:0032446	1.8687e-05	0.00166162	--	738	gene24815|gene11079|gene9910|gene4772|gene2113|gene17594|gene12565|gene25564|gene8702|gene13670|gene18889|gene26810|gene9307|gene4970|gene2243|gene6604|gene15402|gene19849|gene13472|gene14956|gene18723|gene12317|gene2733|gene21795|gene20149|gene1056|gene13787|gene14198|gene14148|gene22948|gene14339|gene13456|gene11495|gene24135|gene2702|gene11095|gene17741|gene9328|gene14234|gene18519|gene15724|g…	115	gene9554|gene17091|gene13787|gene17536|gene15969|gene11823|gene16137|gene18186|gene14148|gene12317|gene22961|gene9328|gene16302|gene18723|gene2243|gene16033|gene9824|gene26152|gene27749|gene22511|gene22251|gene18519|gene26810|gene26978|gene6604|gene16612|gene14940|gene24417|gene20490|gene11079|gene24815|gene13456|gene22040|gene25795|gene4646|gene2733|gene12565|gene17594|gene14969|gene9944|gene270…	49	gene4754|gene15402|gene25509|gene25564|gene12898|gene8702|gene4772|gene49|gene20272|gene4595|gene21196|gene17741|gene20993|gene26576|gene5292|gene2113|gene14956|gene19433|gene16921|gene14339|gene14198|gene23225|gene11095|gene10227|gene11333|gene14844|gene15458|gene11495|gene16525|gene20149|gene19665|gene16447|gene6615|gene14234|gene19849|gene13472|gene18889|gene15354|gene4880|gene9307|gene6692|ge…	66	http://amigo.geneontology.org/amigo/term/GO:0032446	yes
nucleobase-containing compound biosynthetic process	GO:0034654	2.00164e-05	0.00175937	--	2944	gene9718|gene7573|gene16746|gene16748|gene28284|gene27485|gene22025|gene20822|gene25975|gene12087|gene15371|gene8621|gene7923|gene17606|gene17603|gene1551|gene10063|gene27896|gene154|gene26309|gene8711|gene3521|gene21729|gene18952|gene21795|gene22590|gene15180|gene6576|gene9331|gene6346|gene6475|gene6476|gene18298|gene17234|gene4658|gene4121|gene8724|gene10521|gene26199|gene14831|gene9240|gene231…	380	gene28057|gene11280|gene17276|gene24539|gene14931|gene11809|gene18186|gene14831|gene20691|gene26329|gene14682|gene21820|gene22847|gene19979|gene17482|gene20924|gene5494|gene13581|gene23001|gene12850|gene18269|gene14374|gene8083|gene16095|gene26239|gene5023|gene15460|gene10915|gene1152|gene17558|gene16302|gene23127|gene9531|gene18365|gene29007|gene25975|gene1597|gene16980|gene29248|gene23648|gene1…	165	gene9331|gene6731|gene24825|gene9240|gene18874|gene14615|gene9086|gene21822|gene7359|gene28753|gene18834|gene27485|gene27642|gene22255|gene760|gene8978|gene17281|gene18273|gene8724|gene21293|gene11881|gene22841|gene18267|gene3937|gene14926|gene28284|gene19282|gene11071|gene15371|gene13693|gene22803|gene26261|gene67|gene26446|gene6329|gene14844|gene14086|gene29001|gene24426|gene22566|gene11786|gen…	215	http://amigo.geneontology.org/amigo/term/GO:0034654	yes
localization	GO:0051179	2.26617e-05	0.00196925	GO:1902578	4172	gene2057|gene26176|gene2053|gene15783|gene4549|gene15839|gene22027|gene8782|gene2723|gene25975|gene15371|gene25309|gene4874|gene26298|gene24576|gene25300|gene5391|gene27896|gene11867|gene10382|gene14232|gene15273|gene26305|gene10664|gene12916|gene20389|gene19137|gene8711|gene20224|gene16369|gene25336|gene14452|gene12884|gene22614|gene11597|gene14823|gene24401|gene4903|gene6583|gene24831|gene5537|…	520	gene10378|gene14935|gene13393|gene3183|gene2281|gene2723|gene2053|gene18186|gene25442|gene2057|gene28117|gene21820|gene6583|gene10889|gene7506|gene12255|gene12256|gene8840|gene12916|gene2852|gene7012|gene24338|gene2858|gene22689|gene3625|gene11172|gene9430|gene16757|gene22093|gene14448|gene15273|gene25583|gene24778|gene6111|gene17498|gene9682|gene4493|gene26233|gene24919|gene27522|gene28049|gene9…	219	gene15396|gene5799|gene13018|gene8843|gene5564|gene15839|gene7957|gene8172|gene9240|gene24531|gene14830|gene8176|gene26752|gene22426|gene21827|gene5157|gene9905|gene17427|gene26680|gene26897|gene5391|gene7226|gene2677|gene23619|gene11275|gene6757|gene3504|gene3748|gene2910|gene17620|gene15344|gene16447|gene16448|gene22552|gene22841|gene20224|gene6782|gene24126|gene9018|gene13457|gene19596|gene252…	301	http://amigo.geneontology.org/amigo/term/GO:0051179	yes
protein phosphorylation	GO:0006468	2.61422e-05	0.00224618	--	666	gene29204|gene22027|gene23193|gene14391|gene13670|gene21631|gene5905|gene2525|gene7098|gene9305|gene2198|gene15675|gene26371|gene15271|gene1324|gene26675|gene26788|gene3046|gene27254|gene28037|gene27019|gene20389|gene12097|gene21019|gene21466|gene18408|gene6476|gene20292|gene8963|gene5843|gene15651|gene24933|gene22614|gene8609|gene16218|gene752|gene9688|gene5139|gene20618|gene27062|gene9429|gene1…	105	gene10476|gene7522|gene7098|gene14644|gene5139|gene8198|gene5073|gene29204|gene11241|gene14994|gene28037|gene20936|gene10003|gene25584|gene6476|gene5843|gene12024|gene21019|gene15675|gene2747|gene18209|gene15271|gene20292|gene25982|gene9688|gene1369|gene5874|gene24933|gene26288|gene3065|gene21142|gene5856|gene14348|gene19169|gene20965|gene13049|gene9429|gene10698|gene22614|gene10886	40	gene27062|gene14151|gene2525|gene24865|gene8215|gene20389|gene1324|gene20286|gene14391|gene14850|gene4366|gene15340|gene3046|gene16218|gene17378|gene18768|gene12722|gene21628|gene26155|gene15003|gene4849|gene26788|gene24293|gene21466|gene20618|gene15651|gene7687|gene10885|gene3640|gene8609|gene24294|gene17241|gene28433|gene348|gene9305|gene26371|gene22027|gene6464|gene18887|gene6659|gene27254|gen…	65	http://amigo.geneontology.org/amigo/term/GO:0006468	yes
growth	GO:0040007	2.67949e-05	0.00227667	GO:0048590	352	gene11601|gene16768|gene26338|gene22563|gene10309|gene24625|gene8378|gene22532|gene3109|gene12295|gene12274|gene10527|gene10476|gene8314|gene752|gene13995|gene12087|gene6351|gene25222|gene15238|gene1369|gene11059|gene16452|gene9303|gene7928|gene17113|gene13790|gene14273|gene4244|gene4754|gene4248|gene18374|gene22544|gene18251|gene22965|gene4239|gene8175|gene7442|gene5856|gene5874|gene11248|gene22…	63	gene2076|gene10476|gene12087|gene8314|gene7928|gene5874|gene13581|gene7205|gene26481|gene16768|gene10527|gene24625|gene17369|gene9688|gene11059|gene26338|gene10309|gene1369|gene18365|gene12295|gene18149|gene5856|gene25222|gene4248|gene16452|gene22563	26	gene4754|gene7442|gene18952|gene6351|gene5564|gene8175|gene8766|gene11601|gene15855|gene11248|gene4244|gene12274|gene14273|gene2277|gene22532|gene13523|gene7708|gene8378|gene9303|gene15238|gene2731|gene13790|gene24660|gene27702|gene4239|gene18173|gene22965|gene13995|gene18374|gene18251|gene3109|gene27132|gene752|gene12097|gene17113|gene16086|gene22544	37	http://amigo.geneontology.org/amigo/term/GO:0040007	yes
regulation of protein complex assembly	GO:0043254	2.73438e-05	0.00229778	--	403	gene13206|gene18768|gene16144|gene6541|gene5537|gene16684|gene17050|gene7473|gene27226|gene8782|gene16086|gene4366|gene2567|gene14598|gene24334|gene20602|gene11601|gene24338|gene10527|gene25222|gene21449|gene5073|gene15238|gene15310|gene22439|gene5905|gene17837|gene2840|gene15984|gene5139|gene15553|gene7435|gene18373|gene18251|gene6676|gene8222|gene8638|gene26788|gene10668|gene50|gene17241|gene26…	70	gene7910|gene27455|gene11994|gene12317|gene5139|gene5073|gene19152|gene16144|gene8782|gene24338|gene2858|gene15553|gene13709|gene28893|gene15996|gene21449|gene10527|gene8222|gene15310|gene6676|gene50|gene11059|gene11672|gene16684|gene25325|gene20602|gene9389|gene25222|gene24503|gene11876	30	gene21194|gene8005|gene13206|gene15344|gene11601|gene4366|gene2567|gene12281|gene10668|gene18768|gene11381|gene25142|gene18373|gene26788|gene24334|gene25921|gene22439|gene5537|gene21466|gene8378|gene17241|gene8638|gene15238|gene15984|gene26318|gene17050|gene7435|gene5692|gene5905|gene7765|gene14598|gene7473|gene6615|gene12717|gene18251|gene2840|gene27226|gene6541|gene17837|gene16086	40	http://amigo.geneontology.org/amigo/term/GO:0043254	yes
cellular aromatic compound metabolic process	GO:0006725	3.78684e-05	0.0031476	--	5144	gene13206|gene10419|gene9718|gene7573|gene16746|gene16748|gene28284|gene27485|gene22025|gene28600|gene20822|gene17160|gene25975|gene12087|gene15371|gene12085|gene8621|gene7923|gene17606|gene17603|gene1551|gene10063|gene27896|gene8394|gene11867|gene7379|gene154|gene11501|gene12916|gene26309|gene21892|gene8711|gene3521|gene15496|gene21729|gene18952|gene21795|gene16643|gene15180|gene6576|gene9331|ge…	627	gene28057|gene11283|gene11280|gene26654|gene24539|gene14838|gene11809|gene18186|gene14831|gene12141|gene26329|gene17276|gene27023|gene21820|gene22847|gene9531|gene4108|gene5878|gene14994|gene6211|gene12916|gene14931|gene13581|gene17964|gene13668|gene23001|gene5964|gene11018|gene22559|gene18269|gene16303|gene14374|gene8083|gene16095|gene9515|gene26239|gene5022|gene9328|gene15460|gene18644|gene1914…	290	gene331|gene17378|gene9331|gene6731|gene9000|gene24825|gene9240|gene18874|gene22720|gene14615|gene9086|gene3078|gene21822|gene14273|gene7359|gene28753|gene4418|gene18834|gene27485|gene27642|gene10001|gene6512|gene760|gene8978|gene11275|gene17281|gene14720|gene21464|gene18273|gene8724|gene21293|gene8378|gene211|gene1541|gene22841|gene18267|gene3937|gene14926|gene5881|gene19596|gene28284|gene19282|…	337	http://amigo.geneontology.org/amigo/term/GO:0006725	yes
nucleobase-containing compound metabolic process	GO:0006139	3.84872e-05	0.00316464	GO:0055134	4957	gene13206|gene9718|gene7573|gene16746|gene16748|gene28284|gene27485|gene22025|gene14784|gene28600|gene20822|gene17160|gene25975|gene12087|gene15371|gene12085|gene8621|gene7923|gene17606|gene17603|gene1551|gene10063|gene27896|gene8394|gene7379|gene154|gene11501|gene12916|gene26309|gene21892|gene8711|gene3521|gene15496|gene21729|gene18952|gene21795|gene16643|gene15180|gene6576|gene9331|gene6346|gen…	606	gene28057|gene11283|gene11280|gene26654|gene24539|gene14838|gene11809|gene18186|gene14831|gene12141|gene26329|gene17276|gene27023|gene21820|gene22847|gene9531|gene4108|gene5878|gene14994|gene6211|gene12916|gene14931|gene13581|gene17964|gene13668|gene23001|gene5964|gene12850|gene22559|gene18269|gene16303|gene14374|gene8083|gene16095|gene9515|gene26239|gene5022|gene9328|gene15460|gene18644|gene1914…	279	gene331|gene17378|gene9331|gene6731|gene9000|gene24825|gene9240|gene18874|gene22720|gene14615|gene9086|gene3078|gene21822|gene14273|gene7359|gene28753|gene4418|gene18834|gene27485|gene27642|gene10001|gene6512|gene760|gene8978|gene11275|gene17281|gene14720|gene21464|gene18273|gene8724|gene21293|gene211|gene1541|gene22841|gene18267|gene3937|gene14926|gene5881|gene19596|gene28284|gene19282|gene22590…	327	http://amigo.geneontology.org/amigo/term/GO:0006139	yes
cellular process	GO:0009987	4.04594e-05	0.00329141	GO:0008151|GO:0044763|GO:0050875	16688	gene2113|gene2112|gene22025|gene12565|gene12562|gene19043|gene12568|gene11714|gene15371|gene27651|gene17606|gene4970|gene17603|gene4974|gene3977|gene27896|gene11867|gene26305|gene26304|gene7473|gene27254|gene16249|gene26309|gene22027|gene18952|gene22592|gene22590|gene22591|gene11597|gene2235|gene27096|gene6583|gene13346|gene4239|gene12210|gene204|gene10527|gene752|gene13188|gene10521|gene370|gene…	1861	gene8179|gene25520|gene14935|gene17276|gene24539|gene3183|gene14831|gene12141|gene26329|gene14682|gene12146|gene22847|gene26322|gene4572|gene12793|gene6211|gene12462|gene2852|gene25721|gene14838|gene25863|gene2858|gene23001|gene21465|gene25042|gene4884|gene14448|gene15273|gene15271|gene24625|gene4493|gene24745|gene24742|gene15906|gene15901|gene3135|gene6457|gene22961|gene16303|gene17373|gene14847…	861	gene7615|gene7614|gene331|gene3181|gene9331|gene6351|gene21194|gene15839|gene8173|gene8172|gene8175|gene24531|gene24532|gene8176|gene12140|gene17421|gene16015|gene17427|gene23130|gene27217|gene23135|gene3218|gene6692|gene25723|gene23619|gene16991|gene25684|gene18773|gene4196|gene4387|gene21466|gene21349|gene1049|gene211|gene22841|gene25046|gene12733|gene4492|gene148|gene15371|gene28600|gene4772|g…	1000	http://amigo.geneontology.org/amigo/term/GO:0009987	yes
cellular response to chemical stimulus	GO:0070887	4.1676e-05	0.0033547	--	1184	gene13206|gene14887|gene10309|gene2112|gene8782|gene20231|gene26233|gene8314|gene24316|gene21142|gene25300|gene4970|gene7928|gene6937|gene23747|gene8396|gene23597|gene11867|gene1324|gene24085|gene4244|gene2044|gene26788|gene14956|gene5736|gene4754|gene14615|gene9261|gene18952|gene7765|gene12097|gene18489|gene5065|gene1541|gene22614|gene11597|gene5431|gene18406|gene6475|gene21822|gene5843|gene1565…	169	gene2075|gene15088|gene7266|gene11809|gene9261|gene18186|gene8314|gene14831|gene28117|gene5079|gene10527|gene14994|gene5073|gene10476|gene2112|gene3574|gene2226|gene18489|gene20904|gene6414|gene24373|gene8782|gene21052|gene18983|gene5843|gene6475|gene9237|gene2892|gene22239|gene27455|gene12237|gene7522|gene16452|gene9742|gene9116|gene24698|gene28556|gene18209|gene5431|gene7928|gene20989|gene24625…	72	gene17275|gene8172|gene9240|gene15402|gene21822|gene24334|gene5962|gene24331|gene17010|gene22552|gene11830|gene2044|gene1324|gene22965|gene19683|gene18173|gene11786|gene25693|gene22486|gene13004|gene18408|gene3434|gene18138|gene4754|gene18952|gene852|gene19433|gene14956|gene12722|gene22439|gene11867|gene19238|gene11597|gene10905|gene15651|gene16001|gene17241|gene15724|gene17631|gene1541|gene18406…	97	http://amigo.geneontology.org/amigo/term/GO:0070887	yes
adherens junction organization	GO:0034332	4.65371e-05	0.00364961	--	56	gene14130|gene15088|gene20001|gene17803|gene15310|gene17241|gene24503|gene7111|gene11381|gene348|gene24698|gene19169|gene27217|gene24338|gene21631|gene12146|gene17014	17	gene15088|gene24338|gene15310|gene19169|gene14130|gene20001|gene24503|gene24698|gene12146|gene7111|gene17014	11	gene17241|gene348|gene17803|gene21631|gene27217|gene11381	6	http://amigo.geneontology.org/amigo/term/GO:0034332	yes
regulation of TOR signaling	GO:0032006	4.67716e-05	0.00364961	--	78	gene7789|gene14840|gene9688|gene18983|gene26233|gene25520|gene14339|gene9902|gene1369|gene3574|gene14151|gene25583|gene22948|gene9389|gene26098|gene5065|gene6109|gene25486|gene11714|gene21173|gene22483	21	gene25520|gene25583|gene26098|gene26233|gene9688|gene5065|gene6109|gene9389|gene18983|gene22483|gene1369|gene3574	12	gene14339|gene11714|gene14151|gene9902|gene21173|gene14840|gene25486|gene7789|gene22948	9	http://amigo.geneontology.org/amigo/term/GO:0032006	yes
regulation of multicellular organismal process	GO:0051239	4.6478e-05	0.00364961	--	2326	gene28606|gene11320|gene24814|gene8621|gene5098|gene16748|gene29204|gene22027|gene10476|gene2852|gene11172|gene12565|gene18278|gene11177|gene2736|gene4142|gene21631|gene5905|gene13995|gene10309|gene24476|gene16677|gene22659|gene17606|gene9305|gene4970|gene25788|gene15675|gene25079|gene27857|gene26371|gene11248|gene22491|gene23597|gene15402|gene26675|gene24085|gene3872|gene22841|gene6676|gene7910|…	305	gene17276|gene10476|gene2281|gene11809|gene18186|gene14831|gene10886|gene12146|gene15937|gene12210|gene4572|gene2852|gene9969|gene5494|gene11177|gene2858|gene13819|gene12024|gene19761|gene18263|gene4142|gene5098|gene15197|gene24625|gene9682|gene9688|gene2736|gene50|gene22961|gene11670|gene6525|gene16980|gene19169|gene16452|gene17014|gene22563|gene2076|gene11994|gene24800|gene12237|gene27455|gene1…	136	gene17275|gene21194|gene15360|gene12935|gene10479|gene11048|gene1967|gene22152|gene10885|gene22255|gene8975|gene14273|gene24334|gene5962|gene3504|gene13995|gene22491|gene21466|gene16445|gene8378|gene25047|gene3937|gene20297|gene28606|gene5537|gene8380|gene26447|gene14840|gene22965|gene29243|gene11786|gene22486|gene17018|gene18408|gene13009|gene25591|gene4049|gene18952|gene15344|gene25788|gene8707…	169	http://amigo.geneontology.org/amigo/term/GO:0051239	yes
organic cyclic compound biosynthetic process	GO:1901362	5.14098e-05	0.0039313	--	3141	gene9718|gene7573|gene16746|gene16748|gene28284|gene27485|gene22025|gene20822|gene25975|gene12087|gene15371|gene8621|gene7923|gene17606|gene17603|gene1551|gene10063|gene27896|gene11867|gene154|gene26309|gene8711|gene3521|gene21729|gene18952|gene21795|gene22590|gene15180|gene6576|gene9331|gene6346|gene6475|gene6476|gene18298|gene17234|gene4658|gene4121|gene8724|gene10521|gene26199|gene7594|gene148…	399	gene28057|gene11280|gene17276|gene24539|gene14931|gene11809|gene18186|gene14831|gene20691|gene26329|gene14682|gene21820|gene22847|gene14994|gene19979|gene17482|gene20924|gene5494|gene13581|gene23001|gene12850|gene18269|gene14374|gene8083|gene16095|gene26239|gene5023|gene15460|gene10915|gene1152|gene17558|gene16302|gene23127|gene9531|gene18365|gene29007|gene25975|gene1597|gene16980|gene29248|gene2…	175	gene27062|gene9331|gene6731|gene24825|gene9240|gene18874|gene14615|gene9086|gene21822|gene7359|gene28753|gene18834|gene17540|gene27485|gene27642|gene22255|gene760|gene8978|gene17281|gene18273|gene8724|gene21293|gene11881|gene22841|gene18267|gene3937|gene14926|gene28284|gene19282|gene11071|gene15371|gene13693|gene22803|gene26261|gene67|gene26446|gene6329|gene14844|gene14086|gene29001|gene24426|gen…	224	http://amigo.geneontology.org/amigo/term/GO:1901362	yes
cellular response to nitrogen compound	GO:1901699	5.12353e-05	0.0039313	--	309	gene13206|gene16001|gene26233|gene7556|gene24745|gene14887|gene14260|gene28433|gene24876|gene8782|gene22948|gene9744|gene22552|gene12110|gene10527|gene24662|gene25222|gene21173|gene3574|gene24698|gene12898|gene5079|gene25300|gene4970|gene10905|gene6937|gene4798|gene8396|gene4244|gene23597|gene11867|gene12722|gene4459|gene26788|gene17241|gene4754|gene18209|gene4880|gene13583|gene12097|gene2808|gen…	56	gene18209|gene10527|gene8782|gene21052|gene15088|gene14260|gene25300|gene26233|gene6475|gene18983|gene578|gene6937|gene25222|gene5079|gene24698|gene1369|gene4682|gene13583|gene3574|gene24745	20	gene4754|gene12898|gene11714|gene13206|gene25693|gene8396|gene4244|gene12722|gene21173|gene14887|gene26788|gene11867|gene19238|gene11597|gene10905|gene22552|gene22948|gene16001|gene17241|gene28433|gene4880|gene24662|gene1541|gene7556|gene4459|gene24876|gene12110|gene4798|gene23597|gene4970|gene2808|gene12097|gene17113|gene18406|gene9744|gene16086	36	http://amigo.geneontology.org/amigo/term/GO:1901699	yes
regulation of cellular process	GO:0050794	5.59514e-05	0.00423624	GO:0051244	11024	gene26176|gene2903|gene9718|gene7573|gene8621|gene4549|gene16748|gene16454|gene7473|gene22027|gene8782|gene18631|gene12564|gene12565|gene18734|gene24407|gene12403|gene19043|gene23234|gene17160|gene25975|gene11714|gene28600|gene12087|gene24476|gene27651|gene7923|gene26298|gene17606|gene25303|gene25300|gene4970|gene5390|gene17603|gene5019|gene4974|gene10063|gene8396|gene27896|gene26371|gene7370|gen…	1266	gene8179|gene14682|gene1369|gene3183|gene14831|gene12141|gene26329|gene17276|gene12146|gene16026|gene26322|gene4572|gene6211|gene25688|gene2852|gene6691|gene2858|gene23001|gene25042|gene14448|gene15273|gene15271|gene24625|gene24745|gene15901|gene3135|gene16302|gene17373|gene6525|gene29007|gene7037|gene23648|gene9253|gene27045|gene16454|gene16452|gene22483|gene9152|gene2747|gene17014|gene22563|gen…	576	gene7615|gene17275|gene17378|gene9331|gene6351|gene21194|gene8172|gene11048|gene14830|gene8176|gene12140|gene23135|gene11037|gene6692|gene11867|gene21822|gene3504|gene18773|gene25686|gene21466|gene8378|gene25047|gene28606|gene28600|gene22803|gene6468|gene14840|gene22965|gene14598|gene14844|gene14086|gene29001|gene18173|gene13756|gene4798|gene27322|gene4815|gene18071|gene22486|gene17018|gene3434|g…	690	http://amigo.geneontology.org/amigo/term/GO:0050794	yes
regulation of cell development	GO:0060284	5.65457e-05	0.00423926	--	749	gene28606|gene8621|gene5098|gene10309|gene22027|gene18631|gene12565|gene8707|gene8314|gene16677|gene9305|gene25079|gene27896|gene3872|gene6676|gene24775|gene9149|gene12024|gene7401|gene27019|gene21892|gene22659|gene18952|gene7765|gene14860|gene16083|gene15344|gene21019|gene21466|gene24503|gene27702|gene6475|gene20297|gene27108|gene16684|gene24625|gene24135|gene8609|gene11091|gene10527|gene17160|g…	114	gene14736|gene9286|gene2281|gene12237|gene11241|gene8621|gene8314|gene14130|gene10459|gene5079|gene4248|gene7401|gene12146|gene12024|gene14994|gene6709|gene11091|gene11670|gene9969|gene17964|gene18631|gene6475|gene19169|gene21019|gene24775|gene19761|gene16677|gene18263|gene5098|gene12131|gene10527|gene24625|gene10420|gene21892|gene12565|gene9688|gene2852|gene6676|gene17160|gene10309|gene1181|gene…	54	gene21194|gene1967|gene18952|gene15344|gene8707|gene12898|gene22965|gene2567|gene6094|gene4599|gene27108|gene7687|gene24334|gene15238|gene19372|gene22439|gene22491|gene24293|gene21466|gene13525|gene24294|gene9149|gene3872|gene24062|gene15122|gene15483|gene20993|gene8609|gene17223|gene20297|gene9305|gene4880|gene22027|gene28606|gene13790|gene27702|gene27019|gene25010|gene3305|gene7765|gene16083|ge…	60	http://amigo.geneontology.org/amigo/term/GO:0060284	yes
nucleic acid metabolic process	GO:0090304	5.7285e-05	0.004253	--	4457	gene13206|gene9718|gene7573|gene16746|gene16748|gene28284|gene27485|gene14784|gene20822|gene17160|gene12087|gene15371|gene12085|gene8621|gene7923|gene17606|gene17603|gene1551|gene10063|gene27896|gene8394|gene7379|gene154|gene11501|gene26309|gene21892|gene3521|gene15496|gene21729|gene18952|gene21795|gene16643|gene15180|gene6576|gene9331|gene6346|gene14300|gene27096|gene6476|gene18298|gene18299|gen…	548	gene28057|gene11283|gene11280|gene17276|gene24539|gene14931|gene11809|gene18186|gene14831|gene12141|gene26329|gene14682|gene27023|gene21820|gene22847|gene9531|gene8049|gene5878|gene14994|gene6211|gene17482|gene5494|gene22251|gene17964|gene13668|gene23001|gene5964|gene12850|gene22559|gene18269|gene16303|gene14374|gene8083|gene9515|gene26239|gene5022|gene5023|gene17498|gene18644|gene19143|gene8576|…	255	gene331|gene17378|gene9331|gene5881|gene9000|gene24825|gene9240|gene18874|gene22720|gene14615|gene9086|gene3078|gene21822|gene14273|gene7359|gene28753|gene18834|gene27485|gene27642|gene10001|gene760|gene8978|gene11275|gene17281|gene18273|gene8724|gene21293|gene11881|gene1541|gene22841|gene18267|gene3937|gene14926|gene19596|gene28284|gene19282|gene16117|gene11071|gene15371|gene9015|gene24440|gene2…	293	http://amigo.geneontology.org/amigo/term/GO:0090304	yes
catabolic process	GO:0009056	5.92315e-05	0.00435522	GO:0044712	1908	gene26176|gene29132|gene28600|gene11275|gene13472|gene15420|gene10300|gene25469|gene9012|gene9015|gene26600|gene11179|gene25975|gene11714|gene21142|gene15371|gene10864|gene4970|gene6937|gene1551|gene7042|gene9093|gene19840|gene8394|gene18004|gene3135|gene14010|gene16041|gene22841|gene154|gene26304|gene14956|gene18723|gene25772|gene15413|gene7386|gene20954|gene12097|gene17594|gene22365|gene11823|g…	255	gene25520|gene10378|gene14838|gene4572|gene12256|gene27647|gene21052|gene25042|gene18266|gene17091|gene9328|gene24625|gene2733|gene9688|gene7942|gene9093|gene3135|gene22961|gene11672|gene23123|gene26028|gene3001|gene25975|gene643|gene21576|gene26349|gene15413|gene22132|gene9174|gene22130|gene9261|gene16132|gene10459|gene10198|gene18723|gene27749|gene1634|gene13485|gene22239|gene4163|gene6917|gene…	112	gene17275|gene2288|gene21196|gene13018|gene9240|gene4772|gene24532|gene12140|gene21822|gene23130|gene5646|gene28753|gene20954|gene22255|gene6512|gene11179|gene11275|gene5962|gene24294|gene22365|gene9012|gene9015|gene28600|gene25293|gene4418|gene5146|gene14844|gene14086|gene24221|gene29243|gene5954|gene24384|gene9724|gene23157|gene22486|gene15477|gene18272|gene23880|gene19362|gene15420|gene8702|ge…	143	http://amigo.geneontology.org/amigo/term/GO:0009056	yes
establishment of localization in cell	GO:0051649	6.13875e-05	0.00438873	--	1324	gene2057|gene26176|gene15783|gene11275|gene23168|gene3266|gene2281|gene25469|gene14393|gene24401|gene9018|gene10714|gene15371|gene25309|gene17817|gene14448|gene4874|gene24576|gene6937|gene18538|gene24761|gene12480|gene28120|gene11867|gene18530|gene28747|gene16079|gene16473|gene10688|gene11112|gene5065|gene14452|gene14860|gene22614|gene25994|gene24503|gene20237|gene15556|gene1141|gene21820|gene271…	185	gene14935|gene15292|gene10688|gene16000|gene2281|gene13426|gene11705|gene11709|gene2057|gene10459|gene20650|gene26002|gene21820|gene20688|gene5139|gene26240|gene14860|gene28262|gene16691|gene12256|gene19152|gene24761|gene11091|gene1634|gene25863|gene25697|gene3266|gene28267|gene25442|gene8681|gene28120|gene5198|gene17645|gene27425|gene9430|gene25469|gene14232|gene9751|gene12255|gene10849|gene1444…	79	gene5564|gene13018|gene8843|gene8172|gene25994|gene14830|gene3216|gene26680|gene7226|gene1207|gene11275|gene24331|gene17620|gene16447|gene9018|gene15984|gene15371|gene24531|gene22662|gene7435|gene20889|gene17419|gene17859|gene24345|gene4995|gene11029|gene23059|gene9186|gene3368|gene21608|gene1141|gene27108|gene25534|gene11867|gene15556|gene18353|gene23827|gene15458|gene14823|gene16473|gene11112|g…	106	http://amigo.geneontology.org/amigo/term/GO:0051649	yes
cellular response to DNA damage stimulus	GO:0006974	6.14089e-05	0.00438873	GO:0034984	782	gene13206|gene13472|gene17594|gene9015|gene12087|gene15371|gene12085|gene9307|gene12237|gene9303|gene15675|gene8394|gene6447|gene19849|gene7379|gene25966|gene18526|gene11501|gene21822|gene16643|gene18952|gene21795|gene22590|gene18489|gene6576|gene11113|gene21395|gene15340|gene25994|gene14198|gene27096|gene14660|gene19595|gene3713|gene8049|gene24135|gene23625|gene24384|gene22239|gene16880|gene2548…	118	gene26349|gene8049|gene18998|gene12237|gene12087|gene14660|gene10728|gene12108|gene8394|gene5073|gene17639|gene13581|gene18489|gene27096|gene18555|gene3953|gene25004|gene27647|gene25966|gene4805|gene10129|gene23001|gene5800|gene12184|gene15675|gene22239|gene11823|gene13213|gene14940|gene9328|gene24721|gene25688|gene16643|gene10425|gene17594|gene25982|gene9695|gene26338|gene964|gene11501|gene11113…	57	gene18952|gene13206|gene12085|gene23157|gene24825|gene22590|gene25994|gene25563|gene6447|gene4595|gene15340|gene21822|gene18887|gene28753|gene16870|gene14198|gene3666|gene11366|gene26157|gene19372|gene21368|gene16880|gene6305|gene22720|gene19666|gene27879|gene23207|gene19980|gene19849|gene25485|gene11922|gene13472|gene9303|gene15371|gene9307|gene10923|gene20286|gene27850|gene24384|gene9015|gene65…	61	http://amigo.geneontology.org/amigo/term/GO:0006974	yes
transport	GO:0006810	6.04007e-05	0.00438873	GO:0015457|GO:0015460|GO:0044765	3637	gene2057|gene26176|gene2053|gene15783|gene4549|gene15839|gene22027|gene8782|gene2723|gene25975|gene15371|gene25309|gene4874|gene26298|gene24576|gene25300|gene5391|gene27896|gene11867|gene10382|gene14232|gene15273|gene26305|gene10664|gene12916|gene20389|gene19137|gene8711|gene20224|gene16369|gene25336|gene14452|gene12884|gene22614|gene11597|gene14823|gene24401|gene4903|gene6583|gene24831|gene5537|…	455	gene10378|gene14935|gene13393|gene3183|gene2281|gene2723|gene2053|gene25442|gene2057|gene28117|gene21820|gene6583|gene10889|gene7506|gene12255|gene12256|gene8840|gene12916|gene11172|gene10714|gene7012|gene25863|gene2858|gene22689|gene25600|gene9430|gene16757|gene22093|gene14448|gene15273|gene25583|gene24778|gene6111|gene21683|gene9682|gene4493|gene5220|gene24919|gene27522|gene28049|gene9124|gene5…	190	gene5564|gene5799|gene13018|gene8843|gene15839|gene7957|gene8172|gene9240|gene24531|gene14830|gene8176|gene22426|gene21827|gene5157|gene17427|gene26680|gene26897|gene5391|gene7226|gene23619|gene11275|gene6757|gene16996|gene3748|gene2910|gene17620|gene1160|gene16447|gene16448|gene22552|gene22841|gene20224|gene6782|gene24126|gene9018|gene13457|gene25293|gene28606|gene15984|gene15371|gene9326|gene21…	265	http://amigo.geneontology.org/amigo/term/GO:0006810	yes
negative regulation of cell cycle	GO:0045786	6.21308e-05	0.0043992	--	473	gene14940|gene25584|gene3953|gene13581|gene8041|gene24373|gene14336|gene12210|gene5065|gene6748|gene24625|gene5800|gene22566|gene24334|gene23625|gene21154|gene13051|gene17160|gene25583|gene9688|gene10824|gene15217|gene14830|gene26329|gene25982|gene5843|gene9328|gene19372|gene964|gene8394|gene6259|gene23849|gene15724|gene15273|gene27850|gene7379|gene26752|gene24868|gene11241|gene6674|gene20286|gen…	78	gene26239|gene11994|gene12210|gene1369|gene17594|gene3953|gene8041|gene17160|gene26329|gene8394|gene11241|gene6259|gene6604|gene9138|gene24373|gene2852|gene25584|gene4805|gene5843|gene10824|gene15273|gene14940|gene9328|gene24625|gene25583|gene15969|gene9688|gene25982|gene5065|gene964|gene11113|gene5800|gene19979|gene5048|gene4279|gene13581|gene21142|gene8819|gene6674|gene15217|gene18526|gene10198	42	gene4049|gene26261|gene24868|gene20286|gene14830|gene25563|gene26752|gene11248|gene14887|gene24334|gene19372|gene21154|gene14336|gene13729|gene11951|gene13051|gene8609|gene27698|gene2731|gene15724|gene27850|gene5459|gene23625|gene5166|gene18251|gene3109|gene7379|gene6576|gene6748|gene2808|gene12097|gene17113|gene23849|gene21795|gene22566|gene9831	36	http://amigo.geneontology.org/amigo/term/GO:0045786	yes
heterocycle metabolic process	GO:0046483	6.38607e-05	0.00448021	--	5113	gene13206|gene10419|gene9718|gene7573|gene16746|gene16748|gene28284|gene27485|gene22025|gene14784|gene28600|gene20822|gene17160|gene25975|gene12087|gene15371|gene12085|gene8621|gene7923|gene17606|gene17603|gene1551|gene10063|gene27896|gene8394|gene7379|gene154|gene11501|gene12916|gene26309|gene21892|gene8711|gene3521|gene15496|gene21729|gene18952|gene21795|gene16643|gene15180|gene6576|gene9331|ge…	621	gene28057|gene11283|gene11280|gene26654|gene24539|gene14838|gene11809|gene18186|gene14831|gene12141|gene26329|gene17276|gene27023|gene21820|gene22847|gene9531|gene4108|gene5878|gene14994|gene6211|gene12916|gene14931|gene13581|gene17964|gene13668|gene23001|gene5964|gene11018|gene22559|gene18269|gene16303|gene14374|gene8083|gene16095|gene9515|gene26239|gene5022|gene9328|gene15460|gene18644|gene1914…	289	gene331|gene17378|gene9331|gene6731|gene9000|gene24825|gene9240|gene18874|gene22720|gene14615|gene9086|gene3078|gene21822|gene14273|gene7359|gene28753|gene4418|gene18834|gene27485|gene27642|gene10001|gene6512|gene760|gene8978|gene11275|gene17281|gene14720|gene21464|gene18273|gene8724|gene21293|gene211|gene1541|gene22841|gene18267|gene3937|gene14926|gene5881|gene19596|gene28284|gene19282|gene22590…	332	http://amigo.geneontology.org/amigo/term/GO:0046483	yes
cellular response to insulin stimulus	GO:0032869	6.62441e-05	0.00460517	--	74	gene14260|gene16001|gene24698|gene12097|gene17241|gene24745|gene19238|gene25300|gene4754|gene1541|gene24876|gene2808|gene16086|gene8782|gene9744|gene4244|gene23597|gene11867|gene12110|gene18209	20	gene18209|gene8782|gene14260|gene24745|gene24698|gene25300	6	gene16001|gene17241|gene4244|gene12110|gene4754|gene2808|gene23597|gene11867|gene1541|gene19238|gene12097|gene24876|gene9744|gene16086	14	http://amigo.geneontology.org/amigo/term/GO:0032869	yes
regulation of transcription from RNA polymerase II promoter	GO:0006357	6.73151e-05	0.00463746	GO:0006358|GO:0010551	1592	gene3345|gene24761|gene9718|gene7573|gene9910|gene11906|gene28284|gene27165|gene8782|gene12564|gene14969|gene26447|gene2736|gene4142|gene67|gene5902|gene22720|gene24814|gene24476|gene22583|gene17606|gene18231|gene5390|gene26548|gene25788|gene27455|gene10063|gene25079|gene3953|gene6604|gene24896|gene154|gene2878|gene11501|gene9902|gene3046|gene14890|gene27062|gene16937|gene27019|gene9389|gene24801…	217	gene14682|gene10476|gene11809|gene18186|gene14831|gene26329|gene17276|gene22847|gene5390|gene23001|gene3625|gene18269|gene18263|gene4142|gene2736|gene15901|gene16302|gene18365|gene29248|gene9268|gene24800|gene24801|gene12237|gene27455|gene16132|gene5073|gene27749|gene8782|gene6476|gene9718|gene17964|gene2878|gene2879|gene21688|gene14940|gene25639|gene21892|gene21729|gene7517|gene9389|gene21451|ge…	89	gene9331|gene15402|gene14615|gene9086|gene21368|gene1682|gene27642|gene10001|gene14273|gene24334|gene21293|gene22841|gene18267|gene19665|gene17094|gene28284|gene11071|gene67|gene3345|gene26447|gene14840|gene6615|gene29001|gene23710|gene2567|gene18408|gene18273|gene25591|gene4754|gene14816|gene18952|gene25788|gene8215|gene27698|gene27450|gene23910|gene4595|gene3046|gene18513|gene9902|gene511|gene1…	128	http://amigo.geneontology.org/amigo/term/GO:0006357	yes
cellular response to oxygen-containing compound	GO:1901701	7.30795e-05	0.00497953	--	582	gene13206|gene8782|gene20231|gene8314|gene24316|gene25300|gene4970|gene6937|gene23597|gene11867|gene24085|gene26788|gene18952|gene12097|gene18489|gene1541|gene16086|gene24373|gene18406|gene6475|gene19591|gene5843|gene22614|gene22552|gene23625|gene12110|gene11597|gene5962|gene21435|gene3434|gene22439|gene14831|gene19683|gene21173|gene15724|gene11809|gene18186|gene17113|gene15088|gene19238|gene578|…	92	gene15088|gene7522|gene11809|gene18186|gene8314|gene14831|gene5079|gene5073|gene3574|gene18489|gene18209|gene24373|gene8782|gene21052|gene18983|gene5843|gene6475|gene24698|gene12237|gene24745|gene10527|gene7266|gene20904|gene26233|gene14969|gene24085|gene1369|gene578|gene657|gene13583|gene19591|gene18254|gene14260|gene21142|gene6937|gene25222|gene10856|gene14651|gene4682|gene20231|gene22614|gene2…	42	gene16001|gene12898|gene18952|gene14151|gene13206|gene4754|gene4459|gene15402|gene25693|gene4244|gene24316|gene21173|gene26788|gene5962|gene22439|gene11867|gene19238|gene11597|gene10905|gene22552|gene22948|gene11714|gene17241|gene28433|gene8172|gene11830|gene4216|gene15724|gene12722|gene24662|gene4351|gene1541|gene7556|gene18711|gene18406|gene24876|gene22965|gene19683|gene12110|gene12733|gene2143…	50	http://amigo.geneontology.org/amigo/term/GO:1901701	yes
MAPK cascade	GO:0000165	7.35827e-05	0.00497953	--	201	gene14644|gene22384|gene10003|gene26155|gene15340|gene20965|gene13670|gene2525|gene5073|gene14994|gene5139|gene1369|gene9305|gene5843|gene14850|gene2198|gene27062|gene15271|gene1324|gene26675|gene18251|gene22681|gene18768|gene11241|gene26788|gene20936|gene7687|gene3046|gene28037|gene27019|gene24865|gene12722|gene5874|gene10886|gene12097|gene21019|gene22614|gene15003|gene14348|gene25982	40	gene10003|gene15271|gene1369|gene21019|gene14644|gene11241|gene25982|gene5874|gene14348|gene28037|gene14994|gene20965|gene5139|gene5073|gene20936|gene22614|gene5843|gene10886	18	gene15340|gene2525|gene24865|gene1324|gene3046|gene14850|gene18768|gene12722|gene26155|gene15003|gene26788|gene7687|gene9305|gene26675|gene22681|gene27019|gene18251|gene2198|gene22384|gene12097|gene27062|gene13670	22	http://amigo.geneontology.org/amigo/term/GO:0000165	yes
positive regulation of cellular component biogenesis	GO:0044089	8.00218e-05	0.0053211	--	424	gene13206|gene7028|gene2281|gene5537|gene7473|gene10004|gene25469|gene4366|gene2567|gene14598|gene24334|gene24338|gene11601|gene22517|gene16132|gene13995|gene5073|gene4933|gene15238|gene22439|gene17381|gene2840|gene13009|gene12935|gene7435|gene25688|gene869|gene6525|gene18373|gene18251|gene25966|gene7910|gene8638|gene26788|gene10668|gene17241|gene11248|gene26318|gene18768|gene11055|gene11381|gene…	71	gene7910|gene2281|gene16132|gene5073|gene16051|gene25688|gene11172|gene22517|gene7028|gene2858|gene4682|gene19138|gene15553|gene13709|gene9430|gene25469|gene11055|gene5065|gene11113|gene6525|gene21160|gene24338|gene25966|gene12922|gene9389|gene24503|gene10698|gene17381	28	gene13206|gene15344|gene11601|gene4366|gene2567|gene12281|gene10668|gene18768|gene11381|gene11248|gene18373|gene10004|gene4849|gene26788|gene24334|gene7708|gene12935|gene22439|gene14598|gene21466|gene26318|gene3640|gene17241|gene24547|gene8638|gene15238|gene5537|gene12717|gene6576|gene869|gene7435|gene5692|gene4239|gene13995|gene7473|gene6615|gene4933|gene18251|gene26109|gene2840|gene18532|gene27…	43	http://amigo.geneontology.org/amigo/term/GO:0044089	yes
regulation of cell death	GO:0010941	7.94797e-05	0.0053211	--	1413	gene26176|gene10309|gene22027|gene25469|gene18631|gene14969|gene9016|gene4933|gene12403|gene8314|gene5905|gene24476|gene14680|gene9307|gene4595|gene4970|gene6937|gene23747|gene27896|gene3953|gene23597|gene6604|gene3872|gene2044|gene19629|gene1395|gene16525|gene7401|gene28037|gene27019|gene22293|gene2112|gene21892|gene23619|gene191|gene17284|gene18952|gene2731|gene8766|gene12097|gene5065|gene24503…	195	gene22293|gene7735|gene10476|gene18947|gene3953|gene23699|gene27455|gene8314|gene8198|gene5073|gene8169|gene16038|gene7401|gene5874|gene14994|gene6709|gene28037|gene2112|gene4248|gene6604|gene24625|gene14348|gene4572|gene13583|gene22251|gene18631|gene12024|gene28262|gene24476|gene14130|gene24417|gene3460|gene22239|gene3288|gene191|gene25469|gene2872|gene17091|gene26600|gene9138|gene13049|gene1214…	82	gene14680|gene20914|gene22152|gene20889|gene3504|gene13261|gene20297|gene11830|gene2731|gene2044|gene9016|gene26447|gene14840|gene11786|gene23157|gene22486|gene24055|gene18272|gene20210|gene4049|gene18952|gene15951|gene11366|gene23910|gene4595|gene852|gene692|gene4599|gene15250|gene18513|gene9902|gene25921|gene23619|gene19629|gene19860|gene17241|gene23827|gene9307|gene22027|gene15724|gene2290|gen…	113	http://amigo.geneontology.org/amigo/term/GO:0010941	yes
proteasomal protein catabolic process	GO:0010498	9.10732e-05	0.00600376	--	301	gene7028|gene21822|gene17479|gene22948|gene14339|gene8040|gene22040|gene4772|gene15021|gene4180|gene11823|gene24135|gene2702|gene8702|gene9117|gene11095|gene2217|gene15371|gene12898|gene20490|gene17741|gene9328|gene6937|gene5646|gene28753|gene3135|gene5081|gene24758|gene19665|gene18445|gene9724|gene10425|gene18723|gene2277|gene9944|gene15969|gene12281|gene17594|gene11714|gene8613|gene3666|gene122…	54	gene11823|gene2702|gene4180|gene18723|gene12256|gene27749|gene7028|gene20490|gene17091|gene9328|gene22040|gene25795|gene17594|gene10425|gene9944|gene11113|gene15969|gene26028|gene20508|gene6937|gene22897|gene18445|gene5081|gene3135|gene2217	25	gene12898|gene21196|gene24758|gene15306|gene8702|gene4772|gene17741|gene21822|gene5646|gene28753|gene875|gene14339|gene14198|gene11095|gene12281|gene15021|gene19665|gene11714|gene9117|gene2277|gene15371|gene8040|gene17479|gene22948|gene3666|gene9724|gene8613|gene24135|gene20272	29	http://amigo.geneontology.org/amigo/term/GO:0010498	yes
negative regulation of TOR signaling	GO:0032007	9.19557e-05	0.00601013	--	38	gene14840|gene9688|gene18983|gene25583|gene25486|gene22948|gene9389|gene26098|gene5065|gene6109|gene11714|gene21173|gene22483	13	gene26098|gene5065|gene25583|gene9688|gene6109|gene9389|gene18983|gene22483	8	gene11714|gene14840|gene21173|gene25486|gene22948	5	http://amigo.geneontology.org/amigo/term/GO:0032007	yes
regulation of cell morphogenesis	GO:0022604	0.000102872	0.00666661	--	465	gene18768|gene16144|gene5050|gene27702|gene11241|gene10698|gene7473|gene2281|gene24625|gene19143|gene8050|gene19169|gene16218|gene10527|gene25975|gene15483|gene12131|gene9429|gene7012|gene7615|gene24294|gene22659|gene15238|gene24383|gene22439|gene21449|gene9305|gene11320|gene22563|gene18278|gene13790|gene27896|gene15553|gene4108|gene18007|gene22684|gene22685|gene25010|gene9905|gene14130|gene19761…	76	gene14736|gene4108|gene9286|gene2281|gene14130|gene5050|gene7012|gene11241|gene14348|gene21019|gene24503|gene15553|gene24775|gene19761|gene18263|gene21449|gene12131|gene10527|gene24916|gene24625|gene27526|gene9688|gene24383|gene22684|gene1181|gene22961|gene25975|gene27596|gene16144|gene19169|gene19143|gene9429|gene10698|gene22563	34	gene7615|gene12898|gene15344|gene5736|gene9905|gene16218|gene18768|gene4849|gene7687|gene22439|gene22491|gene24293|gene21466|gene13525|gene24294|gene15483|gene18007|gene23710|gene8609|gene17241|gene9305|gene4880|gene15238|gene13790|gene8050|gene22685|gene27702|gene27019|gene7765|gene7473|gene24444|gene25010|gene11320|gene26109|gene27896|gene11786|gene3028|gene20993|gene18278|gene15219|gene6094|ge…	42	http://amigo.geneontology.org/amigo/term/GO:0022604	yes
response to endoplasmic reticulum stress	GO:0034976	0.000104905	0.00674125	--	211	gene14940|gene12256|gene8040|gene16921|gene6674|gene8782|gene3265|gene2567|gene24334|gene5905|gene15371|gene12898|gene11059|gene17741|gene4970|gene6937|gene2226|gene3135|gene12722|gene1324|gene22961|gene5081|gene24758|gene3350|gene14051|gene8386|gene15969|gene12281|gene4180|gene5692|gene8613|gene1620|gene23157|gene12565|gene17555|gene21196|gene13787|gene7506|gene14198|gene2702|gene20508	41	gene14051|gene14940|gene8782|gene20508|gene2702|gene12565|gene6674|gene1620|gene11059|gene6937|gene8386|gene3135|gene15969|gene5081|gene22961|gene4180|gene13787|gene7506|gene2226|gene12256	20	gene23157|gene12898|gene21196|gene24758|gene14198|gene12722|gene3265|gene24334|gene15371|gene3350|gene8040|gene12281|gene4970|gene2567|gene17741|gene5692|gene1324|gene17555|gene5905|gene16921|gene8613	21	http://amigo.geneontology.org/amigo/term/GO:0034976	yes
establishment of localization	GO:0051234	0.000110728	0.00695895	--	3740	gene2057|gene26176|gene2053|gene15783|gene4549|gene15839|gene22027|gene8782|gene2723|gene25975|gene15371|gene25309|gene4874|gene26298|gene24576|gene25300|gene5391|gene27896|gene11867|gene10382|gene14232|gene15273|gene26305|gene10664|gene12916|gene20389|gene19137|gene8711|gene20224|gene16369|gene25336|gene14452|gene12884|gene22614|gene11597|gene14823|gene24401|gene4903|gene6583|gene24831|gene5537|…	464	gene10378|gene14935|gene13393|gene3183|gene2281|gene2723|gene2053|gene25442|gene2057|gene28117|gene21820|gene6583|gene10889|gene7506|gene12255|gene12256|gene8840|gene12916|gene2852|gene10714|gene7012|gene25863|gene2858|gene22689|gene25600|gene11172|gene9430|gene16757|gene22093|gene14448|gene15273|gene25583|gene24778|gene6111|gene21683|gene9682|gene4493|gene5220|gene24919|gene27522|gene28049|gene9…	193	gene5564|gene5799|gene13018|gene8843|gene15839|gene7957|gene8172|gene9240|gene24531|gene14830|gene8176|gene22426|gene21827|gene5157|gene17427|gene26680|gene26897|gene5391|gene7226|gene23619|gene11275|gene6757|gene16996|gene3748|gene2910|gene17620|gene1160|gene16447|gene16448|gene22552|gene22841|gene20224|gene6782|gene24126|gene9018|gene13457|gene25293|gene28606|gene15984|gene15371|gene9326|gene21…	271	http://amigo.geneontology.org/amigo/term/GO:0051234	yes
cell cycle arrest	GO:0007050	0.000111696	0.00695895	--	119	gene25584|gene25583|gene4049|gene5800|gene21154|gene9688|gene10824|gene1369|gene19372|gene23849|gene18251|gene15273|gene14887|gene11241|gene11248|gene13729|gene13581|gene2808|gene27698|gene12210|gene5166|gene5065|gene11113|gene7379|gene11951|gene3109|gene5459	27	gene15273|gene25583|gene12210|gene5800|gene25584|gene10824|gene9688|gene5065|gene11113|gene1369|gene11241|gene13581	12	gene4049|gene18251|gene3109|gene7379|gene14887|gene27698|gene19372|gene21154|gene13729|gene2808|gene5166|gene23849|gene5459|gene11951|gene11248	15	http://amigo.geneontology.org/amigo/term/GO:0007050	yes
adherens junction assembly	GO:0034333	0.000109687	0.00695895	--	29	gene14130|gene15088|gene24698|gene15310|gene348|gene24503|gene11381|gene19169|gene27217|gene24338|gene17014	11	gene15088|gene24338|gene15310|gene19169|gene14130|gene24503|gene24698|gene17014	8	gene11381|gene348|gene27217	3	http://amigo.geneontology.org/amigo/term/GO:0034333	yes
regulation of programmed cell death	GO:0043067	0.000111933	0.00695895	GO:0043070	1322	gene28606|gene10309|gene2112|gene18631|gene14969|gene9016|gene12403|gene8314|gene5905|gene24476|gene14680|gene9307|gene4595|gene4970|gene6937|gene23747|gene27896|gene23597|gene6604|gene3872|gene2044|gene19629|gene1395|gene16525|gene7401|gene28037|gene27019|gene22293|gene22027|gene21892|gene23619|gene191|gene17284|gene18952|gene2731|gene8766|gene12097|gene11113|gene24503|gene2872|gene23910|gene281…	183	gene22293|gene7735|gene10476|gene18947|gene23699|gene27455|gene8314|gene8198|gene5073|gene8169|gene22796|gene7401|gene5874|gene14994|gene6709|gene28037|gene2112|gene4248|gene6604|gene24625|gene14348|gene4572|gene13583|gene16977|gene18631|gene12024|gene28262|gene24476|gene14130|gene24417|gene3460|gene22239|gene3288|gene191|gene2872|gene17091|gene26600|gene9138|gene13049|gene12141|gene18190|gene257…	77	gene14680|gene20914|gene22152|gene11366|gene3504|gene13261|gene20297|gene11830|gene2731|gene2044|gene9016|gene14840|gene11786|gene23157|gene22486|gene24055|gene18272|gene20210|gene4049|gene18952|gene15951|gene23910|gene4595|gene5177|gene692|gene4599|gene15250|gene12722|gene9902|gene25921|gene23619|gene19629|gene19860|gene17241|gene9307|gene22027|gene15724|gene2290|gene18541|gene5905|gene12717|gen…	106	http://amigo.geneontology.org/amigo/term/GO:0043067	yes
cellular catabolic process	GO:0044248	0.000114527	0.0070628	--	1581	gene26176|gene29132|gene28600|gene11275|gene22431|gene15420|gene10300|gene17594|gene10905|gene9012|gene9015|gene26600|gene11179|gene17648|gene15371|gene22829|gene6937|gene10864|gene7042|gene18538|gene19840|gene8394|gene3135|gene28753|gene154|gene13472|gene14956|gene18723|gene25772|gene15413|gene20954|gene25469|gene11823|gene2733|gene21304|gene12097|gene22365|gene26554|gene6576|gene15396|gene11113…	214	gene25520|gene14838|gene12256|gene27647|gene7028|gene17091|gene9328|gene2733|gene9688|gene7942|gene3135|gene22961|gene11672|gene23123|gene26028|gene643|gene21576|gene26349|gene15413|gene22132|gene9174|gene9261|gene10459|gene10198|gene18723|gene27749|gene1634|gene13485|gene22239|gene4163|gene24724|gene18445|gene11113|gene2516|gene5482|gene21052|gene3100|gene6937|gene22897|gene21694|gene11894|gene3…	93	gene17275|gene21196|gene13018|gene9240|gene4772|gene24532|gene12140|gene21822|gene23130|gene5646|gene28753|gene20954|gene22255|gene6512|gene11179|gene11275|gene5962|gene22841|gene24294|gene22365|gene9012|gene9015|gene28600|gene25293|gene5146|gene14844|gene14086|gene24221|gene29243|gene5954|gene24384|gene9724|gene23157|gene22486|gene15477|gene18272|gene23880|gene19362|gene15420|gene8702|gene7274|g…	121	http://amigo.geneontology.org/amigo/term/GO:0044248	yes
regulation of apoptotic process	GO:0042981	0.000117909	0.00721321	--	1315	gene28606|gene10309|gene2112|gene18631|gene14969|gene9016|gene12403|gene8314|gene5905|gene24476|gene14680|gene9307|gene20914|gene4970|gene6937|gene23747|gene27896|gene23597|gene6604|gene3872|gene2044|gene19629|gene1395|gene16525|gene7401|gene28037|gene27019|gene22293|gene22027|gene21892|gene23619|gene191|gene17284|gene18952|gene2731|gene8766|gene12097|gene11113|gene24503|gene2872|gene23910|gene28…	182	gene22293|gene7735|gene10476|gene18947|gene23699|gene27455|gene8314|gene8198|gene5073|gene8169|gene16038|gene7401|gene5874|gene14994|gene6709|gene28037|gene2112|gene4248|gene6604|gene24625|gene14348|gene4572|gene13583|gene16977|gene18631|gene12024|gene28262|gene24476|gene14130|gene24417|gene3460|gene22239|gene3288|gene191|gene2872|gene17091|gene26600|gene11055|gene13049|gene12141|gene18190|gene25…	76	gene14680|gene8766|gene22152|gene11366|gene3504|gene13261|gene20297|gene11830|gene2731|gene2044|gene9016|gene14840|gene11786|gene23157|gene22486|gene24055|gene18272|gene20210|gene4049|gene18952|gene15951|gene23910|gene4595|gene5177|gene692|gene4599|gene15250|gene12722|gene9902|gene25921|gene23619|gene19629|gene19860|gene17241|gene9307|gene22027|gene15724|gene2290|gene18541|gene5905|gene12717|gene…	106	http://amigo.geneontology.org/amigo/term/GO:0042981	yes
base-excision repair, gap-filling	GO:0006287	0.000128767	0.00775339	--	4	gene21435|gene20822|gene27096|gene18555	4	gene20822|gene27096|gene18555	3	gene21435	1	http://amigo.geneontology.org/amigo/term/GO:0006287	yes
regulation of catalytic activity	GO:0050790	0.000128746	0.00775339	GO:0048552	1559	gene26176|gene18734|gene11275|gene3347|gene8782|gene17234|gene12274|gene17160|gene5905|gene24476|gene27651|gene4970|gene6937|gene23747|gene8394|gene2243|gene23597|gene1324|gene27566|gene24085|gene6709|gene2044|gene26788|gene4982|gene1395|gene21354|gene3305|gene7401|gene27019|gene24800|gene22027|gene22591|gene14388|gene10466|gene7765|gene27307|gene14860|gene25574|gene2872|gene11113|gene15340|gene4…	211	gene7266|gene10886|gene6583|gene4572|gene24338|gene18473|gene4142|gene27905|gene15273|gene9328|gene24625|gene6112|gene27526|gene5220|gene9688|gene22005|gene5800|gene6937|gene23643|gene24425|gene7037|gene19169|gene22483|gene302|gene22563|gene14051|gene24800|gene27692|gene27455|gene11055|gene16132|gene5079|gene10198|gene18723|gene18209|gene8782|gene6476|gene6475|gene3288|gene2872|gene18947|gene1494…	101	gene16792|gene12898|gene12140|gene23880|gene11275|gene24865|gene24294|gene28606|gene2044|gene3347|gene1324|gene26447|gene6615|gene27651|gene16855|gene16982|gene25693|gene22486|gene18408|gene17859|gene20210|gene15340|gene15344|gene11029|gene13983|gene692|gene9186|gene26611|gene22027|gene27217|gene18138|gene15651|gene9279|gene17241|gene23827|gene25534|gene2290|gene24729|gene5905|gene7765|gene23234|…	110	http://amigo.geneontology.org/amigo/term/GO:0050790	yes
organic cyclic compound metabolic process	GO:1901360	0.000130722	0.00780964	--	5352	gene13206|gene10419|gene9718|gene7573|gene16746|gene16748|gene28284|gene27485|gene22025|gene28600|gene20822|gene17160|gene25975|gene12087|gene15371|gene12085|gene8621|gene7923|gene17606|gene17603|gene1551|gene10063|gene27896|gene8394|gene11867|gene7379|gene154|gene11501|gene12916|gene26309|gene21892|gene8711|gene3521|gene15496|gene21729|gene18952|gene21795|gene16643|gene15180|gene6576|gene9331|ge…	644	gene28057|gene11283|gene11280|gene26654|gene24539|gene14838|gene11809|gene18186|gene14831|gene12141|gene26329|gene17276|gene27023|gene21820|gene22847|gene9531|gene4108|gene5878|gene14994|gene6211|gene12916|gene14931|gene13581|gene17964|gene13668|gene23001|gene5964|gene11018|gene22559|gene18269|gene16303|gene14374|gene8083|gene16095|gene9515|gene26239|gene5022|gene9328|gene15460|gene18644|gene1914…	298	gene331|gene17378|gene9331|gene17540|gene14273|gene21464|gene8378|gene14623|gene19282|gene15371|gene28600|gene22803|gene6327|gene6329|gene14844|gene14086|gene29001|gene27322|gene15476|gene3434|gene18272|gene18273|gene25591|gene18952|gene14754|gene17606|gene8701|gene6346|gene511|gene15021|gene13406|gene13401|gene26216|gene22025|gene15724|gene27850|gene10063|gene15111|gene15117|gene15114|gene21519|…	346	http://amigo.geneontology.org/amigo/term/GO:1901360	yes
cellular response to organonitrogen compound	GO:0071417	0.000137043	0.00812379	--	284	gene13206|gene16001|gene26233|gene7556|gene24745|gene14887|gene14260|gene28433|gene24876|gene8782|gene22948|gene22552|gene12110|gene10527|gene24662|gene25222|gene21173|gene3574|gene24698|gene12898|gene5079|gene25300|gene10905|gene6937|gene4798|gene4244|gene23597|gene11867|gene4459|gene9744|gene17241|gene4754|gene18209|gene13583|gene12097|gene2808|gene11714|gene17113|gene15088|gene4682|gene19238|g…	51	gene18209|gene10527|gene8782|gene21052|gene15088|gene14260|gene25300|gene26233|gene6475|gene18983|gene578|gene6937|gene25222|gene5079|gene24698|gene1369|gene4682|gene13583|gene3574|gene24745	20	gene4754|gene12898|gene11714|gene13206|gene4244|gene21173|gene14887|gene11867|gene19238|gene11597|gene10905|gene22552|gene22948|gene16001|gene17241|gene28433|gene24662|gene1541|gene7556|gene4459|gene24876|gene12110|gene4798|gene23597|gene25693|gene2808|gene12097|gene17113|gene18406|gene9744|gene16086	31	http://amigo.geneontology.org/amigo/term/GO:0071417	yes
signal transduction by protein phosphorylation	GO:0023014	0.000143185	0.0084226	--	207	gene14644|gene22384|gene10003|gene26155|gene15340|gene20965|gene13670|gene2525|gene5073|gene14994|gene5139|gene1369|gene9305|gene5843|gene14850|gene2198|gene27062|gene15271|gene1324|gene26675|gene18251|gene22681|gene18768|gene11241|gene26788|gene20936|gene7687|gene3046|gene28037|gene27019|gene24865|gene12722|gene5874|gene10886|gene12097|gene21019|gene22614|gene15003|gene14348|gene25982	40	gene10003|gene15271|gene1369|gene21019|gene14644|gene11241|gene25982|gene5874|gene14348|gene28037|gene14994|gene20965|gene5139|gene5073|gene20936|gene22614|gene5843|gene10886	18	gene15340|gene2525|gene24865|gene1324|gene3046|gene14850|gene18768|gene12722|gene26155|gene15003|gene26788|gene7687|gene9305|gene26675|gene22681|gene27019|gene18251|gene2198|gene22384|gene12097|gene27062|gene13670	22	http://amigo.geneontology.org/amigo/term/GO:0023014	yes
regulation of autophagy	GO:0010506	0.000160879	0.00932001	--	293	gene19826|gene24815|gene7573|gene18473|gene8782|gene11786|gene11055|gene14393|gene14395|gene17000|gene3574|gene22483|gene6782|gene9688|gene17959|gene22255|gene15238|gene25520|gene14831|gene25486|gene11029|gene19840|gene15136|gene7435|gene21683|gene869|gene5323|gene10043|gene21024|gene26788|gene20286|gene17228|gene13608|gene25293|gene18767|gene13049|gene24062|gene6917|gene14919|gene643|gene4933|ge…	52	gene25520|gene14919|gene14395|gene11055|gene14831|gene20688|gene3574|gene2089|gene8782|gene13608|gene21683|gene18473|gene643|gene15413|gene24815|gene6917|gene9688|gene5065|gene9253|gene24503|gene22483|gene13049|gene21024|gene10698|gene5323|gene17228	26	gene12898|gene6782|gene11029|gene14393|gene20407|gene18767|gene22255|gene26788|gene10043|gene19840|gene24062|gene19826|gene25486|gene17000|gene15238|gene20286|gene25293|gene869|gene7435|gene7573|gene14840|gene4933|gene11786|gene17113|gene17959|gene15136	26	http://amigo.geneontology.org/amigo/term/GO:0010506	yes
regulation of cell cycle	GO:0051726	0.000159725	0.00932001	GO:0000074	1018	gene28606|gene8621|gene14887|gene29204|gene17594|gene18631|gene14395|gene17160|gene12087|gene24476|gene17817|gene8394|gene23849|gene6604|gene15273|gene7379|gene21795|gene6674|gene17202|gene26261|gene27062|gene11994|gene25469|gene11786|gene21304|gene2731|gene18526|gene12097|gene6576|gene10873|gene24373|gene4398|gene6476|gene8041|gene17234|gene14336|gene12210|gene24933|gene6748|gene24625|gene9138|g…	145	gene10198|gene26239|gene11994|gene12210|gene5800|gene10824|gene14395|gene27455|gene8041|gene17160|gene12317|gene10459|gene26329|gene29204|gene11241|gene14994|gene4108|gene6259|gene7522|gene6604|gene22879|gene16033|gene18209|gene24373|gene2852|gene16697|gene27104|gene25584|gene6476|gene18631|gene15217|gene24476|gene14940|gene10915|gene17234|gene9430|gene25469|gene12087|gene22093|gene15273|gene9138…	75	gene4049|gene26261|gene17241|gene7957|gene24868|gene5166|gene20286|gene14830|gene21154|gene26752|gene17250|gene4836|gene16419|gene23168|gene11248|gene25563|gene18513|gene22431|gene14887|gene24334|gene19372|gene25921|gene14336|gene25591|gene2731|gene13729|gene11951|gene21304|gene13051|gene16855|gene8609|gene11922|gene16001|gene23849|gene27698|gene4503|gene15354|gene28606|gene15724|gene27850|gene17…	70	http://amigo.geneontology.org/amigo/term/GO:0051726	yes
organonitrogen compound metabolic process	GO:1901564	0.000165027	0.00948843	--	5291	gene10419|gene13472|gene2113|gene22027|gene22025|gene12565|gene12403|gene12568|gene11714|gene15371|gene25309|gene24574|gene4970|gene7928|gene1551|gene3977|gene26371|gene15271|gene14010|gene7379|gene9149|gene15420|gene27254|gene12916|gene28037|gene20954|gene8711|gene3521|gene23193|gene22056|gene15935|gene21795|gene8764|gene25574|gene2872|gene22614|gene243|gene6347|gene2235|gene27158|gene6476|gene6…	636	gene8179|gene10378|gene13456|gene10476|gene20965|gene14838|gene11809|gene10916|gene18186|gene25442|gene12317|gene17373|gene25910|gene21820|gene5874|gene15586|gene18489|gene2361|gene26810|gene12256|gene10003|gene12916|gene824|gene25721|gene27647|gene7028|gene7098|gene5964|gene11018|gene21465|gene15530|gene14374|gene8083|gene16095|gene9515|gene11079|gene9329|gene9328|gene15460|gene9682|gene20292|ge…	279	gene331|gene17378|gene4772|gene24532|gene17421|gene21196|gene23130|gene6692|gene25723|gene25684|gene18773|gene21464|gene21467|gene21466|gene8378|gene25046|gene12733|gene15371|gene25293|gene6327|gene25299|gene14844|gene14086|gene29001|gene9724|gene22486|gene13004|gene22566|gene25591|gene25590|gene2174|gene8702|gene9303|gene852|gene5179|gene511|gene15021|gene15550|gene15651|gene13472|gene22025|gene…	357	http://amigo.geneontology.org/amigo/term/GO:1901564	yes
regulation of vesicle fusion	GO:0031338	0.000171308	0.00977605	--	56	gene28267|gene9186|gene8681|gene4943|gene15398|gene8222|gene18209|gene16691|gene11029|gene5133|gene6157|gene19152|gene11672|gene5220|gene14495|gene26002	16	gene18209|gene19152|gene8222|gene5220|gene28267|gene15398|gene8681|gene4943|gene26002|gene14495|gene11672|gene16691|gene6157	13	gene11029|gene9186|gene5133	3	http://amigo.geneontology.org/amigo/term/GO:0031338	yes
macromolecule catabolic process	GO:0009057	0.000175574	0.00994532	GO:0043285	955	gene10300|gene28600|gene11275|gene13472|gene25469|gene9012|gene9015|gene11714|gene15371|gene4970|gene6937|gene1551|gene7042|gene8394|gene3135|gene14010|gene154|gene4772|gene18723|gene25772|gene15413|gene4862|gene9261|gene11823|gene2733|gene21304|gene12097|gene6576|gene11113|gene14198|gene27555|gene7028|gene21822|gene24377|gene8702|gene14339|gene8040|gene15396|gene15393|gene24135|gene12296|gene260…	137	gene10198|gene16768|gene11087|gene11823|gene9261|gene2702|gene16132|gene10459|gene4180|gene8394|gene22961|gene14281|gene18723|gene27555|gene27749|gene27647|gene1634|gene7028|gene5843|gene13485|gene12256|gene25469|gene643|gene2217|gene20490|gene15413|gene9328|gene5103|gene22040|gene25795|gene17594|gene2733|gene21052|gene10425|gene15092|gene7942|gene9944|gene11113|gene15969|gene10300|gene19979|gene…	57	gene12898|gene21196|gene24758|gene13018|gene154|gene15306|gene14844|gene14010|gene4772|gene24532|gene1551|gene20272|gene17741|gene19240|gene21822|gene5646|gene28753|gene7462|gene9240|gene22431|gene14339|gene14198|gene6659|gene6512|gene24377|gene7042|gene26297|gene4862|gene11275|gene2277|gene12281|gene15021|gene16525|gene21304|gene19665|gene10905|gene22948|gene14234|gene10864|gene8609|gene24135|ge…	80	http://amigo.geneontology.org/amigo/term/GO:0009057	yes
regulation of glucose metabolic process	GO:0010906	0.000177847	0.00999996	--	91	gene16769|gene5482|gene17028|gene22513|gene25321|gene24698|gene12898|gene25590|gene19683|gene23597|gene29001|gene15408|gene11809|gene4459|gene17241|gene17228|gene15021|gene25921|gene2808|gene18209|gene16445|gene27575	22	gene5482|gene18209|gene15408|gene11809|gene24698|gene17228	6	gene16769|gene12898|gene25321|gene22513|gene23597|gene29001|gene19683|gene2808|gene16445|gene4459|gene27575|gene17241|gene15021|gene17028|gene25590|gene25921	16	http://amigo.geneontology.org/amigo/term/GO:0010906	yes
regulation of adherens junction organization	GO:1903391	0.000190399	0.0106276	--	51	gene3640|gene4682|gene17241|gene11248|gene15344|gene5065|gene10698|gene24800|gene11786|gene29243|gene27217|gene204|gene11601|gene4239|gene24625	15	gene4682|gene10698|gene24800|gene24625|gene5065	5	gene17241|gene29243|gene15344|gene11786|gene27217|gene204|gene3640|gene4239|gene11601|gene11248	10	http://amigo.geneontology.org/amigo/term/GO:1903391	yes
ER to Golgi vesicle-mediated transport	GO:0006888	0.000199346	0.0110464	GO:0048221	104	gene2057|gene25442|gene15783|gene3266|gene19149|gene9752|gene25309|gene17620|gene14448|gene21511|gene8753|gene22179|gene8386|gene1512|gene14938|gene10849|gene5139|gene13048|gene13049|gene16447|gene15556|gene6099|gene2029|gene25534	24	gene3266|gene13049|gene25442|gene2057|gene15783|gene8386|gene5139|gene14938|gene10849|gene14448	10	gene21511|gene8753|gene16447|gene25534|gene2029|gene17620|gene19149|gene25309|gene13048|gene6099|gene9752|gene15556|gene1512|gene22179	14	http://amigo.geneontology.org/amigo/term/GO:0006888	yes
regulation of cell growth	GO:0001558	0.000206073	0.011244	--	362	gene3472|gene16001|gene4459|gene1181|gene14887|gene8609|gene23193|gene8169|gene22659|gene21154|gene10527|gene22486|gene17005|gene27019|gene22431|gene17485|gene9688|gene9286|gene15238|gene16530|gene22439|gene22566|gene18231|gene19372|gene9290|gene26329|gene10731|gene15724|gene18251|gene3872|gene3078|gene22549|gene15901|gene24775|gene3350|gene11248|gene14736|gene4880|gene5912|gene12898|gene21081|ge…	61	gene28800|gene26600|gene8169|gene21162|gene9286|gene21019|gene27455|gene10527|gene25079|gene9688|gene26329|gene18263|gene1181|gene3472|gene15901|gene24503|gene17485|gene14736|gene24775|gene24373	20	gene10731|gene12898|gene4459|gene5912|gene11248|gene3078|gene22431|gene15003|gene14887|gene9290|gene19372|gene21154|gene22439|gene22491|gene16445|gene3872|gene17005|gene8609|gene16001|gene21081|gene4880|gene15238|gene15724|gene8378|gene6094|gene27019|gene11037|gene14840|gene18251|gene3109|gene18231|gene26109|gene3028|gene3350|gene22486|gene16530|gene22549|gene18221|gene22659|gene22566|gene23193	41	http://amigo.geneontology.org/amigo/term/GO:0001558	yes
transcription, DNA-templated	GO:0006351	0.000208795	0.011244	GO:0006350|GO:0061018|GO:0061022	2297	gene9152|gene14926|gene9718|gene7573|gene16746|gene16748|gene17590|gene2648|gene28284|gene15021|gene27485|gene14391|gene21229|gene8701|gene16378|gene5902|gene5905|gene22720|gene14682|gene23648|gene18127|gene7923|gene17606|gene17174|gene8553|gene17603|gene1551|gene10063|gene25079|gene27896|gene18007|gene6447|gene18535|gene18534|gene28753|gene154|gene18649|gene14623|gene9902|gene26260|gene26261|gen…	296	gene28057|gene11280|gene14682|gene24539|gene14931|gene14831|gene16302|gene26329|gene17276|gene21820|gene9531|gene20924|gene5494|gene23001|gene12850|gene18269|gene14374|gene26239|gene5023|gene12541|gene10915|gene17558|gene20691|gene23127|gene28058|gene18365|gene29007|gene16980|gene29248|gene23648|gene16452|gene9152|gene24116|gene9268|gene24800|gene24801|gene12237|gene17603|gene2886|gene23451|gene2…	126	gene9331|gene24825|gene9240|gene15402|gene9086|gene21822|gene7359|gene28753|gene18834|gene27485|gene27642|gene22255|gene24359|gene8978|gene18062|gene8724|gene21293|gene11881|gene18267|gene3937|gene14926|gene28284|gene11071|gene13693|gene22803|gene67|gene1682|gene6329|gene14844|gene14086|gene29001|gene24426|gene15111|gene11786|gene27322|gene4855|gene23710|gene26005|gene3434|gene18272|gene14615|gen…	170	http://amigo.geneontology.org/amigo/term/GO:0006351	yes
nucleic acid-templated transcription	GO:0097659	0.000208795	0.011244	--	2297	gene9152|gene14926|gene9718|gene7573|gene16746|gene16748|gene17590|gene2648|gene28284|gene27485|gene14391|gene21229|gene8701|gene16378|gene5902|gene5905|gene14682|gene23648|gene18127|gene7923|gene17606|gene17174|gene8553|gene17603|gene1551|gene10063|gene25079|gene27896|gene18007|gene6447|gene18535|gene18534|gene9531|gene154|gene18649|gene14623|gene9902|gene26260|gene26261|gene14374|gene14615|gene…	296	gene28057|gene11280|gene14682|gene24539|gene14931|gene9531|gene16302|gene26329|gene17276|gene21820|gene20924|gene5494|gene23001|gene12850|gene18269|gene14374|gene26239|gene5023|gene12541|gene14831|gene10915|gene17558|gene20691|gene23127|gene28058|gene18365|gene29007|gene16980|gene29248|gene23648|gene16452|gene9152|gene24116|gene9268|gene24800|gene24801|gene12237|gene17603|gene2886|gene23451|gene2…	126	gene9331|gene24825|gene9240|gene15402|gene9086|gene21822|gene7359|gene28753|gene18834|gene27485|gene27642|gene22255|gene24359|gene760|gene8978|gene18062|gene8724|gene21293|gene11881|gene22841|gene18267|gene3937|gene14926|gene28284|gene11071|gene13693|gene22803|gene67|gene1682|gene6329|gene14844|gene14086|gene29001|gene24426|gene15111|gene11786|gene27322|gene4855|gene23710|gene26005|gene3434|gene1…	170	http://amigo.geneontology.org/amigo/term/GO:0097659	yes
cellular macromolecule catabolic process	GO:0044265	0.000206432	0.011244	GO:0034962	773	gene10300|gene28600|gene11275|gene4772|gene17594|gene9012|gene8702|gene15371|gene6937|gene1551|gene7042|gene8394|gene3135|gene154|gene13472|gene18723|gene25772|gene15413|gene9261|gene10459|gene2733|gene21304|gene12097|gene6576|gene11113|gene27555|gene7028|gene21822|gene24377|gene9015|gene14339|gene8040|gene15393|gene2702|gene11095|gene22431|gene24384|gene1634|gene9240|gene23123|gene9328|gene15092…	114	gene10198|gene16768|gene11823|gene9261|gene2702|gene10459|gene4180|gene8394|gene22961|gene14281|gene18723|gene27555|gene27749|gene27647|gene1634|gene7028|gene5843|gene13485|gene12256|gene25469|gene643|gene2217|gene20490|gene15413|gene9328|gene5103|gene22040|gene25795|gene10425|gene2733|gene17594|gene15092|gene7942|gene9944|gene11113|gene15969|gene10300|gene19979|gene2516|gene23123|gene26600|gene2…	53	gene12898|gene21196|gene24758|gene13018|gene154|gene15306|gene14844|gene8702|gene8040|gene15371|gene17741|gene21822|gene5646|gene28753|gene7462|gene14339|gene6659|gene3666|gene24377|gene22431|gene26297|gene875|gene11275|gene2277|gene12281|gene16525|gene21304|gene19665|gene10905|gene22948|gene20993|gene11714|gene13472|gene24384|gene24542|gene9240|gene9117|gene9012|gene9015|gene28600|gene4772|gene6…	61	http://amigo.geneontology.org/amigo/term/GO:0044265	yes
cellular protein metabolic process	GO:0044267	0.000228574	0.0122231	--	3540	gene2113|gene22027|gene15935|gene12565|gene12403|gene12568|gene25309|gene24574|gene4970|gene7928|gene1551|gene3977|gene26371|gene15271|gene7379|gene27254|gene28037|gene20389|gene3521|gene23193|gene21729|gene18631|gene21795|gene8764|gene25574|gene22614|gene2235|gene27158|gene6476|gene6477|gene15651|gene24933|gene24625|gene18191|gene22897|gene23543|gene752|gene13188|gene22431|gene22434|gene7596|gen…	438	gene8179|gene10476|gene20965|gene18186|gene25442|gene12317|gene17373|gene6054|gene21820|gene5874|gene16302|gene26810|gene12256|gene10003|gene824|gene25721|gene22251|gene7098|gene5964|gene21465|gene15530|gene14374|gene9515|gene17091|gene9329|gene9328|gene24625|gene9682|gene20292|gene2733|gene25982|gene22961|gene20924|gene643|gene18561|gene19169|gene4396|gene16452|gene17850|gene306|gene6112|gene628…	184	gene2288|gene331|gene17378|gene2525|gene5796|gene4772|gene22720|gene17421|gene21196|gene15935|gene10885|gene21822|gene2113|gene20954|gene6692|gene25723|gene10001|gene20618|gene11275|gene18062|gene25684|gene18773|gene16086|gene21466|gene16447|gene6615|gene15739|gene19665|gene6782|gene24294|gene25458|gene2731|gene10924|gene11495|gene2235|gene1324|gene26447|gene25299|gene14844|gene29001|gene27158|ge…	254	http://amigo.geneontology.org/amigo/term/GO:0044267	yes
regulation of cytoskeleton organization	GO:0051493	0.000231856	0.0123125	--	500	gene25584|gene5853|gene6709|gene6541|gene12274|gene5537|gene16684|gene11922|gene7473|gene10004|gene8782|gene12994|gene4366|gene2567|gene17774|gene21154|gene24338|gene11601|gene11059|gene1395|gene24294|gene17817|gene15238|gene15310|gene22439|gene21449|gene5329|gene2840|gene11248|gene15553|gene12922|gene7435|gene4837|gene21304|gene8638|gene20286|gene6676|gene14598|gene8378|gene10668|gene50|gene7687…	79	gene12317|gene7401|gene5139|gene6709|gene2852|gene8782|gene25584|gene19138|gene6676|gene15553|gene9430|gene28893|gene21449|gene645|gene10527|gene1395|gene15310|gene17202|gene50|gene25469|gene11059|gene20602|gene16684|gene21160|gene24338|gene5065|gene12922|gene14246|gene24503|gene5329|gene11876|gene22563|gene11113	33	gene21194|gene12898|gene8005|gene12274|gene15344|gene12994|gene20286|gene11601|gene4366|gene2567|gene4837|gene18768|gene27217|gene11248|gene25142|gene18373|gene10004|gene7687|gene21154|gene22439|gene14598|gene24293|gene21466|gene21304|gene24294|gene8378|gene10668|gene3640|gene8638|gene15238|gene26318|gene17774|gene5692|gene7765|gene5537|gene7473|gene24444|gene26109|gene17817|gene2840|gene11786|ge…	46	http://amigo.geneontology.org/amigo/term/GO:0051493	yes
regulation of cell differentiation	GO:0045595	0.000240533	0.0125983	--	1425	gene28606|gene24814|gene8621|gene5098|gene10309|gene22027|gene18631|gene12565|gene8707|gene4142|gene17160|gene5905|gene24476|gene16677|gene23689|gene17606|gene24503|gene9305|gene24364|gene27108|gene25079|gene27896|gene26371|gene22491|gene18532|gene3872|gene6676|gene24775|gene9149|gene12024|gene7401|gene27019|gene24800|gene15937|gene21892|gene22659|gene12097|gene27698|gene2852|gene17284|gene2736|g…	193	gene17276|gene10476|gene2281|gene11809|gene18186|gene10886|gene12146|gene15937|gene2852|gene9969|gene19761|gene18263|gene4142|gene5098|gene24625|gene9688|gene2736|gene22961|gene11670|gene18365|gene16980|gene19169|gene22563|gene24800|gene12237|gene11241|gene10459|gene5079|gene5073|gene6475|gene19138|gene24503|gene17964|gene8169|gene17639|gene21892|gene2069|gene6676|gene11113|gene5874|gene10698|gen…	93	gene21194|gene15360|gene12898|gene24334|gene5962|gene24331|gene22491|gene21466|gene16445|gene3937|gene20297|gene28606|gene14840|gene22965|gene13756|gene18278|gene18952|gene15180|gene15344|gene8707|gene27698|gene17606|gene19433|gene4599|gene25142|gene18513|gene27108|gene7687|gene22439|gene15021|gene9305|gene22027|gene15724|gene23102|gene5905|gene7765|gene15111|gene25321|gene3028|gene27226|gene5084…	100	http://amigo.geneontology.org/amigo/term/GO:0045595	yes
response to peptide hormone	GO:0043434	0.000239163	0.0125983	--	198	gene16001|gene19616|gene7556|gene24745|gene28433|gene22027|gene8782|gene8169|gene12110|gene752|gene22517|gene24476|gene24698|gene14831|gene25300|gene2226|gene4244|gene23597|gene4754|gene4459|gene9744|gene2290|gene17241|gene11867|gene24876|gene17284|gene2808|gene12097|gene5065|gene19238|gene18209|gene18983|gene1541|gene16086|gene6475|gene18406|gene14260|gene25693	38	gene17284|gene18209|gene22517|gene8782|gene18983|gene14260|gene24745|gene6475|gene24476|gene5065|gene8169|gene24698|gene14831|gene25300|gene2226	15	gene4754|gene4244|gene11867|gene19238|gene16001|gene17241|gene28433|gene22027|gene2290|gene1541|gene7556|gene4459|gene24876|gene12110|gene19616|gene752|gene23597|gene25693|gene2808|gene12097|gene18406|gene9744|gene16086	23	http://amigo.geneontology.org/amigo/term/GO:0043434	yes
proteasome-mediated ubiquitin-dependent protein catabolic process	GO:0043161	0.000242426	0.0126111	--	276	gene7028|gene12256|gene17479|gene22948|gene14339|gene21822|gene22040|gene4772|gene4180|gene11823|gene22897|gene8702|gene9117|gene11095|gene15371|gene12898|gene20490|gene17741|gene8040|gene9328|gene6937|gene5646|gene28753|gene3135|gene24758|gene19665|gene18445|gene9724|gene10425|gene18723|gene2277|gene9944|gene15969|gene12281|gene17594|gene11714|gene8613|gene3666|gene20272|gene11113|gene26028|gene…	49	gene11823|gene2702|gene4180|gene18723|gene12256|gene27749|gene7028|gene20490|gene17091|gene9328|gene22040|gene25795|gene17594|gene10425|gene9944|gene11113|gene15969|gene26028|gene6937|gene22897|gene18445|gene3135|gene2217	23	gene12898|gene21196|gene24758|gene15306|gene8702|gene4772|gene17741|gene21822|gene5646|gene28753|gene875|gene14339|gene3666|gene12281|gene19665|gene11714|gene9117|gene2277|gene15371|gene8040|gene17479|gene22948|gene11095|gene9724|gene8613|gene20272	26	http://amigo.geneontology.org/amigo/term/GO:0043161	yes
regulation of locomotion	GO:0040012	0.000253121	0.0130785	--	753	gene24815|gene29204|gene22027|gene25469|gene11172|gene8707|gene23225|gene11107|gene13790|gene9305|gene27896|gene22491|gene23597|gene24085|gene9905|gene28748|gene24775|gene3046|gene7401|gene27019|gene24800|gene9573|gene27045|gene22365|gene14860|gene15344|gene11113|gene21466|gene14198|gene10856|gene18408|gene8963|gene14339|gene16855|gene12210|gene24625|gene8609|gene511|gene204|gene10527|gene22486|g…	111	gene7735|gene24800|gene7522|gene9286|gene6667|gene10824|gene14130|gene14736|gene29204|gene12146|gene6709|gene12210|gene2427|gene18209|gene11172|gene22517|gene20077|gene6533|gene13819|gene10856|gene24775|gene17485|gene25469|gene21449|gene645|gene24815|gene10527|gene24625|gene18263|gene23689|gene4642|gene24085|gene1181|gene25325|gene11113|gene7266|gene7514|gene14860|gene22427|gene21160|gene27045|ge…	47	gene17275|gene9573|gene27226|gene14151|gene11107|gene15344|gene8707|gene11786|gene4239|gene27698|gene18990|gene4595|gene2567|gene3046|gene4474|gene17241|gene11381|gene11248|gene14339|gene14198|gene23225|gene15003|gene511|gene3504|gene9905|gene22491|gene4459|gene21466|gene16445|gene3350|gene5194|gene18532|gene8609|gene25142|gene16419|gene9305|gene22365|gene22027|gene22250|gene13790|gene18887|gene2…	64	http://amigo.geneontology.org/amigo/term/GO:0040012	yes
regulation of organelle assembly	GO:1902115	0.000255006	0.0130875	--	151	gene7028|gene11922|gene26318|gene25469|gene11055|gene14393|gene12296|gene22483|gene9186|gene17817|gene25486|gene11029|gene21683|gene869|gene18532|gene24062|gene26788|gene20286|gene17241|gene3480|gene12317|gene13709|gene9430|gene21081|gene6576|gene25558|gene2852|gene19152|gene27098|gene12922|gene20688	31	gene19152|gene11055|gene20688|gene7028|gene27098|gene12296|gene12922|gene2852|gene12317|gene13709|gene22483|gene21683|gene9430|gene25469	14	gene17241|gene21081|gene18532|gene17817|gene6576|gene26788|gene26318|gene11029|gene14393|gene9186|gene3480|gene869|gene11922|gene24062|gene25558|gene25486|gene20286	17	http://amigo.geneontology.org/amigo/term/GO:1902115	yes
embryonic organ development	GO:0048568	0.000270804	0.0138056	--	106	gene25584|gene19591|gene12210|gene20822|gene8314|gene5856|gene14994|gene17606|gene11002|gene4248|gene18513|gene1395|gene50|gene18707|gene7522|gene11830|gene27132|gene22130|gene18952|gene4805|gene7708|gene10698|gene20993|gene18365	24	gene50|gene18365|gene12210|gene7522|gene25584|gene4805|gene22130|gene8314|gene5856|gene20822|gene4248|gene14994|gene1395|gene18707|gene10698|gene19591	16	gene18513|gene18952|gene11830|gene27132|gene7708|gene17606|gene11002|gene20993	8	http://amigo.geneontology.org/amigo/term/GO:0048568	yes
protein dephosphorylation	GO:0006470	0.000302836	0.0150723	--	126	gene25462|gene5482|gene2288|gene18631|gene21611|gene17250|gene12011|gene25321|gene8432|gene23929|gene7928|gene14236|gene25079|gene25016|gene6112|gene25299|gene6674|gene9744|gene16326|gene25590|gene24865|gene20954|gene760|gene16419|gene24625|gene2567|gene5459	27	gene5482|gene25016|gene7928|gene24625|gene6112|gene18631|gene25079|gene6674|gene16326	9	gene2288|gene17250|gene25321|gene2567|gene8432|gene24865|gene5459|gene25462|gene25590|gene760|gene25299|gene21611|gene20954|gene16419|gene12011|gene9744|gene14236|gene23929	18	http://amigo.geneontology.org/amigo/term/GO:0006470	yes
cellular response to peptide hormone stimulus	GO:0071375	0.000298236	0.0150723	--	113	gene16001|gene7556|gene24745|gene28433|gene24876|gene8782|gene12110|gene24698|gene25300|gene4244|gene23597|gene11867|gene9744|gene17241|gene4754|gene2808|gene12097|gene19238|gene18209|gene1541|gene16086|gene14260|gene18406|gene6475|gene25693	25	gene18209|gene8782|gene14260|gene24745|gene6475|gene24698|gene25300	7	gene16001|gene17241|gene28433|gene19238|gene12110|gene4754|gene23597|gene25693|gene16086|gene11867|gene1541|gene2808|gene7556|gene12097|gene18406|gene24876|gene9744|gene4244	18	http://amigo.geneontology.org/amigo/term/GO:0071375	yes
positive regulation of molecular function	GO:0044093	0.000305506	0.0150723	--	1231	gene3345|gene26176|gene24815|gene11275|gene3347|gene8314|gene5905|gene24294|gene24476|gene27651|gene20914|gene4970|gene26548|gene2198|gene8394|gene2243|gene23597|gene1324|gene15273|gene24085|gene23842|gene2044|gene26788|gene21354|gene7401|gene27019|gene24801|gene11994|gene22659|gene14388|gene10466|gene21795|gene7765|gene14860|gene16083|gene25574|gene2872|gene5065|gene15341|gene16086|gene15344|gen…	169	gene10198|gene12131|gene11994|gene28267|gene15088|gene24801|gene3953|gene27455|gene8314|gene16132|gene18723|gene5079|gene26002|gene8394|gene11241|gene14994|gene6583|gene4572|gene16691|gene2243|gene7522|gene14148|gene14348|gene13583|gene25584|gene6476|gene10129|gene6475|gene12024|gene8681|gene24476|gene14130|gene2225|gene16612|gene2872|gene27905|gene3065|gene15273|gene3400|gene24815|gene9328|gene1…	75	gene12898|gene11275|gene6909|gene8378|gene19665|gene28606|gene2044|gene3347|gene3345|gene1324|gene27651|gene7039|gene25693|gene18408|gene17859|gene23880|gene15341|gene15344|gene11029|gene4595|gene19433|gene692|gene9186|gene14198|gene26611|gene23225|gene7687|gene27217|gene15651|gene17241|gene23827|gene25534|gene2290|gene24729|gene5905|gene7765|gene2198|gene3028|gene3350|gene4970|gene22307|gene1687…	94	http://amigo.geneontology.org/amigo/term/GO:0044093	yes
vesicle organization	GO:0016050	0.00030053	0.0150723	--	264	gene2057|gene18734|gene27108|gene16447|gene3266|gene25469|gene24742|gene11700|gene25442|gene11705|gene2910|gene9018|gene26598|gene14463|gene17959|gene8432|gene14448|gene9182|gene20077|gene14935|gene23827|gene19377|gene24126|gene26445|gene3216|gene21683|gene5034|gene18353|gene8843|gene10124|gene8222|gene22179|gene21608|gene8130|gene19152|gene11672|gene11894|gene21459|gene10849|gene2677|gene14413|g…	47	gene19152|gene11705|gene8222|gene20077|gene11894|gene6109|gene3266|gene14935|gene25442|gene21755|gene24742|gene27425|gene8130|gene21683|gene21459|gene25469|gene11672|gene2057|gene10849|gene14448	20	gene5034|gene8843|gene11700|gene3216|gene9182|gene2319|gene10124|gene21608|gene27108|gene19377|gene2910|gene24126|gene16447|gene14463|gene18353|gene22179|gene9018|gene14413|gene23827|gene7389|gene2677|gene26445|gene18734|gene1880|gene8432|gene26598|gene17959	27	http://amigo.geneontology.org/amigo/term/GO:0016050	yes
positive regulation of signal transduction	GO:0009967	0.000305506	0.0150723	GO:0035468	1231	gene26176|gene24815|gene25462|gene13472|gene18631|gene11172|gene20231|gene12403|gene8314|gene5905|gene17959|gene9307|gene4970|gene14086|gene15675|gene8396|gene27896|gene15271|gene1324|gene24893|gene24085|gene4244|gene154|gene2044|gene26788|gene9902|gene3046|gene7401|gene27019|gene28747|gene11994|gene18526|gene11823|gene18952|gene8766|gene22591|gene14860|gene16083|gene2872|gene15341|gene16086|gene…	169	gene25520|gene11994|gene10476|gene20989|gene2281|gene11823|gene4642|gene5874|gene15271|gene17373|gene5079|gene16038|gene7401|gene11241|gene7910|gene12237|gene3574|gene6542|gene7522|gene12922|gene10698|gene11172|gene27307|gene7989|gene18149|gene18631|gene28262|gene12024|gene25600|gene15675|gene21440|gene2225|gene23699|gene14940|gene4142|gene2872|gene27905|gene17091|gene18947|gene24815|gene24625|ge…	69	gene19297|gene1967|gene22255|gene24334|gene16445|gene20297|gene2044|gene1324|gene14840|gene14086|gene7039|gene11786|gene22486|gene18408|gene18272|gene23880|gene15341|gene18952|gene13472|gene3046|gene19433|gene692|gene4599|gene14198|gene12722|gene9902|gene15651|gene17241|gene9307|gene15458|gene17635|gene15724|gene2290|gene24729|gene18541|gene5905|gene12011|gene28747|gene12717|gene3109|gene25321|ge…	100	http://amigo.geneontology.org/amigo/term/GO:0009967	yes
positive regulation of intracellular signal transduction	GO:1902533	0.000338044	0.0165707	GO:0010740	807	gene26176|gene24815|gene25462|gene11172|gene5905|gene17959|gene7008|gene9307|gene23699|gene15675|gene8396|gene27896|gene15271|gene1324|gene24085|gene154|gene7910|gene9902|gene7401|gene27019|gene28747|gene18526|gene22591|gene14860|gene2872|gene16086|gene18149|gene12717|gene14198|gene18408|gene20297|gene14140|gene15651|gene24625|gene27905|gene19297|gene25321|gene28262|gene25520|gene14348|gene27062|…	117	gene25520|gene7910|gene7522|gene2281|gene23699|gene5874|gene15271|gene5079|gene16038|gene7401|gene11241|gene3574|gene2225|gene6542|gene10698|gene11172|gene18149|gene28262|gene15408|gene15675|gene14940|gene2872|gene27905|gene17091|gene18947|gene24815|gene24625|gene9682|gene23689|gene25982|gene4642|gene22591|gene24085|gene26233|gene1369|gene7008|gene5048|gene14860|gene17498|gene18254|gene24417|gene…	51	gene19297|gene14151|gene154|gene24865|gene1880|gene27019|gene20286|gene12898|gene2290|gene2567|gene8396|gene14850|gene11381|gene692|gene14198|gene22255|gene14840|gene2319|gene15003|gene9902|gene26176|gene4459|gene25462|gene16445|gene19665|gene15651|gene16525|gene2622|gene3640|gene17241|gene20297|gene4880|gene9307|gene17635|gene27879|gene14140|gene17113|gene24729|gene12722|gene18541|gene4351|gene6…	66	http://amigo.geneontology.org/amigo/term/GO:1902533	yes
vacuole organization	GO:0007033	0.000342379	0.0166763	GO:0044086	95	gene27108|gene15396|gene17183|gene25469|gene24742|gene11700|gene9018|gene17817|gene19377|gene19840|gene15136|gene27587|gene19623|gene869|gene8222|gene7274|gene3135|gene19152|gene11672|gene15116|gene4933|gene17555	22	gene19152|gene8222|gene24742|gene3135|gene25469|gene11672	6	gene9018|gene15396|gene7274|gene17817|gene11700|gene27108|gene19377|gene27587|gene4933|gene869|gene19840|gene17555|gene15116|gene17183|gene15136|gene19623	16	http://amigo.geneontology.org/amigo/term/GO:0007033	yes
negative regulation of protein metabolic process	GO:0051248	0.000347633	0.016825	--	848	gene3347|gene24814|gene13472|gene22027|gene12565|gene17160|gene5905|gene25462|gene24476|gene17606|gene24574|gene23747|gene27896|gene18007|gene154|gene6674|gene9902|gene3305|gene7401|gene27019|gene9389|gene11994|gene11786|gene12097|gene6576|gene14453|gene11113|gene15340|gene13979|gene14339|gene5843|gene14336|gene24625|gene5065|gene12296|gene23625|gene10527|gene22486|gene12116|gene25321|gene22678|g…	122	gene14051|gene11994|gene3065|gene14644|gene27455|gene17160|gene10459|gene5079|gene10527|gene7401|gene4635|gene25583|gene22517|gene5843|gene19373|gene28262|gene24476|gene9328|gene19761|gene24417|gene12836|gene17305|gene18947|gene14940|gene24814|gene24625|gene9682|gene6112|gene12565|gene6674|gene50|gene5065|gene3321|gene11113|gene14960|gene5121|gene25325|gene21160|gene23747|gene12296|gene13719|gene…	47	gene21194|gene12898|gene15340|gene24574|gene16982|gene154|gene17241|gene24868|gene4459|gene9240|gene17606|gene18251|gene24929|gene2567|gene14151|gene11381|gene12028|gene3305|gene11248|gene20210|gene14339|gene27924|gene9902|gene19372|gene14336|gene16792|gene25462|gene4599|gene10905|gene4244|gene18007|gene16419|gene8609|gene19827|gene13472|gene28433|gene2174|gene13018|gene22803|gene22027|gene14670|…	75	http://amigo.geneontology.org/amigo/term/GO:0051248	yes
protein complex subunit organization	GO:0071822	0.000358214	0.0172281	--	979	gene26176|gene18734|gene9093|gene15839|gene19636|gene3266|gene25469|gene18631|gene23114|gene12562|gene25975|gene24476|gene16578|gene7679|gene26076|gene15675|gene3135|gene26675|gene6441|gene26141|gene1391|gene157|gene18723|gene5268|gene25772|gene27019|gene9261|gene10466|gene11248|gene14860|gene24503|gene15344|gene11113|gene16086|gene11597|gene16083|gene10073|gene3158|gene6583|gene13346|gene19596|g…	138	gene11705|gene5852|gene157|gene11280|gene3183|gene2281|gene7679|gene9261|gene25442|gene23114|gene10073|gene7468|gene10747|gene6583|gene2089|gene18723|gene2225|gene11091|gene19685|gene22789|gene26076|gene7028|gene17645|gene18631|gene3266|gene24239|gene24476|gene3625|gene15675|gene2892|gene20650|gene21683|gene25469|gene2625|gene10849|gene18947|gene28735|gene17639|gene2004|gene9688|gene13346|gene243…	67	gene26367|gene7614|gene12898|gene15340|gene26361|gene15344|gene15839|gene13420|gene24531|gene27592|gene1880|gene5034|gene17741|gene6441|gene2783|gene18887|gene9182|gene19433|gene692|gene11248|gene3368|gene18373|gene6512|gene2319|gene3158|gene7708|gene26176|gene2994|gene27217|gene18551|gene11597|gene16447|gene4828|gene16001|gene3640|gene3216|gene14828|gene23827|gene21165|gene15984|gene14823|gene26…	71	http://amigo.geneontology.org/amigo/term/GO:0071822	yes
positive regulation of biosynthetic process	GO:0009891	0.00037063	0.0176038	--	1538	gene3345|gene24761|gene11320|gene7573|gene8621|gene4549|gene2878|gene8780|gene15937|gene8782|gene12564|gene14051|gene8702|gene2736|gene4142|gene16378|gene8314|gene24476|gene9910|gene22583|gene9308|gene17606|gene5390|gene25788|gene1551|gene22847|gene4351|gene23597|gene5096|gene1324|gene24893|gene24085|gene24896|gene154|gene18526|gene11501|gene9902|gene3046|gene16937|gene14615|gene24800|gene24801|g…	205	gene14051|gene24800|gene24801|gene2226|gene13119|gene11823|gene13426|gene11241|gene8621|gene8314|gene14831|gene8386|gene5073|gene26329|gene4248|gene10698|gene12850|gene15937|gene1648|gene6583|gene20936|gene12237|gene2225|gene20683|gene18489|gene20904|gene18209|gene20989|gene2852|gene14581|gene8782|gene5494|gene25584|gene6476|gene24896|gene23143|gene28262|gene24476|gene16937|gene5390|gene2878|gene…	82	gene9331|gene12898|gene5157|gene1682|gene24334|gene18062|gene18773|gene5096|gene13261|gene22841|gene17094|gene22365|gene2731|gene10905|gene4549|gene3345|gene1324|gene26447|gene14840|gene19683|gene6615|gene29001|gene2567|gene18408|gene24660|gene18273|gene17859|gene18952|gene15344|gene25788|gene8702|gene17606|gene18251|gene4595|gene3046|gene692|gene25142|gene3368|gene18513|gene8780|gene9902|gene511…	123	http://amigo.geneontology.org/amigo/term/GO:0009891	yes
protein ubiquitination	GO:0016567	0.000370069	0.0176038	--	625	gene24815|gene9910|gene13472|gene17594|gene25564|gene8702|gene13670|gene26810|gene4970|gene6604|gene15402|gene19849|gene4772|gene14956|gene18723|gene2733|gene20149|gene14198|gene14339|gene13456|gene11495|gene24135|gene2702|gene11095|gene17741|gene9328|gene14234|gene18519|gene15724|gene4646|gene9724|gene2235|gene4880|gene16612|gene24417|gene18186|gene3666|gene11079|gene26978|gene19433|gene9554|gen…	94	gene9554|gene17091|gene17536|gene15969|gene11823|gene16137|gene18186|gene2702|gene22961|gene9328|gene16302|gene18723|gene16033|gene9824|gene26152|gene27749|gene22511|gene22251|gene18519|gene26810|gene26978|gene6604|gene16612|gene24417|gene20490|gene11079|gene24815|gene13456|gene22040|gene25795|gene4646|gene2733|gene17594|gene9944|gene20965|gene14960|gene10425|gene20508|gene22897|gene18445|gene3599	41	gene4754|gene15402|gene25509|gene25564|gene12898|gene8702|gene4772|gene21196|gene17741|gene20993|gene26576|gene5292|gene19433|gene14956|gene49|gene14339|gene14198|gene23225|gene11095|gene10227|gene14844|gene15458|gene11495|gene16525|gene20149|gene19665|gene16447|gene15739|gene14234|gene19849|gene13472|gene5646|gene15354|gene4880|gene6692|gene15724|gene9117|gene24660|gene22948|gene2235|gene17479|g…	53	http://amigo.geneontology.org/amigo/term/GO:0016567	yes
negative regulation of developmental process	GO:0051093	0.000400007	0.0188818	--	730	gene24814|gene29204|gene8707|gene8314|gene24476|gene16677|gene17606|gene25079|gene23592|gene27698|gene18532|gene3872|gene24775|gene9149|gene27019|gene24800|gene23102|gene17284|gene14273|gene2736|gene18952|gene18526|gene12097|gene16083|gene10856|gene27702|gene6475|gene27108|gene5843|gene12210|gene24625|gene24708|gene24135|gene8609|gene11091|gene10527|gene26598|gene12116|gene25321|gene2069|gene9328…	107	gene2852|gene24800|gene9286|gene2281|gene11809|gene18186|gene8314|gene10459|gene9328|gene29204|gene6709|gene1648|gene12210|gene4572|gene14994|gene11091|gene5843|gene6475|gene13819|gene19169|gene24476|gene17964|gene24775|gene16677|gene21449|gene24814|gene24625|gene9688|gene2069|gene4642|gene2736|gene50|gene1181|gene7802|gene17284|gene25325|gene7735|gene16980|gene10527|gene25079|gene14348|gene10856…	45	gene21194|gene1967|gene18952|gene14151|gene8707|gene24868|gene4459|gene27698|gene12898|gene17606|gene3640|gene19433|gene11248|gene25254|gene900|gene14273|gene27108|gene12935|gene21154|gene22491|gene19238|gene16445|gene4599|gene9149|gene3872|gene22662|gene22841|gene18532|gene8609|gene24135|gene4880|gene15724|gene13790|gene24708|gene4351|gene18251|gene27702|gene22152|gene23102|gene27019|gene12116|g…	62	http://amigo.geneontology.org/amigo/term/GO:0051093	yes
positive regulation of metabolic process	GO:0009893	0.000428619	0.019554	--	2932	gene26176|gene7573|gene8621|gene4549|gene22725|gene8780|gene15937|gene8782|gene12564|gene28600|gene17160|gene24476|gene17606|gene4595|gene4970|gene5390|gene1551|gene8396|gene8394|gene15271|gene5157|gene15273|gene24085|gene154|gene11501|gene16937|gene21892|gene18952|gene2878|gene2879|gene22591|gene2872|gene6475|gene6476|gene6583|gene5537|gene12210|gene24625|gene23625|gene22483|gene14831|gene9240|g…	366	gene13485|gene10476|gene7266|gene11809|gene18186|gene14831|gene9692|gene26329|gene15937|gene14994|gene6583|gene4572|gene5390|gene25688|gene2852|gene13583|gene5494|gene13581|gene12850|gene2225|gene4142|gene22868|gene27905|gene16677|gene15273|gene15271|gene9328|gene24625|gene9682|gene25982|gene2736|gene26338|gene8386|gene3135|gene20691|gene24425|gene15302|gene9253|gene16452|gene22483|gene657|gene27…	152	gene19297|gene9331|gene9240|gene15402|gene5157|gene21822|gene28753|gene1682|gene22255|gene12722|gene8604|gene24334|gene18062|gene18773|gene16086|gene5096|gene13261|gene6615|gene22841|gene19665|gene18273|gene3937|gene20297|gene17094|gene22365|gene11775|gene2731|gene14151|gene10905|gene28600|gene22803|gene4549|gene3345|gene1324|gene26446|gene26447|gene14840|gene19683|gene14844|gene29001|gene13756|g…	214	http://amigo.geneontology.org/amigo/term/GO:0009893	yes
positive regulation of plasma membrane bounded cell projection assembly	GO:0120034	0.000432146	0.019554	--	72	gene18768|gene16132|gene2281|gene26318|gene11113|gene22439|gene15344|gene7028|gene11055|gene7473|gene11172|gene24547|gene15553|gene9430|gene12922|gene7708|gene18532|gene17381	18	gene11055|gene7028|gene2281|gene12922|gene11172|gene16132|gene15553|gene11113|gene9430|gene17381	10	gene24547|gene15344|gene26318|gene7708|gene22439|gene18768|gene18532|gene7473	8	http://amigo.geneontology.org/amigo/term/GO:0120034	yes
regulation of focal adhesion assembly	GO:0051893	0.000429969	0.019554	--	49	gene4239|gene4682|gene17241|gene11248|gene15344|gene5065|gene10698|gene24800|gene24625|gene3640|gene27217|gene204|gene11601|gene11786	14	gene4682|gene10698|gene24800|gene24625|gene5065	5	gene17241|gene15344|gene11786|gene27217|gene204|gene11248|gene4239|gene11601|gene3640	9	http://amigo.geneontology.org/amigo/term/GO:0051893	yes
cell-substrate adherens junction assembly	GO:0007045	0.000421479	0.019554	--	19	gene14130|gene24698|gene348|gene24503|gene11381|gene19169|gene27217|gene17014	8	gene17014|gene24503|gene19169|gene24698|gene14130	5	gene11381|gene348|gene27217	3	http://amigo.geneontology.org/amigo/term/GO:0007045	yes
regulation of protein binding	GO:0043393	0.000430267	0.019554	--	169	gene3345|gene25584|gene11320|gene8621|gene4239|gene19665|gene22659|gene24078|gene752|gene16855|gene17606|gene11059|gene17741|gene4970|gene15984|gene24085|gene14130|gene26788|gene1395|gene20286|gene17241|gene27019|gene11994|gene12028|gene643|gene11048|gene18489|gene14860|gene15341|gene15996|gene8609|gene11850|gene7039	33	gene11994|gene25584|gene8621|gene11059|gene14130|gene24085|gene15996|gene1395|gene14860|gene11850|gene643|gene18489	12	gene26788|gene15341|gene12028|gene7039|gene11320|gene16855|gene15984|gene752|gene27019|gene20286|gene4970|gene17606|gene11048|gene17741|gene19665|gene3345|gene4239|gene22659|gene17241|gene24078|gene8609	21	http://amigo.geneontology.org/amigo/term/GO:0043393	yes
regulation of cell-substrate junction assembly	GO:0090109	0.000429969	0.019554	--	49	gene4239|gene4682|gene17241|gene11248|gene15344|gene5065|gene10698|gene24800|gene11786|gene3640|gene27217|gene204|gene11601|gene24625	14	gene4682|gene10698|gene24800|gene24625|gene5065	5	gene17241|gene15344|gene11786|gene27217|gene204|gene11248|gene4239|gene11601|gene3640	9	http://amigo.geneontology.org/amigo/term/GO:0090109	yes
focal adhesion assembly	GO:0048041	0.000421479	0.019554	--	19	gene348|gene24698|gene14130|gene24503|gene11381|gene19169|gene27217|gene17014	8	gene17014|gene24503|gene19169|gene24698|gene14130	5	gene11381|gene348|gene27217	3	http://amigo.geneontology.org/amigo/term/GO:0048041	yes
regulation of Ras protein signal transduction	GO:0046578	0.000440409	0.0197989	--	183	gene12052|gene7333|gene22385|gene11447|gene29204|gene8824|gene11172|gene18190|gene2525|gene28262|gene27526|gene5079|gene18278|gene26298|gene19629|gene22684|gene22685|gene5183|gene9905|gene14130|gene19665|gene24808|gene18541|gene14890|gene28037|gene27019|gene15414|gene5874|gene24547|gene14840|gene21019|gene6691|gene18149|gene22796|gene26155	35	gene11172|gene6691|gene12052|gene18190|gene8824|gene27526|gene24808|gene15414|gene22385|gene28262|gene14130|gene22684|gene21019|gene5079|gene22796|gene29204|gene18149|gene5874|gene28037	19	gene7333|gene24547|gene14840|gene2525|gene26298|gene27019|gene14890|gene9905|gene18278|gene22685|gene19629|gene11447|gene26155|gene18541|gene5183|gene19665	16	http://amigo.geneontology.org/amigo/term/GO:0046578	yes
regulation of protein localization to nucleus	GO:1900180	0.000442738	0.0197989	--	190	gene25584|gene14940|gene6583|gene24815|gene24814|gene13472|gene8782|gene9117|gene22486|gene8314|gene12011|gene22239|gene14994|gene28262|gene20618|gene24367|gene17241|gene27896|gene14840|gene6447|gene18251|gene9744|gene3350|gene9902|gene11248|gene14151|gene9688|gene11994|gene21160|gene13044|gene4351|gene18541|gene15088|gene18887|gene17555|gene17091	36	gene17091|gene14940|gene24814|gene8782|gene25584|gene21160|gene9688|gene24815|gene28262|gene8314|gene22239|gene14994|gene11994|gene15088|gene6583	15	gene13044|gene13472|gene6447|gene14840|gene14151|gene4351|gene17241|gene27896|gene20618|gene9117|gene3350|gene18541|gene22486|gene18251|gene9902|gene18887|gene17555|gene24367|gene12011|gene9744|gene11248	21	http://amigo.geneontology.org/amigo/term/GO:1900180	yes
maintenance of protein location	GO:0045185	0.000485831	0.0215997	--	91	gene25584|gene3666|gene26305|gene2747|gene24814|gene3350|gene18456|gene27226|gene5194|gene6541|gene7514|gene26602|gene27896|gene7506|gene25142|gene24338|gene9117|gene22439|gene9505|gene22517|gene26598	21	gene24814|gene25584|gene24338|gene22517|gene7514|gene7506|gene2747	7	gene25142|gene26602|gene9117|gene3666|gene27896|gene27226|gene3350|gene22439|gene6541|gene26598|gene9505|gene18456|gene26305|gene5194	14	http://amigo.geneontology.org/amigo/term/GO:0045185	yes
regulation of macroautophagy	GO:0016241	0.000505786	0.0223569	--	150	gene19826|gene11055|gene14393|gene14395|gene22483|gene6782|gene22255|gene25486|gene11029|gene19840|gene15136|gene21683|gene869|gene13608|gene10043|gene26788|gene5323|gene25293|gene18767|gene13049|gene24062|gene14919|gene4933|gene5065|gene2089|gene9253|gene10698|gene20407|gene12898|gene20688	30	gene14919|gene11055|gene20688|gene14395|gene13608|gene2089|gene9253|gene5065|gene22483|gene21683|gene13049|gene10698|gene5323	13	gene22255|gene12898|gene10043|gene6782|gene11029|gene14393|gene4933|gene20407|gene25293|gene869|gene19826|gene18767|gene26788|gene24062|gene19840|gene25486|gene15136	17	http://amigo.geneontology.org/amigo/term/GO:0016241	yes
developmental growth	GO:0048589	0.000519341	0.0228242	--	285	gene2076|gene22563|gene12295|gene24625|gene8378|gene22532|gene10527|gene12274|gene11601|gene8314|gene11059|gene13995|gene12087|gene6351|gene9688|gene15238|gene15855|gene16452|gene9303|gene7928|gene25222|gene13790|gene4754|gene4248|gene22544|gene22965|gene4239|gene8175|gene7442|gene5856|gene5874|gene11248|gene2277|gene13523|gene13581|gene26481|gene24660|gene14273|gene27132|gene18952|gene2731|gene8…	49	gene2076|gene10527|gene24625|gene13581|gene12295|gene12087|gene9688|gene8314|gene11059|gene5856|gene17369|gene25222|gene7928|gene16452|gene5874|gene26481|gene4248|gene18365|gene22563	19	gene4754|gene7442|gene18952|gene12274|gene8175|gene8766|gene11601|gene15855|gene11248|gene6351|gene14273|gene2277|gene22532|gene13523|gene7708|gene8378|gene9303|gene15238|gene2731|gene13790|gene24660|gene27702|gene4239|gene22965|gene13995|gene3109|gene27132|gene12097|gene16086|gene22544	30	http://amigo.geneontology.org/amigo/term/GO:0048589	yes
endosome organization	GO:0007032	0.000539256	0.0235639	--	50	gene17959|gene27108|gene3216|gene21608|gene19377|gene25469|gene26445|gene19152|gene11672|gene11894|gene8130|gene21459|gene9018|gene6109	14	gene19152|gene6109|gene8130|gene11672|gene25469|gene21459|gene11894	7	gene9018|gene21608|gene27108|gene19377|gene3216|gene17959|gene26445	7	http://amigo.geneontology.org/amigo/term/GO:0007032	yes
intracellular protein transport	GO:0006886	0.000567471	0.024656	GO:0032779	625	gene26176|gene11275|gene3266|gene2281|gene14393|gene24401|gene10714|gene15371|gene4874|gene6937|gene18530|gene16079|gene16473|gene11112|gene11700|gene24503|gene26803|gene14452|gene1141|gene21820|gene15398|gene12505|gene1875|gene24331|gene8609|gene14463|gene28267|gene28262|gene1634|gene14830|gene1340|gene5133|gene6157|gene10124|gene25863|gene8222|gene14938|gene11672|gene14935|gene18130|gene25558|g…	93	gene14935|gene2281|gene2172|gene14938|gene26002|gene21820|gene20688|gene26240|gene12256|gene18209|gene8681|gene1634|gene25863|gene3266|gene28267|gene28262|gene5198|gene17645|gene27425|gene9751|gene10849|gene20650|gene19152|gene5220|gene8222|gene50|gene21052|gene1340|gene13300|gene11672|gene10714|gene12505|gene6157|gene20602|gene20077|gene3512|gene15398|gene6937|gene24503|gene14452|gene24401|gene2…	43	gene13018|gene4995|gene11700|gene11029|gene14393|gene24531|gene14830|gene18541|gene23059|gene26680|gene16079|gene1512|gene25686|gene5133|gene10124|gene21608|gene1141|gene1207|gene11275|gene26176|gene24331|gene22174|gene9752|gene14463|gene8609|gene18530|gene5457|gene8172|gene24542|gene15984|gene1875|gene15371|gene16473|gene22662|gene11112|gene6301|gene20889|gene17774|gene4874|gene18251|gene8843|ge…	50	http://amigo.geneontology.org/amigo/term/GO:0006886	yes
positive regulation of cellular metabolic process	GO:0031325	0.000588099	0.0253046	--	2743	gene26176|gene7573|gene8621|gene4549|gene22725|gene8780|gene8782|gene12564|gene17160|gene24476|gene17606|gene4595|gene4970|gene5390|gene1551|gene8396|gene8394|gene15271|gene5157|gene15273|gene24085|gene154|gene11501|gene16937|gene21892|gene18952|gene2878|gene2879|gene22591|gene2872|gene6475|gene6476|gene6583|gene5537|gene15651|gene24625|gene23625|gene22483|gene14831|gene9240|gene9328|gene7593|gen…	343	gene13485|gene10476|gene7266|gene11809|gene18186|gene14831|gene9692|gene26329|gene14994|gene6583|gene4572|gene5390|gene25688|gene2852|gene13583|gene5494|gene13581|gene12850|gene2225|gene4142|gene22868|gene27905|gene15273|gene15271|gene9328|gene24625|gene9682|gene25982|gene2736|gene26338|gene8386|gene3135|gene20691|gene15302|gene9253|gene22483|gene27307|gene14051|gene11994|gene24800|gene24801|gene…	142	gene19297|gene9331|gene9240|gene15402|gene5157|gene21822|gene28753|gene1682|gene22255|gene12722|gene8604|gene11275|gene18062|gene18773|gene16086|gene5096|gene13261|gene6615|gene22841|gene18273|gene19665|gene20297|gene17094|gene2731|gene14151|gene10905|gene22803|gene4549|gene3345|gene1324|gene26446|gene26447|gene14840|gene19683|gene14844|gene29001|gene13756|gene23157|gene25693|gene18408|gene14616|…	201	http://amigo.geneontology.org/amigo/term/GO:0031325	yes
positive regulation of centrosome cycle	GO:0046607	0.000589017	0.0253046	--	5	gene5329|gene21304|gene9430|gene25469	4	gene25469|gene5329|gene9430	3	gene21304	1	http://amigo.geneontology.org/amigo/term/GO:0046607	yes
positive regulation of nervous system development	GO:0051962	0.000604741	0.0256331	--	392	gene28606|gene20297|gene8621|gene8967|gene10309|gene14108|gene2281|gene2567|gene24135|gene24334|gene17774|gene10527|gene8314|gene24294|gene13995|gene5073|gene24078|gene12898|gene15238|gene22439|gene9305|gene12237|gene22563|gene19372|gene25222|gene12935|gene16132|gene27062|gene4248|gene22961|gene14860|gene3937|gene22965|gene6676|gene11241|gene19761|gene17223|gene27132|gene7687|gene9969|gene12024|g…	63	gene14736|gene2281|gene12237|gene11241|gene8621|gene8314|gene16132|gene5079|gene4248|gene12146|gene12024|gene5073|gene9969|gene21019|gene19761|gene18263|gene10527|gene12565|gene9688|gene6676|gene10309|gene22961|gene11670|gene14860|gene6525|gene8967|gene25222|gene22563	28	gene12898|gene19372|gene2567|gene4849|gene7687|gene24334|gene12935|gene22439|gene24293|gene21466|gene24294|gene24062|gene15122|gene20993|gene17223|gene20297|gene9305|gene4880|gene15238|gene28606|gene17774|gene27019|gene22965|gene13995|gene13009|gene26109|gene27132|gene27062|gene3028|gene24135|gene14476|gene27702|gene3937|gene24078|gene14108	35	http://amigo.geneontology.org/amigo/term/GO:0051962	yes
dephosphorylation	GO:0016311	0.000601085	0.0256331	--	186	gene16769|gene25462|gene5482|gene21611|gene2288|gene18631|gene2567|gene17250|gene12011|gene19616|gene25321|gene8432|gene23929|gene7928|gene14236|gene25079|gene5983|gene25016|gene6112|gene27058|gene25299|gene6674|gene9744|gene16326|gene25590|gene24865|gene20954|gene760|gene16419|gene24625|gene25042|gene21194|gene3006|gene25351|gene5459	35	gene5482|gene25016|gene7928|gene5983|gene24625|gene6112|gene18631|gene25079|gene6674|gene16326|gene25042|gene27058	12	gene21194|gene17250|gene24865|gene2567|gene20954|gene12011|gene760|gene25351|gene25462|gene2288|gene14236|gene16769|gene16419|gene5459|gene25299|gene3006|gene19616|gene8432|gene25321|gene9744|gene21611|gene25590|gene23929	23	http://amigo.geneontology.org/amigo/term/GO:0016311	yes
cellular response to endogenous stimulus	GO:0071495	0.00060672	0.0256331	--	555	gene13206|gene16001|gene26233|gene22948|gene7556|gene24662|gene12110|gene15651|gene28433|gene24876|gene8782|gene10905|gene24331|gene657|gene21154|gene10527|gene22486|gene3434|gene17275|gene6475|gene20904|gene21142|gene24384|gene5073|gene24698|gene12898|gene10476|gene15003|gene5079|gene25300|gene17241|gene7928|gene6937|gene25222|gene13790|gene24745|gene3574|gene23597|gene4754|gene18251|gene10731|g…	84	gene15088|gene5079|gene7928|gene14994|gene578|gene5073|gene10476|gene2112|gene3574|gene18489|gene18209|gene25688|gene8782|gene21052|gene18983|gene5843|gene6475|gene24698|gene24745|gene10527|gene20904|gene26233|gene1369|gene13583|gene11670|gene14348|gene14260|gene21142|gene6937|gene25222|gene16452|gene4682|gene657|gene25300	34	gene17275|gene4754|gene12898|gene11714|gene13206|gene8172|gene4244|gene21173|gene19238|gene15003|gene14887|gene21154|gene24331|gene11867|gene4459|gene2808|gene11597|gene10905|gene15651|gene16525|gene22552|gene12110|gene16001|gene17241|gene28433|gene4216|gene13790|gene24384|gene24662|gene1541|gene7556|gene4239|gene22635|gene24876|gene22948|gene18251|gene10731|gene18406|gene4798|gene23597|gene25693…	50	http://amigo.geneontology.org/amigo/term/GO:0071495	yes
regulation of cell projection assembly	GO:0060491	0.000621412	0.0261095	--	145	gene7028|gene2281|gene2295|gene7473|gene11172|gene14393|gene10527|gene9186|gene22439|gene17381|gene18532|gene18768|gene16132|gene17241|gene26318|gene3480|gene9430|gene21081|gene24547|gene11055|gene7765|gene11113|gene15344|gene24444|gene25558|gene15553|gene27098|gene12922|gene7708	29	gene11172|gene10527|gene7028|gene2281|gene12922|gene11055|gene27098|gene2295|gene15553|gene11113|gene9430|gene16132|gene17381	13	gene24444|gene17241|gene21081|gene15344|gene26318|gene7708|gene14393|gene24547|gene22439|gene9186|gene3480|gene25558|gene18768|gene7765|gene18532|gene7473	16	http://amigo.geneontology.org/amigo/term/GO:0060491	yes
negative regulation of locomotion	GO:0040013	0.000657829	0.0274886	--	244	gene6709|gene24815|gene16855|gene7266|gene12210|gene29204|gene24625|gene8707|gene19169|gene10527|gene22486|gene21449|gene22517|gene12116|gene11107|gene25321|gene25325|gene7735|gene2427|gene18532|gene18251|gene9905|gene4459|gene24775|gene22250|gene27019|gene9286|gene21160|gene4595|gene22491|gene14840|gene22365|gene13819|gene18887|gene22427|gene1181|gene16445|gene14348|gene3028|gene14198|gene6094|g…	43	gene1181|gene24815|gene10527|gene12210|gene24625|gene9286|gene6533|gene13819|gene7735|gene21160|gene14348|gene22427|gene19169|gene22517|gene29204|gene7266|gene25325|gene24775|gene6709|gene21449|gene2427	21	gene8707|gene4459|gene4595|gene11107|gene14198|gene22250|gene9905|gene22491|gene16445|gene18532|gene22365|gene18887|gene6094|gene27019|gene12116|gene14840|gene18251|gene29243|gene25321|gene3028|gene16855|gene22486	22	http://amigo.geneontology.org/amigo/term/GO:0040013	yes
endosome to lysosome transport	GO:0008333	0.000672459	0.0277962	--	40	gene8222|gene25293|gene17817|gene27108|gene19377|gene22174|gene25469|gene11700|gene19152|gene11672|gene1207|gene9018	12	gene25469|gene19152|gene8222|gene11672	4	gene9018|gene17817|gene11700|gene27108|gene19377|gene1207|gene25293|gene22174	8	http://amigo.geneontology.org/amigo/term/GO:0008333	yes
endocytosis	GO:0006897	0.000672	0.0277962	GO:0016193|GO:0016196|GO:0098701	348	gene28606|gene6709|gene21827|gene19616|gene25583|gene2174|gene16218|gene8840|gene24331|gene12255|gene8609|gene25959|gene2910|gene11091|gene13051|gene9018|gene15483|gene25950|gene9429|gene24476|gene2094|gene9682|gene24503|gene23827|gene2903|gene25300|gene18254|gene18530|gene12116|gene11056|gene17427|gene19665|gene16757|gene4936|gene18707|gene14151|gene8130|gene14616|gene21683|gene24531|gene643|gen…	57	gene14935|gene8840|gene16757|gene25083|gene7910|gene18707|gene10073|gene6709|gene12255|gene25583|gene11091|gene24476|gene8130|gene21683|gene643|gene5103|gene9682|gene2089|gene25950|gene18254|gene2903|gene24503|gene14630|gene9429|gene25300	25	gene14151|gene11056|gene2174|gene24531|gene21827|gene17427|gene16218|gene21608|gene24331|gene2910|gene20149|gene19665|gene13051|gene15483|gene8609|gene18530|gene9018|gene5457|gene23827|gene28606|gene14476|gene27702|gene12116|gene2094|gene22426|gene17841|gene19616|gene4936|gene25959|gene7490|gene17113|gene14616	32	http://amigo.geneontology.org/amigo/term/GO:0006897	yes
organonitrogen compound catabolic process	GO:1901565	0.000688237	0.0282954	--	733	gene4772|gene15420|gene17594|gene8702|gene11179|gene11714|gene15371|gene4970|gene6937|gene3135|gene14010|gene14956|gene18723|gene11823|gene4862|gene26554|gene11113|gene6347|gene14198|gene7028|gene21822|gene14339|gene8040|gene16803|gene15393|gene24135|gene2702|gene2834|gene8604|gene22486|gene11095|gene14838|gene22239|gene17741|gene5130|gene9328|gene27674|gene5081|gene14086|gene9724|gene22520|gene3…	106	gene26349|gene14838|gene11823|gene2702|gene16132|gene23010|gene4180|gene18723|gene5130|gene20989|gene27749|gene578|gene7028|gene23143|gene19373|gene22239|gene12256|gene2834|gene20098|gene24745|gene2217|gene4163|gene17091|gene24724|gene6870|gene9328|gene22040|gene25795|gene10425|gene9116|gene17594|gene12224|gene9944|gene11113|gene15969|gene26028|gene20508|gene15393|gene22520|gene11087|gene21142|ge…	49	gene12898|gene21196|gene24758|gene15306|gene15420|gene8702|gene8040|gene24532|gene26554|gene17741|gene21822|gene23130|gene5646|gene14956|gene875|gene14339|gene14198|gene28753|gene19238|gene11095|gene10227|gene11179|gene16803|gene2277|gene12281|gene27077|gene13523|gene8604|gene211|gene19665|gene17648|gene11714|gene9117|gene6347|gene14010|gene15371|gene15021|gene4772|gene25293|gene17479|gene17532|g…	57	http://amigo.geneontology.org/amigo/term/GO:1901565	yes
endosomal transport	GO:0016197	0.000697064	0.0285051	--	223	gene3347|gene27108|gene8843|gene25469|gene24331|gene9018|gene6909|gene13018|gene7490|gene17817|gene24576|gene23827|gene19377|gene24345|gene11029|gene18538|gene15136|gene7435|gene25504|gene1207|gene18353|gene11700|gene10124|gene8222|gene14495|gene22174|gene3216|gene25293|gene19152|gene11672|gene21608|gene2677|gene14860|gene26288|gene5457|gene26240|gene15458|gene5564|gene25697|gene26002	40	gene19152|gene26288|gene25697|gene8222|gene26240|gene26002|gene14495|gene25469|gene11672|gene14860	10	gene5564|gene13018|gene8843|gene6909|gene11029|gene25504|gene3216|gene10124|gene24576|gene1207|gene27108|gene19377|gene11700|gene24331|gene22174|gene18538|gene18353|gene9018|gene5457|gene23827|gene15458|gene2677|gene25293|gene3347|gene21608|gene17817|gene7490|gene24345|gene7435|gene15136	30	http://amigo.geneontology.org/amigo/term/GO:0016197	yes
regulation of biological process	GO:0050789	0.000701581	0.0285372	GO:0050791	11659	gene26176|gene2903|gene9718|gene7573|gene8621|gene4549|gene16748|gene16454|gene7473|gene22027|gene8782|gene18631|gene12564|gene12565|gene18734|gene24407|gene12403|gene19043|gene23234|gene17160|gene25975|gene11714|gene28600|gene12087|gene24476|gene27651|gene7923|gene26298|gene17606|gene25303|gene25300|gene4970|gene5390|gene17603|gene5019|gene4974|gene10063|gene8396|gene27896|gene26371|gene7370|gen…	1318	gene8179|gene14682|gene1369|gene3183|gene14831|gene12141|gene26329|gene17276|gene12146|gene22847|gene26322|gene4572|gene6211|gene25688|gene2852|gene6691|gene25863|gene2858|gene23001|gene25042|gene14448|gene15273|gene15271|gene24625|gene24745|gene15901|gene3135|gene16302|gene17373|gene6525|gene29007|gene7037|gene23648|gene9253|gene27045|gene16454|gene16452|gene22483|gene9152|gene2747|gene17014|gen…	600	gene7615|gene17275|gene17378|gene9331|gene6351|gene21194|gene8172|gene11048|gene14830|gene8176|gene12140|gene23135|gene11037|gene6692|gene11867|gene21822|gene3504|gene18773|gene25686|gene21466|gene8378|gene25047|gene28606|gene28600|gene22803|gene6468|gene14840|gene22965|gene14598|gene14844|gene14086|gene29001|gene18173|gene13756|gene4798|gene27322|gene9724|gene18071|gene22486|gene17018|gene3434|g…	718	http://amigo.geneontology.org/amigo/term/GO:0050789	yes
COPII vesicle coating	GO:0048208	0.000723589	0.0292625	--	35	gene25442|gene8432|gene9182|gene16447|gene21755|gene2319|gene18734|gene21683|gene5034|gene1880|gene2677	11	gene25442|gene21755|gene21683	3	gene1880|gene5034|gene2319|gene8432|gene2677|gene16447|gene9182|gene18734	8	http://amigo.geneontology.org/amigo/term/GO:0048208	yes
positive regulation of adherens junction organization	GO:1903393	0.000727066	0.0292625	--	25	gene3640|gene4682|gene4239|gene11248|gene15344|gene5065|gene10698|gene29243|gene11601	9	gene4682|gene10698|gene5065	3	gene29243|gene15344|gene11601|gene3640|gene4239|gene11248	6	http://amigo.geneontology.org/amigo/term/GO:1903393	yes
regulation of carbohydrate biosynthetic process	GO:0043255	0.000738699	0.0295751	--	69	gene25321|gene24698|gene19683|gene5482|gene5537|gene17228|gene15021|gene18209|gene7522|gene18251|gene22513|gene2808|gene18530|gene27575|gene17028|gene29001|gene25590	17	gene5482|gene18209|gene24698|gene17228|gene7522	5	gene29001|gene18251|gene25590|gene22513|gene25321|gene15021|gene2808|gene27575|gene17028|gene5537|gene19683|gene18530	12	http://amigo.geneontology.org/amigo/term/GO:0043255	yes
regulation of carbohydrate metabolic process	GO:0006109	0.000763769	0.0304195	--	140	gene16769|gene5482|gene5537|gene17028|gene22513|gene25321|gene24698|gene12898|gene25590|gene19683|gene9303|gene23597|gene18530|gene29001|gene18251|gene15408|gene11809|gene4459|gene7522|gene17241|gene17228|gene15021|gene25921|gene20918|gene2808|gene18209|gene16445|gene27575	28	gene5482|gene18209|gene7522|gene15408|gene11809|gene24698|gene17228	7	gene16769|gene12898|gene18251|gene29001|gene25321|gene22513|gene23597|gene9303|gene20918|gene25590|gene25921|gene2808|gene16445|gene4459|gene27575|gene17241|gene15021|gene17028|gene5537|gene19683|gene18530	21	http://amigo.geneontology.org/amigo/term/GO:0006109	yes
positive regulation of neurogenesis	GO:0050769	0.000780235	0.0309143	--	335	gene28606|gene20297|gene8621|gene12237|gene10309|gene14108|gene2567|gene24135|gene24334|gene17774|gene10527|gene24078|gene27019|gene5073|gene8314|gene12898|gene15238|gene5079|gene9305|gene18263|gene22563|gene19372|gene25222|gene27062|gene4248|gene22961|gene3937|gene22965|gene6676|gene11241|gene19761|gene17223|gene27132|gene7687|gene12146|gene14736|gene4880|gene11670|gene24062|gene24294|gene24293|…	55	gene14736|gene12237|gene11241|gene8621|gene8314|gene5079|gene4248|gene12146|gene12024|gene5073|gene9969|gene21019|gene19761|gene18263|gene10527|gene12565|gene9688|gene6676|gene10309|gene22961|gene11670|gene14860|gene25222|gene22563	24	gene12898|gene2567|gene4849|gene7687|gene24334|gene19372|gene22439|gene24293|gene21466|gene24294|gene24062|gene15122|gene20993|gene24135|gene20297|gene9305|gene4880|gene15238|gene28606|gene17774|gene27019|gene22965|gene26109|gene27132|gene27062|gene3028|gene17223|gene14476|gene3937|gene24078|gene14108	31	http://amigo.geneontology.org/amigo/term/GO:0050769	yes
positive regulation of signaling	GO:0023056	0.000795596	0.0313604	--	1349	gene26176|gene24815|gene25462|gene13472|gene18631|gene11172|gene20231|gene12403|gene8314|gene5905|gene17959|gene9307|gene24574|gene4970|gene14086|gene15675|gene8396|gene27896|gene23597|gene15271|gene1324|gene24893|gene24085|gene4244|gene154|gene2044|gene26788|gene9902|gene3046|gene7401|gene27019|gene28747|gene11994|gene11823|gene18952|gene18526|gene22591|gene14860|gene16083|gene2872|gene15341|gen…	180	gene25520|gene11994|gene10476|gene7522|gene2281|gene11823|gene4642|gene5874|gene15271|gene17373|gene5079|gene16038|gene7401|gene11241|gene7910|gene12237|gene3574|gene16691|gene2225|gene6542|gene12922|gene20989|gene11172|gene27307|gene20077|gene18149|gene18631|gene28262|gene12024|gene25600|gene15675|gene21440|gene10698|gene23699|gene14940|gene4142|gene2872|gene27905|gene17091|gene18947|gene24815|g…	73	gene19297|gene8766|gene22255|gene6512|gene24334|gene16445|gene20297|gene2044|gene1324|gene14840|gene14086|gene7039|gene11786|gene22486|gene18408|gene18272|gene23880|gene15341|gene18952|gene13472|gene20407|gene3046|gene19433|gene692|gene4599|gene14198|gene12722|gene9902|gene15651|gene19860|gene17241|gene9307|gene15458|gene17635|gene15724|gene2290|gene24729|gene18541|gene5905|gene12011|gene28747|ge…	107	http://amigo.geneontology.org/amigo/term/GO:0023056	yes
positive regulation of cell communication	GO:0010647	0.000807681	0.0316735	--	1341	gene26176|gene24815|gene25462|gene13472|gene18631|gene11172|gene20231|gene12403|gene8314|gene5905|gene17959|gene9307|gene24574|gene4970|gene14086|gene15675|gene8396|gene27896|gene23597|gene15271|gene1324|gene24893|gene24085|gene4244|gene154|gene2044|gene26788|gene9902|gene3046|gene7401|gene27019|gene28747|gene11994|gene11823|gene18952|gene18526|gene22591|gene14860|gene16083|gene2872|gene15341|gen…	179	gene25520|gene11994|gene10476|gene7522|gene2281|gene11823|gene4642|gene5874|gene15271|gene17373|gene5079|gene16038|gene7401|gene11241|gene7910|gene12237|gene3574|gene16691|gene2225|gene6542|gene12922|gene20989|gene11172|gene27307|gene20077|gene18149|gene18631|gene28262|gene12024|gene25600|gene15675|gene21440|gene10698|gene23699|gene14940|gene4142|gene2872|gene27905|gene17091|gene18947|gene24815|g…	73	gene19297|gene8766|gene22255|gene6512|gene24334|gene16445|gene20297|gene2044|gene1324|gene14840|gene14086|gene7039|gene11786|gene22486|gene18408|gene18272|gene23880|gene15341|gene18952|gene13472|gene20407|gene3046|gene19433|gene692|gene4599|gene14198|gene12722|gene9902|gene15651|gene19860|gene17241|gene9307|gene15458|gene17635|gene15724|gene2290|gene24729|gene18541|gene5905|gene12011|gene28747|ge…	106	http://amigo.geneontology.org/amigo/term/GO:0010647	yes
positive regulation of cellular biosynthetic process	GO:0031328	0.000883474	0.0339494	--	1513	gene3345|gene24761|gene11320|gene7573|gene8621|gene4549|gene2878|gene8780|gene8782|gene12564|gene14051|gene8702|gene4142|gene16378|gene8314|gene24476|gene9910|gene22583|gene9308|gene17606|gene5390|gene25788|gene1551|gene22847|gene4351|gene23597|gene5096|gene1324|gene24893|gene24085|gene24896|gene154|gene18526|gene11501|gene9902|gene3046|gene16937|gene14615|gene24800|gene24801|gene23102|gene18062|…	199	gene14051|gene24800|gene24801|gene2226|gene13119|gene11823|gene13426|gene27455|gene8621|gene8314|gene14831|gene8386|gene5073|gene26329|gene4248|gene12850|gene11241|gene1648|gene6583|gene20936|gene12237|gene2225|gene20683|gene18489|gene20904|gene18209|gene20989|gene2852|gene14581|gene8782|gene5494|gene25584|gene6476|gene24896|gene23143|gene28262|gene24476|gene16937|gene5390|gene2878|gene2879|gene7…	79	gene9331|gene5157|gene1682|gene24334|gene18062|gene18773|gene5096|gene13261|gene14844|gene17094|gene2731|gene10905|gene4549|gene3345|gene1324|gene26447|gene14840|gene19683|gene6615|gene29001|gene18408|gene24660|gene18273|gene17859|gene18952|gene15344|gene25788|gene8702|gene17606|gene18251|gene4595|gene3046|gene14388|gene692|gene25142|gene3368|gene18513|gene8780|gene9902|gene511|gene15021|gene2361…	120	http://amigo.geneontology.org/amigo/term/GO:0031328	yes
organic substance transport	GO:0071702	0.00087407	0.0339494	--	2053	gene2057|gene26176|gene15783|gene4549|gene11275|gene23168|gene15839|gene8609|gene3266|gene22027|gene25469|gene11172|gene24126|gene14393|gene2723|gene18495|gene2910|gene12274|gene9018|gene1207|gene5828|gene15371|gene21459|gene17817|gene14448|gene4874|gene21185|gene22517|gene24503|gene25300|gene15179|gene15398|gene18538|gene2244|gene28120|gene11867|gene18530|gene26675|gene18532|gene17889|gene26305|…	262	gene10378|gene14935|gene2281|gene2723|gene25442|gene2057|gene28117|gene21820|gene7506|gene12256|gene12916|gene11172|gene10714|gene25863|gene2858|gene22689|gene14448|gene15273|gene6111|gene9682|gene4493|gene5220|gene24919|gene50|gene4943|gene15901|gene11672|gene14938|gene20602|gene10019|gene24503|gene309|gene25697|gene17794|gene2172|gene10459|gene15355|gene18209|gene8782|gene1634|gene25336|gene216…	111	gene5564|gene16015|gene13018|gene8843|gene15839|gene7957|gene8172|gene9240|gene24531|gene14830|gene17427|gene26680|gene1207|gene11275|gene6757|gene16996|gene24331|gene2910|gene16448|gene22552|gene5881|gene9018|gene25293|gene15984|gene15371|gene21185|gene22662|gene7435|gene4549|gene20889|gene26445|gene5146|gene29243|gene9722|gene18071|gene14616|gene18273|gene17859|gene24345|gene4995|gene11029|gene…	151	http://amigo.geneontology.org/amigo/term/GO:0071702	yes
positive regulation of protein binding	GO:0032092	0.000880184	0.0339494	--	70	gene25584|gene3345|gene19665|gene20286|gene14130|gene17741|gene4970|gene15341|gene11994|gene12028|gene22659|gene643|gene8609|gene4239|gene24085|gene11059|gene7039	17	gene11994|gene25584|gene11059|gene14130|gene24085|gene643	6	gene15341|gene7039|gene20286|gene4970|gene17741|gene19665|gene3345|gene4239|gene22659|gene12028|gene8609	11	http://amigo.geneontology.org/amigo/term/GO:0032092	yes
ERAD pathway	GO:0036503	0.000880184	0.0339494	--	70	gene12256|gene15371|gene24758|gene12898|gene8040|gene17741|gene14198|gene4180|gene5081|gene21196|gene2702|gene6937|gene3135|gene12281|gene15969|gene8613|gene20508	17	gene20508|gene2702|gene6937|gene4180|gene3135|gene15969|gene5081|gene12256	8	gene14198|gene12898|gene21196|gene24758|gene15371|gene8040|gene12281|gene8613|gene17741	9	http://amigo.geneontology.org/amigo/term/GO:0036503	yes
regulation of cell motility	GO:2000145	0.000937423	0.0358424	--	691	gene29204|gene22027|gene11172|gene11107|gene13790|gene9305|gene27896|gene27698|gene23597|gene24085|gene9905|gene28748|gene24775|gene3046|gene7401|gene27019|gene24800|gene9573|gene27045|gene22365|gene14860|gene15344|gene11113|gene21466|gene10856|gene18408|gene8963|gene14339|gene14130|gene12210|gene24625|gene8609|gene511|gene204|gene10527|gene22486|gene12116|gene25325|gene7514|gene27062|gene25010|g…	100	gene7735|gene24800|gene7522|gene9286|gene6667|gene14130|gene14736|gene29204|gene12146|gene6709|gene12210|gene2427|gene18209|gene11172|gene22517|gene6533|gene13819|gene10856|gene24775|gene17485|gene21449|gene645|gene10527|gene24625|gene23689|gene24085|gene1181|gene25325|gene11113|gene7266|gene7514|gene14860|gene22427|gene21160|gene27045|gene14348|gene19169|gene10698|gene17014|gene22563|gene7401	41	gene17275|gene9573|gene27226|gene14151|gene11107|gene15344|gene3350|gene11786|gene4239|gene27698|gene18990|gene4595|gene2567|gene3046|gene4474|gene17241|gene11381|gene11248|gene14339|gene22250|gene511|gene3504|gene9905|gene22491|gene4459|gene21466|gene16445|gene5194|gene18532|gene8609|gene25142|gene16419|gene9305|gene22365|gene22027|gene13790|gene28748|gene6094|gene18711|gene27019|gene12116|gene1…	59	http://amigo.geneontology.org/amigo/term/GO:2000145	yes
negative regulation of cellular protein metabolic process	GO:0032269	0.000960105	0.036527	--	797	gene3347|gene24814|gene13472|gene22027|gene12565|gene17160|gene5905|gene25462|gene24476|gene24574|gene23747|gene18007|gene154|gene6674|gene9902|gene28433|gene7401|gene9389|gene11994|gene11786|gene12097|gene6576|gene14453|gene11113|gene15340|gene13979|gene14339|gene5843|gene14336|gene24625|gene5065|gene8609|gene23625|gene10527|gene22486|gene12116|gene25321|gene22678|gene28262|gene50|gene9240|gene9…	113	gene14051|gene11994|gene14644|gene27455|gene17160|gene10459|gene5079|gene9328|gene7401|gene4635|gene25583|gene22517|gene5843|gene19373|gene28262|gene24476|gene19761|gene24417|gene12836|gene17305|gene18947|gene14940|gene24814|gene24625|gene6112|gene12565|gene6674|gene50|gene5065|gene3321|gene11113|gene14960|gene5121|gene25325|gene21160|gene23747|gene10527|gene3065|gene9389|gene25222|gene19169|gene…	45	gene21194|gene12898|gene15340|gene24574|gene16982|gene154|gene17241|gene24868|gene2174|gene9240|gene18251|gene24929|gene2567|gene14151|gene11381|gene12028|gene3305|gene20210|gene14339|gene27924|gene9902|gene14336|gene16792|gene25462|gene19827|gene10905|gene18007|gene8609|gene11922|gene13472|gene28433|gene16419|gene13018|gene22803|gene22027|gene14670|gene17050|gene24662|gene6576|gene27051|gene3347…	68	http://amigo.geneontology.org/amigo/term/GO:0032269	yes
regulation of cell migration	GO:0030334	0.000997192	0.0375642	--	652	gene29204|gene22027|gene11172|gene11107|gene13790|gene27896|gene27698|gene23597|gene24085|gene9905|gene28748|gene24775|gene3046|gene7401|gene27019|gene24800|gene9573|gene27045|gene22365|gene14860|gene15344|gene11113|gene10856|gene18408|gene14339|gene14130|gene12210|gene24625|gene8609|gene511|gene204|gene10527|gene22486|gene12116|gene25325|gene7514|gene27062|gene25010|gene4239|gene3350|gene22250|g…	95	gene7735|gene24800|gene7522|gene9286|gene6667|gene14130|gene29204|gene12146|gene6709|gene12210|gene2427|gene18209|gene11172|gene22517|gene6533|gene13819|gene10856|gene24775|gene17485|gene21449|gene645|gene10527|gene24625|gene23689|gene24085|gene1181|gene25325|gene11113|gene7266|gene7514|gene14860|gene22427|gene21160|gene27045|gene14348|gene19169|gene10698|gene17014|gene22563|gene7401	40	gene17275|gene9573|gene14151|gene11107|gene15344|gene3350|gene11786|gene4239|gene27698|gene18990|gene4595|gene2567|gene3046|gene17241|gene11381|gene11248|gene14339|gene22250|gene511|gene3504|gene9905|gene22491|gene4459|gene16445|gene5194|gene18532|gene8609|gene25142|gene16419|gene4474|gene22365|gene22027|gene13790|gene28748|gene6094|gene18711|gene27019|gene12116|gene14840|gene18251|gene25010|gene…	55	http://amigo.geneontology.org/amigo/term/GO:0030334	yes
negative regulation of cellular metabolic process	GO:0031324	0.000996574	0.0375642	--	2153	gene3347|gene11320|gene28600|gene24814|gene17305|gene11906|gene13472|gene22027|gene17234|gene12565|gene14969|gene14395|gene4933|gene9718|gene8314|gene5905|gene25462|gene24476|gene23648|gene17606|gene24574|gene25583|gene9303|gene23747|gene27896|gene7517|gene18007|gene6604|gene18530|gene6447|gene24085|gene7379|gene4244|gene154|gene6674|gene4982|gene16525|gene28433|gene7401|gene27019|gene24800|gene1…	273	gene17276|gene18186|gene14831|gene26329|gene10886|gene26322|gene13581|gene3625|gene18269|gene19761|gene18473|gene9328|gene24625|gene9682|gene6112|gene50|gene5800|gene16302|gene18365|gene7037|gene23648|gene19169|gene16452|gene22483|gene14453|gene14051|gene11994|gene24800|gene27692|gene12237|gene27455|gene10459|gene5079|gene3574|gene27749|gene6476|gene13485|gene9718|gene17964|gene22239|gene21683|ge…	117	gene21194|gene16792|gene9331|gene24825|gene9240|gene12898|gene26752|gene9086|gene11435|gene13018|gene27642|gene10001|gene14273|gene22841|gene18267|gene19827|gene2731|gene15984|gene28600|gene22803|gene3347|gene26447|gene14840|gene19683|gene12140|gene16855|gene11786|gene16982|gene13922|gene23157|gene22486|gene18272|gene1056|gene25591|gene20210|gene4754|gene15340|gene17241|gene8707|gene11029|gene176…	156	http://amigo.geneontology.org/amigo/term/GO:0031324	yes
response to insulin	GO:0032868	0.00102638	0.0384742	--	129	gene16001|gene19616|gene24745|gene24876|gene8782|gene8169|gene12110|gene24698|gene25300|gene4244|gene23597|gene11867|gene9744|gene2290|gene17241|gene4754|gene17284|gene2808|gene12097|gene5065|gene19238|gene18209|gene18983|gene1541|gene16086|gene14260	26	gene17284|gene18209|gene8169|gene8782|gene18983|gene24745|gene14260|gene5065|gene24698|gene25300	10	gene16001|gene17241|gene19238|gene12110|gene19616|gene4754|gene2290|gene23597|gene16086|gene11867|gene1541|gene2808|gene12097|gene24876|gene9744|gene4244	16	http://amigo.geneontology.org/amigo/term/GO:0032868	yes
insulin receptor signaling pathway	GO:0008286	0.00104964	0.039154	--	59	gene25321|gene24698|gene17485|gene17228|gene27051|gene14960|gene18209|gene8782|gene5874|gene23597|gene14831|gene1324|gene5323|gene27698|gene16086	15	gene18209|gene8782|gene5874|gene14831|gene24698|gene17485|gene14960|gene5323|gene17228	9	gene25321|gene23597|gene27698|gene27051|gene1324|gene16086	6	http://amigo.geneontology.org/amigo/term/GO:0008286	yes
regulation of GTPase activity	GO:0043087	0.00105917	0.0393179	GO:0032312|GO:0032313|GO:0032314|GO:0032315|GO:0032316|GO:0032317|GO:0032318|GO:0032319|GO:0043088	235	gene28606|gene22005|gene15398|gene18473|gene7266|gene26155|gene3347|gene24338|gene19169|gene12274|gene13051|gene12131|gene28267|gene8889|gene9186|gene27526|gene5079|gene22563|gene11029|gene5133|gene6157|gene2225|gene4837|gene22684|gene22685|gene16132|gene14130|gene14495|gene7401|gene11381|gene1369|gene10466|gene8681|gene5065|gene15344|gene18209|gene5220|gene15003|gene14348|gene3028|gene26002	41	gene7266|gene14130|gene5079|gene26002|gene7401|gene2225|gene18209|gene24338|gene28267|gene8681|gene18473|gene12131|gene27526|gene5220|gene22005|gene22684|gene5065|gene14495|gene1369|gene10466|gene6157|gene8889|gene15398|gene14348|gene19169|gene16132|gene22563	27	gene26155|gene12274|gene15344|gene28606|gene15003|gene11029|gene5133|gene22685|gene3347|gene4837|gene13051|gene3028|gene11381|gene9186	14	http://amigo.geneontology.org/amigo/term/GO:0043087	yes
regulation of plasma membrane bounded cell projection assembly	GO:0120032	0.00107676	0.0397778	--	143	gene7028|gene2281|gene2295|gene7473|gene11172|gene14393|gene10527|gene9186|gene22439|gene17381|gene18532|gene18768|gene16132|gene26318|gene3480|gene9430|gene21081|gene24547|gene11055|gene7765|gene11113|gene15344|gene24444|gene25558|gene15553|gene27098|gene12922|gene7708	28	gene11172|gene10527|gene7028|gene2281|gene12922|gene11055|gene27098|gene2295|gene15553|gene11113|gene9430|gene16132|gene17381	13	gene24444|gene21081|gene15344|gene26318|gene7708|gene14393|gene24547|gene22439|gene9186|gene3480|gene25558|gene18768|gene7765|gene18532|gene7473	15	http://amigo.geneontology.org/amigo/term/GO:0120032	yes
positive regulation of neuron projection development	GO:0010976	0.00108401	0.0398529	--	192	gene10309|gene2567|gene24334|gene17774|gene10527|gene5073|gene24294|gene12898|gene15238|gene22439|gene9305|gene22563|gene19372|gene27062|gene22961|gene22965|gene6676|gene11241|gene19761|gene27019|gene14736|gene24062|gene4880|gene24293|gene18263|gene14476|gene21019|gene21466|gene5079|gene20993|gene3028|gene15122|gene9969|gene26109|gene9688	35	gene10527|gene9969|gene18263|gene9688|gene21019|gene6676|gene22961|gene10309|gene5079|gene14736|gene19761|gene11241|gene5073|gene22563	14	gene21466|gene12898|gene15122|gene9305|gene4880|gene26109|gene15238|gene27062|gene24334|gene19372|gene22439|gene14476|gene24293|gene2567|gene17774|gene24294|gene27019|gene24062|gene3028|gene22965|gene20993	21	http://amigo.geneontology.org/amigo/term/GO:0010976	yes
embryonic morphogenesis	GO:0048598	0.00109643	0.0399256	GO:0048828	378	gene14926|gene14927|gene14969|gene24814|gene19591|gene8125|gene10003|gene29204|gene8120|gene15116|gene25686|gene18263|gene22322|gene4142|gene24078|gene5962|gene13995|gene24476|gene8314|gene27132|gene15197|gene3872|gene5874|gene3046|gene3321|gene2225|gene17859|gene27062|gene4248|gene18532|gene3937|gene22965|gene4239|gene9742|gene50|gene11248|gene4805|gene24800|gene11830|gene16612|gene11670|gene226…	60	gene11994|gene24800|gene14931|gene8314|gene14927|gene29204|gene5874|gene1821|gene2225|gene10003|gene4805|gene24476|gene8125|gene16612|gene18263|gene4142|gene24814|gene17494|gene9347|gene15197|gene22322|gene50|gene14969|gene3321|gene16302|gene11670|gene19591|gene4248|gene8120|gene9742|gene17014|gene14994	32	gene18952|gene15344|gene22590|gene3046|gene11248|gene14273|gene4849|gene5962|gene25686|gene21293|gene3872|gene22662|gene18532|gene3937|gene14926|gene11830|gene18887|gene4239|gene19978|gene3109|gene22965|gene13995|gene15116|gene27132|gene27062|gene16083|gene17859|gene24078	28	http://amigo.geneontology.org/amigo/term/GO:0048598	yes
developmental process	GO:0032502	0.00109619	0.0399256	GO:0044767	4539	gene26176|gene8621|gene4549|gene15937|gene10476|gene12565|gene24407|gene12403|gene20822|gene17160|gene12087|gene24476|gene4874|gene17606|gene25303|gene24574|gene24575|gene17603|gene26447|gene11867|gene15271|gene28324|gene28323|gene3872|gene6186|gene9149|gene27254|gene16937|gene20954|gene19137|gene15946|gene22507|gene18952|gene8766|gene22590|gene22591|gene25578|gene6576|gene14453|gene27096|gene182…	542	gene11280|gene17276|gene10476|gene2281|gene21192|gene6667|gene11809|gene2076|gene18186|gene14831|gene22961|gene26329|gene21820|gene12146|gene15937|gene14994|gene15088|gene4572|gene12255|gene6211|gene10003|gene2852|gene5494|gene13581|gene19591|gene13819|gene12850|gene3625|gene20752|gene11172|gene9430|gene18263|gene14374|gene4142|gene18266|gene15271|gene9328|gene24625|gene6112|gene27526|gene17494|g…	260	gene17275|gene16015|gene4244|gene6351|gene6731|gene8175|gene12898|gene11601|gene23597|gene20926|gene14273|gene11435|gene20954|gene10001|gene9508|gene18374|gene23619|gene20618|gene16991|gene18062|gene6755|gene25686|gene19238|gene21293|gene17867|gene22552|gene22841|gene22091|gene3937|gene14926|gene17094|gene2731|gene9012|gene3006|gene7435|gene4549|gene3345|gene1324|gene26447|gene1682|gene14840|gene…	282	http://amigo.geneontology.org/amigo/term/GO:0032502	yes
cell junction organization	GO:0034330	0.00110208	0.0399411	--	157	gene2076|gene26318|gene19169|gene22755|gene24338|gene20001|gene21631|gene15310|gene27896|gene14840|gene12146|gene18251|gene14130|gene8175|gene17241|gene11248|gene7111|gene11381|gene24698|gene21160|gene17014|gene348|gene15088|gene17803|gene541|gene11113|gene24503|gene15344|gene24841|gene27217	30	gene2076|gene22755|gene21160|gene24338|gene15310|gene24503|gene14130|gene20001|gene19169|gene24698|gene12146|gene15088|gene7111|gene17014|gene11113	15	gene17241|gene18251|gene17803|gene15344|gene27896|gene21631|gene26318|gene8175|gene27217|gene348|gene541|gene24841|gene11381|gene14840|gene11248	15	http://amigo.geneontology.org/amigo/term/GO:0034330	yes
regulation of cellular protein localization	GO:1903827	0.00112635	0.0406281	--	503	gene14940|gene13206|gene26176|gene6583|gene24815|gene7573|gene4549|gene13472|gene8782|gene19840|gene12403|gene26788|gene8609|gene9117|gene17000|gene15088|gene22486|gene21631|gene24367|gene12011|gene8172|gene15413|gene22239|gene8314|gene28262|gene3350|gene20618|gene20077|gene14831|gene17837|gene17241|gene22544|gene11775|gene27896|gene2225|gene14994|gene6447|gene24814|gene18251|gene26752|gene9744|g…	76	gene17091|gene11994|gene15088|gene24815|gene14831|gene14994|gene12146|gene6583|gene16691|gene2225|gene18209|gene8782|gene20077|gene28262|gene13709|gene24698|gene22239|gene15413|gene19152|gene14940|gene24814|gene6111|gene10425|gene9688|gene8314|gene12403|gene21160|gene25584|gene5856|gene17381	30	gene12898|gene14151|gene13206|gene17241|gene14890|gene8172|gene22590|gene6447|gene14956|gene23135|gene11248|gene12028|gene21608|gene15003|gene20618|gene26176|gene14840|gene17113|gene19840|gene17000|gene13472|gene11775|gene9902|gene9117|gene18887|gene4351|gene4549|gene7573|gene17555|gene12011|gene13044|gene26752|gene4933|gene18251|gene27019|gene27896|gene21631|gene3350|gene22486|gene8609|gene26788…	46	http://amigo.geneontology.org/amigo/term/GO:1903827	yes
positive regulation of macromolecule biosynthetic process	GO:0010557	0.0012035	0.0418493	--	1446	gene3345|gene24761|gene7573|gene8621|gene11896|gene8780|gene15937|gene8782|gene12564|gene14051|gene8702|gene4142|gene16378|gene17160|gene24476|gene8314|gene9910|gene22583|gene9308|gene17606|gene5390|gene25788|gene1551|gene3953|gene27698|gene5157|gene24893|gene24085|gene24896|gene154|gene2878|gene11501|gene9902|gene3046|gene16937|gene27019|gene24800|gene24801|gene21892|gene17281|gene18062|gene2736…	190	gene14051|gene24800|gene24801|gene2226|gene13119|gene3953|gene13426|gene11241|gene8621|gene8314|gene14831|gene8386|gene26329|gene4248|gene10698|gene12850|gene15937|gene5073|gene6583|gene20936|gene14581|gene2225|gene20683|gene5390|gene20904|gene11823|gene20989|gene2852|gene7559|gene8782|gene5494|gene25584|gene6476|gene24896|gene12237|gene28262|gene24476|gene16937|gene18489|gene2878|gene2879|gene75…	79	gene9331|gene12898|gene5157|gene1682|gene24334|gene18062|gene18773|gene8378|gene22841|gene17094|gene2731|gene10905|gene3345|gene1324|gene26447|gene14840|gene6615|gene29001|gene18408|gene18273|gene17859|gene18952|gene15344|gene25788|gene27698|gene17606|gene4595|gene3046|gene692|gene25142|gene3368|gene18513|gene8780|gene9902|gene511|gene14615|gene15021|gene9308|gene17241|gene23827|gene5478|gene1572…	111	http://amigo.geneontology.org/amigo/term/GO:0010557	yes
negative regulation of tumor necrosis factor-mediated signaling pathway	GO:0010804	0.00119306	0.0418493	--	9	gene9307|gene25321|gene14151|gene24417|gene14339	5	gene24417	1	gene14339|gene14151|gene9307|gene25321	4	http://amigo.geneontology.org/amigo/term/GO:0010804	yes
positive regulation of translation in response to endoplasmic reticulum stress	GO:0036493	0.00120946	0.0418493	--	3	gene2567|gene5692|gene14051	3	gene14051	1	gene2567|gene5692	2	http://amigo.geneontology.org/amigo/term/GO:0036493	yes
regulation of cholesterol homeostasis	GO:2000188	0.00119306	0.0418493	--	9	gene15021|gene9752|gene17174|gene7573|gene11809	5	gene11809	1	gene9752|gene7573|gene17174|gene15021	4	http://amigo.geneontology.org/amigo/term/GO:2000188	yes
evasion or tolerance of host defenses	GO:0044415	0.00120946	0.0418493	--	3	gene11248|gene5905|gene18251	3	--	0	gene5905|gene18251|gene11248	3	http://amigo.geneontology.org/amigo/term/GO:0044415	yes
evasion or tolerance of host defenses by virus	GO:0019049	0.00120946	0.0418493	--	3	gene11248|gene5905|gene18251	3	--	0	gene5905|gene18251|gene11248	3	http://amigo.geneontology.org/amigo/term/GO:0019049	yes
evasion or tolerance of defenses of other organism involved in symbiotic interaction	GO:0051834	0.00120946	0.0418493	--	3	gene11248|gene5905|gene18251	3	--	0	gene5905|gene18251|gene11248	3	http://amigo.geneontology.org/amigo/term/GO:0051834	yes
avoidance of host defenses	GO:0044413	0.00120946	0.0418493	--	3	gene11248|gene5905|gene18251	3	--	0	gene5905|gene18251|gene11248	3	http://amigo.geneontology.org/amigo/term/GO:0044413	yes
avoidance of defenses of other organism involved in symbiotic interaction	GO:0051832	0.00120946	0.0418493	--	3	gene11248|gene5905|gene18251	3	--	0	gene5905|gene18251|gene11248	3	http://amigo.geneontology.org/amigo/term/GO:0051832	yes
microtubule-based process	GO:0007017	0.00122857	0.0423193	--	592	gene24761|gene14920|gene18631|gene14393|gene16468|gene14682|gene26079|gene4874|gene23741|gene27896|gene6441|gene10668|gene9902|gene24778|gene16249|gene4014|gene22961|gene16086|gene25994|gene27311|gene3158|gene21822|gene27108|gene3153|gene162|gene19671|gene12462|gene25959|gene12295|gene24338|gene20618|gene11002|gene28551|gene7226|gene18353|gene5853|gene20286|gene16691|gene7667|gene5121|gene25558|g…	87	gene14682|gene16468|gene21142|gene4042|gene4512|gene11709|gene2075|gene15871|gene16691|gene3153|gene2852|gene22517|gene23773|gene24338|gene18631|gene28551|gene21440|gene9430|gene26481|gene24778|gene16000|gene11055|gene7386|gene12462|gene50|gene16249|gene6457|gene22961|gene5121|gene22755|gene4935|gene12295|gene12922|gene24761|gene22093|gene25058|gene162|gene17130|gene3771	39	gene26367|gene8825|gene13015|gene6782|gene10668|gene14393|gene25994|gene21154|gene6441|gene21822|gene26680|gene11002|gene7226|gene4995|gene27108|gene9902|gene26079|gene27311|gene4014|gene25686|gene24293|gene21304|gene24993|gene15984|gene22662|gene18353|gene24294|gene7382|gene14920|gene15238|gene20286|gene14823|gene13241|gene5418|gene7435|gene7667|gene17774|gene4874|gene24426|gene27896|gene5853|ge…	48	http://amigo.geneontology.org/amigo/term/GO:0007017	yes
cell-cell junction organization	GO:0045216	0.00132429	0.0454118	--	138	gene21631|gene2076|gene26318|gene19169|gene24338|gene20001|gene24698|gene15310|gene14840|gene12146|gene18251|gene14130|gene8175|gene17241|gene11248|gene7111|gene11381|gene21160|gene17014|gene348|gene15088|gene17803|gene541|gene11113|gene24503|gene15344|gene27217	27	gene2076|gene21160|gene24338|gene15310|gene24503|gene14130|gene20001|gene19169|gene24698|gene12146|gene15088|gene7111|gene17014|gene11113	14	gene17241|gene18251|gene17803|gene15344|gene21631|gene26318|gene8175|gene27217|gene348|gene541|gene11381|gene14840|gene11248	13	http://amigo.geneontology.org/amigo/term/GO:0045216	yes
regulation of protein metabolic process	GO:0051246	0.00133634	0.0454178	--	2312	gene3347|gene18734|gene12565|gene24814|gene9910|gene11908|gene11275|gene13472|gene8780|gene22027|gene6541|gene11172|gene4970|gene4635|gene4142|gene17160|gene5905|gene25462|gene21142|gene24476|gene23625|gene9308|gene17606|gene9305|gene18231|gene3321|gene6937|gene23747|gene27896|gene2243|gene23597|gene3135|gene15271|gene1324|gene15273|gene24085|gene4244|gene154|gene7910|gene6674|gene26788|gene21354…	290	gene11283|gene18186|gene14831|gene10886|gene4572|gene11172|gene13583|gene13581|gene19761|gene4142|gene27905|gene15273|gene15271|gene9328|gene24625|gene9682|gene6112|gene9688|gene22005|gene26338|gene3135|gene6937|gene2872|gene19169|gene14453|gene27307|gene14051|gene11994|gene24800|gene7931|gene12237|gene27455|gene11055|gene10459|gene5079|gene16038|gene18723|gene18209|gene6476|gene6475|gene3288|gen…	122	gene21194|gene19297|gene16792|gene13018|gene9240|gene18874|gene21822|gene28753|gene1682|gene12722|gene11275|gene18062|gene18773|gene8378|gene25047|gene19665|gene20297|gene11775|gene2044|gene22803|gene3347|gene1324|gene26446|gene22635|gene14840|gene19683|gene16855|gene13756|gene11786|gene16982|gene9724|gene23157|gene25693|gene22486|gene17018|gene18408|gene1056|gene23880|gene15340|gene24078|gene159…	168	http://amigo.geneontology.org/amigo/term/GO:0051246	yes
cellular response to fibroblast growth factor stimulus	GO:0044344	0.001331	0.0454178	--	22	gene5073|gene12097|gene5843|gene15651|gene13790|gene14348|gene22486|gene16452	8	gene5073|gene5843|gene16452|gene14348	4	gene15651|gene22486|gene13790|gene12097	4	http://amigo.geneontology.org/amigo/term/GO:0044344	yes
positive regulation of gene expression	GO:0010628	0.00135417	0.0458201	--	1552	gene3345|gene24761|gene11320|gene28600|gene7573|gene8621|gene8780|gene15021|gene8782|gene12564|gene14051|gene8702|gene4142|gene16378|gene8314|gene24476|gene16677|gene9910|gene22583|gene9308|gene17606|gene5390|gene25788|gene1551|gene22847|gene4351|gene5157|gene24893|gene24085|gene24896|gene154|gene2878|gene11501|gene26788|gene9902|gene3046|gene2226|gene16937|gene14615|gene24800|gene24801|gene23102…	202	gene17160|gene14051|gene24800|gene24801|gene13119|gene15408|gene11809|gene13426|gene27455|gene8621|gene8314|gene14831|gene8386|gene7012|gene4248|gene28262|gene11241|gene5073|gene12210|gene20936|gene12237|gene2225|gene2226|gene5390|gene7522|gene11823|gene20989|gene2852|gene14581|gene8782|gene5494|gene25584|gene6476|gene24896|gene13485|gene12850|gene24476|gene17558|gene16937|gene16677|gene2878|gene…	82	gene9331|gene5157|gene1682|gene24334|gene18062|gene18773|gene14844|gene3937|gene11830|gene2731|gene10905|gene9910|gene28600|gene3345|gene26447|gene14840|gene6615|gene29001|gene23710|gene18408|gene18273|gene18952|gene25788|gene8702|gene27450|gene18251|gene4595|gene3046|gene19433|gene692|gene25142|gene18513|gene8780|gene9902|gene511|gene15021|gene23619|gene9308|gene17241|gene27698|gene1056|gene2382…	120	http://amigo.geneontology.org/amigo/term/GO:0010628	yes
maintenance of protein localization in organelle	GO:0072595	0.00136984	0.0461462	--	27	gene3666|gene26305|gene18456|gene5194|gene7514|gene26602|gene7506|gene24338|gene2747	9	gene7514|gene7506|gene24338|gene2747	4	gene26305|gene26602|gene5194|gene18456|gene3666	5	http://amigo.geneontology.org/amigo/term/GO:0072595	yes
cell growth	GO:0016049	0.00142195	0.0476914	GO:0048591	125	gene16768|gene26338|gene9303|gene10309|gene8378|gene22532|gene12295|gene10527|gene752|gene9688|gene15238|gene1369|gene22563|gene22544|gene25222|gene13790|gene7205|gene18149|gene4239|gene2731|gene7708|gene16086|gene18251|gene18173|gene27702	25	gene16768|gene10527|gene18149|gene25222|gene12295|gene7205|gene9688|gene26338|gene10309|gene1369|gene22563	11	gene9303|gene18251|gene18173|gene15238|gene2731|gene752|gene4239|gene22532|gene7708|gene27702|gene8378|gene16086|gene13790|gene22544	14	http://amigo.geneontology.org/amigo/term/GO:0016049	yes
regulation of DNA binding transcription factor activity	GO:0051090	0.00145764	0.0484634	--	344	gene14940|gene24815|gene24814|gene16921|gene8108|gene23880|gene26239|gene24625|gene12565|gene27905|gene24334|gene15996|gene692|gene9117|gene67|gene8314|gene5905|gene16302|gene24476|gene19665|gene17498|gene16530|gene9307|gene13044|gene4970|gene26548|gene2198|gene15984|gene27896|gene3953|gene24085|gene23842|gene26788|gene4642|gene14151|gene26447|gene24801|gene13583|gene27879|gene7989|gene23225|gene…	55	gene17091|gene15088|gene24801|gene3953|gene24815|gene12024|gene17498|gene8108|gene27749|gene13583|gene24476|gene15996|gene27905|gene26239|gene14940|gene24814|gene17639|gene24625|gene12565|gene4642|gene8314|gene24085|gene16302|gene15197|gene7989	25	gene14151|gene67|gene4595|gene19433|gene692|gene14198|gene23225|gene26788|gene24334|gene19665|gene15984|gene8378|gene9307|gene2731|gene27879|gene9117|gene26447|gene5905|gene21795|gene26548|gene27896|gene2198|gene4970|gene16530|gene23842|gene18408|gene13044|gene16921|gene23880|gene16086	30	http://amigo.geneontology.org/amigo/term/GO:0051090	yes
cellular response to peptide	GO:1901653	0.00145564	0.0484634	--	132	gene16001|gene7556|gene24745|gene28433|gene24876|gene8782|gene12110|gene24698|gene25300|gene4244|gene23597|gene11867|gene9744|gene17241|gene4754|gene13583|gene2808|gene12097|gene19238|gene18209|gene1541|gene16086|gene14260|gene18406|gene6475|gene25693	26	gene18209|gene8782|gene14260|gene24745|gene6475|gene24698|gene13583|gene25300	8	gene16001|gene17241|gene28433|gene19238|gene12110|gene4754|gene23597|gene25693|gene16086|gene11867|gene1541|gene2808|gene7556|gene12097|gene18406|gene24876|gene9744|gene4244	18	http://amigo.geneontology.org/amigo/term/GO:1901653	yes
animal organ development	GO:0048513	0.00152012	0.0503219	--	1073	gene24814|gene4549|gene9093|gene17590|gene14886|gene11749|gene23193|gene14393|gene24407|gene20822|gene17160|gene24476|gene26079|gene17606|gene9305|gene26944|gene25788|gene1324|gene29204|gene1395|gene9149|gene14890|gene27019|gene18644|gene21892|gene13709|gene12097|gene2736|gene18952|gene8766|gene22591|gene25578|gene5065|gene20147|gene20752|gene5431|gene16083|gene18406|gene13785|gene27096|gene5146|…	145	gene13785|gene26349|gene12210|gene7522|gene21192|gene14335|gene22130|gene22591|gene14831|gene10459|gene26329|gene4248|gene29204|gene11241|gene14994|gene15088|gene18644|gene27096|gene3153|gene2852|gene25584|gene4805|gene14886|gene15217|gene4801|gene1304|gene10476|gene24476|gene20752|gene13709|gene16612|gene14374|gene20147|gene7679|gene5431|gene24814|gene17639|gene24625|gene25583|gene17590|gene1749…	75	gene8766|gene18952|gene11435|gene5505|gene25788|gene8215|gene1324|gene14393|gene17606|gene18251|gene11749|gene18191|gene11002|gene49|gene11248|gene17094|gene27889|gene18513|gene900|gene15003|gene26079|gene7708|gene21368|gene14336|gene22841|gene1682|gene9149|gene10905|gene2290|gene8175|gene6351|gene11320|gene20993|gene3640|gene3937|gene17241|gene16419|gene9305|gene11830|gene25578|gene27698|gene141…	70	http://amigo.geneontology.org/amigo/term/GO:0048513	no
vacuolar transport	GO:0007034	0.00154399	0.0504569	--	99	gene27111|gene8222|gene25293|gene17817|gene27108|gene3216|gene19377|gene22174|gene25469|gene11700|gene19152|gene11672|gene15136|gene25959|gene27062|gene11091|gene1207|gene9018|gene5564|gene10124|gene13018	21	gene25469|gene19152|gene11091|gene8222|gene11672	5	gene9018|gene27111|gene10124|gene13018|gene17817|gene11700|gene27108|gene19377|gene1207|gene25959|gene25293|gene22174|gene3216|gene5564|gene27062|gene15136	16	http://amigo.geneontology.org/amigo/term/GO:0007034	no
actin filament organization	GO:0007015	0.00153984	0.0504569	--	203	gene20925|gene19616|gene14887|gene26318|gene27226|gene4366|gene2567|gene26932|gene16601|gene11601|gene9505|gene17485|gene24698|gene24383|gene25975|gene2840|gene6937|gene27896|gene7435|gene18373|gene11876|gene19665|gene17241|gene7468|gene8638|gene13709|gene5692|gene7765|gene24503|gene15344|gene11059|gene27217|gene25142|gene7708|gene25697|gene23643	36	gene23643|gene7468|gene25975|gene25697|gene26932|gene11876|gene24383|gene11059|gene6937|gene24503|gene13709|gene24698|gene16601|gene17485|gene20925	15	gene25142|gene17241|gene18373|gene7708|gene8638|gene19616|gene14887|gene26318|gene27226|gene15344|gene9505|gene11601|gene27896|gene4366|gene2567|gene2840|gene19665|gene7435|gene27217|gene7765|gene5692	21	http://amigo.geneontology.org/amigo/term/GO:0007015	no
protein complex disassembly	GO:0043241	0.00153548	0.0504569	--	86	gene3158|gene24476|gene24383|gene11113|gene5268|gene25772|gene7468|gene27019|gene25469|gene15984|gene2089|gene20650|gene2225|gene3135|gene11091|gene3216|gene9173|gene6441|gene3266	19	gene2089|gene9173|gene3135|gene3266|gene25772|gene24383|gene11091|gene24476|gene11113|gene7468|gene25469|gene2225|gene20650	13	gene15984|gene3158|gene3216|gene6441|gene27019|gene5268	6	http://amigo.geneontology.org/amigo/term/GO:0043241	no
regulation of cellular carbohydrate metabolic process	GO:0010675	0.00155495	0.0505986	--	119	gene16769|gene5482|gene5537|gene17028|gene22513|gene25321|gene24698|gene12898|gene25590|gene19683|gene9303|gene23597|gene29001|gene15408|gene11809|gene4459|gene17241|gene17228|gene15021|gene25921|gene2808|gene18209|gene16445|gene27575	24	gene5482|gene18209|gene15408|gene11809|gene24698|gene17228	6	gene16769|gene12898|gene29001|gene25321|gene22513|gene23597|gene9303|gene25590|gene2808|gene16445|gene4459|gene27575|gene17241|gene15021|gene17028|gene5537|gene19683|gene25921	18	http://amigo.geneontology.org/amigo/term/GO:0010675	no
anatomical structure morphogenesis	GO:0009653	0.00159847	0.0515758	--	1192	gene14926|gene14927|gene26176|gene24814|gene8621|gene17590|gene29204|gene23193|gene14393|gene14395|gene12274|gene8314|gene13995|gene24476|gene17606|gene6602|gene3953|gene11867|gene18532|gene3872|gene24896|gene26788|gene1395|gene3046|gene7401|gene27019|gene24800|gene11994|gene22659|gene4248|gene15946|gene1821|gene11248|gene18952|gene22590|gene16083|gene15344|gene24503|gene13785|gene27096|gene18408…	159	gene13785|gene2076|gene11994|gene24800|gene12146|gene14931|gene3953|gene14395|gene8621|gene8314|gene21683|gene17014|gene14927|gene29204|gene20688|gene5874|gene871|gene6709|gene6602|gene2225|gene1821|gene16692|gene27096|gene16452|gene22517|gene27692|gene25584|gene4805|gene24896|gene13819|gene26932|gene9174|gene10476|gene24476|gene27526|gene8125|gene15996|gene6414|gene16612|gene18263|gene18473|gene…	82	gene18952|gene15116|gene12274|gene15344|gene19372|gene26318|gene4239|gene14393|gene17859|gene17606|gene11601|gene16015|gene3046|gene20889|gene25686|gene6315|gene11830|gene21293|gene18374|gene14273|gene4849|gene26788|gene5962|gene26176|gene8175|gene14336|gene11867|gene4459|gene17113|gene13525|gene11248|gene3548|gene3872|gene13051|gene7687|gene26609|gene18532|gene8609|gene3937|gene17241|gene14926|g…	77	http://amigo.geneontology.org/amigo/term/GO:0009653	no
protein metabolic process	GO:0019538	0.00159262	0.0515758	GO:0006411	4181	gene2113|gene22027|gene15935|gene12565|gene12403|gene12568|gene23225|gene15371|gene25309|gene24574|gene4970|gene7928|gene1551|gene3977|gene26371|gene15271|gene7379|gene9149|gene27254|gene28037|gene20954|gene3521|gene23193|gene21729|gene18631|gene21795|gene8764|gene25574|gene2872|gene22614|gene2235|gene27158|gene6476|gene6477|gene7028|gene15651|gene24933|gene24625|gene18191|gene22897|gene23543|gen…	500	gene8179|gene10476|gene20965|gene18186|gene7910|gene12317|gene17373|gene22961|gene21820|gene5874|gene16302|gene26810|gene12256|gene10003|gene824|gene25721|gene27647|gene7028|gene7098|gene5964|gene21465|gene15530|gene14374|gene9515|gene17091|gene9329|gene9328|gene24625|gene9682|gene20292|gene2733|gene25982|gene7942|gene3135|gene6054|gene20924|gene6937|gene26028|gene24417|gene643|gene18561|gene1916…	211	gene2288|gene331|gene17378|gene13018|gene9245|gene5796|gene4772|gene22720|gene17421|gene21196|gene15935|gene10885|gene17555|gene2113|gene28753|gene20954|gene2525|gene6692|gene25723|gene10001|gene20618|gene11275|gene18062|gene25684|gene18773|gene16086|gene21467|gene21466|gene16447|gene6615|gene15739|gene19665|gene20389|gene24432|gene20993|gene25458|gene19666|gene25293|gene2731|gene10924|gene14151|…	289	http://amigo.geneontology.org/amigo/term/GO:0019538	no
positive regulation of deacetylase activity	GO:0090045	0.00161718	0.0517429	--	6	gene22879|gene26788|gene18408|gene3350	4	gene22879	1	gene26788|gene3350|gene18408	3	http://amigo.geneontology.org/amigo/term/GO:0090045	no
positive regulation of translation in response to stress	GO:0032056	0.00161718	0.0517429	--	6	gene2567|gene25222|gene5692|gene14051	4	gene25222|gene14051	2	gene2567|gene5692	2	http://amigo.geneontology.org/amigo/term/GO:0032056	no
regulation of cellular localization	GO:0060341	0.00165929	0.052869	--	744	gene13206|gene26176|gene24815|gene7573|gene4549|gene13472|gene8782|gene12403|gene21631|gene24814|gene24476|gene15413|gene14448|gene24367|gene27896|gene23597|gene11867|gene6447|gene26788|gene14956|gene9902|gene14890|gene27019|gene11994|gene13709|gene7765|gene12097|gene21466|gene10856|gene27702|gene6583|gene24625|gene24331|gene7957|gene8609|gene22486|gene22239|gene8314|gene28262|gene20618|gene14831…	105	gene17091|gene11994|gene15088|gene2281|gene13426|gene8314|gene14831|gene14994|gene12146|gene11241|gene6583|gene16691|gene2225|gene18209|gene8782|gene25584|gene19169|gene28262|gene24476|gene22239|gene24698|gene21683|gene14940|gene13709|gene14448|gene15413|gene19152|gene24815|gene24814|gene6111|gene24625|gene9688|gene10425|gene27857|gene12403|gene21160|gene20077|gene5856|gene20989|gene10856|gene110…	42	gene12898|gene14151|gene13206|gene17241|gene7957|gene7573|gene22590|gene6447|gene4798|gene14956|gene23135|gene11248|gene8172|gene21608|gene15003|gene12028|gene9902|gene11775|gene26176|gene24331|gene11867|gene14840|gene21466|gene18551|gene20618|gene19840|gene15483|gene8609|gene19665|gene13472|gene9117|gene15238|gene17113|gene18887|gene15021|gene4351|gene27702|gene4549|gene27019|gene17555|gene12011…	63	http://amigo.geneontology.org/amigo/term/GO:0060341	no
intra-Golgi vesicle-mediated transport	GO:0006891	0.00169697	0.0537023	--	44	gene5198|gene21820|gene14448|gene20688|gene8753|gene6301|gene1512|gene19137|gene24401|gene15556|gene10849|gene2677	12	gene5198|gene21820|gene20688|gene24401|gene10849|gene14448	6	gene8753|gene19137|gene2677|gene15556|gene6301|gene1512	6	http://amigo.geneontology.org/amigo/term/GO:0006891	no
neural tube closure	GO:0001843	0.00169948	0.0537023	--	74	gene19591|gene22590|gene24814|gene25583|gene16083|gene7708|gene5065|gene11002|gene24549|gene692|gene11670|gene22662|gene25686|gene13051|gene18532|gene18373|gene6094	17	gene11670|gene25583|gene24814|gene19591|gene5065	5	gene18373|gene7708|gene22590|gene24549|gene25686|gene13051|gene6094|gene18532|gene22662|gene16083|gene692|gene11002	12	http://amigo.geneontology.org/amigo/term/GO:0001843	no
positive regulation of RNA metabolic process	GO:0051254	0.00171584	0.0539959	--	1304	gene3345|gene24761|gene7573|gene8621|gene8782|gene12564|gene8702|gene4142|gene16378|gene5902|gene24476|gene9910|gene22583|gene17606|gene5390|gene25788|gene1551|gene8396|gene3953|gene27698|gene5157|gene24893|gene24896|gene154|gene21795|gene11501|gene9902|gene3046|gene9700|gene16937|gene27019|gene24800|gene24801|gene21892|gene12850|gene17281|gene18062|gene2736|gene18952|gene2731|gene2878|gene2879|g…	172	gene13119|gene24800|gene24801|gene8743|gene3953|gene13426|gene27455|gene8621|gene8314|gene14831|gene8386|gene26329|gene4248|gene28262|gene11241|gene5073|gene10476|gene20936|gene12237|gene2225|gene20683|gene18489|gene20904|gene11823|gene20989|gene2852|gene14581|gene8782|gene5494|gene25584|gene6476|gene24896|gene13485|gene12850|gene24476|gene16937|gene5390|gene2878|gene2879|gene7522|gene4142|gene21…	68	gene9331|gene9240|gene5157|gene1682|gene24334|gene18062|gene22841|gene17094|gene2731|gene13401|gene3345|gene26447|gene14840|gene6615|gene29001|gene2567|gene18408|gene18273|gene18952|gene25788|gene27698|gene17606|gene4595|gene3046|gene692|gene25142|gene18513|gene9902|gene511|gene14615|gene15021|gene10905|gene11320|gene17241|gene23827|gene5478|gene15724|gene18541|gene1541|gene23102|gene5902|gene127…	104	http://amigo.geneontology.org/amigo/term/GO:0051254	no
positive regulation of binding	GO:0051099	0.00179203	0.0560727	--	127	gene3345|gene25584|gene14130|gene643|gene8609|gene11059|gene12898|gene17741|gene4970|gene17859|gene24085|gene18251|gene4239|gene19665|gene20286|gene2791|gene11994|gene12028|gene27857|gene18887|gene16083|gene15341|gene19433|gene22659|gene7039	25	gene11994|gene25584|gene27857|gene11059|gene14130|gene24085|gene2791|gene643	8	gene12898|gene18251|gene7039|gene22659|gene18887|gene20286|gene4970|gene15341|gene17741|gene19665|gene3345|gene4239|gene16083|gene12028|gene17859|gene19433|gene8609	17	http://amigo.geneontology.org/amigo/term/GO:0051099	no
regulation of cellular component movement	GO:0051270	0.0017965	0.0560727	--	754	gene14920|gene29204|gene22027|gene11172|gene11107|gene13790|gene9305|gene27896|gene22491|gene23597|gene24085|gene9905|gene28748|gene24775|gene3046|gene7401|gene27019|gene24800|gene9573|gene27045|gene22365|gene14860|gene15344|gene11113|gene21466|gene10856|gene18408|gene8963|gene14339|gene16855|gene12210|gene24625|gene8609|gene511|gene204|gene10527|gene22486|gene752|gene12116|gene25325|gene7514|gen…	106	gene7735|gene24800|gene7522|gene9286|gene6667|gene14130|gene14736|gene29204|gene12210|gene6709|gene15088|gene2427|gene18209|gene11172|gene22517|gene578|gene6533|gene13819|gene10856|gene24775|gene17485|gene18263|gene21449|gene645|gene10527|gene24625|gene23689|gene24085|gene1181|gene25325|gene11113|gene7266|gene7514|gene14860|gene22427|gene21160|gene27045|gene14348|gene19169|gene12146|gene10698|gen…	44	gene17275|gene9573|gene27226|gene14151|gene11107|gene15344|gene3350|gene11786|gene4239|gene27698|gene18990|gene4595|gene2567|gene3046|gene14920|gene17241|gene11381|gene11248|gene14339|gene4474|gene15003|gene511|gene3504|gene9905|gene22491|gene4459|gene21466|gene16445|gene5194|gene18532|gene8609|gene25142|gene16419|gene9305|gene22365|gene22027|gene13790|gene28748|gene6094|gene18711|gene27019|gene1…	62	http://amigo.geneontology.org/amigo/term/GO:0051270	no
microtubule cytoskeleton organization	GO:0000226	0.00181736	0.0564933	--	332	gene3158|gene21822|gene2075|gene14920|gene4042|gene13241|gene8825|gene162|gene11055|gene11709|gene22755|gene17774|gene21154|gene19671|gene16468|gene14682|gene26079|gene15238|gene20618|gene22517|gene25058|gene11002|gene27108|gene15984|gene27896|gene7435|gene25686|gene22961|gene6441|gene3771|gene24993|gene10668|gene20286|gene9902|gene24778|gene16249|gene26481|gene21142|gene17130|gene9430|gene24294|…	53	gene14682|gene16468|gene21142|gene4042|gene11709|gene2075|gene2852|gene22517|gene9430|gene26481|gene24778|gene11055|gene7386|gene16249|gene22961|gene5121|gene22755|gene12922|gene25058|gene162|gene17130|gene3771	22	gene8825|gene21822|gene20286|gene13241|gene6441|gene10668|gene11002|gene27108|gene9902|gene3158|gene27311|gene21154|gene25686|gene24293|gene21304|gene24993|gene24294|gene7382|gene14920|gene4014|gene15238|gene15984|gene14823|gene17774|gene7667|gene27896|gene19671|gene20618|gene7435|gene26079|gene16086	31	http://amigo.geneontology.org/amigo/term/GO:0000226	no
negative regulation of cell proliferation	GO:0008285	0.00184855	0.0566461	--	544	gene3472|gene18251|gene19616|gene25583|gene22563|gene12210|gene23193|gene24625|gene9138|gene10479|gene23625|gene5905|gene27132|gene16378|gene10476|gene3434|gene6908|gene2747|gene10731|gene12116|gene11107|gene25321|gene9688|gene21631|gene28262|gene5079|gene7735|gene23699|gene9303|gene5391|gene15951|gene6351|gene11248|gene3953|gene15136|gene22841|gene23597|gene15724|gene7370|gene18532|gene3872|gene…	80	gene7735|gene12210|gene27692|gene23699|gene22131|gene6109|gene5079|gene14994|gene11241|gene10476|gene4572|gene25583|gene6533|gene28262|gene9512|gene15996|gene3953|gene7802|gene2747|gene26239|gene9138|gene24625|gene21892|gene9688|gene5065|gene11113|gene16326|gene5048|gene11670|gene21160|gene3065|gene7989|gene3472|gene22563	34	gene4049|gene3046|gene6351|gene15951|gene10479|gene27698|gene11107|gene16378|gene16083|gene11248|gene5391|gene6908|gene15003|gene3504|gene27077|gene3872|gene22662|gene16855|gene18532|gene10731|gene9303|gene11830|gene15724|gene25321|gene7379|gene4459|gene12116|gene5905|gene14840|gene3548|gene22841|gene18251|gene3109|gene19616|gene21631|gene752|gene27132|gene23597|gene7370|gene2808|gene23625|gene34…	46	http://amigo.geneontology.org/amigo/term/GO:0008285	no
cellular carbohydrate metabolic process	GO:0044262	0.00184679	0.0566461	GO:0006092	155	gene14646|gene20297|gene25721|gene5482|gene15396|gene16802|gene17028|gene22027|gene24625|gene25590|gene561|gene24211|gene19683|gene10864|gene24745|gene3072|gene4493|gene15021|gene17461|gene20954|gene10255|gene1793|gene25550|gene6512|gene25042|gene18209|gene8769|gene4418|gene18246	29	gene5482|gene18209|gene25721|gene24625|gene24211|gene4493|gene24745|gene14646|gene8769|gene10255|gene25550|gene25042|gene18246|gene1793	14	gene20297|gene6512|gene22027|gene16802|gene15396|gene19683|gene10864|gene561|gene17461|gene15021|gene4418|gene3072|gene17028|gene25590|gene20954	15	http://amigo.geneontology.org/amigo/term/GO:0044262	no
positive regulation of focal adhesion assembly	GO:0051894	0.00185191	0.0566461	--	23	gene4239|gene4682|gene5065|gene11248|gene15344|gene10698|gene3640|gene11601	8	gene4682|gene10698|gene5065	3	gene11601|gene15344|gene3640|gene11248|gene4239	5	http://amigo.geneontology.org/amigo/term/GO:0051894	no
positive regulation of cell junction assembly	GO:1901890	0.00182982	0.0566461	--	28	gene4239|gene4682|gene5065|gene11248|gene15344|gene10698|gene3640|gene11601|gene16051	9	gene4682|gene10698|gene16051|gene5065	4	gene11601|gene15344|gene3640|gene11248|gene4239	5	http://amigo.geneontology.org/amigo/term/GO:1901890	no
proteolysis	GO:0006508	0.0018832	0.0573739	--	887	gene24814|gene14095|gene11906|gene13472|gene2113|gene17594|gene8702|gene15371|gene16571|gene2217|gene6937|gene1551|gene7042|gene6602|gene3135|gene4772|gene18723|gene15413|gene12317|gene9261|gene2733|gene21304|gene11113|gene21467|gene15340|gene14198|gene7028|gene21822|gene14339|gene11241|gene4049|gene24135|gene2702|gene511|gene11095|gene26598|gene22431|gene25484|gene17741|gene9328|gene9245|gene150…	122	gene17091|gene11823|gene13426|gene9261|gene12317|gene20490|gene9328|gene4180|gene7012|gene11241|gene22517|gene6602|gene18723|gene12256|gene27749|gene27647|gene7028|gene17645|gene25469|gene643|gene25484|gene15413|gene6870|gene24814|gene5103|gene18445|gene25795|gene10425|gene2733|gene10916|gene17594|gene7942|gene9944|gene11113|gene15969|gene22961|gene11894|gene26028|gene20508|gene11229|gene3100|gen…	53	gene4049|gene12898|gene15340|gene24758|gene13018|gene9245|gene9354|gene8702|gene4772|gene28753|gene21196|gene17741|gene11792|gene21822|gene2277|gene2113|gene1513|gene875|gene5646|gene22431|gene14339|gene14095|gene3666|gene11095|gene16530|gene26297|gene24993|gene511|gene13523|gene12281|gene15021|gene21467|gene21304|gene19665|gene15306|gene14844|gene20993|gene24432|gene11714|gene13472|gene9117|gene…	69	http://amigo.geneontology.org/amigo/term/GO:0006508	no
cellular response to organic substance	GO:0071310	0.00194646	0.0586594	--	946	gene13206|gene14887|gene2112|gene8782|gene20231|gene3434|gene25300|gene12237|gene7928|gene6937|gene8396|gene23597|gene11867|gene1324|gene26788|gene18952|gene12097|gene18489|gene1541|gene22614|gene11597|gene18406|gene18408|gene19591|gene22948|gene5843|gene15651|gene16086|gene24331|gene24334|gene23625|gene12110|gene22486|gene5962|gene10731|gene21435|gene8314|gene22439|gene14831|gene9240|gene19683|g…	129	gene2075|gene15088|gene7266|gene12237|gene18186|gene8314|gene14831|gene28117|gene5079|gene4248|gene14994|gene578|gene5073|gene10476|gene2112|gene3574|gene18489|gene7522|gene18209|gene20989|gene8782|gene21052|gene18983|gene5843|gene6475|gene2892|gene24698|gene11809|gene9742|gene24745|gene6414|gene7928|gene20904|gene26233|gene17485|gene10698|gene1369|gene13583|gene11670|gene14348|gene22614|gene657|…	56	gene17275|gene11714|gene12898|gene18952|gene14151|gene13206|gene4754|gene11786|gene4239|gene9240|gene11830|gene21822|gene8396|gene19433|gene10905|gene4244|gene12722|gene21173|gene15003|gene14887|gene26788|gene24334|gene5962|gene21154|gene22439|gene24331|gene11867|gene4459|gene19238|gene11597|gene3434|gene15651|gene7490|gene22552|gene22948|gene16001|gene10731|gene17241|gene28433|gene8172|gene4880|…	73	http://amigo.geneontology.org/amigo/term/GO:0071310	no
import into cell	GO:0098657	0.00193733	0.0586594	--	387	gene28606|gene12255|gene21827|gene19616|gene25583|gene643|gene2174|gene16218|gene8840|gene24331|gene11056|gene7490|gene25959|gene2910|gene11091|gene13051|gene9018|gene15483|gene12116|gene9429|gene24476|gene12898|gene2094|gene9682|gene25300|gene2903|gene22426|gene18254|gene18530|gene25950|gene6709|gene17427|gene19665|gene16757|gene4936|gene18707|gene14151|gene8130|gene14616|gene21683|gene24531|gen…	60	gene14935|gene8840|gene16757|gene25083|gene7910|gene18707|gene10073|gene6709|gene12255|gene6414|gene25583|gene11091|gene24476|gene8130|gene21683|gene643|gene5103|gene9682|gene2089|gene25950|gene18254|gene2903|gene24503|gene14630|gene9429|gene25300	26	gene12898|gene14151|gene9018|gene2174|gene24531|gene21827|gene17427|gene16218|gene21608|gene24331|gene2910|gene20149|gene19665|gene13051|gene15483|gene8609|gene18530|gene11056|gene5457|gene14400|gene23827|gene28606|gene14476|gene27702|gene12116|gene2094|gene22426|gene17841|gene19616|gene4936|gene25959|gene7490|gene17113|gene14616	34	http://amigo.geneontology.org/amigo/term/GO:0098657	no
vesicle coating	GO:0006901	0.00194841	0.0586594	--	39	gene18734|gene8432|gene9182|gene21755|gene16447|gene2319|gene25442|gene21683|gene5034|gene1880|gene2677	11	gene25442|gene21755|gene21683	3	gene1880|gene5034|gene2319|gene8432|gene2677|gene16447|gene9182|gene18734	8	http://amigo.geneontology.org/amigo/term/GO:0006901	no
regulation of anatomical structure morphogenesis	GO:0022603	0.00195943	0.0587599	--	888	gene26176|gene29204|gene7473|gene2281|gene11177|gene8314|gene25975|gene9305|gene27896|gene22491|gene18007|gene18532|gene9905|gene24775|gene3046|gene27019|gene11994|gene27698|gene17284|gene2736|gene11998|gene22961|gene19138|gene23910|gene7765|gene24503|gene15344|gene21019|gene21466|gene15553|gene10856|gene27702|gene18408|gene12210|gene24625|gene24331|gene8609|gene16218|gene10527|gene12116|gene7615…	122	gene11994|gene7735|gene12210|gene9286|gene2281|gene13819|gene8314|gene11998|gene14130|gene5050|gene14736|gene29204|gene12146|gene11241|gene871|gene4108|gene4572|gene2225|gene14348|gene22517|gene7012|gene11177|gene19138|gene24503|gene15553|gene24775|gene19761|gene19169|gene18263|gene21449|gene12131|gene15197|gene10527|gene24916|gene24625|gene27526|gene9688|gene24383|gene21019|gene2736|gene22684|ge…	54	gene7615|gene12898|gene15344|gene16113|gene12935|gene11786|gene27698|gene22152|gene23910|gene4595|gene22439|gene3046|gene26447|gene16218|gene4474|gene18768|gene18513|gene19238|gene3640|gene15003|gene4849|gene22965|gene26176|gene9905|gene24331|gene22491|gene24293|gene21466|gene13525|gene24294|gene7687|gene15483|gene18007|gene18532|gene8609|gene17241|gene9305|gene4880|gene15238|gene23710|gene13790|…	68	http://amigo.geneontology.org/amigo/term/GO:0022603	no
tube closure	GO:0060606	0.00198325	0.0590113	--	75	gene19591|gene22590|gene24814|gene25583|gene16083|gene7708|gene5065|gene11002|gene24549|gene6094|gene11670|gene22662|gene25686|gene13051|gene18532|gene18373|gene692	17	gene11670|gene25583|gene24814|gene19591|gene5065	5	gene18373|gene7708|gene22590|gene24549|gene25686|gene13051|gene6094|gene18532|gene22662|gene16083|gene692|gene11002	12	http://amigo.geneontology.org/amigo/term/GO:0060606	no
activation of GTPase activity	GO:0090630	0.00198325	0.0590113	GO:0032856|GO:0032857|GO:0032858|GO:0032859|GO:0032860|GO:0032861|GO:0032862|GO:0032863|GO:0032864	75	gene28267|gene8889|gene9186|gene8681|gene22005|gene15398|gene5065|gene18209|gene14495|gene7401|gene11029|gene5133|gene6157|gene5220|gene26002|gene13051|gene12131	17	gene18209|gene12131|gene8889|gene5220|gene28267|gene15398|gene8681|gene22005|gene5065|gene26002|gene14495|gene6157|gene7401	13	gene13051|gene11029|gene9186|gene5133	4	http://amigo.geneontology.org/amigo/term/GO:0090630	no
cell migration	GO:0016477	0.00202207	0.0599332	--	675	gene14887|gene10309|gene23193|gene11172|gene24407|gene8314|gene16468|gene24476|gene26079|gene25303|gene24575|gene27896|gene23592|gene23597|gene1324|gene14010|gene26788|gene24775|gene14890|gene13709|gene1821|gene22590|gene11113|gene15344|gene16086|gene13979|gene8963|gene4049|gene24625|gene22892|gene8609|gene10527|gene13051|gene752|gene21631|gene28262|gene25484|gene4108|gene27062|gene13525|gene2501…	96	gene4108|gene24575|gene9286|gene16468|gene10824|gene8314|gene15871|gene7012|gene5874|gene15088|gene1821|gene7522|gene11172|gene578|gene13819|gene26932|gene28262|gene24476|gene3460|gene24775|gene13709|gene17485|gene18263|gene643|gene13286|gene25484|gene16000|gene10527|gene24625|gene10736|gene26338|gene10309|gene1181|gene11113|gene14960|gene18254|gene27045|gene6542|gene14348|gene10856|gene22892|gen…	46	gene4049|gene16015|gene14151|gene15344|gene14890|gene4239|gene22590|gene22152|gene23592|gene4366|gene4837|gene11381|gene14887|gene26788|gene26079|gene24293|gene22491|gene22841|gene13525|gene24294|gene13051|gene17841|gene8609|gene17241|gene4474|gene15238|gene14010|gene26318|gene6094|gene5692|gene1324|gene18173|gene8176|gene22965|gene13979|gene2094|gene8963|gene18251|gene25010|gene27896|gene27062|g…	50	http://amigo.geneontology.org/amigo/term/GO:0016477	no
positive regulation of apoptotic signaling pathway	GO:2001235	0.00204803	0.0600718	--	149	gene26176|gene4970|gene24625|gene18631|gene2567|gene12403|gene22486|gene10476|gene25321|gene17959|gene18272|gene9307|gene11320|gene2044|gene26788|gene2290|gene14840|gene11248|gene4599|gene5692|gene12898|gene11786|gene17113|gene16525|gene5048|gene17091|gene12717|gene692	28	gene17091|gene10476|gene24625|gene18631|gene12403|gene5048	6	gene12898|gene2567|gene692|gene4599|gene26788|gene26176|gene16525|gene11248|gene9307|gene2290|gene2044|gene5692|gene14840|gene12717|gene11320|gene25321|gene11786|gene4970|gene22486|gene17113|gene17959|gene18272	22	http://amigo.geneontology.org/amigo/term/GO:2001235	no
regulation of hydrolase activity	GO:0051336	0.00204447	0.0600718	--	757	gene26176|gene18734|gene22027|gene12274|gene3288|gene27651|gene4970|gene6937|gene23747|gene8394|gene23597|gene2044|gene26788|gene4982|gene7401|gene9389|gene10466|gene22591|gene5065|gene15344|gene2872|gene16086|gene18408|gene22005|gene15398|gene5537|gene14336|gene11922|gene24338|gene13051|gene28267|gene8889|gene23827|gene2903|gene5133|gene6157|gene26447|gene27062|gene3350|gene11248|gene4880|gene13…	106	gene10198|gene20989|gene27692|gene14646|gene22591|gene16132|gene5079|gene26002|gene8394|gene6709|gene4572|gene2225|gene18209|gene6937|gene24338|gene10129|gene28267|gene8681|gene14130|gene20650|gene3288|gene14940|gene18473|gene2872|gene12131|gene18947|gene11055|gene27455|gene7266|gene27526|gene5220|gene5800|gene22005|gene22684|gene5065|gene14495|gene1369|gene10466|gene5121|gene14348|gene6157|gene2…	52	gene20914|gene16792|gene14151|gene12274|gene15344|gene3350|gene11029|gene12140|gene4837|gene13983|gene11381|gene27217|gene5133|gene11248|gene14339|gene12722|gene692|gene26155|gene15003|gene26788|gene25534|gene26176|gene14336|gene19827|gene13051|gene17241|gene23827|gene4880|gene22027|gene28606|gene2290|gene2044|gene6909|gene17837|gene3347|gene26447|gene5537|gene4982|gene27651|gene4933|gene22685|ge…	54	http://amigo.geneontology.org/amigo/term/GO:0051336	no
nucleobase-containing small molecule interconversion	GO:0015949	0.00205031	0.0600718	--	14	gene6|gene5067|gene11332|gene8711|gene26654|gene25502	6	gene6|gene11332|gene5067|gene26654	4	gene25502|gene8711	2	http://amigo.geneontology.org/amigo/term/GO:0015949	no
lysosomal transport	GO:0007041	0.00207085	0.060442	--	69	gene27111|gene8222|gene25293|gene22174|gene27108|gene19377|gene25469|gene11700|gene19152|gene11672|gene5564|gene11091|gene1207|gene9018|gene10124|gene17817	16	gene25469|gene19152|gene11091|gene8222|gene11672	5	gene5564|gene27111|gene10124|gene17817|gene11700|gene27108|gene19377|gene1207|gene25293|gene22174|gene9018	11	http://amigo.geneontology.org/amigo/term/GO:0007041	no
carbohydrate derivative metabolic process	GO:1901135	0.00209942	0.0608842	--	807	gene27169|gene15179|gene17590|gene10309|gene15935|gene11179|gene25975|gene25309|gene18004|gene23597|gene14010|gene9149|gene3275|gene8711|gene4862|gene22025|gene243|gene7648|gene26060|gene21465|gene21464|gene4418|gene18246|gene4904|gene4905|gene6475|gene22911|gene25721|gene10003|gene15393|gene20103|gene25959|gene22486|gene16041|gene14838|gene22239|gene7596|gene1979|gene11809|gene5080|gene11087|gen…	112	gene26349|gene10476|gene15969|gene14838|gene15407|gene11809|gene1597|gene16132|gene23010|gene3275|gene12256|gene7386|gene10003|gene4905|gene25721|gene578|gene11024|gene11332|gene6475|gene6552|gene21465|gene9512|gene22239|gene15460|gene18246|gene9116|gene3400|gene15994|gene15586|gene17590|gene16008|gene23689|gene14721|gene1979|gene10309|gene7648|gene26634|gene5800|gene27169|gene884|gene27757|gene1…	51	gene14918|gene13038|gene17257|gene6640|gene25502|gene23597|gene9690|gene14010|gene24532|gene25693|gene17421|gene17618|gene15935|gene15692|gene23130|gene3265|gene4904|gene3368|gene6512|gene15002|gene23751|gene11179|gene20103|gene6731|gene21464|gene19238|gene211|gene9149|gene18004|gene22911|gene25458|gene22025|gene14720|gene8711|gene27111|gene4827|gene16851|gene16041|gene6327|gene5166|gene4418|gene…	61	http://amigo.geneontology.org/amigo/term/GO:1901135	no
negative regulation of mitotic cell cycle	GO:0045930	0.00210192	0.0608842	--	236	gene14940|gene5843|gene14336|gene4049|gene17594|gene24625|gene5800|gene23625|gene9138|gene13051|gene14830|gene22566|gene3953|gene6259|gene15724|gene18251|gene8394|gene6674|gene20286|gene11248|gene26261|gene13581|gene21142|gene10198|gene27698|gene6748|gene17113|gene2731|gene18526|gene11994|gene4805|gene12097|gene5048|gene11113|gene6576|gene9831|gene3109|gene4279|gene25563|gene19979	40	gene9138|gene4279|gene24625|gene13581|gene11994|gene5843|gene17594|gene14940|gene19979|gene4805|gene6674|gene8394|gene5800|gene3953|gene21142|gene18526|gene6259|gene5048|gene11113|gene10198	20	gene4049|gene27698|gene18251|gene3109|gene6748|gene6576|gene2731|gene15724|gene9831|gene20286|gene14830|gene14336|gene25563|gene13051|gene26261|gene12097|gene17113|gene23625|gene22566|gene11248	20	http://amigo.geneontology.org/amigo/term/GO:0045930	no
regulation of supramolecular fiber organization	GO:1902903	0.00211767	0.0611088	--	342	gene11601|gene6676|gene5537|gene16684|gene7473|gene10004|gene8782|gene6541|gene4366|gene8378|gene17774|gene21154|gene12274|gene10527|gene21449|gene12898|gene15238|gene15310|gene22439|gene11059|gene24338|gene2840|gene15553|gene7435|gene4837|gene18373|gene11876|gene5853|gene14598|gene10668|gene8005|gene7687|gene11248|gene18768|gene27226|gene22523|gene2567|gene28893|gene5692|gene21160|gene5139|gene8…	54	gene10527|gene8782|gene24338|gene5065|gene22523|gene5139|gene15310|gene6676|gene15553|gene24503|gene11059|gene20602|gene11876|gene28893|gene21160|gene21449|gene16684|gene11113	18	gene21194|gene12898|gene8005|gene12274|gene15344|gene10668|gene11601|gene4366|gene2567|gene4837|gene18768|gene27217|gene11248|gene25142|gene18373|gene10004|gene7687|gene21154|gene22439|gene14598|gene21466|gene8378|gene8638|gene15238|gene17774|gene5692|gene7765|gene5537|gene7473|gene24444|gene26109|gene2840|gene5853|gene27226|gene6541|gene7435	36	http://amigo.geneontology.org/amigo/term/GO:1902903	no
maintenance of protein location in cell	GO:0032507	0.00213675	0.0614274	--	63	gene2747|gene3666|gene26305|gene18456|gene27226|gene5194|gene6541|gene7514|gene26602|gene7506|gene25142|gene24338|gene22439|gene9505|gene22517	15	gene22517|gene7514|gene7506|gene24338|gene2747	5	gene25142|gene26602|gene3666|gene27226|gene22439|gene6541|gene9505|gene18456|gene26305|gene5194	10	http://amigo.geneontology.org/amigo/term/GO:0032507	no
response to chemical	GO:0042221	0.00215982	0.0618581	--	2104	gene13206|gene8609|gene11320|gene20224|gene4549|gene18636|gene14887|gene18635|gene18632|gene22027|gene25469|gene3265|gene12565|gene20231|gene8314|gene5905|gene10714|gene7573|gene10309|gene15371|gene25300|gene4970|gene7928|gene6937|gene23747|gene15675|gene8396|gene23597|gene11867|gene1324|gene24085|gene22841|gene24062|gene28748|gene26788|gene14956|gene5736|gene5081|gene2226|gene3275|gene14615|gene…	264	gene10476|gene7266|gene3183|gene11809|gene18186|gene14831|gene28117|gene2112|gene12256|gene10714|gene13583|gene21052|gene2858|gene5964|gene2225|gene11079|gene24625|gene26233|gene3135|gene11670|gene4795|gene24425|gene10527|gene16452|gene657|gene26349|gene14051|gene2075|gene12237|gene27455|gene5079|gene8169|gene16038|gene29204|gene3275|gene5073|gene3574|gene18209|gene4572|gene8782|gene4682|gene6475…	121	gene17275|gene21196|gene4459|gene9240|gene12898|gene26752|gene21822|gene28753|gene24334|gene5962|gene3504|gene24331|gene7490|gene22552|gene20224|gene20297|gene8172|gene11830|gene15371|gene4549|gene1324|gene26447|gene22965|gene5146|gene18173|gene4798|gene25693|gene22486|gene13004|gene11786|gene3434|gene14615|gene22678|gene5893|gene11714|gene18952|gene15951|gene4595|gene20407|gene852|gene19433|gene…	143	http://amigo.geneontology.org/amigo/term/GO:0042221	no
cell surface receptor signaling pathway involved in cell-cell signaling	GO:1905114	0.00216891	0.0618854	--	327	gene67|gene16218|gene13459|gene24933|gene24625|gene14391|gene23625|gene204|gene7989|gene20001|gene9429|gene11107|gene24476|gene9688|gene8314|gene11280|gene24660|gene15197|gene9307|gene25303|gene18990|gene17831|gene3046|gene14234|gene2225|gene15724|gene4248|gene2586|gene24293|gene3872|gene22965|gene9742|gene24778|gene2277|gene16113|gene11994|gene24309|gene24800|gene18186|gene24294|gene11248|gene43…	52	gene11280|gene24800|gene27455|gene18186|gene8314|gene11998|gene4248|gene871|gene2225|gene24476|gene2586|gene15996|gene24778|gene24625|gene13459|gene9688|gene15197|gene11113|gene24933|gene7989|gene20001|gene11994|gene14453|gene9429|gene9742|gene19143|gene25303	27	gene11107|gene15344|gene16113|gene18990|gene14391|gene3046|gene16218|gene11248|gene24293|gene24294|gene16447|gene3872|gene14234|gene7724|gene9307|gene2277|gene15724|gene24660|gene4351|gene67|gene22965|gene24309|gene204|gene23625|gene17831	25	http://amigo.geneontology.org/amigo/term/GO:1905114	no
positive regulation of pseudopodium assembly	GO:0031274	0.00217696	0.0618854	--	10	gene18768|gene11172|gene15553|gene7473|gene11113	5	gene15553|gene11172|gene11113	3	gene18768|gene7473	2	http://amigo.geneontology.org/amigo/term/GO:0031274	no
negative regulation of small GTPase mediated signal transduction	GO:0051058	0.00219541	0.062179	--	34	gene9905|gene14840|gene21019|gene28262|gene18541|gene5079|gene14890|gene26155|gene10527|gene2525	10	gene21019|gene5079|gene10527|gene28262	4	gene18541|gene2525|gene14890|gene9905|gene14840|gene26155	6	http://amigo.geneontology.org/amigo/term/GO:0051058	no
cytoskeleton-dependent intracellular transport	GO:0030705	0.00226194	0.0635305	--	136	gene4995|gene24761|gene16000|gene11055|gene14393|gene25959|gene12295|gene11709|gene15855|gene6782|gene15238|gene4874|gene15984|gene7514|gene7226|gene11867|gene25686|gene18353|gene50|gene16691|gene22662|gene17130|gene25558|gene16086|gene26680|gene5418	26	gene16000|gene11055|gene50|gene12295|gene11709|gene24761|gene7514|gene16691|gene17130	9	gene4874|gene7226|gene5418|gene4995|gene15238|gene14393|gene6782|gene25959|gene25686|gene11867|gene15855|gene15984|gene22662|gene25558|gene18353|gene26680|gene16086	17	http://amigo.geneontology.org/amigo/term/GO:0030705	no
positive regulation of apoptotic process	GO:0043065	0.00226806	0.0635305	--	532	gene13261|gene28606|gene23699|gene14130|gene19860|gene4049|gene2567|gene26176|gene10476|gene18631|gene8169|gene18190|gene8609|gene24407|gene23625|gene692|gene12403|gene10527|gene22486|gene11320|gene3504|gene22549|gene21142|gene25321|gene17959|gene18272|gene13051|gene9307|gene4970|gene3953|gene19372|gene15951|gene26788|gene23597|gene12722|gene9744|gene7379|gene16525|gene24868|gene2044|gene17241|ge…	78	gene22293|gene10476|gene23699|gene27455|gene14130|gene10527|gene5874|gene28037|gene4572|gene24625|gene9389|gene13583|gene18631|gene191|gene2872|gene17091|gene8169|gene18190|gene27526|gene3953|gene12403|gene11113|gene5048|gene8198|gene5121|gene21142|gene7989|gene24407	28	gene4049|gene12898|gene15951|gene26176|gene24868|gene20914|gene2567|gene692|gene11248|gene11830|gene12722|gene1513|gene26788|gene19372|gene3504|gene4599|gene27077|gene2731|gene16525|gene19629|gene13261|gene13051|gene8609|gene17241|gene18889|gene4880|gene9307|gene28606|gene2290|gene2044|gene3872|gene5692|gene14840|gene12717|gene11320|gene25321|gene11786|gene7379|gene23597|gene4970|gene27132|gene22…	50	http://amigo.geneontology.org/amigo/term/GO:0043065	no
organelle localization	GO:0051640	0.00226386	0.0635305	--	374	gene2281|gene16000|gene17774|gene27108|gene5537|gene15292|gene3266|gene24761|gene25469|gene11055|gene10853|gene14393|gene7898|gene25959|gene12295|gene19671|gene24294|gene13300|gene6782|gene9688|gene24672|gene17817|gene15238|gene20077|gene26680|gene15984|gene7514|gene5418|gene15136|gene11672|gene11867|gene21683|gene7226|gene18353|gene24062|gene3216|gene16691|gene11832|gene28747|gene4880|gene19152|…	58	gene2281|gene24672|gene16691|gene19152|gene2852|gene20077|gene11794|gene3266|gene20650|gene21683|gene9430|gene25469|gene10849|gene16000|gene11055|gene9688|gene26338|gene13300|gene11672|gene7514|gene27425|gene4935|gene12295|gene15292|gene24761|gene21459|gene17130	27	gene6782|gene14393|gene25994|gene3216|gene26680|gene7226|gene1141|gene27108|gene11832|gene11867|gene24294|gene27879|gene24062|gene18353|gene4880|gene15238|gene15984|gene14823|gene14413|gene7898|gene5418|gene17774|gene28747|gene5537|gene17817|gene25959|gene19671|gene10853|gene19596|gene15136|gene16086	31	http://amigo.geneontology.org/amigo/term/GO:0051640	no
lytic vacuole organization	GO:0080171	0.00243239	0.0673931	--	40	gene17555|gene17817|gene27108|gene15396|gene19377|gene15116|gene24742|gene19152|gene11672|gene15136|gene9018	11	gene19152|gene11672|gene24742	3	gene9018|gene15396|gene15116|gene17817|gene27108|gene19377|gene17555|gene15136	8	http://amigo.geneontology.org/amigo/term/GO:0080171	no
modification by symbiont of host morphology or physiology	GO:0044003	0.00243239	0.0673931	--	40	gene26268|gene17113|gene12898|gene11248|gene23747|gene8396|gene18251|gene22486|gene5905|gene22517|gene3574	11	gene23747|gene26268|gene22517|gene3574	4	gene12898|gene18251|gene17113|gene22486|gene8396|gene5905|gene11248	7	http://amigo.geneontology.org/amigo/term/GO:0044003	no
lysosome organization	GO:0007040	0.00243239	0.0673931	--	40	gene17555|gene17817|gene27108|gene15396|gene19377|gene15116|gene24742|gene19152|gene11672|gene15136|gene9018	11	gene19152|gene11672|gene24742	3	gene9018|gene15396|gene15116|gene17817|gene27108|gene19377|gene17555|gene15136	8	http://amigo.geneontology.org/amigo/term/GO:0007040	no
regulation of nucleocytoplasmic transport	GO:0046822	0.00249645	0.0689182	--	194	gene25584|gene24814|gene7556|gene13472|gene8782|gene8609|gene23625|gene9117|gene22486|gene8314|gene12011|gene22239|gene14994|gene28262|gene24367|gene4595|gene27896|gene18251|gene9744|gene16326|gene3350|gene9902|gene11248|gene14151|gene15088|gene20954|gene13044|gene4351|gene18541|gene22590|gene18887|gene17555|gene17091|gene11994	34	gene17091|gene11994|gene24814|gene8782|gene25584|gene8314|gene28262|gene22239|gene14994|gene16326|gene15088	11	gene14151|gene22590|gene4595|gene11248|gene9902|gene20954|gene8609|gene13472|gene9117|gene18887|gene4351|gene7556|gene17555|gene12011|gene24367|gene18251|gene27896|gene3350|gene22486|gene23625|gene13044|gene18541|gene9744	23	http://amigo.geneontology.org/amigo/term/GO:0046822	no
DNA repair	GO:0006281	0.00250932	0.0690244	--	534	gene13206|gene18299|gene10129|gene13581|gene21822|gene26157|gene13472|gene11922|gene26349|gene6748|gene11823|gene5800|gene24135|gene15969|gene24440|gene9015|gene25563|gene24721|gene12087|gene15371|gene12085|gene16880|gene18555|gene25004|gene9307|gene22720|gene12184|gene9303|gene9328|gene19372|gene23591|gene964|gene26446|gene8394|gene28753|gene22239|gene25688|gene6447|gene19849|gene19980|gene25966…	78	gene26349|gene8049|gene5800|gene11823|gene12087|gene10728|gene8394|gene5073|gene17639|gene18489|gene27096|gene25688|gene25004|gene13581|gene10129|gene22251|gene23001|gene12184|gene22239|gene13213|gene9328|gene24721|gene10425|gene8819|gene964|gene11501|gene9695|gene15969|gene4279|gene25966|gene23591|gene21142|gene10198|gene18555|gene3713|gene21534|gene24116|gene18299	38	gene15340|gene13206|gene12085|gene24825|gene22590|gene25994|gene25563|gene6447|gene21822|gene28753|gene14198|gene26157|gene19372|gene16880|gene22720|gene19666|gene19980|gene19849|gene25485|gene24135|gene13472|gene9303|gene24384|gene9307|gene10923|gene18887|gene27850|gene15371|gene9015|gene6305|gene26446|gene24440|gene20272|gene6748|gene11922|gene16525|gene16870|gene21795|gene23880|gene14108	40	http://amigo.geneontology.org/amigo/term/GO:0006281	no
retrograde vesicle-mediated transport, Golgi to ER	GO:0006890	0.00252072	0.0690895	GO:0048220	64	gene17427|gene1512|gene14938|gene5346|gene21511|gene8753|gene6301|gene11055|gene19137|gene7957|gene17130|gene7506|gene21683|gene8288|gene25083	15	gene11055|gene25083|gene14938|gene8288|gene21683|gene7506|gene17130	7	gene21511|gene8753|gene19137|gene7957|gene5346|gene6301|gene17427|gene1512	8	http://amigo.geneontology.org/amigo/term/GO:0006890	no
response to organonitrogen compound	GO:0010243	0.00257181	0.0702379	--	599	gene13206|gene8609|gene7573|gene14887|gene22027|gene8782|gene12565|gene15371|gene25300|gene6937|gene23597|gene11867|gene4754|gene17284|gene7910|gene12097|gene5065|gene1541|gene16086|gene11597|gene18406|gene14198|gene14260|gene18983|gene19616|gene8040|gene24625|gene2702|gene12110|gene752|gene22239|gene14831|gene17741|gene4798|gene21173|gene5081|gene24476|gene17113|gene15088|gene19238|gene578|gene6…	86	gene7910|gene15088|gene15969|gene2702|gene14831|gene5079|gene10527|gene4180|gene3574|gene2226|gene12256|gene18209|gene22517|gene578|gene21052|gene25222|gene4682|gene6475|gene24476|gene22239|gene4163|gene24745|gene24698|gene8169|gene24625|gene26233|gene12565|gene5065|gene3135|gene1369|gene8782|gene13583|gene17284|gene20508|gene14260|gene6937|gene18983|gene5081|gene25300	39	gene4754|gene12898|gene21196|gene4244|gene13206|gene4459|gene8040|gene20407|gene17741|gene24758|gene8613|gene14198|gene21173|gene14887|gene12281|gene11867|gene19238|gene11597|gene10905|gene22552|gene22948|gene16001|gene8609|gene11714|gene17241|gene28433|gene22027|gene2290|gene15371|gene24662|gene1541|gene7556|gene7573|gene24876|gene12110|gene19616|gene4798|gene752|gene23597|gene25693|gene20210|ge…	47	http://amigo.geneontology.org/amigo/term/GO:0010243	no
positive regulation of GTPase activity	GO:0043547	0.00260936	0.0710099	GO:0032320|GO:0032321|GO:0032850|GO:0032851|GO:0032852|GO:0032853|GO:0032854|GO:0032855|GO:0043089	180	gene28606|gene22005|gene15398|gene14130|gene3347|gene19169|gene13051|gene12131|gene28267|gene8889|gene9186|gene1369|gene22563|gene11029|gene5133|gene6157|gene2225|gene4837|gene5079|gene16132|gene7401|gene14495|gene10466|gene8681|gene5065|gene15344|gene18209|gene15003|gene14348|gene3028|gene26002|gene5220	32	gene16132|gene5079|gene26002|gene7401|gene2225|gene18209|gene28267|gene8681|gene14130|gene12131|gene5220|gene22005|gene5065|gene14495|gene1369|gene10466|gene6157|gene8889|gene15398|gene14348|gene19169|gene22563	22	gene15344|gene28606|gene3028|gene11029|gene5133|gene15003|gene3347|gene4837|gene13051|gene9186	10	http://amigo.geneontology.org/amigo/term/GO:0043547	no
regulation of Rho protein signal transduction	GO:0035023	0.00266052	0.0721453	--	110	gene12052|gene7333|gene22385|gene14130|gene29204|gene8824|gene11172|gene18190|gene27526|gene18278|gene22684|gene22685|gene9905|gene11447|gene19629|gene14890|gene28037|gene19665|gene5874|gene24547|gene14840|gene6691	22	gene11172|gene6691|gene12052|gene18190|gene8824|gene27526|gene22385|gene14130|gene22684|gene29204|gene5874|gene28037	12	gene7333|gene24547|gene14890|gene9905|gene18278|gene22685|gene19629|gene11447|gene14840|gene19665	10	http://amigo.geneontology.org/amigo/term/GO:0035023	no
response to nitrogen compound	GO:1901698	0.00268501	0.0725521	--	665	gene13206|gene7573|gene14887|gene22027|gene8782|gene12565|gene15371|gene25300|gene4970|gene6937|gene8396|gene23597|gene11867|gene26788|gene2226|gene17284|gene7910|gene12097|gene5065|gene1541|gene16086|gene11597|gene18406|gene14198|gene14260|gene18983|gene19616|gene8040|gene24625|gene26594|gene8609|gene12110|gene752|gene22239|gene14831|gene17741|gene4798|gene26447|gene21173|gene5081|gene24476|gene…	94	gene7910|gene15088|gene15969|gene2702|gene14831|gene5079|gene10527|gene4180|gene3574|gene2226|gene12256|gene18209|gene22517|gene8782|gene21052|gene25222|gene4682|gene6475|gene24476|gene22239|gene4163|gene24745|gene24698|gene8169|gene24625|gene26233|gene12565|gene5065|gene3135|gene1369|gene578|gene13583|gene17284|gene20508|gene14260|gene6937|gene18983|gene5081|gene25300	39	gene16001|gene12898|gene21196|gene4244|gene13206|gene4754|gene4459|gene8040|gene25693|gene20407|gene17741|gene8396|gene24758|gene2421|gene8613|gene14198|gene12722|gene21173|gene14887|gene26788|gene12281|gene11867|gene19238|gene11597|gene10905|gene22552|gene22948|gene8609|gene11714|gene17241|gene28433|gene4880|gene22027|gene2290|gene15371|gene24662|gene1541|gene7556|gene7573|gene26447|gene24876|ge…	55	http://amigo.geneontology.org/amigo/term/GO:1901698	no
protein autophosphorylation	GO:0046777	0.00272093	0.0728267	--	195	gene29204|gene24933|gene23193|gene11786|gene14391|gene8609|gene16218|gene21631|gene5905|gene19300|gene9688|gene4933|gene2094|gene2198|gene27062|gene15271|gene26675|gene20936|gene17241|gene5736|gene27254|gene3065|gene3640|gene21142|gene21628|gene24294|gene24293|gene18887|gene10698|gene21466|gene26288|gene15003|gene19169|gene18408	34	gene15271|gene26288|gene21142|gene3065|gene9688|gene19169|gene29204|gene20936|gene24933|gene10698	10	gene14391|gene5736|gene16218|gene21628|gene15003|gene24293|gene21466|gene24294|gene3640|gene17241|gene18408|gene18887|gene27254|gene26675|gene5905|gene2198|gene2094|gene4933|gene27062|gene8609|gene11786|gene19300|gene23193|gene21631	24	http://amigo.geneontology.org/amigo/term/GO:0046777	no
regulation of localization	GO:0032879	0.00273326	0.0728267	--	2262	gene13206|gene26176|gene24815|gene24814|gene14920|gene4549|gene29204|gene22027|gene25469|gene11172|gene12565|gene24775|gene12403|gene14736|gene8314|gene7573|gene13472|gene24476|gene14448|gene24576|gene9305|gene4970|gene9303|gene15675|gene17091|gene27896|gene4351|gene23597|gene11867|gene6447|gene14463|gene6709|gene9905|gene28748|gene26788|gene14956|gene9902|gene3046|gene19827|gene15413|gene7401|ge…	281	gene8179|gene2281|gene14831|gene12146|gene12210|gene12255|gene11172|gene2858|gene13819|gene24239|gene6667|gene2225|gene9430|gene18263|gene5098|gene14448|gene17091|gene6111|gene24625|gene9682|gene17494|gene5220|gene9688|gene4943|gene3135|gene11672|gene20602|gene19169|gene16452|gene17014|gene22563|gene11994|gene24800|gene11055|gene29204|gene6583|gene18209|gene8782|gene22239|gene21683|gene21449|gene…	125	gene17275|gene7957|gene4459|gene26752|gene4798|gene23135|gene20954|gene6512|gene11867|gene11179|gene3504|gene24331|gene22491|gene21466|gene16445|gene22552|gene20224|gene19665|gene8172|gene14920|gene22365|gene11775|gene28606|gene2235|gene4549|gene17555|gene14840|gene29243|gene16855|gene11786|gene22486|gene3640|gene24055|gene18408|gene14616|gene15344|gene14890|gene11029|gene27698|gene4595|gene11107…	156	http://amigo.geneontology.org/amigo/term/GO:0032879	no
positive regulation of macromolecule metabolic process	GO:0010604	0.00273083	0.0728267	--	2693	gene3345|gene13206|gene26176|gene11320|gene28600|gene7573|gene8621|gene11275|gene2878|gene8780|gene15937|gene8782|gene12564|gene14051|gene8702|gene4142|gene16378|gene5902|gene5905|gene24476|gene16677|gene9910|gene22583|gene2879|gene17606|gene20914|gene18231|gene2427|gene3321|gene25788|gene1551|gene8396|gene24761|gene8394|gene2243|gene27698|gene23597|gene3135|gene15271|gene1324|gene15273|gene24085…	330	gene13485|gene10476|gene11809|gene18186|gene14831|gene9692|gene26329|gene15937|gene2226|gene6583|gene4572|gene5390|gene25688|gene2852|gene13583|gene5494|gene13581|gene12850|gene2225|gene4142|gene27905|gene24698|gene15273|gene15271|gene9328|gene24625|gene9682|gene25982|gene2736|gene26338|gene8386|gene3135|gene20691|gene16452|gene657|gene27307|gene14051|gene11994|gene24800|gene24801|gene12237|gene2…	138	gene19297|gene9331|gene9240|gene15402|gene5157|gene21822|gene28753|gene1682|gene12722|gene11275|gene5962|gene18773|gene8378|gene14844|gene3937|gene20297|gene11830|gene11775|gene2731|gene10905|gene28600|gene22803|gene3345|gene1324|gene26446|gene26447|gene24758|gene14840|gene6615|gene29001|gene13756|gene23157|gene25693|gene23710|gene2567|gene18408|gene24660|gene14615|gene17859|gene23880|gene18952|g…	192	http://amigo.geneontology.org/amigo/term/GO:0010604	no
macromolecular complex disassembly	GO:0032984	0.00272074	0.0728267	GO:0034623	117	gene3158|gene8621|gene3266|gene25469|gene9173|gene11091|gene24476|gene24383|gene15984|gene7468|gene2225|gene3135|gene6441|gene5268|gene25772|gene16691|gene27019|gene20650|gene11113|gene2089|gene3216|gene5750|gene6533	23	gene5750|gene11091|gene11113|gene24383|gene3266|gene25772|gene8621|gene2089|gene24476|gene6533|gene20650|gene9173|gene7468|gene25469|gene16691|gene2225|gene3135	17	gene15984|gene3158|gene3216|gene6441|gene27019|gene5268	6	http://amigo.geneontology.org/amigo/term/GO:0032984	no
protein complex assembly	GO:0006461	0.00281137	0.0746476	--	864	gene26176|gene18734|gene15839|gene19636|gene18631|gene12562|gene25975|gene16578|gene7679|gene24503|gene4970|gene15675|gene26675|gene26141|gene1391|gene157|gene18723|gene27019|gene9261|gene10466|gene14860|gene20147|gene15344|gene11113|gene16086|gene11597|gene16083|gene10073|gene7028|gene6583|gene13346|gene19596|gene21755|gene2783|gene15340|gene752|gene7614|gene28262|gene15310|gene23827|gene19685|g…	118	gene11705|gene157|gene11280|gene2281|gene7679|gene9261|gene25442|gene5171|gene10073|gene10747|gene6583|gene18723|gene10466|gene22789|gene26076|gene7028|gene17645|gene18631|gene28262|gene24239|gene3625|gene15675|gene2892|gene21683|gene20147|gene10849|gene18947|gene28735|gene17639|gene2004|gene9688|gene13346|gene15310|gene16578|gene5065|gene11113|gene5048|gene19685|gene14860|gene2625|gene25975|gene…	53	gene26367|gene7614|gene12898|gene15340|gene8432|gene26361|gene15344|gene15839|gene13420|gene24531|gene27592|gene1880|gene5034|gene17741|gene2783|gene9182|gene19433|gene692|gene11248|gene3368|gene18373|gene6512|gene2319|gene26176|gene27217|gene18551|gene11597|gene16447|gene15984|gene6615|gene16001|gene3640|gene5107|gene14828|gene23827|gene7708|gene18887|gene14823|gene2677|gene12562|gene27111|gene5…	65	http://amigo.geneontology.org/amigo/term/GO:0006461	no
positive regulation of nitrogen compound metabolic process	GO:0051173	0.00286095	0.0757015	--	2598	gene3345|gene13206|gene26176|gene11320|gene7573|gene8621|gene4549|gene11275|gene2878|gene8780|gene24761|gene8782|gene12564|gene14051|gene8702|gene4142|gene16378|gene5902|gene5905|gene24476|gene22725|gene9910|gene22583|gene2879|gene17606|gene20914|gene18231|gene2427|gene3321|gene25788|gene1551|gene8396|gene8394|gene2243|gene4351|gene23597|gene3135|gene15271|gene1324|gene15273|gene24085|gene4244|ge…	319	gene13485|gene10476|gene7266|gene11809|gene18186|gene14831|gene9692|gene26329|gene2226|gene6583|gene4572|gene5390|gene25688|gene2852|gene13583|gene5494|gene13581|gene12850|gene4142|gene27905|gene15273|gene15271|gene9328|gene24625|gene9682|gene25982|gene2736|gene26338|gene8386|gene3135|gene20691|gene27307|gene14051|gene11994|gene24800|gene24801|gene12237|gene27455|gene16132|gene5079|gene16038|gene…	133	gene19297|gene9331|gene9240|gene15402|gene5157|gene21822|gene28753|gene1682|gene12722|gene8604|gene11275|gene18062|gene18773|gene5096|gene13261|gene22841|gene24294|gene20297|gene17094|gene11775|gene2731|gene2044|gene22803|gene4549|gene3345|gene1324|gene26446|gene9910|gene24758|gene14840|gene6615|gene29001|gene13756|gene23157|gene25693|gene18408|gene17250|gene14615|gene17859|gene23880|gene18952|ge…	186	http://amigo.geneontology.org/amigo/term/GO:0051173	no
positive regulation of programmed cell death	GO:0043068	0.0029134	0.0765594	GO:0043071	537	gene13261|gene26176|gene11320|gene2044|gene19860|gene25321|gene4049|gene28606|gene10476|gene18631|gene2567|gene18190|gene8609|gene24407|gene23625|gene692|gene12403|gene10527|gene22486|gene13051|gene3504|gene22549|gene8198|gene17959|gene19629|gene27526|gene9307|gene4970|gene3953|gene19372|gene5874|gene11248|gene26788|gene23597|gene12722|gene15951|gene2290|gene3872|gene27077|gene24868|gene14130|gen…	78	gene22293|gene10476|gene3953|gene27455|gene8198|gene8169|gene5874|gene28037|gene4572|gene24625|gene7989|gene13583|gene18631|gene191|gene2872|gene17091|gene10527|gene18190|gene27526|gene12403|gene11113|gene23699|gene5048|gene14130|gene5121|gene21142|gene9389|gene24407	28	gene4049|gene20914|gene15951|gene26176|gene24868|gene12898|gene2567|gene692|gene11248|gene11830|gene12722|gene1513|gene26788|gene19372|gene3504|gene4599|gene27077|gene2731|gene16525|gene19629|gene13261|gene13051|gene8609|gene17241|gene18889|gene4880|gene9307|gene28606|gene2290|gene2044|gene3872|gene7379|gene5692|gene14840|gene12717|gene11320|gene25321|gene11786|gene27132|gene23597|gene4970|gene22…	50	http://amigo.geneontology.org/amigo/term/GO:0043068	no
regulation of cellular protein metabolic process	GO:0032268	0.00290775	0.0765594	--	2142	gene3347|gene18734|gene24814|gene9910|gene11908|gene11275|gene13472|gene8780|gene22027|gene6541|gene11172|gene12565|gene4142|gene17160|gene5905|gene25462|gene21142|gene24476|gene9308|gene9307|gene9305|gene4970|gene3321|gene6937|gene23747|gene2243|gene18007|gene3135|gene15271|gene1324|gene15273|gene24085|gene14960|gene4244|gene154|gene7910|gene6674|gene3478|gene16525|gene5736|gene26178|gene18723|g…	267	gene11283|gene18186|gene14831|gene10886|gene4572|gene11172|gene13583|gene13581|gene19761|gene4142|gene27905|gene15273|gene15271|gene9328|gene24625|gene9682|gene6112|gene9688|gene22005|gene26338|gene3135|gene2872|gene19169|gene14453|gene7012|gene14051|gene11994|gene12237|gene27455|gene11055|gene10459|gene5079|gene16038|gene18723|gene18209|gene6476|gene6475|gene24417|gene18947|gene14940|gene6674|ge…	115	gene21194|gene19297|gene16792|gene13018|gene9240|gene18874|gene21822|gene28753|gene1682|gene12722|gene11275|gene18062|gene18773|gene25047|gene19665|gene20297|gene2044|gene22803|gene3347|gene1324|gene26446|gene22635|gene14840|gene16855|gene13756|gene11786|gene16982|gene23157|gene25693|gene22486|gene17018|gene18408|gene1056|gene23880|gene15340|gene15344|gene2174|gene24929|gene23827|gene19433|gene69…	152	http://amigo.geneontology.org/amigo/term/GO:0032268	no
glycogen metabolic process	GO:0005977	0.00296001	0.0775177	--	65	gene561|gene14646|gene20297|gene6512|gene5482|gene4493|gene15396|gene15021|gene18209|gene22027|gene10864|gene20954|gene16802|gene17028|gene1793	15	gene5482|gene4493|gene14646|gene1793|gene18209	5	gene15396|gene6512|gene22027|gene16802|gene20297|gene15021|gene561|gene17028|gene10864|gene20954	10	http://amigo.geneontology.org/amigo/term/GO:0005977	no
negative regulation of cellular component movement	GO:0051271	0.00297132	0.0775484	--	233	gene6709|gene16855|gene7266|gene12210|gene29204|gene24625|gene19169|gene10527|gene22486|gene752|gene22517|gene12116|gene11107|gene22250|gene25325|gene7735|gene2427|gene18532|gene18251|gene9905|gene4459|gene24775|gene21449|gene27019|gene9286|gene21160|gene4595|gene22491|gene14840|gene22365|gene13819|gene22427|gene1181|gene16445|gene14348|gene3028|gene6094|gene6533|gene29243	39	gene1181|gene10527|gene12210|gene24625|gene9286|gene6533|gene13819|gene7735|gene21160|gene14348|gene22427|gene19169|gene22517|gene29204|gene7266|gene25325|gene24775|gene6709|gene2427|gene21449	20	gene22491|gene18251|gene22365|gene27019|gene22250|gene752|gene16855|gene29243|gene9905|gene22486|gene3028|gene4595|gene16445|gene11107|gene4459|gene6094|gene12116|gene14840|gene18532	19	http://amigo.geneontology.org/amigo/term/GO:0051271	no
negative regulation of cell growth	GO:0030308	0.00301214	0.0783463	--	160	gene3472|gene14887|gene9286|gene8609|gene21154|gene10527|gene22486|gene22549|gene9688|gene21081|gene19372|gene25079|gene18251|gene3872|gene24775|gene26329|gene4880|gene21162|gene11248|gene22491|gene14840|gene1181|gene16445|gene24373|gene3109|gene3028|gene22566|gene27455|gene6094	29	gene24373|gene10527|gene21162|gene9286|gene25079|gene9688|gene1181|gene26329|gene24775|gene27455|gene3472	11	gene22491|gene21081|gene18251|gene3109|gene4880|gene14887|gene3028|gene19372|gene21154|gene22486|gene22549|gene22566|gene16445|gene11248|gene3872|gene6094|gene14840|gene8609	18	http://amigo.geneontology.org/amigo/term/GO:0030308	no
multicellular organism growth	GO:0035264	0.00308252	0.0796351	--	78	gene8766|gene17369|gene8175|gene12097|gene27132|gene24660|gene2277|gene2076|gene6351|gene5856|gene4754|gene12274|gene18365|gene8314|gene11059|gene5874|gene13995	17	gene2076|gene18365|gene17369|gene8314|gene11059|gene5856|gene5874	7	gene4754|gene8766|gene12274|gene6351|gene2277|gene8175|gene27132|gene24660|gene12097|gene13995	10	http://amigo.geneontology.org/amigo/term/GO:0035264	no
regulation of protein import into nucleus	GO:0042306	0.00307725	0.0796351	--	146	gene25584|gene24814|gene13472|gene8782|gene9117|gene22486|gene8314|gene12011|gene22239|gene14994|gene28262|gene24367|gene27896|gene18251|gene9744|gene3350|gene9902|gene11248|gene14151|gene11994|gene13044|gene4351|gene18541|gene15088|gene18887|gene17555|gene17091	27	gene17091|gene11994|gene24814|gene8782|gene25584|gene8314|gene28262|gene22239|gene14994|gene15088	10	gene13044|gene13472|gene18251|gene14151|gene4351|gene27896|gene9902|gene9117|gene3350|gene18541|gene22486|gene18887|gene17555|gene24367|gene12011|gene9744|gene11248	17	http://amigo.geneontology.org/amigo/term/GO:0042306	no
protein localization to Golgi apparatus	GO:0034067	0.00311557	0.0796814	--	30	gene5198|gene21820|gene25083|gene14393|gene24401|gene11091|gene20688|gene6909|gene10886	9	gene11091|gene25083|gene5198|gene21820|gene20688|gene24401|gene10886	7	gene14393|gene6909	2	http://amigo.geneontology.org/amigo/term/GO:0034067	no
somatic stem cell division	GO:0048103	0.00311114	0.0796814	--	15	gene5843|gene12146|gene16612|gene22847|gene27062|gene4351	6	gene5843|gene16612|gene12146|gene22847	4	gene4351|gene27062	2	http://amigo.geneontology.org/amigo/term/GO:0048103	no
positive regulation of nucleobase-containing compound metabolic process	GO:0045935	0.00311465	0.0796814	--	1537	gene3345|gene13206|gene24761|gene7573|gene8621|gene11896|gene15021|gene8782|gene12564|gene8702|gene4142|gene16378|gene5902|gene24476|gene9910|gene22583|gene17606|gene5390|gene25788|gene1551|gene8396|gene22847|gene4351|gene2225|gene24893|gene24896|gene154|gene2878|gene11501|gene9902|gene3046|gene9700|gene16937|gene14615|gene24800|gene24801|gene23102|gene12850|gene17281|gene14388|gene17935|gene2736…	197	gene10198|gene13119|gene24800|gene24801|gene8743|gene11809|gene13426|gene27455|gene8621|gene8314|gene14831|gene8386|gene5073|gene26329|gene4248|gene28262|gene11241|gene1648|gene6583|gene20936|gene12237|gene5390|gene20683|gene18489|gene20904|gene11823|gene20989|gene2852|gene14581|gene8782|gene25688|gene25584|gene6476|gene24896|gene13485|gene12850|gene24476|gene16937|gene2225|gene2878|gene2879|gene…	77	gene9331|gene9240|gene15402|gene5157|gene1682|gene24334|gene17281|gene22841|gene17094|gene2731|gene13401|gene3345|gene1324|gene26447|gene14840|gene6615|gene29001|gene18408|gene17250|gene18273|gene17859|gene23880|gene18952|gene15344|gene25788|gene8702|gene17606|gene18251|gene4595|gene3046|gene692|gene25142|gene3368|gene18513|gene9902|gene511|gene15021|gene10905|gene11320|gene17241|gene27698|gene23…	120	http://amigo.geneontology.org/amigo/term/GO:0045935	no
positive regulation of cell death	GO:0010942	0.00317839	0.0805996	--	563	gene13261|gene26176|gene11320|gene17774|gene2044|gene19860|gene25321|gene4049|gene28606|gene10476|gene18631|gene2567|gene18190|gene8609|gene24407|gene23625|gene692|gene12403|gene10527|gene22486|gene13051|gene3504|gene27132|gene22549|gene8198|gene17959|gene19629|gene27526|gene9307|gene23827|gene4970|gene19372|gene5874|gene11248|gene3953|gene4880|gene12722|gene15951|gene2290|gene3872|gene27077|gene…	81	gene22293|gene10476|gene3953|gene27455|gene22591|gene8198|gene8169|gene5874|gene28037|gene4572|gene24625|gene9389|gene13583|gene18631|gene191|gene2872|gene17091|gene10527|gene18190|gene27526|gene12403|gene11113|gene23699|gene5048|gene14130|gene5121|gene21142|gene7989|gene24407	29	gene4049|gene20914|gene15951|gene19372|gene24868|gene12898|gene2567|gene692|gene11248|gene11830|gene12722|gene1513|gene26788|gene26176|gene3504|gene4599|gene27077|gene2731|gene16525|gene19629|gene13261|gene13051|gene8609|gene17241|gene18889|gene23827|gene4880|gene9307|gene28606|gene2290|gene2044|gene3872|gene7379|gene17774|gene5692|gene14840|gene12717|gene11320|gene25321|gene11786|gene27132|gene2…	52	http://amigo.geneontology.org/amigo/term/GO:0010942	no
blood vessel development	GO:0001568	0.00318111	0.0805996	--	98	gene25584|gene11241|gene8175|gene24814|gene11670|gene25283|gene8125|gene12210|gene11830|gene5457|gene5079|gene20993|gene22659|gene10003|gene15271|gene18263|gene22130|gene5030|gene22965|gene900	20	gene10003|gene15271|gene24814|gene12210|gene25584|gene22130|gene5079|gene8125|gene11241|gene18263|gene11670	11	gene5457|gene11830|gene5030|gene8175|gene25283|gene22659|gene22965|gene20993|gene900	9	http://amigo.geneontology.org/amigo/term/GO:0001568	no
regulation of Wnt signaling pathway	GO:0030111	0.00318309	0.0805996	GO:0008590	264	gene6709|gene14890|gene24660|gene25600|gene14126|gene14336|gene17590|gene13472|gene11786|gene14391|gene14393|gene23625|gene204|gene20001|gene11107|gene24476|gene9688|gene12898|gene5079|gene25303|gene11320|gene16051|gene3046|gene14234|gene2225|gene15724|gene18532|gene3872|gene17241|gene24778|gene5323|gene7989|gene11994|gene18952|gene11113|gene16083|gene14453|gene16447|gene15996|gene7724|gene10028|…	43	gene25583|gene11994|gene25600|gene17590|gene14126|gene15996|gene9688|gene24476|gene7989|gene20001|gene5079|gene11113|gene24778|gene14453|gene6709|gene16051|gene5323|gene2225|gene25303	19	gene12898|gene18952|gene11107|gene7724|gene14393|gene14391|gene3046|gene17241|gene10028|gene14336|gene16447|gene3872|gene14234|gene18532|gene13472|gene15724|gene24660|gene11320|gene12595|gene11786|gene14890|gene204|gene23625|gene16083	24	http://amigo.geneontology.org/amigo/term/GO:0030111	no
positive regulation of multicellular organismal process	GO:0051240	0.00328104	0.0828055	--	1205	gene28606|gene8621|gene16748|gene10309|gene15937|gene10476|gene11172|gene12565|gene11177|gene4142|gene8314|gene5905|gene13995|gene17606|gene9305|gene4970|gene25788|gene8396|gene26371|gene23597|gene24893|gene24085|gene23842|gene6676|gene26788|gene13009|gene8967|gene27019|gene23619|gene23107|gene17284|gene14273|gene2736|gene18952|gene19138|gene18526|gene12097|gene14860|gene24503|gene21019|gene16086…	158	gene2076|gene17276|gene10476|gene7522|gene2281|gene15408|gene11809|gene27455|gene8621|gene8314|gene16132|gene5079|gene4248|gene14994|gene12146|gene15937|gene5073|gene3953|gene18263|gene11241|gene11172|gene22517|gene578|gene11177|gene22563|gene19138|gene12024|gene21019|gene15996|gene16612|gene12237|gene14736|gene19761|gene4142|gene25222|gene10527|gene9682|gene6525|gene10420|gene23689|gene12565|gen…	68	gene17275|gene12935|gene15402|gene8975|gene14273|gene24334|gene5962|gene3504|gene21466|gene8378|gene3937|gene20297|gene28606|gene22965|gene22486|gene18408|gene13009|gene18952|gene15951|gene25788|gene17606|gene9305|gene19433|gene692|gene8299|gene18513|gene4849|gene7687|gene22439|gene23619|gene17241|gene4474|gene23107|gene5905|gene15111|gene27132|gene3028|gene4970|gene24135|gene17774|gene14108|gene…	90	http://amigo.geneontology.org/amigo/term/GO:0051240	no
positive regulation of RNA biosynthetic process	GO:1902680	0.00333193	0.0832657	--	1231	gene3345|gene24761|gene7573|gene8621|gene8782|gene12564|gene8702|gene4142|gene16378|gene5902|gene24476|gene9910|gene22583|gene17606|gene5390|gene25788|gene1551|gene3953|gene4351|gene5157|gene24893|gene24896|gene154|gene2878|gene11501|gene9902|gene3046|gene16937|gene27019|gene24800|gene24801|gene21892|gene17281|gene18062|gene2736|gene18952|gene2731|gene21795|gene2879|gene18489|gene9508|gene16083|g…	161	gene13119|gene24800|gene24801|gene8743|gene3953|gene13426|gene27455|gene8621|gene8314|gene14831|gene8386|gene26329|gene4248|gene12850|gene11241|gene5073|gene10476|gene20936|gene12237|gene2225|gene20683|gene18489|gene20904|gene11823|gene20989|gene2852|gene14581|gene8782|gene5494|gene25584|gene6476|gene24896|gene28262|gene24476|gene16937|gene5390|gene2878|gene2879|gene7522|gene4142|gene21688|gene17…	65	gene9331|gene5157|gene1682|gene24334|gene18062|gene14844|gene17094|gene2731|gene13401|gene3345|gene26447|gene14840|gene6615|gene29001|gene18408|gene18273|gene18952|gene25788|gene8702|gene17606|gene4595|gene3046|gene692|gene25142|gene18513|gene9902|gene511|gene14615|gene15021|gene10905|gene11320|gene17241|gene27698|gene23827|gene5478|gene15724|gene18541|gene1541|gene23102|gene5902|gene12717|gene15…	96	http://amigo.geneontology.org/amigo/term/GO:1902680	no
positive regulation of transcription, DNA-templated	GO:0045893	0.00333193	0.0832657	GO:0043193|GO:0045941|GO:0061020	1231	gene3345|gene24761|gene7573|gene8621|gene8782|gene12564|gene8702|gene4142|gene16378|gene5902|gene24476|gene9910|gene22583|gene17606|gene5390|gene25788|gene1551|gene3953|gene27698|gene5157|gene24893|gene24896|gene154|gene2878|gene11501|gene9902|gene3046|gene16937|gene27019|gene24800|gene24801|gene21892|gene17281|gene18062|gene2736|gene18952|gene2731|gene21795|gene2879|gene18489|gene9508|gene16083|…	161	gene13119|gene24800|gene24801|gene8743|gene3953|gene13426|gene27455|gene8621|gene8314|gene14831|gene8386|gene26329|gene4248|gene12850|gene11241|gene5073|gene10476|gene20936|gene12237|gene2225|gene20683|gene18489|gene20904|gene11823|gene20989|gene2852|gene14581|gene8782|gene5494|gene25584|gene6476|gene24896|gene28262|gene24476|gene16937|gene5390|gene2878|gene2879|gene7522|gene4142|gene21688|gene17…	65	gene9331|gene5157|gene1682|gene24334|gene18062|gene14844|gene17094|gene2731|gene13401|gene3345|gene26447|gene14840|gene6615|gene29001|gene18408|gene18273|gene18952|gene25788|gene27698|gene17606|gene4595|gene3046|gene692|gene25142|gene18513|gene9902|gene511|gene14615|gene15021|gene10905|gene11320|gene17241|gene23827|gene5478|gene15724|gene18541|gene1541|gene23102|gene5902|gene12717|gene15111|gene1…	96	http://amigo.geneontology.org/amigo/term/GO:0045893	no
positive regulation of nucleic acid-templated transcription	GO:1903508	0.00333193	0.0832657	--	1231	gene3345|gene24761|gene7573|gene8621|gene8782|gene12564|gene8702|gene4142|gene16378|gene5902|gene24476|gene9910|gene22583|gene17606|gene5390|gene25788|gene1551|gene3953|gene27698|gene5157|gene24893|gene24896|gene154|gene2878|gene11501|gene9902|gene3046|gene16937|gene27019|gene24800|gene24801|gene21892|gene17281|gene18062|gene2736|gene18952|gene2731|gene21795|gene2879|gene18489|gene9508|gene16083|…	161	gene13119|gene24800|gene24801|gene8743|gene3953|gene13426|gene27455|gene8621|gene8314|gene14831|gene8386|gene26329|gene4248|gene12850|gene11241|gene5073|gene10476|gene20936|gene12237|gene2225|gene20683|gene18489|gene20904|gene11823|gene20989|gene2852|gene14581|gene8782|gene5494|gene25584|gene6476|gene24896|gene28262|gene24476|gene16937|gene5390|gene2878|gene2879|gene7522|gene4142|gene21688|gene17…	65	gene9331|gene5157|gene1682|gene24334|gene18062|gene14844|gene17094|gene2731|gene13401|gene3345|gene26447|gene14840|gene6615|gene29001|gene18408|gene18273|gene18952|gene25788|gene27698|gene17606|gene4595|gene3046|gene692|gene25142|gene18513|gene9902|gene511|gene14615|gene15021|gene10905|gene11320|gene17241|gene23827|gene5478|gene15724|gene18541|gene1541|gene23102|gene5902|gene12717|gene15111|gene1…	96	http://amigo.geneontology.org/amigo/term/GO:1903508	no
protein ufmylation	GO:0071569	0.00345463	0.0845421	--	7	gene14940|gene16921|gene13787|gene12565	4	gene14940|gene12565|gene13787	3	gene16921	1	http://amigo.geneontology.org/amigo/term/GO:0071569	no
maintenance of protein localization in endoplasmic reticulum	GO:0035437	0.00345463	0.0845421	--	7	gene18456|gene26305|gene7506|gene5194	4	gene7506	1	gene26305|gene5194|gene18456	3	http://amigo.geneontology.org/amigo/term/GO:0035437	no
auditory behavior	GO:0031223	0.00345463	0.0845421	--	7	gene11055|gene20407|gene13995|gene7687	4	gene11055	1	gene7687|gene20407|gene13995	3	http://amigo.geneontology.org/amigo/term/GO:0031223	no
cellular glucan metabolic process	GO:0006073	0.0034604	0.0845421	--	66	gene561|gene14646|gene20297|gene6512|gene5482|gene4493|gene15396|gene15021|gene18209|gene22027|gene10864|gene20954|gene16802|gene17028|gene1793	15	gene5482|gene4493|gene14646|gene1793|gene18209	5	gene15396|gene6512|gene22027|gene16802|gene20297|gene15021|gene561|gene17028|gene10864|gene20954	10	http://amigo.geneontology.org/amigo/term/GO:0006073	no
glucan metabolic process	GO:0044042	0.0034604	0.0845421	--	66	gene561|gene14646|gene20297|gene6512|gene5482|gene4493|gene15396|gene15021|gene18209|gene22027|gene10864|gene20954|gene16802|gene17028|gene1793	15	gene5482|gene4493|gene14646|gene1793|gene18209	5	gene15396|gene6512|gene22027|gene16802|gene20297|gene15021|gene561|gene17028|gene10864|gene20954	10	http://amigo.geneontology.org/amigo/term/GO:0044042	no
ameboidal-type cell migration	GO:0001667	0.00343311	0.0845421	--	133	gene8963|gene10698|gene4049|gene27045|gene24625|gene16000|gene22659|gene10527|gene8314|gene24476|gene24575|gene22841|gene23597|gene4239|gene24775|gene7012|gene9286|gene6094|gene22491|gene17014|gene13819|gene1181|gene3028|gene18263|gene13979	25	gene16000|gene10527|gene24625|gene9286|gene27045|gene13819|gene8314|gene24476|gene1181|gene24775|gene7012|gene18263|gene10698|gene17014|gene24575	15	gene4049|gene8963|gene3028|gene23597|gene22491|gene6094|gene4239|gene22659|gene13979|gene22841	10	http://amigo.geneontology.org/amigo/term/GO:0001667	no
establishment of cell polarity	GO:0030010	0.0034604	0.0845421	GO:0000283|GO:0030468	66	gene25584|gene9688|gene24293|gene16652|gene18990|gene26318|gene24919|gene16086|gene26298|gene22965|gene13051|gene24294|gene15855|gene5962|gene15871	15	gene15871|gene16652|gene24919|gene9688|gene25584	5	gene26298|gene26318|gene5962|gene18990|gene24293|gene24294|gene15855|gene13051|gene22965|gene16086	10	http://amigo.geneontology.org/amigo/term/GO:0030010	no
positive regulation of cytoskeleton organization	GO:0051495	0.00348168	0.0847912	--	176	gene18768|gene5537|gene7473|gene10004|gene25469|gene4366|gene2567|gene17774|gene24338|gene11601|gene10668|gene15238|gene2840|gene7435|gene21304|gene18373|gene5329|gene14598|gene1395|gene11248|gene7401|gene8638|gene9430|gene5692|gene21160|gene3640|gene24503|gene15344|gene21466|gene15553|gene26109	31	gene21160|gene24338|gene1395|gene15553|gene24503|gene7401|gene5329|gene9430|gene25469	9	gene15344|gene11601|gene4366|gene2567|gene10668|gene18768|gene11248|gene18373|gene10004|gene5537|gene21466|gene21304|gene3640|gene8638|gene15238|gene17774|gene5692|gene14598|gene7473|gene26109|gene2840|gene7435	22	http://amigo.geneontology.org/amigo/term/GO:0051495	no
tissue morphogenesis	GO:0048729	0.00350546	0.0850992	--	319	gene25584|gene19591|gene24814|gene2076|gene18473|gene17590|gene23193|gene22659|gene10527|gene13051|gene8314|gene752|gene22517|gene24476|gene14994|gene15197|gene17606|gene16452|gene11320|gene5874|gene16692|gene26447|gene27062|gene4248|gene3872|gene22965|gene900|gene4239|gene8175|gene50|gene17241|gene11248|gene27019|gene11830|gene23102|gene11670|gene25686|gene14931|gene1821|gene18952|gene17014|gene…	50	gene2076|gene13785|gene14931|gene8314|gene10527|gene14994|gene5874|gene1821|gene16692|gene22517|gene25584|gene13819|gene24476|gene15996|gene18263|gene18473|gene13286|gene24814|gene17590|gene15197|gene50|gene11670|gene4248|gene16452|gene19591|gene17014	26	gene18952|gene4239|gene22590|gene17606|gene11248|gene900|gene14273|gene25686|gene3872|gene13051|gene17241|gene11830|gene8175|gene18887|gene23102|gene27019|gene26447|gene22965|gene11320|gene27062|gene752|gene18408|gene22659|gene23193	24	http://amigo.geneontology.org/amigo/term/GO:0048729	no
regulation of transforming growth factor beta receptor signaling pathway	GO:0017015	0.0035456	0.0855306	--	79	gene11037|gene14236|gene9688|gene7763|gene25325|gene12237|gene24367|gene14890|gene18221|gene11823|gene19143|gene16083|gene14840|gene11248|gene17050|gene752|gene18251	17	gene25325|gene12237|gene9688|gene11823|gene7763|gene19143	6	gene24367|gene18251|gene18221|gene752|gene14890|gene17050|gene11248|gene16083|gene14840|gene11037|gene14236	11	http://amigo.geneontology.org/amigo/term/GO:0017015	no
regulation of cellular response to transforming growth factor beta stimulus	GO:1903844	0.0035456	0.0855306	--	79	gene11037|gene14236|gene9688|gene7763|gene25325|gene12237|gene24367|gene16083|gene14890|gene18221|gene11823|gene19143|gene11248|gene14840|gene17050|gene752|gene18251	17	gene25325|gene12237|gene9688|gene11823|gene7763|gene19143	6	gene24367|gene18251|gene18221|gene752|gene14890|gene17050|gene11248|gene16083|gene14840|gene11037|gene14236	11	http://amigo.geneontology.org/amigo/term/GO:1903844	no
morphogenesis of an epithelium	GO:0002009	0.00356052	0.0856205	--	258	gene25584|gene19591|gene24814|gene18473|gene23193|gene22659|gene10527|gene13051|gene8314|gene22517|gene24476|gene14994|gene16452|gene11320|gene5874|gene16692|gene27062|gene25686|gene3872|gene22965|gene900|gene4239|gene8175|gene50|gene17241|gene11248|gene11830|gene23102|gene11670|gene4248|gene14931|gene1821|gene18952|gene17014|gene13819|gene18887|gene13286|gene15996|gene14273|gene13785|gene18263|g…	42	gene13785|gene14931|gene8314|gene10527|gene14994|gene5874|gene1821|gene16692|gene22517|gene25584|gene13819|gene24476|gene15996|gene18263|gene18473|gene13286|gene24814|gene50|gene11670|gene4248|gene16452|gene19591|gene17014	23	gene17241|gene18952|gene18887|gene11320|gene14273|gene27062|gene4239|gene8175|gene11830|gene25686|gene22965|gene23102|gene3872|gene13051|gene22659|gene23193|gene18408|gene11248|gene900	19	http://amigo.geneontology.org/amigo/term/GO:0002009	no
biological regulation	GO:0065007	0.00361792	0.0867279	--	12326	gene7473|gene22027|gene12564|gene12565|gene19043|gene23225|gene27651|gene17606|gene4970|gene17603|gene4974|gene27896|gene11867|gene26305|gene26304|gene27254|gene26309|gene2112|gene18952|gene19138|gene22590|gene22591|gene11597|gene27098|gene2235|gene27096|gene6583|gene4239|gene12210|gene204|gene10527|gene752|gene10521|gene7615|gene9328|gene25016|gene25010|gene21024|gene17427|gene16113|gene27879|ge…	1377	gene8179|gene17276|gene1369|gene3183|gene14831|gene12141|gene26329|gene14682|gene12146|gene22847|gene26322|gene4572|gene6211|gene25688|gene2852|gene6691|gene25863|gene2858|gene23001|gene25042|gene14448|gene15273|gene15271|gene24625|gene11672|gene24745|gene15901|gene3135|gene22961|gene17373|gene6525|gene29007|gene7037|gene23648|gene9253|gene16454|gene16452|gene22483|gene22520|gene9152|gene2747|gen…	622	gene7615|gene14680|gene17378|gene9331|gene6351|gene21194|gene8172|gene11048|gene14830|gene8176|gene12140|gene17427|gene23135|gene3218|gene6692|gene11867|gene16996|gene18773|gene25686|gene21466|gene8378|gene22841|gene25047|gene12733|gene28606|gene148|gene28600|gene22803|gene14840|gene22965|gene14598|gene14844|gene14086|gene29001|gene18173|gene13756|gene4798|gene27322|gene4815|gene18071|gene18278|g…	755	http://amigo.geneontology.org/amigo/term/GO:0065007	no
positive regulation of cell differentiation	GO:0045597	0.00364692	0.0868784	--	771	gene28606|gene8621|gene10309|gene15937|gene12565|gene4142|gene8314|gene24476|gene9305|gene24364|gene27896|gene26371|gene3872|gene6676|gene27019|gene2736|gene18526|gene12097|gene14860|gene20147|gene15344|gene21019|gene16086|gene20297|gene4650|gene4239|gene21466|gene24331|gene13756|gene24135|gene24334|gene10527|gene5962|gene26967|gene27062|gene18513|gene25010|gene11241|gene17223|gene5856|gene11248|…	106	gene17276|gene10476|gene12237|gene15937|gene8621|gene8314|gene14130|gene5079|gene8169|gene14994|gene12146|gene11241|gene5073|gene14860|gene10698|gene9969|gene24476|gene12024|gene21019|gene15996|gene16612|gene14736|gene19761|gene20147|gene10527|gene18263|gene10420|gene23689|gene12565|gene9688|gene18526|gene6676|gene1968|gene10309|gene22961|gene11670|gene4142|gene18506|gene18365|gene21160|gene18254…	50	gene12898|gene14151|gene15344|gene4650|gene27019|gene2567|gene17223|gene11248|gene4880|gene25142|gene18513|gene4849|gene7687|gene24334|gene5962|gene19372|gene22439|gene24331|gene24293|gene21466|gene24294|gene3872|gene24062|gene15122|gene15483|gene20993|gene24135|gene20297|gene9305|gene26371|gene15238|gene28606|gene12722|gene18251|gene17774|gene22681|gene4239|gene3305|gene22965|gene15111|gene25010…	56	http://amigo.geneontology.org/amigo/term/GO:0045597	no
regulation of pseudopodium assembly	GO:0031272	0.00364229	0.0868784	--	11	gene18768|gene11172|gene15553|gene7473|gene11113	5	gene15553|gene11172|gene11113	3	gene18768|gene7473	2	http://amigo.geneontology.org/amigo/term/GO:0031272	no
Rho protein signal transduction	GO:0007266	0.00369079	0.0873998	--	42	gene18768|gene5329|gene7473|gene8824|gene18278|gene14736|gene24547|gene15553|gene27217|gene2946|gene26109	11	gene15553|gene14736|gene5329|gene8824	4	gene24547|gene26109|gene27217|gene18278|gene2946|gene18768|gene7473	7	http://amigo.geneontology.org/amigo/term/GO:0007266	no
skeletal system morphogenesis	GO:0048705	0.00369166	0.0873998	--	106	gene14926|gene14927|gene22590|gene14969|gene11248|gene14336|gene25558|gene8120|gene3109|gene16612|gene6315|gene3321|gene9347|gene27062|gene14931|gene11601|gene22486|gene18532|gene20688|gene3937|gene18263	21	gene14927|gene8120|gene14931|gene9347|gene20688|gene14969|gene3321|gene16612|gene18263	9	gene14926|gene3109|gene27062|gene22590|gene14336|gene22486|gene6315|gene25558|gene11601|gene18532|gene11248|gene3937	12	http://amigo.geneontology.org/amigo/term/GO:0048705	no
response to peptide	GO:1901652	0.00372812	0.0877566	--	236	gene16001|gene19616|gene7556|gene24745|gene28433|gene22027|gene8782|gene8169|gene12110|gene752|gene22517|gene24476|gene24698|gene14831|gene25300|gene2226|gene4244|gene23597|gene4754|gene4459|gene9744|gene2290|gene17241|gene11867|gene24876|gene13583|gene17284|gene2808|gene12097|gene5065|gene19238|gene18209|gene18983|gene1541|gene16086|gene14260|gene18406|gene6475|gene25693	39	gene17284|gene18209|gene22517|gene8782|gene6475|gene18983|gene24745|gene14260|gene24476|gene5065|gene8169|gene24698|gene13583|gene14831|gene25300|gene2226	16	gene4754|gene4244|gene11867|gene19238|gene16001|gene17241|gene28433|gene22027|gene2290|gene1541|gene7556|gene4459|gene24876|gene12110|gene19616|gene752|gene23597|gene25693|gene2808|gene12097|gene18406|gene9744|gene16086	23	http://amigo.geneontology.org/amigo/term/GO:1901652	no
positive regulation of cell development	GO:0010720	0.00373399	0.0877566	--	414	gene28606|gene20297|gene17774|gene8621|gene11241|gene10309|gene14108|gene2567|gene24135|gene24334|gene17223|gene10527|gene8314|gene15483|gene24294|gene5073|gene24078|gene12898|gene15238|gene22439|gene9305|gene12237|gene22563|gene19372|gene25222|gene27896|gene23710|gene4248|gene22961|gene14860|gene3937|gene25010|gene6676|gene14130|gene19761|gene10420|gene27132|gene7687|gene27062|gene12146|gene1473…	62	gene14736|gene12237|gene11241|gene8621|gene8314|gene14130|gene5079|gene4248|gene12146|gene12024|gene5073|gene9969|gene21019|gene19761|gene18263|gene10527|gene10420|gene12565|gene9688|gene6676|gene10309|gene22961|gene11670|gene14860|gene25222|gene22563	26	gene12898|gene15344|gene2567|gene17223|gene4849|gene7687|gene24334|gene19372|gene22439|gene24293|gene21466|gene24294|gene24062|gene15122|gene15483|gene23710|gene3937|gene20297|gene9305|gene4880|gene15238|gene28606|gene17774|gene27019|gene22965|gene25010|gene26109|gene27132|gene27896|gene27062|gene3028|gene20993|gene24135|gene14476|gene24078|gene14108	36	http://amigo.geneontology.org/amigo/term/GO:0010720	no
negative regulation of cellular component organization	GO:0051129	0.00374116	0.0877566	--	648	gene13472|gene22027|gene16677|gene5390|gene2840|gene8394|gene6447|gene6676|gene24775|gene9149|gene11994|gene21081|gene7765|gene11113|gene16086|gene19169|gene27702|gene6475|gene4049|gene24625|gene8609|gene11091|gene10527|gene5139|gene15310|gene22439|gene23827|gene26611|gene3321|gene6259|gene22803|gene26752|gene5853|gene17241|gene4880|gene28893|gene27455|gene17113|gene10886|gene22188|gene2852|gene3…	91	gene10198|gene11994|gene9286|gene2281|gene27455|gene10886|gene5139|gene6709|gene6259|gene5390|gene17498|gene11091|gene13581|gene6475|gene10856|gene24775|gene15996|gene16677|gene21683|gene28893|gene21449|gene10527|gene24625|gene15310|gene2852|gene6676|gene50|gene1181|gene3321|gene11113|gene5800|gene2089|gene11059|gene25325|gene12296|gene25222|gene19169|gene11876|gene8394	39	gene4049|gene21194|gene12898|gene8005|gene17241|gene14830|gene21154|gene26752|gene12028|gene9186|gene4599|gene25142|gene26611|gene21608|gene4849|gene7687|gene25921|gene22439|gene27217|gene22491|gene9149|gene24062|gene6094|gene8609|gene13472|gene21081|gene23827|gene4880|gene22027|gene15984|gene13790|gene24660|gene17050|gene22803|gene27702|gene14840|gene7765|gene6447|gene11320|gene2840|gene5853|gen…	52	http://amigo.geneontology.org/amigo/term/GO:0051129	no
negative regulation of cell projection organization	GO:0031345	0.00377929	0.0882015	--	141	gene2281|gene6709|gene24625|gene8609|gene11091|gene10527|gene21449|gene16677|gene11320|gene18278|gene24775|gene9149|gene4599|gene9186|gene9286|gene21081|gene6094|gene22491|gene10886|gene4849|gene1181|gene21194|gene3028|gene19169|gene27702|gene6475	26	gene11091|gene10527|gene24625|gene9286|gene2281|gene6475|gene19169|gene1181|gene24775|gene16677|gene6709|gene21449|gene10886	13	gene22491|gene21081|gene11320|gene21194|gene4849|gene3028|gene18278|gene6094|gene8609|gene9149|gene27702|gene9186|gene4599	13	http://amigo.geneontology.org/amigo/term/GO:0031345	no
negative regulation of neuron projection development	GO:0010977	0.00379473	0.0882015	--	120	gene2281|gene6709|gene24625|gene8609|gene11091|gene10527|gene16677|gene11320|gene18278|gene24775|gene9149|gene4599|gene9286|gene6094|gene22491|gene10886|gene4849|gene1181|gene21194|gene3028|gene19169|gene27702|gene6475	23	gene11091|gene10527|gene24625|gene9286|gene2281|gene6475|gene19169|gene1181|gene24775|gene16677|gene6709|gene10886	12	gene22491|gene11320|gene21194|gene4849|gene3028|gene18278|gene6094|gene8609|gene9149|gene27702|gene4599	11	http://amigo.geneontology.org/amigo/term/GO:0010977	no
regulation of cyclin-dependent protein serine/threonine kinase activity	GO:0000079	0.00379315	0.0882015	--	73	gene25584|gene14940|gene16855|gene7522|gene15217|gene11113|gene17241|gene2397|gene24625|gene4503|gene4398|gene25004|gene2808|gene27566|gene17160|gene6476	16	gene14940|gene25004|gene27566|gene24625|gene25584|gene6476|gene17160|gene11113|gene15217|gene7522	10	gene17241|gene16855|gene4503|gene2397|gene2808|gene4398	6	http://amigo.geneontology.org/amigo/term/GO:0000079	no
epithelium development	GO:0060429	0.00380902	0.0882653	--	127	gene25584|gene11435|gene8175|gene12274|gene10527|gene8314|gene27132|gene12087|gene14994|gene2076|gene27062|gene14273|gene3872|gene7462|gene9742|gene50|gene11248|gene11830|gene11994|gene22662|gene22507|gene22590|gene12097|gene10698	24	gene2076|gene11994|gene10527|gene25584|gene12087|gene8314|gene50|gene14994|gene10698|gene9742	10	gene22507|gene11435|gene11830|gene12274|gene14273|gene27062|gene27132|gene8175|gene12097|gene22590|gene3872|gene22662|gene7462|gene11248	14	http://amigo.geneontology.org/amigo/term/GO:0060429	no
regulation of binding	GO:0051098	0.00394375	0.0911113	--	290	gene3345|gene25584|gene11320|gene8621|gene4239|gene643|gene19665|gene8609|gene24078|gene752|gene8314|gene12898|gene17606|gene11059|gene17741|gene4970|gene15984|gene17859|gene24085|gene18251|gene26752|gene16855|gene14130|gene26788|gene1395|gene20286|gene17241|gene11248|gene2791|gene27019|gene11994|gene12028|gene27857|gene11048|gene4595|gene16525|gene18489|gene18887|gene14860|gene16083|gene15341|ge…	46	gene11994|gene25584|gene8621|gene8314|gene11059|gene14130|gene24085|gene27857|gene15996|gene1395|gene2791|gene11850|gene14860|gene643|gene18489	15	gene12898|gene4239|gene20286|gene15341|gene17606|gene26752|gene4595|gene17741|gene19433|gene12028|gene11248|gene26788|gene11048|gene16525|gene19665|gene8609|gene17241|gene15984|gene18887|gene3345|gene27019|gene22659|gene18251|gene7039|gene11320|gene16855|gene752|gene4970|gene16083|gene17859|gene24078	31	http://amigo.geneontology.org/amigo/term/GO:0051098	no
positive regulation of DNA binding transcription factor activity	GO:0051091	0.00398745	0.0912935	--	207	gene24815|gene16921|gene23880|gene24625|gene8378|gene27905|gene24334|gene67|gene8314|gene5905|gene24476|gene16530|gene4970|gene26548|gene2198|gene3953|gene24085|gene23842|gene4642|gene24801|gene13583|gene27879|gene23225|gene4595|gene12024|gene21795|gene15088|gene17498|gene19433|gene15197|gene16086|gene692|gene17091|gene14198|gene18408	35	gene17091|gene24815|gene13583|gene24625|gene3953|gene4642|gene8314|gene24476|gene24085|gene12024|gene15088|gene15197|gene27905|gene17498|gene24801	15	gene21795|gene27879|gene23225|gene19433|gene14198|gene692|gene2198|gene24334|gene18408|gene4970|gene67|gene16086|gene16530|gene4595|gene23842|gene8378|gene5905|gene16921|gene23880|gene26548	20	http://amigo.geneontology.org/amigo/term/GO:0051091	no
negative regulation of cytokine-mediated signaling pathway	GO:0001960	0.00398109	0.0912935	--	31	gene25321|gene20297|gene14339|gene9307|gene14151|gene16419|gene4880|gene24417|gene10527	9	gene10527|gene24417	2	gene14339|gene20297|gene16419|gene14151|gene4880|gene9307|gene25321	7	http://amigo.geneontology.org/amigo/term/GO:0001960	no
vesicle docking involved in exocytosis	GO:0006904	0.00398109	0.0912935	--	31	gene24672|gene5537|gene20077|gene11794|gene1141|gene19152|gene11672|gene21683|gene21459	9	gene19152|gene20077|gene11794|gene24672|gene21683|gene21459|gene11672	7	gene5537|gene1141	2	http://amigo.geneontology.org/amigo/term/GO:0006904	no
heart development	GO:0007507	0.00405032	0.0924561	GO:0007511	156	gene25584|gene25583|gene17590|gene3153|gene11749|gene24625|gene23625|gene15217|gene6406|gene17606|gene9305|gene11320|gene11002|gene1324|gene11241|gene8175|gene9744|gene7522|gene3640|gene4248|gene17010|gene12097|gene20147|gene25558|gene15003|gene13785|gene19978|gene27889	28	gene13785|gene25583|gene24625|gene25584|gene3153|gene17590|gene6406|gene4248|gene15217|gene11241|gene20147|gene7522	12	gene27889|gene9305|gene11320|gene15003|gene8175|gene17606|gene25558|gene19978|gene11749|gene12097|gene1324|gene23625|gene17010|gene11002|gene9744|gene3640	16	http://amigo.geneontology.org/amigo/term/GO:0007507	no
cell proliferation	GO:0008283	0.00406783	0.0925794	--	609	gene11906|gene13472|gene11172|gene14393|gene20231|gene4142|gene26079|gene16571|gene8394|gene26304|gene1395|gene9700|gene27019|gene12097|gene13845|gene2736|gene18952|gene16643|gene243|gene16083|gene15344|gene24373|gene27265|gene5843|gene27104|gene24625|gene24135|gene23625|gene13051|gene752|gene11366|gene26199|gene25484|gene23827|gene14234|gene11809|gene11241|gene17113|gene6|gene15003|gene9305|gene…	86	gene10198|gene11809|gene20490|gene4248|gene8394|gene11241|gene6709|gene4572|gene27265|gene22879|gene12541|gene24373|gene11172|gene27104|gene13581|gene18149|gene5843|gene3460|gene17485|gene4142|gene25484|gene14940|gene24625|gene16643|gene26199|gene2736|gene26338|gene15901|gene2625|gene5513|gene11894|gene21160|gene6|gene1395|gene20231|gene11906|gene17014|gene14994	38	gene4049|gene18952|gene15344|gene4459|gene14393|gene13845|gene11366|gene16571|gene17241|gene1513|gene26304|gene15003|gene26079|gene10043|gene25684|gene9305|gene13051|gene22841|gene14234|gene20993|gene3640|gene24135|gene13472|gene16419|gene23827|gene16015|gene26318|gene17837|gene7435|gene27019|gene3305|gene24221|gene26904|gene18173|gene9700|gene243|gene752|gene18278|gene9505|gene28591|gene12097|ge…	48	http://amigo.geneontology.org/amigo/term/GO:0008283	no
negative regulation of metabolic process	GO:0009892	0.00409389	0.0928352	--	2464	gene3347|gene11320|gene28600|gene24814|gene11275|gene11906|gene13472|gene22027|gene12565|gene8707|gene14395|gene4933|gene26600|gene11241|gene8314|gene5905|gene25462|gene24476|gene23648|gene26810|gene17606|gene4595|gene24574|gene25583|gene9303|gene23747|gene27896|gene26447|gene18007|gene6604|gene18530|gene6447|gene24085|gene7379|gene4244|gene154|gene6674|gene4982|gene16525|gene14969|gene28433|gene…	302	gene17276|gene18186|gene14831|gene26329|gene10886|gene19979|gene26322|gene13581|gene10129|gene3625|gene18269|gene19761|gene18473|gene9328|gene24625|gene9682|gene6112|gene9688|gene50|gene5800|gene16302|gene17373|gene18365|gene7037|gene23648|gene19169|gene16452|gene22483|gene14453|gene14051|gene11994|gene24800|gene27692|gene12237|gene27455|gene10459|gene5079|gene3574|gene27749|gene1634|gene18519|ge…	132	gene21194|gene16792|gene9331|gene24825|gene9240|gene12898|gene26752|gene9086|gene11435|gene13018|gene27642|gene10001|gene14273|gene11275|gene18062|gene22841|gene18267|gene5881|gene2731|gene15984|gene28600|gene22803|gene3347|gene26447|gene24758|gene14840|gene19683|gene12140|gene16855|gene11786|gene16982|gene13922|gene23157|gene22486|gene18272|gene1056|gene25591|gene20210|gene4754|gene15340|gene172…	170	http://amigo.geneontology.org/amigo/term/GO:0009892	no
regulation of epithelial cell migration	GO:0010632	0.00411549	0.0928352	--	149	gene18711|gene12210|gene27045|gene204|gene10527|gene17275|gene12116|gene11107|gene17485|gene7735|gene18990|gene29243|gene23597|gene27062|gene18251|gene25010|gene4239|gene17241|gene4474|gene7522|gene3640|gene4595|gene13819|gene23710|gene10698|gene16445|gene18408	27	gene10527|gene12210|gene7522|gene27045|gene13819|gene7735|gene17485|gene10698	8	gene17275|gene17241|gene18251|gene25010|gene18711|gene29243|gene27062|gene18408|gene23597|gene18990|gene4474|gene204|gene16445|gene11107|gene4239|gene12116|gene4595|gene23710|gene3640	19	http://amigo.geneontology.org/amigo/term/GO:0010632	no
regulation of cellular amide metabolic process	GO:0034248	0.00410833	0.0928352	--	392	gene19666|gene13261|gene22717|gene24662|gene23625|gene14666|gene18773|gene3478|gene8780|gene22027|gene10459|gene2567|gene5065|gene12296|gene12294|gene17160|gene5905|gene22005|gene23827|gene25222|gene4933|gene11283|gene824|gene9240|gene11908|gene10905|gene7593|gene4635|gene9682|gene2791|gene18007|gene14051|gene9308|gene27614|gene154|gene11241|gene19761|gene11922|gene24929|gene27051|gene2226|gene11…	59	gene11283|gene7931|gene14051|gene9692|gene27455|gene17160|gene10459|gene11241|gene2226|gene4635|gene18209|gene824|gene5843|gene19761|gene7386|gene9682|gene22005|gene5065|gene2791|gene14260|gene12296|gene18152|gene25222|gene7593|gene22717	25	gene154|gene13261|gene9240|gene14666|gene24929|gene2567|gene11381|gene8780|gene17018|gene18773|gene19666|gene10905|gene18007|gene12097|gene23827|gene22027|gene14670|gene9308|gene27614|gene24662|gene25047|gene6576|gene27051|gene5692|gene4459|gene5905|gene4933|gene12294|gene11786|gene15003|gene11908|gene11922|gene23625|gene3478	34	http://amigo.geneontology.org/amigo/term/GO:0034248	no
regulation of cell-matrix adhesion	GO:0001952	0.00427925	0.0962454	--	87	gene13790|gene4682|gene17241|gene11248|gene15344|gene5065|gene10698|gene16086|gene24800|gene11786|gene3640|gene23193|gene204|gene11601|gene21160|gene24625|gene4239|gene27217	18	gene24800|gene24625|gene4682|gene5065|gene21160|gene10698	6	gene17241|gene15344|gene11786|gene13790|gene11601|gene204|gene3640|gene4239|gene27217|gene23193|gene11248|gene16086	12	http://amigo.geneontology.org/amigo/term/GO:0001952	no
cell-substrate junction assembly	GO:0007044	0.00433637	0.097244	--	37	gene14130|gene24698|gene348|gene24503|gene11381|gene24841|gene19169|gene22755|gene27217|gene17014	10	gene22755|gene19169|gene14130|gene24503|gene24698|gene17014	6	gene24841|gene11381|gene348|gene27217	4	http://amigo.geneontology.org/amigo/term/GO:0007044	no
somatic recombination of T cell receptor gene segments	GO:0002681	0.00445152	0.0975381	--	4	gene21892|gene14108|gene9742	3	gene21892|gene9742	2	gene14108	1	http://amigo.geneontology.org/amigo/term/GO:0002681	no
positive regulation of centrosome duplication	GO:0010825	0.00445152	0.0975381	--	4	gene5329|gene9430|gene25469	3	gene25469|gene5329|gene9430	3	--	0	http://amigo.geneontology.org/amigo/term/GO:0010825	no
somatic diversification of T cell receptor genes	GO:0002568	0.00445152	0.0975381	--	4	gene21892|gene14108|gene9742	3	gene21892|gene9742	2	gene14108	1	http://amigo.geneontology.org/amigo/term/GO:0002568	no
response to fibroblast growth factor	GO:0071774	0.00441316	0.0975381	--	26	gene5073|gene12097|gene5843|gene15651|gene13790|gene14348|gene22486|gene16452	8	gene5073|gene5843|gene16452|gene14348	4	gene15651|gene22486|gene13790|gene12097	4	http://amigo.geneontology.org/amigo/term/GO:0071774	no
T cell receptor V(D)J recombination	GO:0033153	0.00445152	0.0975381	--	4	gene21892|gene14108|gene9742	3	gene21892|gene9742	2	gene14108	1	http://amigo.geneontology.org/amigo/term/GO:0033153	no
negative regulation of endoplasmic reticulum stress-induced eIF2 alpha phosphorylation	GO:1903912	0.00445152	0.0975381	--	4	gene2567|gene5692|gene14051	3	gene14051	1	gene2567|gene5692	2	http://amigo.geneontology.org/amigo/term/GO:1903912	no
regulation of cyclin-dependent protein kinase activity	GO:1904029	0.00437071	0.0975381	--	74	gene25584|gene14940|gene16855|gene7522|gene15217|gene17241|gene11113|gene2397|gene24625|gene4503|gene4398|gene25004|gene2808|gene27566|gene17160|gene6476	16	gene14940|gene25004|gene27566|gene24625|gene25584|gene6476|gene17160|gene11113|gene15217|gene7522	10	gene17241|gene16855|gene4503|gene2397|gene2808|gene4398	6	http://amigo.geneontology.org/amigo/term/GO:1904029	no
regulation of cytokine-mediated signaling pathway	GO:0001959	0.00444245	0.0975381	--	94	gene25321|gene14994|gene20297|gene12898|gene14339|gene9307|gene14151|gene4970|gene16419|gene5736|gene4880|gene7042|gene19433|gene12728|gene17091|gene18254|gene10527|gene18947|gene24417	19	gene17091|gene18947|gene10527|gene18254|gene12728|gene14994|gene24417	7	gene14339|gene20297|gene16419|gene14151|gene4880|gene9307|gene25321|gene12898|gene4970|gene5736|gene19433|gene7042	12	http://amigo.geneontology.org/amigo/term/GO:0001959	no
regulation of cilium assembly	GO:1902017	0.00449039	0.097986	--	43	gene7028|gene9186|gene25558|gene3480|gene11055|gene14393|gene27098|gene9430|gene12922|gene18532|gene21081	11	gene11055|gene12922|gene27098|gene7028|gene9430	5	gene21081|gene14393|gene18532|gene3480|gene25558|gene9186	6	http://amigo.geneontology.org/amigo/term/GO:1902017	no
positive regulation of organelle assembly	GO:1902117	0.00449759	0.097986	--	49	gene7028|gene26788|gene17241|gene6576|gene26318|gene25469|gene11055|gene13709|gene9430|gene12922|gene869|gene18532	12	gene11055|gene7028|gene12922|gene13709|gene9430|gene25469	6	gene17241|gene26788|gene26318|gene6576|gene869|gene18532	6	http://amigo.geneontology.org/amigo/term/GO:1902117	no
protein modification by small protein removal	GO:0070646	0.00464329	0.100329	--	136	gene21822|gene11906|gene2113|gene10916|gene511|gene22431|gene1551|gene7042|gene26297|gene24993|gene6659|gene15413|gene12317|gene13845|gene14281|gene643|gene27850|gene5103|gene14844|gene18561|gene15340|gene13426|gene8819|gene12733|gene11894	25	gene15413|gene14281|gene13426|gene10916|gene12317|gene18561|gene8819|gene5103|gene11894|gene643|gene11906	11	gene12733|gene15340|gene22431|gene7042|gene26297|gene24993|gene27850|gene511|gene1551|gene6659|gene13845|gene21822|gene2113|gene14844	14	http://amigo.geneontology.org/amigo/term/GO:0070646	no
regulation of cell junction assembly	GO:1901888	0.00464448	0.100329	--	81	gene4239|gene16051|gene4682|gene17241|gene5079|gene15344|gene5065|gene10698|gene24800|gene11786|gene3640|gene11248|gene27217|gene204|gene11601|gene24625|gene12024	17	gene24800|gene24625|gene4682|gene5065|gene5079|gene12024|gene10698|gene16051	8	gene17241|gene15344|gene11786|gene27217|gene204|gene3640|gene4239|gene11601|gene11248	9	http://amigo.geneontology.org/amigo/term/GO:1901888	no
regulation of chemotaxis	GO:0050920	0.00463424	0.100329	--	172	gene18711|gene7266|gene10698|gene27045|gene11172|gene22659|gene10527|gene25321|gene10824|gene20077|gene27062|gene24085|gene18251|gene28748|gene7401|gene24775|gene3350|gene11248|gene14151|gene7522|gene9286|gene18263|gene22491|gene15344|gene1181|gene14348|gene3028|gene10856|gene6094|gene18408	30	gene11172|gene10527|gene7522|gene20077|gene27045|gene10824|gene10856|gene14348|gene24085|gene1181|gene24775|gene7401|gene7266|gene18263|gene10698|gene9286	16	gene18251|gene14151|gene25321|gene27062|gene3028|gene15344|gene3350|gene22491|gene28748|gene6094|gene18711|gene18408|gene22659|gene11248	14	http://amigo.geneontology.org/amigo/term/GO:0050920	no
microtubule-based transport	GO:0099111	0.00467953	0.100518	--	115	gene4995|gene24761|gene16000|gene11055|gene14393|gene25959|gene12295|gene6782|gene15238|gene4874|gene15984|gene7226|gene25686|gene18353|gene50|gene16691|gene22662|gene17130|gene25558|gene16086|gene26680|gene5418	22	gene16000|gene11055|gene50|gene12295|gene24761|gene16691|gene17130	7	gene4874|gene7226|gene4995|gene15238|gene14393|gene6782|gene25959|gene25686|gene26680|gene5418|gene15984|gene22662|gene25558|gene18353|gene16086	15	http://amigo.geneontology.org/amigo/term/GO:0099111	no
transport along microtubule	GO:0010970	0.00467953	0.100518	--	115	gene4995|gene24761|gene16000|gene11055|gene14393|gene25959|gene12295|gene6782|gene15238|gene4874|gene15984|gene7226|gene25686|gene18353|gene50|gene16691|gene22662|gene17130|gene25558|gene16086|gene26680|gene5418	22	gene16000|gene11055|gene50|gene12295|gene24761|gene16691|gene17130	7	gene4874|gene7226|gene4995|gene15238|gene14393|gene6782|gene25959|gene25686|gene26680|gene5418|gene15984|gene22662|gene25558|gene18353|gene16086	15	http://amigo.geneontology.org/amigo/term/GO:0010970	no
negative regulation of nitrogen compound metabolic process	GO:0051172	0.00473621	0.10145	--	1987	gene3347|gene11320|gene28600|gene24814|gene17305|gene11906|gene13472|gene22027|gene12565|gene14969|gene4933|gene9718|gene8314|gene5905|gene25462|gene24476|gene23648|gene17606|gene24574|gene25583|gene9303|gene23747|gene27896|gene7517|gene18007|gene6604|gene18530|gene6447|gene24085|gene7379|gene22841|gene154|gene6674|gene16525|gene28433|gene7401|gene27019|gene24800|gene11994|gene25639|gene17284|gen…	247	gene17276|gene18186|gene14831|gene26329|gene10886|gene26322|gene13581|gene3625|gene18269|gene19761|gene9328|gene24625|gene9682|gene6112|gene50|gene5800|gene16302|gene18365|gene10527|gene23648|gene19169|gene16452|gene14453|gene14051|gene11994|gene24800|gene12237|gene27455|gene10459|gene5079|gene27749|gene6476|gene13485|gene9718|gene17964|gene22239|gene24417|gene21688|gene18947|gene14940|gene25639|…	105	gene21194|gene16792|gene9331|gene24825|gene9240|gene12898|gene26752|gene9086|gene11435|gene13018|gene27642|gene22255|gene14273|gene18267|gene5881|gene2731|gene15984|gene28600|gene22803|gene3347|gene26447|gene14840|gene16855|gene11786|gene16982|gene7379|gene23157|gene22486|gene18272|gene1056|gene17859|gene20210|gene4754|gene15340|gene17241|gene8707|gene2174|gene17606|gene24929|gene19433|gene9937|g…	142	http://amigo.geneontology.org/amigo/term/GO:0051172	no
Wnt signaling pathway	GO:0016055	0.00478633	0.102238	GO:0007222	324	gene67|gene16218|gene13459|gene24933|gene24625|gene14391|gene23625|gene204|gene7989|gene20001|gene9429|gene11107|gene24476|gene9688|gene11280|gene24660|gene15197|gene9307|gene25303|gene18990|gene17831|gene11248|gene14234|gene2225|gene15724|gene2586|gene3872|gene22965|gene9742|gene24778|gene2277|gene16113|gene11994|gene24309|gene24800|gene18186|gene3046|gene24294|gene24293|gene4351|gene11998|gene1…	50	gene11280|gene24800|gene27455|gene18186|gene11994|gene11998|gene871|gene2225|gene24476|gene2586|gene15996|gene24778|gene24625|gene13459|gene9688|gene15197|gene11113|gene24933|gene7989|gene20001|gene14453|gene9429|gene9742|gene19143|gene25303	25	gene11107|gene15344|gene16113|gene18990|gene14391|gene3046|gene16218|gene11248|gene24293|gene24294|gene16447|gene3872|gene14234|gene7724|gene9307|gene2277|gene15724|gene24660|gene4351|gene67|gene22965|gene24309|gene204|gene23625|gene17831	25	http://amigo.geneontology.org/amigo/term/GO:0016055	no
movement of cell or subcellular component	GO:0006928	0.00488946	0.10415	--	1175	gene24761|gene14887|gene10309|gene23193|gene11172|gene22532|gene24407|gene12274|gene21631|gene16468|gene24476|gene26079|gene4874|gene25303|gene24575|gene27896|gene23592|gene23597|gene11867|gene1324|gene14010|gene24896|gene26788|gene24775|gene14890|gene21892|gene13709|gene4248|gene1821|gene22590|gene11113|gene16083|gene15344|gene16086|gene25994|gene24503|gene4398|gene13979|gene3158|gene8963|gene81…	153	gene4108|gene24575|gene9286|gene16468|gene10824|gene5874|gene8314|gene11709|gene4248|gene15871|gene7012|gene5139|gene15088|gene16051|gene1821|gene7522|gene11241|gene3153|gene11172|gene22517|gene578|gene21440|gene22563|gene24896|gene13819|gene8824|gene26932|gene10856|gene28262|gene24476|gene3460|gene24775|gene13709|gene17485|gene157|gene643|gene13286|gene25484|gene16000|gene11055|gene10527|gene246…	71	gene4049|gene26367|gene27062|gene14151|gene12274|gene15344|gene13015|gene14890|gene6782|gene4239|gene22590|gene25994|gene22152|gene3158|gene9694|gene4366|gene16015|gene15855|gene4837|gene26680|gene17241|gene11381|gene24062|gene7226|gene3109|gene4995|gene15003|gene14887|gene26788|gene26079|gene22532|gene25959|gene6755|gene25686|gene22491|gene11867|gene22841|gene13525|gene24294|gene15984|gene13051|…	82	http://amigo.geneontology.org/amigo/term/GO:0006928	no
regulation of protein import	GO:1904589	0.00495984	0.105063	--	151	gene25584|gene24814|gene13472|gene8782|gene9117|gene22486|gene8314|gene12011|gene22239|gene14994|gene28262|gene24367|gene27896|gene18251|gene9744|gene3350|gene9902|gene11248|gene14151|gene11994|gene13044|gene4351|gene18541|gene15088|gene18887|gene17555|gene17091	27	gene17091|gene11994|gene24814|gene8782|gene25584|gene8314|gene28262|gene22239|gene14994|gene15088	10	gene13044|gene13472|gene18251|gene14151|gene4351|gene27896|gene9902|gene9117|gene3350|gene18541|gene22486|gene18887|gene17555|gene24367|gene12011|gene9744|gene11248	17	http://amigo.geneontology.org/amigo/term/GO:1904589	no
negative regulation of cell differentiation	GO:0045596	0.00495037	0.105063	--	540	gene2281|gene6709|gene24814|gene27108|gene5843|gene15111|gene3305|gene24625|gene18186|gene8707|gene19169|gene18278|gene21154|gene11091|gene10527|gene8314|gene27132|gene24476|gene16677|gene4351|gene25325|gene17606|gene27702|gene16980|gene11320|gene8885|gene13790|gene25079|gene21194|gene22491|gene22841|gene15724|gene4248|gene18532|gene18251|gene900|gene24868|gene4459|gene5084|gene24775|gene2069|gen…	77	gene24800|gene9286|gene2281|gene11809|gene4642|gene18186|gene8314|gene10459|gene10527|gene14994|gene6709|gene11091|gene5843|gene6475|gene10856|gene24476|gene17964|gene24775|gene16677|gene24814|gene24625|gene2069|gene2852|gene2736|gene1181|gene17284|gene25325|gene16980|gene25079|gene19169|gene4248|gene18526|gene10886	33	gene21194|gene1967|gene18952|gene8707|gene24868|gene27019|gene27698|gene17606|gene19433|gene4599|gene900|gene15003|gene27108|gene21154|gene22491|gene16445|gene11248|gene9149|gene3872|gene13979|gene18532|gene8609|gene24135|gene15724|gene13790|gene4351|gene18251|gene27702|gene23102|gene4459|gene3305|gene22841|gene15111|gene8885|gene11320|gene27132|gene3028|gene25321|gene18278|gene4849|gene5084|gene…	44	http://amigo.geneontology.org/amigo/term/GO:0045596	no
negative regulation of nervous system development	GO:0051961	0.00498859	0.105381	--	240	gene2281|gene6709|gene24814|gene27108|gene1181|gene24625|gene8707|gene19169|gene8885|gene11091|gene10527|gene16677|gene11320|gene18278|gene24775|gene50|gene9149|gene27019|gene4599|gene22662|gene14994|gene9286|gene10459|gene6094|gene22491|gene10886|gene4849|gene24135|gene17964|gene16083|gene2852|gene13979|gene21194|gene3028|gene8609|gene27702|gene1967|gene6475|gene1648	39	gene11091|gene24814|gene24625|gene9286|gene17964|gene2281|gene6475|gene19169|gene50|gene10459|gene1181|gene10527|gene16677|gene24775|gene6709|gene1648|gene10886|gene2852|gene14994	19	gene22491|gene1967|gene8885|gene11320|gene21194|gene27108|gene8707|gene3028|gene18278|gene4849|gene8609|gene6094|gene24135|gene9149|gene27019|gene22662|gene27702|gene16083|gene4599|gene13979	20	http://amigo.geneontology.org/amigo/term/GO:0051961	no
covalent chromatin modification	GO:0016569	0.00507403	0.10689	--	500	gene27850|gene21822|gene14969|gene8621|gene17234|gene24440|gene23880|gene26158|gene25964|gene17213|gene22948|gene11657|gene7553|gene7517|gene10198|gene2808|gene8963|gene23543|gene22431|gene21368|gene4955|gene22434|gene22720|gene16452|gene17603|gene19372|gene1551|gene511|gene14624|gene8394|gene15402|gene15724|gene12850|gene18062|gene6447|gene22803|gene29001|gene7379|gene21244|gene7462|gene10236|ge…	72	gene24800|gene13426|gene17603|gene18186|gene4955|gene8394|gene26558|gene18489|gene26119|gene6533|gene6477|gene2891|gene12850|gene14624|gene17234|gene16612|gene14374|gene8621|gene14969|gene8819|gene21729|gene16302|gene7517|gene20924|gene9749|gene16452|gene21244|gene18526|gene10198	29	gene15402|gene18062|gene17213|gene6447|gene21822|gene7462|gene22434|gene25964|gene22431|gene26158|gene511|gene19372|gene25684|gene21368|gene22720|gene21293|gene14844|gene19849|gene23543|gene2277|gene2731|gene15724|gene27850|gene18887|gene6659|gene7553|gene3521|gene22590|gene11657|gene22948|gene8963|gene29001|gene24440|gene17281|gene22803|gene11786|gene10236|gene7379|gene23157|gene1551|gene3643|ge…	43	http://amigo.geneontology.org/amigo/term/GO:0016569	no
regulation of protein kinase B signaling	GO:0051896	0.00511683	0.107496	--	102	gene4459|gene9688|gene18983|gene25462|gene17241|gene14140|gene14151|gene25583|gene23689|gene27019|gene4880|gene3640|gene5079|gene14840|gene18254|gene18251|gene22486|gene24625|gene22517|gene15408	20	gene25583|gene22517|gene24625|gene18254|gene15408|gene23689|gene9688|gene18983|gene5079	9	gene17241|gene18251|gene14151|gene4880|gene14140|gene4459|gene22486|gene25462|gene27019|gene14840|gene3640	11	http://amigo.geneontology.org/amigo/term/GO:0051896	no
ubiquitin-dependent ERAD pathway	GO:0030433	0.00518473	0.108624	--	56	gene12256|gene15371|gene24758|gene8040|gene17741|gene6937|gene15969|gene21196|gene2702|gene4180|gene3135|gene12281|gene8613	13	gene2702|gene6937|gene4180|gene3135|gene15969|gene12256	6	gene21196|gene24758|gene15371|gene8040|gene12281|gene8613|gene17741	7	http://amigo.geneontology.org/amigo/term/GO:0030433	no
cellular response to drug	GO:0035690	0.00523133	0.109301	--	218	gene13206|gene18711|gene14969|gene5843|gene14887|gene9744|gene9116|gene10527|gene4798|gene21173|gene21142|gene5073|gene3434|gene12898|gene4970|gene10905|gene6937|gene25222|gene15402|gene23597|gene2226|gene12722|gene26788|gene17241|gene14151|gene7522|gene18254|gene13583|gene15088|gene12097|gene578|gene18138|gene11597|gene21052|gene6475|gene12733	36	gene10527|gene13583|gene7522|gene18254|gene25222|gene5843|gene9116|gene21052|gene21142|gene6937|gene14969|gene6475|gene578|gene5073|gene15088|gene2226	16	gene12733|gene26788|gene12898|gene21173|gene13206|gene12722|gene14887|gene4798|gene15402|gene23597|gene4970|gene14151|gene18138|gene12097|gene18711|gene10905|gene3434|gene17241|gene9744|gene11597	20	http://amigo.geneontology.org/amigo/term/GO:0035690	no
cellular component disassembly	GO:0022411	0.00526614	0.109728	GO:0071845	256	gene3158|gene14940|gene26176|gene19596|gene17183|gene3266|gene25469|gene9173|gene24708|gene7274|gene11091|gene24476|gene18272|gene8621|gene24383|gene16530|gene15984|gene26445|gene2225|gene27587|gene3135|gene6441|gene17243|gene5268|gene25772|gene27254|gene16691|gene27019|gene13709|gene20650|gene12898|gene24294|gene18541|gene4862|gene11113|gene2089|gene20147|gene3216|gene5750|gene7468|gene6533	41	gene5750|gene14940|gene17243|gene11113|gene24383|gene3266|gene25772|gene8621|gene11091|gene24476|gene6533|gene20650|gene13709|gene9173|gene7468|gene25469|gene20147|gene2089|gene16691|gene2225|gene3135	21	gene3216|gene12898|gene27587|gene4862|gene27019|gene17183|gene3158|gene24708|gene26176|gene18541|gene27254|gene16530|gene7274|gene24294|gene6441|gene15984|gene18272|gene26445|gene19596|gene5268	20	http://amigo.geneontology.org/amigo/term/GO:0022411	no
positive regulation of epithelial cell migration	GO:0010634	0.00529032	0.109932	--	82	gene18711|gene17485|gene4239|gene7522|gene17241|gene4474|gene18990|gene10698|gene27045|gene18251|gene3640|gene23597|gene27062|gene23710|gene17275|gene18408|gene25010	17	gene27045|gene10698|gene7522|gene17485	4	gene17275|gene17241|gene18251|gene4474|gene27062|gene18408|gene23597|gene18990|gene18711|gene4239|gene25010|gene23710|gene3640	13	http://amigo.geneontology.org/amigo/term/GO:0010634	no
cell motility	GO:0048870	0.00531449	0.110135	--	764	gene14887|gene10309|gene23193|gene11172|gene24407|gene21631|gene16468|gene24476|gene26079|gene25303|gene24575|gene27896|gene23592|gene23597|gene1324|gene14010|gene8176|gene157|gene24775|gene14890|gene13709|gene1821|gene22590|gene11113|gene16083|gene15344|gene16086|gene24503|gene4398|gene13979|gene8963|gene11241|gene4049|gene24625|gene22892|gene8609|gene10736|gene13051|gene752|gene8314|gene28262|g…	104	gene4108|gene24575|gene9286|gene16468|gene10824|gene5874|gene8314|gene15871|gene7012|gene11241|gene15088|gene16051|gene1821|gene157|gene11172|gene578|gene13819|gene26932|gene10856|gene28262|gene24476|gene3460|gene24775|gene13709|gene17485|gene7522|gene643|gene13286|gene25484|gene16000|gene10527|gene24625|gene10736|gene2295|gene26338|gene10309|gene1181|gene11113|gene14960|gene22755|gene18254|gene2…	52	gene4049|gene18173|gene27062|gene14151|gene15344|gene14890|gene4239|gene22590|gene22152|gene8176|gene4366|gene16015|gene4837|gene11381|gene14887|gene26788|gene26079|gene24293|gene22491|gene22841|gene13525|gene24294|gene13051|gene17841|gene8609|gene17241|gene4474|gene15238|gene14010|gene26318|gene6094|gene5692|gene1324|gene3028|gene22965|gene22659|gene13979|gene2094|gene8963|gene18251|gene25010|ge…	52	http://amigo.geneontology.org/amigo/term/GO:0048870	no
modulation by virus of host morphology or physiology	GO:0019048	0.00533302	0.110221	GO:0044792	38	gene26268|gene17113|gene12898|gene11248|gene18251|gene8396|gene22486|gene5905|gene22517|gene3574	10	gene26268|gene22517|gene3574	3	gene12898|gene18251|gene17113|gene22486|gene8396|gene5905|gene11248	7	http://amigo.geneontology.org/amigo/term/GO:0019048	no
positive regulation of intrinsic apoptotic signaling pathway	GO:2001244	0.00535527	0.110382	--	50	gene25321|gene26176|gene17959|gene12898|gene16525|gene9307|gene2567|gene14840|gene12717|gene5692|gene5048|gene17113	12	gene5048	1	gene12898|gene9307|gene25321|gene2567|gene26176|gene12717|gene16525|gene5692|gene17113|gene17959|gene14840	11	http://amigo.geneontology.org/amigo/term/GO:2001244	no
negative regulation of protein complex assembly	GO:0031333	0.00554097	0.113903	--	145	gene27226|gene8005|gene6541|gene10527|gene25222|gene11059|gene25325|gene15310|gene22439|gene17837|gene2840|gene15984|gene6676|gene50|gene17241|gene25921|gene11994|gene28893|gene17050|gene5139|gene16086|gene15996|gene21194|gene11876|gene25142|gene27455	26	gene11994|gene10527|gene11876|gene15310|gene6676|gene50|gene25222|gene25325|gene15996|gene11059|gene5139|gene28893|gene27455	13	gene25142|gene17241|gene8005|gene17050|gene2840|gene15984|gene27226|gene25921|gene22439|gene6541|gene17837|gene21194|gene16086	13	http://amigo.geneontology.org/amigo/term/GO:0031333	no
regulation of extrinsic apoptotic signaling pathway	GO:2001236	0.00563335	0.114348	--	138	gene14339|gene24625|gene18631|gene11055|gene8604|gene10476|gene22486|gene18272|gene17837|gene4970|gene3109|gene18952|gene27062|gene2290|gene17241|gene22152|gene27019|gene4599|gene24417|gene11786|gene4595|gene17113|gene24503|gene17091|gene692	25	gene17091|gene11055|gene10476|gene24625|gene18631|gene24503|gene24417	7	gene14339|gene17241|gene18952|gene3109|gene11786|gene27062|gene2290|gene17113|gene4970|gene22152|gene22486|gene4595|gene8604|gene27019|gene17837|gene18272|gene692|gene4599	18	http://amigo.geneontology.org/amigo/term/GO:2001236	no
Ras protein signal transduction	GO:0007265	0.00563335	0.114348	--	138	gene18768|gene7473|gene8824|gene4366|gene20965|gene5079|gene18278|gene2427|gene1324|gene5329|gene2295|gene20286|gene14736|gene2946|gene5874|gene24547|gene8743|gene18887|gene23710|gene15344|gene22796|gene15553|gene27217|gene22427|gene26109	25	gene8743|gene14736|gene20965|gene8824|gene2295|gene15553|gene5079|gene22427|gene22796|gene5329|gene5874|gene2427	12	gene24547|gene26109|gene15344|gene18887|gene20286|gene27217|gene18278|gene4366|gene1324|gene2946|gene18768|gene23710|gene7473	13	http://amigo.geneontology.org/amigo/term/GO:0007265	no
regulation of protein complex disassembly	GO:0043244	0.00563741	0.114348	--	96	gene6676|gene5853|gene5073|gene14919|gene5139|gene5537|gene2089|gene11059|gene11113|gene2840|gene8005|gene6541|gene22439|gene8378|gene11876|gene28893|gene21154|gene17774|gene1395	19	gene14919|gene2089|gene11876|gene11059|gene28893|gene1395|gene6676|gene5139|gene5073|gene11113	10	gene8005|gene2840|gene5853|gene21154|gene22439|gene6541|gene17774|gene8378|gene5537	9	http://amigo.geneontology.org/amigo/term/GO:0043244	no
positive regulation of chromosome organization	GO:2001252	0.00563335	0.114348	--	138	gene6583|gene24660|gene12237|gene23880|gene14108|gene6748|gene1682|gene15482|gene16530|gene14831|gene15354|gene15136|gene17859|gene25688|gene20989|gene22803|gene25966|gene19665|gene2421|gene13581|gene18186|gene18489|gene18887|gene22879|gene18408	25	gene25688|gene13581|gene25966|gene12237|gene18186|gene14831|gene20989|gene22879|gene6583|gene18489	10	gene15354|gene15136|gene22803|gene24660|gene2421|gene6748|gene16530|gene14108|gene18408|gene18887|gene15482|gene17859|gene23880|gene1682|gene19665	15	http://amigo.geneontology.org/amigo/term/GO:2001252	no
negative regulation of molecular function	GO:0044092	0.00563161	0.114348	--	824	gene24814|gene22027|gene12565|gene12274|gene17160|gene24476|gene9307|gene23747|gene8396|gene27896|gene3135|gene6447|gene8108|gene26788|gene4982|gene1395|gene28433|gene9389|gene11994|gene2731|gene18489|gene14860|gene26060|gene11113|gene16086|gene16967|gene14339|gene14336|gene24625|gene23234|gene22486|gene22483|gene25321|gene8314|gene28262|gene23827|gene2903|gene9328|gene26447|gene18519|gene26752|g…	111	gene14051|gene11994|gene20989|gene27692|gene14644|gene27455|gene8314|gene16302|gene9328|gene10886|gene18489|gene8108|gene2089|gene27749|gene24338|gene18519|gene6112|gene19373|gene28262|gene24476|gene15996|gene20650|gene7989|gene643|gene17305|gene18947|gene14940|gene24814|gene24625|gene25583|gene12565|gene27857|gene17160|gene3135|gene7266|gene14960|gene5121|gene14860|gene16967|gene21160|gene23747|…	51	gene12898|gene16792|gene14151|gene12274|gene27924|gene24868|gene11048|gene17606|gene26752|gene4595|gene15340|gene8396|gene13983|gene11381|gene12028|gene20210|gene14339|gene26155|gene12140|gene26788|gene22678|gene14336|gene2808|gene19827|gene16525|gene19665|gene17241|gene28433|gene16419|gene23827|gene9307|gene22027|gene2731|gene15984|gene9117|gene7435|gene4239|gene26447|gene3305|gene4982|gene6615|…	60	http://amigo.geneontology.org/amigo/term/GO:0044092	no
photoreceptor cell outer segment organization	GO:0035845	0.00569991	0.115215	--	12	gene3666|gene14393|gene13241|gene16051|gene25558	5	gene16051	1	gene25558|gene14393|gene13241|gene3666	4	http://amigo.geneontology.org/amigo/term/GO:0035845	no
regulation of cell morphogenesis involved in differentiation	GO:0010769	0.00571027	0.115215	--	288	gene2281|gene14130|gene24625|gene18263|gene8609|gene10527|gene15483|gene12131|gene9688|gene15238|gene22439|gene9305|gene11320|gene22563|gene18278|gene13790|gene27896|gene27596|gene22961|gene25010|gene11241|gene19761|gene24775|gene7687|gene13525|gene27019|gene14736|gene22659|gene9286|gene24294|gene24293|gene6094|gene22491|gene4849|gene7765|gene23710|gene24503|gene15344|gene24444|gene1181|gene20993…	45	gene12131|gene10527|gene24625|gene9286|gene2281|gene27596|gene14736|gene9688|gene1181|gene14130|gene22961|gene24503|gene24775|gene19761|gene19169|gene11241|gene18263|gene22563	18	gene15344|gene4849|gene7687|gene22439|gene22491|gene24293|gene13525|gene24294|gene15483|gene23710|gene8609|gene9305|gene15238|gene13790|gene6094|gene27019|gene7765|gene24444|gene25010|gene11320|gene26109|gene27896|gene3028|gene20993|gene18278|gene27702|gene22659	27	http://amigo.geneontology.org/amigo/term/GO:0010769	no
regulation of microtubule cytoskeleton organization	GO:0070507	0.00594433	0.119622	--	153	gene25584|gene5329|gene16684|gene11922|gene50|gene25469|gene17774|gene21154|gene24338|gene17817|gene15238|gene15310|gene12994|gene21304|gene5853|gene10668|gene20286|gene17202|gene12317|gene9430|gene19138|gene11113|gene2852|gene21466|gene21194|gene14246|gene12922	27	gene2852|gene24338|gene25584|gene19138|gene15310|gene12922|gene17202|gene14246|gene50|gene12317|gene5329|gene9430|gene25469|gene16684|gene11113	15	gene21194|gene17817|gene15238|gene5853|gene12994|gene20286|gene21154|gene21466|gene17774|gene11922|gene10668|gene21304	12	http://amigo.geneontology.org/amigo/term/GO:0070507	no
embryo development	GO:0009790	0.00606283	0.121614	GO:0009795	220	gene25584|gene14969|gene2076|gene14108|gene5800|gene12403|gene17275|gene8314|gene11059|gene16677|gene4955|gene7679|gene24575|gene4635|gene18004|gene4754|gene9149|gene4248|gene4239|gene8175|gene23102|gene18707|gene27062|gene27019|gene16612|gene17494|gene9347|gene26899|gene11248|gene17113|gene17014|gene14840|gene4805|gene22591|gene15262|gene23157	36	gene2076|gene15262|gene24575|gene7679|gene8314|gene4955|gene4248|gene4635|gene25584|gene4805|gene16677|gene16612|gene26899|gene17494|gene9347|gene11059|gene22591|gene14969|gene12403|gene5800|gene18707|gene17014	22	gene17275|gene4754|gene23102|gene27062|gene27019|gene8175|gene23157|gene17113|gene11248|gene9149|gene4239|gene14840|gene14108|gene18004	14	http://amigo.geneontology.org/amigo/term/GO:0009790	no
exocytic process	GO:0140029	0.00607513	0.121614	--	57	gene2281|gene21459|gene5537|gene20077|gene1141|gene11794|gene26445|gene19152|gene11672|gene11705|gene21683|gene13051|gene24672	13	gene19152|gene11705|gene20077|gene2281|gene24672|gene11794|gene21683|gene11672|gene21459	9	gene13051|gene26445|gene5537|gene1141	4	http://amigo.geneontology.org/amigo/term/GO:0140029	no
organophosphate metabolic process	GO:0019637	0.00617073	0.122884	--	793	gene15179|gene8782|gene15935|gene11179|gene25975|gene25309|gene11585|gene18004|gene23597|gene27086|gene8711|gene23107|gene22025|gene10378|gene243|gene22365|gene5067|gene25042|gene26060|gene15692|gene4418|gene6475|gene22911|gene19616|gene5537|gene16803|gene24625|gene25959|gene8769|gene16041|gene14838|gene22239|gene15092|gene14236|gene21194|gene12916|gene11809|gene5080|gene14086|gene17421|gene4884|…	107	gene26349|gene10378|gene14838|gene15994|gene11809|gene8769|gene7386|gene3400|gene12916|gene8782|gene11332|gene7684|gene6475|gene19373|gene884|gene22239|gene4163|gene15460|gene16008|gene25042|gene8083|gene21273|gene4884|gene24625|gene24510|gene2675|gene9116|gene14721|gene15092|gene2295|gene5067|gene5800|gene578|gene27058|gene5123|gene27757|gene16095|gene3001|gene25975|gene27086|gene6|gene10255|gen…	43	gene17275|gene21194|gene25508|gene13038|gene17257|gene14918|gene25502|gene23597|gene9690|gene25693|gene17421|gene15935|gene15692|gene11381|gene27889|gene3368|gene6512|gene15002|gene11179|gene16803|gene16851|gene6731|gene3072|gene21464|gene19238|gene211|gene14720|gene14236|gene18004|gene10150|gene17618|gene25458|gene22025|gene22365|gene25989|gene11585|gene17611|gene8711|gene3006|gene23107|gene1604…	64	http://amigo.geneontology.org/amigo/term/GO:0019637	no
response to endogenous stimulus	GO:0009719	0.00617073	0.122884	--	793	gene13206|gene7573|gene14887|gene2112|gene8782|gene3434|gene24476|gene25300|gene7928|gene6937|gene23597|gene11867|gene1056|gene25688|gene27019|gene22027|gene17284|gene7910|gene12097|gene18489|gene5065|gene1541|gene16086|gene11597|gene18406|gene6475|gene16967|gene19616|gene5843|gene15651|gene24625|gene24331|gene22552|gene12110|gene22486|gene752|gene10731|gene24384|gene4795|gene14831|gene16452|gene…	107	gene7910|gene15088|gene14831|gene5079|gene8169|gene14994|gene5073|gene10476|gene2112|gene3574|gene2226|gene18489|gene20904|gene18209|gene25688|gene22517|gene8782|gene21052|gene18983|gene5843|gene6475|gene24476|gene22239|gene24698|gene24745|gene7928|gene24625|gene26233|gene7989|gene5065|gene1369|gene578|gene11670|gene14348|gene13583|gene17284|gene16967|gene4795|gene14260|gene10527|gene21142|gene69…	47	gene17275|gene11714|gene12898|gene13206|gene4754|gene7573|gene15021|gene10905|gene4244|gene21173|gene4239|gene15003|gene14887|gene21154|gene24331|gene11867|gene4459|gene19238|gene11597|gene3434|gene15651|gene16525|gene22552|gene22948|gene16001|gene2290|gene10731|gene17241|gene28433|gene8172|gene11830|gene4216|gene22027|gene13790|gene24384|gene24662|gene1541|gene7556|gene27019|gene24876|gene12110|…	60	http://amigo.geneontology.org/amigo/term/GO:0009719	no
regulation of dendrite morphogenesis	GO:0048814	0.00620054	0.123157	--	70	gene19761|gene7765|gene7687|gene13525|gene11320|gene2281|gene24625|gene20993|gene8609|gene3028|gene27702|gene27596|gene22961|gene12131|gene9688	15	gene12131|gene24625|gene2281|gene27596|gene9688|gene19761|gene22961	7	gene11320|gene7687|gene3028|gene13525|gene27702|gene7765|gene20993|gene8609	8	http://amigo.geneontology.org/amigo/term/GO:0048814	no
cochlea morphogenesis	GO:0090103	0.00622755	0.123373	--	22	gene15197|gene8125|gene2225|gene15344|gene4248|gene3872|gene22965	7	gene8125|gene4248|gene15197|gene2225	4	gene3872|gene22965|gene15344	3	http://amigo.geneontology.org/amigo/term/GO:0090103	no
negative regulation of Ras protein signal transduction	GO:0046580	0.00626584	0.123811	--	33	gene9905|gene18541|gene21019|gene28262|gene14840|gene5079|gene14890|gene26155|gene2525	9	gene21019|gene5079|gene28262	3	gene18541|gene26155|gene14890|gene9905|gene14840|gene2525	6	http://amigo.geneontology.org/amigo/term/GO:0046580	no
positive regulation of endothelial cell migration	GO:0010595	0.00633798	0.124593	--	51	gene18711|gene17485|gene18990|gene4474|gene7522|gene10698|gene27045|gene18408|gene3640|gene23597|gene27062|gene18251	12	gene27045|gene10698|gene7522|gene17485	4	gene18251|gene4474|gene27062|gene23597|gene18990|gene18711|gene18408|gene3640	8	http://amigo.geneontology.org/amigo/term/GO:0010595	no
positive regulation of mammary gland epithelial cell proliferation	GO:0033601	0.0063279	0.124593	--	8	gene16452|gene14994|gene18251|gene23710	4	gene16452|gene14994	2	gene18251|gene23710	2	http://amigo.geneontology.org/amigo/term/GO:0033601	no
positive regulation of chemotaxis	GO:0050921	0.00639904	0.12547	--	104	gene18711|gene28748|gene7401|gene10824|gene3350|gene20077|gene15344|gene14151|gene7522|gene10698|gene18251|gene11172|gene11248|gene14348|gene10856|gene27062|gene10527|gene18263|gene24085|gene18408	20	gene11172|gene10527|gene7522|gene20077|gene10824|gene14348|gene24085|gene10856|gene7401|gene18263|gene10698	11	gene18251|gene14151|gene15344|gene27062|gene3350|gene28748|gene18711|gene18408|gene11248	9	http://amigo.geneontology.org/amigo/term/GO:0050921	no
peptidyl-amino acid modification	GO:0018193	0.00643429	0.125839	--	744	gene14920|gene10309|gene2113|gene22027|gene17213|gene14391|gene12403|gene21631|gene9307|gene24574|gene18231|gene3977|gene8394|gene6447|gene7379|gene21795|gene26788|gene5736|gene27254|gene24800|gene12317|gene23193|gene14388|gene18526|gene22590|gene18489|gene17573|gene23663|gene21466|gene5437|gene18408|gene6477|gene20924|gene8963|gene19596|gene25723|gene16086|gene8609|gene16218|gene23543|gene4955|g…	101	gene8179|gene24800|gene7522|gene7098|gene3977|gene25442|gene12317|gene4955|gene8394|gene12024|gene18489|gene7386|gene18209|gene9749|gene824|gene27764|gene25584|gene6477|gene2891|gene16612|gene14374|gene2747|gene9329|gene17573|gene14969|gene12403|gene2702|gene9429|gene20691|gene2791|gene20924|gene10698|gene26288|gene10309|gene21142|gene5856|gene20989|gene306|gene18526|gene10198	40	gene27062|gene24574|gene27924|gene23157|gene6782|gene17213|gene14391|gene6447|gene5736|gene13845|gene26447|gene16218|gene14920|gene2113|gene25723|gene22434|gene3666|gene4849|gene26788|gene18062|gene19372|gene25684|gene21466|gene20618|gene4366|gene24294|gene24066|gene8609|gene23543|gene17241|gene5437|gene19596|gene9307|gene22027|gene22590|gene14151|gene18887|gene29001|gene27254|gene7556|gene22720|…	61	http://amigo.geneontology.org/amigo/term/GO:0018193	no
muscle cell differentiation	GO:0042692	0.00654695	0.127391	--	77	gene3472|gene11320|gene27132|gene8621|gene4459|gene16083|gene14860|gene27019|gene25788|gene21293|gene8378|gene14393|gene5065|gene6094|gene13979|gene11809	16	gene5065|gene3472|gene8621|gene14860|gene11809	5	gene11320|gene27132|gene25788|gene27019|gene14393|gene6094|gene21293|gene4459|gene8378|gene16083|gene13979	11	http://amigo.geneontology.org/amigo/term/GO:0042692	no
regulation of protein depolymerization	GO:1901879	0.00654695	0.127391	--	77	gene6676|gene5853|gene1395|gene11113|gene22439|gene5537|gene2840|gene8005|gene6541|gene28893|gene8378|gene11876|gene17774|gene21154|gene11059|gene5139	16	gene5139|gene1395|gene11059|gene6676|gene11113|gene11876|gene28893	7	gene8005|gene2840|gene5853|gene21154|gene22439|gene6541|gene17774|gene8378|gene5537	9	http://amigo.geneontology.org/amigo/term/GO:1901879	no
positive regulation of neuron differentiation	GO:0045666	0.00657104	0.127535	--	267	gene10309|gene2567|gene24334|gene17774|gene10527|gene14736|gene24078|gene5073|gene12898|gene15238|gene5079|gene9305|gene22563|gene19372|gene25222|gene27062|gene4248|gene22961|gene3937|gene22965|gene6676|gene11241|gene19761|gene17223|gene27132|gene27019|gene4880|gene24062|gene24294|gene24293|gene18263|gene14476|gene14860|gene21019|gene21466|gene22439|gene20993|gene3028|gene15122|gene9969|gene26109…	42	gene18263|gene14736|gene9969|gene25222|gene9688|gene21019|gene6676|gene22961|gene10309|gene5079|gene10527|gene19761|gene11241|gene5073|gene4248|gene14860|gene22563	17	gene12898|gene2567|gene24334|gene19372|gene22439|gene24293|gene21466|gene24294|gene24062|gene15122|gene20993|gene3937|gene9305|gene4880|gene15238|gene17774|gene27019|gene22965|gene26109|gene27132|gene27062|gene3028|gene17223|gene14476|gene24078	25	http://amigo.geneontology.org/amigo/term/GO:0045666	no
negative regulation of protein modification process	GO:0031400	0.00664586	0.12866	--	522	gene14940|gene14644|gene12565|gene24814|gene25583|gene25321|gene14960|gene13472|gene3305|gene24625|gene2567|gene19827|gene19169|gene23625|gene19373|gene10527|gene22486|gene17160|gene22517|gene5692|gene12116|gene24476|gene19665|gene18541|gene28262|gene17305|gene16982|gene24574|gene9902|gene16419|gene25222|gene3321|gene14051|gene12836|gene6112|gene22803|gene18251|gene24868|gene16855|gene6674|gene97…	74	gene14051|gene11994|gene14644|gene17160|gene5079|gene10527|gene7401|gene25583|gene22517|gene19373|gene28262|gene24476|gene9328|gene24417|gene12836|gene17305|gene14940|gene24814|gene24625|gene6112|gene12565|gene6674|gene50|gene3321|gene11113|gene14960|gene5121|gene25325|gene21160|gene3065|gene25222|gene19169|gene15217|gene14453|gene10886	35	gene21194|gene12898|gene15340|gene24574|gene13018|gene24868|gene24929|gene2567|gene12028|gene27924|gene9902|gene1056|gene3028|gene25462|gene19827|gene8609|gene19665|gene13472|gene28433|gene16419|gene17050|gene22803|gene5692|gene12116|gene3305|gene14840|gene18251|gene26109|gene25321|gene16982|gene16855|gene22486|gene2808|gene11922|gene23625|gene13044|gene18541|gene9744|gene16086	39	http://amigo.geneontology.org/amigo/term/GO:0031400	no
cellular polysaccharide metabolic process	GO:0044264	0.00680157	0.131342	--	84	gene561|gene14646|gene6512|gene20297|gene25721|gene5482|gene4493|gene15396|gene15021|gene18209|gene22027|gene10864|gene20954|gene16802|gene18246|gene17028|gene1793	17	gene5482|gene18209|gene25721|gene1793|gene4493|gene14646|gene18246	7	gene15396|gene6512|gene22027|gene16802|gene20297|gene15021|gene561|gene17028|gene10864|gene20954	10	http://amigo.geneontology.org/amigo/term/GO:0044264	no
energy derivation by oxidation of organic compounds	GO:0015980	0.00691649	0.132986	--	133	gene14646|gene20297|gene5482|gene15396|gene16802|gene17028|gene16924|gene22027|gene5688|gene6782|gene24574|gene11320|gene10864|gene4387|gene561|gene8173|gene4493|gene15021|gene20954|gene1793|gene21165|gene6512|gene18209|gene26361	24	gene5482|gene18209|gene1793|gene4493|gene14646|gene5688|gene16924	7	gene21165|gene20297|gene6512|gene24574|gene11320|gene26361|gene22027|gene6782|gene16802|gene15396|gene15021|gene8173|gene4387|gene561|gene17028|gene10864|gene20954	17	http://amigo.geneontology.org/amigo/term/GO:0015980	no
cell cycle process	GO:0022402	0.00695068	0.132986	--	931	gene15839|gene25469|gene18631|gene20822|gene12087|gene14682|gene12085|gene26079|gene25079|gene27896|gene8394|gene3567|gene23849|gene15273|gene28323|gene14887|gene1395|gene9902|gene17202|gene4014|gene17594|gene7379|gene11786|gene21304|gene18526|gene16643|gene3771|gene9430|gene6576|gene11113|gene25994|gene19596|gene12210|gene6748|gene12462|gene23625|gene24338|gene5962|gene8432|gene12184|gene9328|ge…	123	gene10198|gene14682|gene12210|gene5800|gene10824|gene12087|gene10747|gene14940|gene11709|gene10459|gene25058|gene15871|gene8394|gene11241|gene22961|gene6259|gene18723|gene12462|gene2852|gene7012|gene25688|gene24338|gene4805|gene18631|gene10129|gene12184|gene9430|gene25469|gene643|gene24778|gene20490|gene15273|gene11055|gene9328|gene17639|gene25583|gene16643|gene9688|gene21142|gene17594|gene17202|…	62	gene4049|gene8825|gene7382|gene15839|gene23157|gene20286|gene25994|gene25504|gene21154|gene26752|gene3216|gene7462|gene11248|gene21608|gene28323|gene9831|gene14887|gene9902|gene26079|gene5962|gene19372|gene2994|gene25563|gene12085|gene13729|gene2808|gene21304|gene24993|gene7724|gene16419|gene27698|gene14823|gene5459|gene11951|gene7556|gene6576|gene2369|gene7435|gene5166|gene7667|gene17774|gene229…	61	http://amigo.geneontology.org/amigo/term/GO:0022402	no
regulation of apoptotic signaling pathway	GO:2001233	0.00695624	0.132986	--	354	gene26176|gene14969|gene19595|gene14339|gene25321|gene18631|gene14336|gene22027|gene10476|gene11786|gene11055|gene2567|gene12403|gene8604|gene22486|gene11320|gene11366|gene17959|gene18272|gene9307|gene17837|gene4970|gene26611|gene3109|gene17113|gene22152|gene14840|gene3135|gene16525|gene2044|gene26788|gene2290|gene17241|gene11248|gene27062|gene27019|gene4880|gene16612|gene24417|gene5692|gene12898…	53	gene17091|gene11055|gene10476|gene24625|gene18631|gene27455|gene24503|gene14969|gene12403|gene3135|gene16612|gene5048|gene24417	13	gene12898|gene27062|gene8746|gene22152|gene4595|gene2567|gene11366|gene692|gene11248|gene14339|gene26611|gene18952|gene26788|gene26176|gene14336|gene8604|gene4599|gene16525|gene17241|gene4880|gene9307|gene22027|gene2290|gene2044|gene5692|gene27019|gene14840|gene12717|gene3109|gene11320|gene25321|gene11786|gene4970|gene22486|gene22188|gene17113|gene17837|gene17959|gene18272|gene19595	40	http://amigo.geneontology.org/amigo/term/GO:2001233	no
negative regulation of phosphate metabolic process	GO:0045936	0.00695432	0.132986	--	523	gene14940|gene7401|gene14644|gene25462|gene5537|gene25321|gene14960|gene5692|gene3305|gene24625|gene2567|gene16967|gene19169|gene23234|gene10527|gene22486|gene17160|gene22517|gene12116|gene25583|gene24476|gene5079|gene28262|gene50|gene16982|gene24574|gene2903|gene9303|gene16419|gene25222|gene26447|gene21203|gene7435|gene14051|gene12836|gene6112|gene22483|gene18251|gene24868|gene6674|gene9744|gene…	74	gene14051|gene11994|gene7522|gene27692|gene14644|gene17160|gene5079|gene7401|gene25583|gene2089|gene22517|gene25222|gene19373|gene28262|gene24476|gene12836|gene17305|gene14940|gene10527|gene24625|gene6112|gene6674|gene50|gene11113|gene14960|gene5121|gene16967|gene25325|gene21160|gene21203|gene3065|gene2903|gene19169|gene22483|gene15217|gene7037|gene10886	37	gene21194|gene12898|gene15340|gene24574|gene24868|gene9303|gene12140|gene24929|gene2567|gene12116|gene13983|gene11381|gene27924|gene9902|gene3028|gene25462|gene19827|gene28433|gene16419|gene17050|gene7435|gene5692|gene26447|gene3305|gene14840|gene5537|gene4982|gene23234|gene18251|gene25321|gene16982|gene22486|gene2808|gene11922|gene18541|gene9744|gene16086	37	http://amigo.geneontology.org/amigo/term/GO:0045936	no
regulation of protein modification process	GO:0031399	0.00708382	0.134751	--	1541	gene18734|gene24814|gene11275|gene13472|gene26178|gene6541|gene11172|gene12565|gene4142|gene17160|gene5905|gene25462|gene24476|gene9307|gene9305|gene4970|gene26446|gene6937|gene2243|gene3135|gene15271|gene1324|gene15273|gene24085|gene28753|gene7910|gene6674|gene3478|gene16525|gene5736|gene28433|gene18723|gene7401|gene27019|gene9389|gene11994|gene18062|gene18526|gene7765|gene22591|gene18489|gene14…	194	gene18186|gene14831|gene10886|gene11172|gene13583|gene13581|gene4142|gene27905|gene15273|gene15271|gene9328|gene24625|gene9682|gene6112|gene25982|gene26338|gene3135|gene24417|gene19169|gene14453|gene14051|gene11994|gene12237|gene11055|gene5079|gene16038|gene18723|gene18209|gene6476|gene6475|gene2872|gene18947|gene14940|gene6674|gene24085|gene22517|gene11113|gene18526|gene16967|gene25325|gene22879…	92	gene21194|gene19297|gene13018|gene12898|gene28753|gene1682|gene12722|gene11275|gene18062|gene19665|gene20297|gene22803|gene7435|gene1324|gene26446|gene14840|gene16855|gene13756|gene16982|gene25693|gene22486|gene18408|gene1056|gene23880|gene15340|gene15344|gene24929|gene19433|gene692|gene18513|gene9902|gene18138|gene15651|gene24294|gene9279|gene13472|gene9305|gene9307|gene17635|gene24729|gene18541…	102	http://amigo.geneontology.org/amigo/term/GO:0031399	no
positive regulation of protein localization to nucleus	GO:1900182	0.00708335	0.134751	--	98	gene14940|gene9688|gene14994|gene24815|gene18887|gene17241|gene11248|gene9902|gene13472|gene15088|gene8782|gene18251|gene11994|gene17091|gene27896|gene6583|gene6447|gene8314|gene22486	19	gene17091|gene24815|gene15088|gene9688|gene14940|gene8314|gene14994|gene11994|gene6583|gene8782	10	gene17241|gene18251|gene13472|gene27896|gene9902|gene18887|gene22486|gene6447|gene11248	9	http://amigo.geneontology.org/amigo/term/GO:1900182	no
regulation of protein localization	GO:0032880	0.00714414	0.135226	--	898	gene13206|gene26176|gene24815|gene7573|gene4549|gene13472|gene8782|gene11172|gene12565|gene12403|gene21631|gene24814|gene24476|gene15413|gene24367|gene24574|gene4970|gene27896|gene23597|gene6447|gene26788|gene14956|gene9902|gene14890|gene27019|gene11994|gene13709|gene22590|gene16086|gene26752|gene6583|gene12274|gene8609|gene23625|gene22486|gene26598|gene11179|gene22239|gene8314|gene28262|gene2061…	119	gene8179|gene17091|gene11994|gene15088|gene2281|gene13426|gene8314|gene14831|gene14994|gene12146|gene6709|gene6583|gene16691|gene2225|gene18209|gene11172|gene8782|gene25584|gene2858|gene28262|gene24476|gene22239|gene24698|gene21683|gene9430|gene14940|gene13709|gene25484|gene15413|gene19152|gene24815|gene24814|gene17244|gene9688|gene12565|gene10425|gene12403|gene16326|gene21160|gene2791|gene20602|…	47	gene12898|gene24574|gene11179|gene12274|gene17241|gene14890|gene7573|gene22590|gene25504|gene26752|gene4595|gene14151|gene19433|gene14956|gene23135|gene11248|gene4244|gene17837|gene6512|gene13206|gene4239|gene15003|gene12028|gene9902|gene8172|gene26176|gene3504|gene15021|gene21025|gene14840|gene19840|gene20618|gene9752|gene1160|gene8609|gene19665|gene13472|gene9117|gene23827|gene11775|gene14823|g…	72	http://amigo.geneontology.org/amigo/term/GO:0032880	no
transcription initiation from RNA polymerase II promoter	GO:0006367	0.00713226	0.135226	--	105	gene19591|gene14994|gene27132|gene18887|gene26157|gene20625|gene8885|gene23102|gene13401|gene22681|gene9674|gene10728|gene26239|gene20683|gene4836|gene2808|gene22847|gene27450|gene18952|gene11809	20	gene26239|gene9674|gene11809|gene10728|gene14994|gene22847|gene19591|gene20683	8	gene18952|gene8885|gene4836|gene26157|gene27132|gene18887|gene27450|gene2808|gene22681|gene23102|gene13401|gene20625	12	http://amigo.geneontology.org/amigo/term/GO:0006367	no
response to organic substance	GO:0010033	0.00730769	0.13798	--	1664	gene13206|gene2702|gene7573|gene4549|gene18636|gene14887|gene18635|gene18632|gene2112|gene25469|gene3265|gene12565|gene20231|gene8314|gene5905|gene15371|gene25300|gene12237|gene7928|gene6937|gene15675|gene8396|gene23597|gene11867|gene1324|gene24085|gene4244|gene28748|gene26788|gene2226|gene27019|gene18633|gene22591|gene8782|gene17284|gene18983|gene9096|gene18952|gene7910|gene12097|gene18489|gene5…	208	gene10476|gene7266|gene11809|gene18186|gene14831|gene28117|gene2112|gene12256|gene13583|gene21052|gene2858|gene5964|gene11079|gene24625|gene24745|gene3135|gene11670|gene4795|gene16452|gene657|gene14051|gene2075|gene12237|gene5079|gene7928|gene16038|gene29204|gene5073|gene3574|gene18209|gene4572|gene8782|gene4682|gene6475|gene22239|gene4163|gene8169|gene24085|gene16967|gene20508|gene14260|gene1434…	96	gene17275|gene21196|gene9096|gene9240|gene21822|gene28753|gene24334|gene5962|gene3504|gene24331|gene22552|gene20297|gene8172|gene11830|gene15371|gene4549|gene1324|gene24758|gene22965|gene19683|gene18173|gene11786|gene25693|gene22486|gene13004|gene18408|gene3434|gene1056|gene20210|gene5893|gene10731|gene18952|gene15951|gene4595|gene20407|gene19433|gene692|gene14198|gene12722|gene22439|gene15021|ge…	112	http://amigo.geneontology.org/amigo/term/GO:0010033	no
negative regulation of neuron differentiation	GO:0045665	0.00734942	0.138426	--	185	gene2281|gene6709|gene2852|gene24625|gene24135|gene19169|gene18278|gene11091|gene10527|gene16677|gene11320|gene8885|gene24775|gene9149|gene4599|gene14994|gene9286|gene10459|gene6094|gene22491|gene10886|gene4849|gene17964|gene1181|gene6475|gene21194|gene3028|gene8609|gene27702|gene1967|gene13979	31	gene1181|gene2852|gene10527|gene24625|gene9286|gene17964|gene2281|gene6475|gene11091|gene10459|gene19169|gene24775|gene16677|gene6709|gene10886|gene14994	16	gene22491|gene1967|gene8885|gene11320|gene21194|gene4849|gene3028|gene18278|gene8609|gene6094|gene24135|gene9149|gene27702|gene4599|gene13979	15	http://amigo.geneontology.org/amigo/term/GO:0045665	no
regulation of translation	GO:0006417	0.00737644	0.138594	GO:0006445	363	gene19666|gene22717|gene24662|gene22005|gene11908|gene18773|gene5065|gene8780|gene22027|gene11786|gene2567|gene12296|gene12294|gene17160|gene5905|gene25222|gene23625|gene9308|gene824|gene9240|gene14666|gene10905|gene7593|gene4635|gene18007|gene2226|gene27614|gene154|gene11241|gene19761|gene3478|gene24929|gene27051|gene14051|gene2791|gene14670|gene17018|gene5692|gene10459|gene4459|gene25047|gene12…	54	gene14051|gene11283|gene9692|gene27455|gene17160|gene10459|gene11241|gene2226|gene4635|gene18209|gene824|gene5843|gene19761|gene7386|gene22005|gene5065|gene2791|gene14260|gene12296|gene18152|gene25222|gene7593|gene22717	23	gene154|gene9240|gene14666|gene24929|gene2567|gene11381|gene8780|gene17018|gene18773|gene19666|gene10905|gene18007|gene11922|gene22027|gene14670|gene9308|gene27614|gene24662|gene25047|gene6576|gene27051|gene5692|gene4459|gene5905|gene12294|gene11786|gene15003|gene11908|gene12097|gene23625|gene3478	31	http://amigo.geneontology.org/amigo/term/GO:0006417	no
cellular component assembly	GO:0022607	0.00754933	0.141494	GO:0071844	2227	gene26176|gene18734|gene15783|gene4549|gene14887|gene19636|gene8780|gene28606|gene25469|gene18631|gene23114|gene14393|gene17639|gene12562|gene12274|gene25975|gene13995|gene12087|gene16578|gene26079|gene7687|gene541|gene5179|gene7679|gene24503|gene26076|gene2840|gene6937|gene27455|gene15675|gene19840|gene12480|gene3135|gene869|gene26675|gene21165|gene28323|gene15678|gene21244|gene154|gene1391|gene…	272	gene11280|gene3183|gene2281|gene18186|gene25442|gene6108|gene10073|gene6583|gene20423|gene25688|gene2852|gene24338|gene24239|gene3625|gene24625|gene9682|gene27526|gene17494|gene9688|gene24742|gene22005|gene50|gene4943|gene3135|gene19685|gene25975|gene25697|gene25058|gene19169|gene23558|gene17014|gene2076|gene24800|gene16549|gene12087|gene27455|gene23114|gene26322|gene5073|gene17639|gene28037|gene…	123	gene7615|gene7614|gene15839|gene24531|gene3216|gene10001|gene14840|gene2319|gene24993|gene25684|gene13995|gene4387|gene21293|gene16447|gene17094|gene28606|gene15984|gene5577|gene7435|gene4549|gene20926|gene26445|gene6615|gene26141|gene24426|gene29243|gene2840|gene8432|gene23157|gene541|gene17852|gene17859|gene28136|gene15340|gene8825|gene15344|gene13241|gene6512|gene24929|gene7274|gene9182|gene19…	149	http://amigo.geneontology.org/amigo/term/GO:0022607	no
negative regulation of phosphorus metabolic process	GO:0010563	0.00760797	0.142245	--	525	gene14940|gene7401|gene14644|gene25462|gene5537|gene25321|gene14960|gene5692|gene3305|gene24625|gene2567|gene16967|gene19169|gene23234|gene10527|gene22486|gene17160|gene22517|gene12116|gene25583|gene24476|gene5079|gene28262|gene50|gene16982|gene24574|gene2903|gene9303|gene16419|gene25222|gene26447|gene21203|gene7435|gene14051|gene12836|gene6112|gene22483|gene18251|gene24868|gene6674|gene9744|gene…	74	gene14051|gene11994|gene7522|gene27692|gene14644|gene17160|gene5079|gene7401|gene25583|gene2089|gene22517|gene25222|gene19373|gene28262|gene24476|gene12836|gene17305|gene14940|gene10527|gene24625|gene6112|gene6674|gene50|gene11113|gene14960|gene5121|gene16967|gene25325|gene21160|gene21203|gene3065|gene2903|gene19169|gene22483|gene15217|gene7037|gene10886	37	gene21194|gene12898|gene15340|gene24574|gene24868|gene9303|gene12140|gene24929|gene2567|gene12116|gene13983|gene11381|gene27924|gene9902|gene3028|gene25462|gene19827|gene28433|gene16419|gene17050|gene7435|gene5692|gene26447|gene3305|gene14840|gene5537|gene4982|gene23234|gene18251|gene25321|gene16982|gene22486|gene2808|gene11922|gene18541|gene9744|gene16086	37	http://amigo.geneontology.org/amigo/term/GO:0010563	no
[truncated: 7,238 more rows]

## Sheet: LP42A_SPLP42A.CC.report
Term_name	Accession	p-value	FDR	Alt_id	Background_Count	DE_Gene	DE_Count	Up_Gene	Up_Count	Down_Gene	Down_Count	Links	Result
[truncated: 1,033 more rows]

## Sheet: LP42A_SPLP42A.MF.report
Term_name	Accession	p-value	FDR	Alt_id	Background_Count	DE_Gene	DE_Count	Up_Gene	Up_Count	Down_Gene	Down_Count	Links	Result
[truncated: 1,926 more rows]

## Sheet: SP42A_LP42A.BP.report
Term_name	Accession	p-value	FDR	Alt_id	Background_Count	DE_Gene	DE_Count	Up_Gene	Up_Count	Down_Gene	Down_Count	Links	Result
[truncated: 9,534 more rows]

## Sheet: SP42A_LP42A.CC.report
Term_name	Accession	p-value	FDR	Alt_id	Background_Count	DE_Gene	DE_Count	Up_Gene	Up_Count	Down_Gene	Down_Count	Links	Result
[truncated: 1,247 more rows]

## Sheet: SP42A_LP42A.MF.report
Term_name	Accession	p-value	FDR	Alt_id	Background_Count	DE_Gene	DE_Count	Up_Gene	Up_Count	Down_Gene	Down_Count	Links	Result
[truncated: 2,479 more rows]

[truncated: 3 more sheets: SP42A_SPLP42A.BP.report, SP42A_SPLP42A.CC.report, SP42A_SPLP42A.MF.report]
