# Supplementary material for: Comparative Transcriptomics Reveals the Key lncRNA and mRNA of Sunite Sheep Adrenal Gland Affecting Seasonal Reproduction
Source: Front Vet Sci. 2022 Apr 8;9:816241. doi: 10.3389/fvets.2022.816241 (PMC9024317; doi:10.3389/fvets.2022.816241)
Supplement: Supplementary Table 1 — The basic information of lncRNA sequencing data. [file Data_Sheet_1.ZIP › ╨┬╜¿╬─╝■╝╨/S5KEGG enrichment pathway for target genes of lncRNAs in SP42 vs. LP42 , SP42 vs. SP42-LP42 and LP42 vs. SP42-LP42.xls]

## Sheet: LP42A_SPLP42A_kegg_report
Name	Map	Count1	Count2	Count3	Count4	p	q	Gene_in_Target	Up_Gene	Up_Count	Down_Gene	Down_Count	Links	Result
Longevity regulating pathway	map04211	23	77	934	8752	7.37836e-05	0.0124694	gene10459|K03259;gene14260|K04688;gene16445|K07297;gene18209|K04456;gene18983|K10141;gene19840|K08331;gene20936|K07359;gene22027|K04456;gene25583|K07207;gene25693|K08049;gene27051|K07205;gene3350|K09048;gene3953|K04450;gene4493|K07200;gene4635|K03259;gene4955|K11420;gene5065|K07206;gene6464|K07200;gene6475|K08046;gene8386|K09048;gene8782|K02649;gene8970|K04345;gene9688|K07298;	.	0	.	0	http://www.kegg.jp/pathway/map04211+K03259+K04688+K07297+K04456+K10141+K08331+K07359+K07207+K08049+K07205+K09048+K04450+K07200+K11420+K07206+K08046+K02649+K04345+K07298	yes
Purine metabolism	map00230	38	163	919	8666	4.94339e-05	0.0124694	gene10728|K03010;gene11179|K18437;gene11332|K00364;gene13867|K03020;gene14720|K01952;gene14721|K01952;gene14838|K01081;gene15092|K01081;gene16748|K03025;gene16801|K01511;gene17618|K00759;gene17648|K07127;gene18555|K02327;gene19238|K13296;gene20822|K02324;gene211|K01081;gene21464|K01139;gene22025|K01939;gene22566|K00940;gene22747|K02685;gene23010|K18424;gene24445|K03505;gene24539|K03007;gene25502|…	.	0	.	0	http://www.kegg.jp/pathway/map00230+K03010+K18437+K00364+K03020+K01952+K01081+K03025+K01511+K00759+K07127+K02327+K13296+K02324+K01139+K01939+K00940+K02685+K18424+K03505+K03007+K08049+K03008+K01587+K01477+K02326+K00939+K01835+K13293+K08046+K00942+K01490+K08718	yes
Insulin signaling pathway	map04910	33	143	924	8686	0.00017877	0.015106	gene10459|K03259;gene11241|K04368;gene11259|K02183;gene1324|K06279;gene14260|K04688;gene14831|K07197;gene15179|K01084;gene16086|K18952;gene16802|K00688;gene17028|K07189;gene18209|K04456;gene19238|K13296;gene19616|K15909;gene20954|K06269;gene22027|K04456;gene24698|K06086;gene25583|K07207;gene26602|K00844;gene26788|K04440;gene27051|K07205;gene27575|K17453;gene28433|K04739;gene4493|K07200;gene4635|K…	.	0	.	0	http://www.kegg.jp/pathway/map04910+K03259+K04368+K02183+K06279+K04688+K07197+K01084+K18952+K00688+K07189+K04456+K13296+K15909+K06269+K06086+K07207+K00844+K04440+K07205+K17453+K04739+K07200+K07206+K06277+K03099+K02649+K04345+K04369	yes
ErbB signaling pathway	map04012	20	68	937	8761	0.000253531	0.0167771	gene11241|K04368;gene1324|K06279;gene14260|K04688;gene15003|K05083;gene15111|K11223;gene17241|K05704;gene17275|K01116;gene18173|K05734;gene18209|K04456;gene2112|K04410;gene22027|K04456;gene2567|K07365;gene26675|K04515;gene26788|K04440;gene27019|K05455;gene27051|K07205;gene5692|K19862;gene5874|K03099;gene8782|K02649;gene9305|K04369;	.	0	.	0	http://www.kegg.jp/pathway/map04012+K04368+K06279+K04688+K05083+K11223+K05704+K01116+K05734+K04456+K04410+K07365+K04515+K04440+K05455+K07205+K19862+K03099+K02649+K04369	yes
Relaxin signaling pathway	map04926	26	104	931	8725	0.000297818	0.0167771	gene11241|K04368;gene11248|K04500;gene1324|K06279;gene13979|K04198;gene14388|K13241;gene16086|K18952;gene17241|K05704;gene18209|K04456;gene18251|K13375;gene18406|K04544;gene19665|K04439;gene20989|K13240;gene22027|K04456;gene24309|K05858;gene25693|K08049;gene26208|K04537;gene26788|K04440;gene3350|K09048;gene3953|K04450;gene4572|K06237;gene5874|K03099;gene6475|K08046;gene8386|K09048;gene8782|K02649…	.	0	.	0	http://www.kegg.jp/pathway/map04926+K04368+K04500+K06279+K04198+K13241+K18952+K05704+K04456+K13375+K04544+K04439+K13240+K05858+K08049+K04537+K04440+K09048+K04450+K06237+K03099+K08046+K02649+K04345+K04369	yes
Autophagy - animal	map04140	29	128	928	8701	0.00055747	0.0269178	gene11241|K04368;gene11786|K08803;gene12140|K17603;gene14236|K18082;gene14260|K04688;gene15136|K08334;gene16530|K18052;gene17113|K04570;gene18209|K04456;gene19623|K17890;gene19840|K08331;gene20688|K07920;gene2089|K19330;gene20936|K07359;gene21628|K08269;gene22027|K04456;gene24625|K01110;gene25583|K07207;gene26788|K04440;gene3266|K08491;gene3574|K16185;gene5065|K07206;gene5125|K11248;gene7274|K083…	.	0	.	0	http://www.kegg.jp/pathway/map04140+K04368+K08803+K17603+K18082+K04688+K08334+K18052+K04570+K04456+K17890+K08331+K07920+K19330+K07359+K08269+K01110+K07207+K04440+K08491+K16185+K07206+K11248+K08341+K02649+K04345+K04369+K07298+K04382	yes
Lysosome	map04142	26	113	931	8716	0.000868949	0.0367131	gene12887|K06564;gene12888|K06564;gene15114|K02154;gene15116|K01205;gene15393|K01565;gene15396|K12316;gene15586|K12381;gene17852|K02146;gene19362|K01279;gene19373|K12350;gene22100|K12309;gene23109|K01074;gene23130|K01186;gene24422|K01373;gene25550|K10087;gene25600|K02155;gene26240|K12402;gene26680|K12398;gene27111|K10532;gene311|K03661;gene6414|K12347;gene6640|K01137;gene8843|K12393;gene9012|K011…	.	0	.	0	http://www.kegg.jp/pathway/map04142+K06564+K02154+K01205+K01565+K12316+K12381+K02146+K01279+K12350+K12309+K01074+K01186+K01373+K10087+K02155+K12402+K12398+K10532+K03661+K12347+K01137+K12393+K01158+K14379+K04992	yes
Human papillomavirus infection	map05165	52	293	905	8536	0.000982032	0.0368808	gene5905|K16195;gene11113|K02085;gene11241|K04368;gene12281|K03062;gene12935|K04659;gene13051|K16175;gene1339|K04659;gene13459|K02376;gene14260|K04688;gene14823|K06094;gene14890|K06482;gene15114|K02154;gene15180|K11406;gene15197|K02235;gene15341|K05948;gene15675|K07211;gene16086|K18952;gene16113|K02353;gene17014|K06240;gene17234|K04681;gene18209|K04456;gene18631|K03456;gene20683|K06061;gene22027|…	.	0	gene5905|K16195	1	http://www.kegg.jp/pathway/map05165+K16195+K02085+K04368+K03062+K04659+K16175+K02376+K04688+K06094+K06482+K02154+K11406+K02235+K05948+K07211+K18952+K02353+K06240+K04681+K04456+K03456+K06061+K06243+K02599+K06252+K11584+K01110+K07207+K07205+K12075+K07210+K14009+K09048+K02432+K06237+K07206+K06247+K06092+K03099+K11643+K02649+K04345+K04369+K02620+K04382+K11404	yes
Estrogen signaling pathway	map04915	21	84	936	8745	0.00109867	0.0371351	gene11241|K04368;gene11259|K02183;gene1324|K06279;gene17241|K05704;gene18209|K04456;gene22027|K04456;gene23135|K03283;gene23234|K04615;gene24099|K04999;gene24309|K05858;gene25693|K08049;gene3350|K09048;gene3953|K04450;gene5804|K02183;gene5874|K03099;gene6475|K08046;gene6937|K09487;gene8386|K09048;gene8782|K02649;gene8970|K04345;gene9305|K04369;	.	0	.	0	http://www.kegg.jp/pathway/map04915+K04368+K02183+K06279+K05704+K04456+K03283+K04615+K04999+K05858+K08049+K09048+K04450+K03099+K08046+K09487+K02649+K04345+K04369	yes
AMPK signaling pathway	map04152	26	117	931	8712	0.00133932	0.0377243	gene13729|K08272;gene14260|K04688;gene14831|K07197;gene15179|K01084;gene15273|K08271;gene15692|K19029;gene16445|K07297;gene16851|K00850;gene18209|K04456;gene18631|K03456;gene20936|K07359;gene22027|K04456;gene24334|K11584;gene25583|K07207;gene27051|K07205;gene3350|K09048;gene4493|K07200;gene5065|K07206;gene6464|K07200;gene6512|K00850;gene7910|K06259;gene8386|K09048;gene8782|K02649;gene9308|K03234;…	.	0	.	0	http://www.kegg.jp/pathway/map04152+K08272+K04688+K07197+K01084+K08271+K19029+K07297+K00850+K04456+K03456+K07359+K11584+K07207+K07205+K09048+K07200+K07206+K06259+K02649+K03234+K07298+K04382	yes
Notch signaling pathway	map04330	14	45	943	8784	0.00133155	0.0377243	gene11792|K06172;gene12146|K06057;gene12237|K06063;gene1513|K06171;gene15341|K05948;gene16113|K02353;gene20683|K06061;gene2225|K02353;gene23102|K02599;gene26152|K06058;gene2808|K06062;gene6692|K06058;gene7039|K05948;gene8885|K02599;	.	0	.	0	http://www.kegg.jp/pathway/map04330+K06172+K06057+K06063+K06171+K05948+K02353+K06061+K02599+K06058+K06062	yes
Focal adhesion	map04510	35	179	922	8650	0.00159109	0.0408374	gene10698|K05098;gene11241|K04368;gene12935|K04659;gene1324|K06279;gene1339|K04659;gene14890|K06482;gene15003|K05083;gene15344|K04392|K07861;gene17014|K06240;gene17222|K12755;gene17241|K05704;gene17485|K05726;gene18173|K05734;gene18209|K04456;gene18373|K06274;gene18741|K17457;gene18947|K16060;gene20954|K06269;gene2112|K04410;gene22027|K04456;gene22532|K06243;gene23114|K06252;gene24625|K01110;gene…	.	0	.	0	http://www.kegg.jp/pathway/map04510+K05098+K04368+K04659+K06279+K06482+K05083+K04392+K07861+K06240+K12755+K05704+K05726+K05734+K04456+K06274+K17457+K16060+K06269+K04410+K06243+K06252+K01110+K13708+K04440+K04437+K06237+K06277+K06247+K17388+K03099+K17386+K06275+K02649	yes
Insulin resistance	map04931	23	100	934	8729	0.00169149	0.0408374	gene1288|K08772;gene14260|K04688;gene14831|K07197;gene15179|K01084;gene16086|K18952;gene16530|K18052;gene16802|K00688;gene17028|K07189;gene18209|K04456;gene20918|K09113;gene20954|K06269;gene22027|K04456;gene24625|K01110;gene26788|K04440;gene3350|K09048;gene4493|K07200;gene5121|K17605;gene5146|K08745;gene5482|K06269;gene6464|K07200;gene7910|K06259;gene8386|K09048;gene8782|K02649;	.	0	.	0	http://www.kegg.jp/pathway/map04931+K08772+K04688+K07197+K01084+K18952+K18052+K00688+K07189+K04456+K09113+K06269+K01110+K04440+K09048+K07200+K17605+K08745+K06259+K02649	yes
EGFR tyrosine kinase inhibitor resistance	map01521	21	91	936	8738	0.00254614	0.0573729	gene10459|K03259;gene10698|K05098;gene11241|K04368;gene1324|K06279;gene14151|K05464;gene14260|K04688;gene15003|K05083;gene17113|K04570;gene17241|K05704;gene17275|K01116;gene18209|K04456;gene18254|K05115;gene22027|K04456;gene24625|K01110;gene27019|K05455;gene27051|K07205;gene4635|K03259;gene5874|K03099;gene7522|K17386;gene8782|K02649;gene9305|K04369;	.	0	.	0	http://www.kegg.jp/pathway/map01521+K03259+K05098+K04368+K06279+K05464+K04688+K05083+K04570+K05704+K01116+K04456+K05115+K01110+K05455+K07205+K03099+K17386+K02649+K04369	no
Endocytosis	map04144	43	244	914	8585	0.00292089	0.0617039	gene10124|K04679;gene11056|K08291;gene11248|K04500;gene1141|K12479;gene11894|K11839;gene12887|K06564;gene12888|K06564;gene13018|K12184;gene14434|K05737;gene14647|K12489;gene15414|K18441;gene16086|K18952;gene16118|K12489;gene16691|K10396;gene16996|K12492;gene17241|K05704;gene17817|K12198;gene17934|K19476;gene18530|K11824;gene18707|K12471;gene19665|K04439;gene22614|K04180;gene2295|K01115;gene23135|…	.	0	.	0	http://www.kegg.jp/pathway/map04144+K04679+K08291+K04500+K12479+K11839+K06564+K12184+K05737+K12489+K18441+K18952+K10396+K12492+K05704+K12198+K19476+K11824+K12471+K04439+K04180+K01115+K03283+K12185+K12483+K12494+K12484+K07891+K12196+K12485+K12562+K15053+K12488+K11248+K07938+K18461+K07940+K12472+K12490	no
Base excision repair	map03410	11	34	946	8795	0.00332654	0.0658481	gene16870|K04802;gene18299|K10803;gene18555|K02327;gene20822|K02324;gene22239|K03660;gene24445|K03505;gene25485|K03652;gene27096|K02330;gene2891|K02326;gene3713|K10568;gene6305|K10800;	.	0	.	0	http://www.kegg.jp/pathway/map03410+K04802+K10803+K02327+K02324+K03660+K03505+K03652+K02330+K02326+K10568+K10800	no
Pathways in cancer	map05200	80	530	877	8299	0.0035067	0.0658481	gene10129|K08736;gene10824|K10030;gene11113|K02085;gene11241|K04368;gene11248|K04500;gene11259|K02183;gene11786|K08803;gene12728|K05132;gene1304|K09290;gene13459|K02376;gene13979|K04198;gene14260|K04688;gene14388|K13241;gene14890|K06482;gene15003|K05083;gene15088|K10056;gene15111|K11223;gene15197|K02235;gene15344|K04392|K07861;gene16113|K02353;gene17014|K06240;gene17113|K04570;gene17275|K01116;ge…	.	0	.	0	http://www.kegg.jp/pathway/map05200+K08736+K10030+K02085+K04368+K04500+K02183+K08803+K05132+K09290+K02376+K04198+K04688+K13241+K06482+K05083+K10056+K11223+K02235+K04392+K07861+K02353+K06240+K04570+K01116+K12363+K04456+K09592+K13375+K12330+K04544+K05454+K09292+K16060+K10140+K05060+K00799+K18806+K06243+K04504+K02599+K05858+K03068+K01110+K06229+K08049+K04537+K04515+K04440+K04362+K08528+K08367+K07210…	no
Axon guidance	map04360	32	169	925	8660	0.00379612	0.0675309	gene10476|K13578;gene10527|K06839;gene11320|K17334;gene1181|K06842;gene14736|K06843;gene15344|K04392|K07861;gene16086|K18952;gene17241|K05704;gene17275|K01116;gene18173|K05734;gene1968|K20020;gene2112|K04410;gene22250|K07526;gene22491|K06840;gene22563|K06821;gene24383|K05765;gene24444|K05766;gene24775|K06521;gene24896|K07520;gene2567|K07365;gene26109|K05743;gene26675|K04515;gene3028|K06521;gene48…	.	0	.	0	http://www.kegg.jp/pathway/map04360+K13578+K06839+K17334+K06842+K06843+K04392+K07861+K18952+K05704+K01116+K05734+K20020+K04410+K07526+K06840+K06821+K05765+K05766+K06521+K07520+K07365+K05743+K04515+K05111+K17388+K19862+K06226+K02090+K02649+K05462	no
mTOR signaling pathway	map04150	32	170	925	8659	0.00410132	0.0693122	gene10459|K03259;gene11241|K04368;gene13459|K02376;gene1369|K20398;gene13729|K08272;gene14260|K04688;gene14840|K09594;gene15197|K02235;gene15273|K08271;gene16113|K02353;gene18209|K04456;gene21628|K08269;gene22027|K04456;gene2225|K02353;gene24476|K03068;gene24625|K01110;gene25486|K20406;gene25520|K20408;gene25583|K07207;gene26233|K20399;gene27051|K07205;gene3574|K16185;gene4351|K02432;gene4635|K03…	.	0	.	0	http://www.kegg.jp/pathway/map04150+K03259+K04368+K02376+K20398+K08272+K04688+K09594+K02235+K08271+K02353+K04456+K08269+K03068+K01110+K20406+K20408+K07207+K20399+K07205+K16185+K02432+K07206+K02148+K03099+K20407+K02649+K04369+K20400+K07298	no
Malaria	map05144	12	41	945	8788	0.00435475	0.0700907	gene7269|K06728;gene10824|K10030;gene12935|K04659;gene1339|K04659;gene13525|K16336;gene14348|K14624;gene18251|K13375;gene19052|K05482;gene2858|K10160;gene6709|K04550;gene7266|K06728;gene7910|K06259;	.	0	gene7269|K06728	1	http://www.kegg.jp/pathway/map05144+K06728+K10030+K04659+K16336+K14624+K13375+K05482+K10160+K04550+K06259	no
Acute myeloid leukemia	map05221	15	59	942	8770	0.00472027	0.0701688	gene11241|K04368;gene14260|K04688;gene15088|K10056;gene15111|K11223;gene16026|K02633;gene18209|K04456;gene22027|K04456;gene22841|K04504;gene27051|K07205;gene2736|K08367;gene27879|K07210;gene5874|K03099;gene8782|K02649;gene9305|K04369;gene9742|K02620;	.	0	.	0	http://www.kegg.jp/pathway/map05221+K04368+K04688+K10056+K11223+K02633+K04456+K04504+K07205+K08367+K07210+K03099+K02649+K04369+K02620	no
Hepatitis B	map05161	29	152	928	8677	0.00519	0.0701688	gene10824|K10030;gene11241|K04368;gene11320|K17334;gene15111|K11223;gene15675|K07211;gene16870|K04802;gene17241|K05704;gene18209|K04456;gene18251|K13375;gene19849|K10140;gene20292|K04416;gene22027|K04456;gene24085|K05403;gene24625|K01110;gene26788|K04440;gene27098|K15041;gene27455|K11594;gene27879|K07210;gene2858|K10160;gene3350|K09048;gene3480|K15041;gene3953|K04450;gene4276|K11222;gene4808|K087…	.	0	.	0	http://www.kegg.jp/pathway/map05161+K10030+K04368+K17334+K11223+K07211+K04802+K05704+K04456+K13375+K10140+K04416+K05403+K01110+K04440+K15041+K11594+K07210+K10160+K09048+K04450+K11222+K08738+K09389+K06255+K02649+K04369	no
Hepatocellular carcinoma	map05225	30	158	927	8671	0.00480049	0.0701688	gene11113|K02085;gene11241|K04368;gene11248|K04500;gene12850|K11653;gene1324|K06279;gene13459|K02376;gene14260|K04688;gene15197|K02235;gene16113|K02353;gene17113|K04570;gene17275|K01116;gene18209|K04456;gene18251|K13375;gene19849|K10140;gene21242|K00799;gene22027|K04456;gene2225|K02353;gene23064|K00799;gene24476|K03068;gene24625|K01110;gene3472|K11647;gene4351|K02432;gene4836|K09389;gene5874|K030…	.	0	.	0	http://www.kegg.jp/pathway/map05225+K02085+K04368+K04500+K11653+K06279+K02376+K04688+K02235+K02353+K04570+K01116+K04456+K13375+K10140+K00799+K03068+K01110+K11647+K02432+K09389+K03099+K11765+K11650+K02649+K10456+K04369+K02620	no
Tight junction	map04530	32	173	925	8656	0.00514441	0.0701688	gene11794|K07902;gene12722|K04426;gene13051|K16175;gene14823|K06094;gene15003|K05083;gene15344|K04392|K07861;gene16086|K18952;gene16870|K04802;gene17222|K12755;gene17241|K05704;gene18373|K06274;gene18631|K03456;gene20292|K04416;gene2075|K07374;gene21160|K16684;gene21162|K16684;gene24503|K06106;gene26788|K04440;gene2736|K08367;gene27692|K12075;gene4493|K07200;gene4512|K07374;gene5329|K17388;gene54…	.	0	.	0	http://www.kegg.jp/pathway/map04530+K07902+K04426+K16175+K06094+K05083+K04392+K07861+K18952+K04802+K12755+K05704+K06274+K03456+K04416+K07374+K16684+K06106+K04440+K08367+K12075+K07200+K17388+K06092+K12751+K10352+K18584+K04345+K07298+K04382	no
Cellular senescence	map04218	29	153	928	8676	0.00561559	0.0720977	gene10824|K10030;gene11241|K04368;gene11248|K04500;gene11259|K02183;gene11320|K17334;gene12097|K18753;gene13581|K10867;gene14850|K04432;gene17234|K04681;gene18209|K04456;gene18251|K13375;gene20954|K06269;gene21142|K06641;gene22027|K04456;gene24625|K01110;gene25583|K07207;gene27051|K07205;gene27098|K15041;gene27158|K05863;gene27566|K05868;gene3480|K15041;gene4836|K09389;gene5065|K07206;gene5482|K0…	.	0	.	0	http://www.kegg.jp/pathway/map04218+K10030+K04368+K04500+K02183+K17334+K18753+K10867+K04432+K04681+K04456+K13375+K06269+K06641+K01110+K07207+K07205+K15041+K05863+K05868+K09389+K07206+K10138+K02649+K04369	no
Hedgehog signaling pathway	map04340	12	43	945	8786	0.00597259	0.0720977	gene16218|K08958;gene1648|K08439;gene19665|K04439;gene1968|K20020;gene21440|K18806;gene24078|K20033;gene24814|K06229;gene3109|K06232;gene4248|K16798;gene8314|K06226;gene8970|K04345;gene9429|K08958;	.	0	.	0	http://www.kegg.jp/pathway/map04340+K08958+K08439+K04439+K20020+K18806+K20033+K06229+K06232+K16798+K06226+K04345	no
Vibrio cholerae infection	map05110	12	43	945	8786	0.00597259	0.0720977	gene15114|K02154;gene17275|K01116;gene17852|K02146;gene18456|K10949;gene25600|K02155;gene25693|K08049;gene26305|K10949;gene311|K03661;gene5323|K02148;gene7506|K10949;gene8568|K02153;gene8970|K04345;	.	0	.	0	http://www.kegg.jp/pathway/map05110+K02154+K01116+K02146+K10949+K02155+K08049+K03661+K02148+K02153+K04345	no
Adipocytokine signaling pathway	map04920	15	62	942	8767	0.00692774	0.080744	gene15179|K01084;gene16445|K07297;gene16530|K18052;gene18209|K04456;gene20936|K07359;gene22027|K04456;gene24876|K01897;gene26788|K04440;gene27879|K07210;gene4493|K07200;gene4549|K01897;gene4970|K03173;gene6464|K07200;gene7910|K06259;gene9688|K07298;	.	0	.	0	http://www.kegg.jp/pathway/map04920+K01084+K07297+K18052+K04456+K07359+K01897+K04440+K07210+K07200+K03173+K06259+K07298	no
Amino sugar and nucleotide sugar metabolism	map00520	12	45	945	8784	0.00803296	0.0850898	gene12637|K00326;gene15487|K00849;gene1597|K00972;gene17461|K05305;gene18004|K01810;gene23751|K01711;gene26602|K00844;gene26973|K00326;gene473|K00326;gene561|K01835;gene5954|K00884;gene7594|K00326;	.	0	.	0	http://www.kegg.jp/pathway/map00520+K00326+K00849+K00972+K05305+K01810+K01711+K00844+K01835+K00884	no
Glioma	map05214	15	64	942	8765	0.00881107	0.0850898	gene11241|K04368;gene11259|K02183;gene1324|K06279;gene17275|K01116;gene18209|K04456;gene19849|K10140;gene22027|K04456;gene24625|K01110;gene26675|K04515;gene4836|K09389;gene5804|K02183;gene5874|K03099;gene7522|K17386;gene8782|K02649;gene9305|K04369;	.	0	.	0	http://www.kegg.jp/pathway/map05214+K04368+K02183+K06279+K01116+K04456+K10140+K01110+K04515+K09389+K03099+K17386+K02649+K04369	no
MAPK signaling pathway - fly	map04013	20	96	937	8733	0.00839018	0.0850898	gene10425|K06689;gene10476|K13578;gene11241|K04368;gene12722|K04426;gene1324|K06279;gene14273|K10176;gene14598|K05759;gene14850|K04432;gene15344|K04392|K07861;gene17241|K05704;gene18267|K20225;gene18409|K17608;gene21688|K17608;gene2277|K04508;gene23710|K20210;gene26788|K04440;gene3953|K04450;gene5874|K03099;gene9744|K04382;gene9824|K06689;	.	0	.	0	http://www.kegg.jp/pathway/map04013+K06689+K13578+K04368+K04426+K06279+K10176+K05759+K04432+K04392+K07861+K05704+K20225+K17608+K04508+K20210+K04440+K04450+K03099+K04382	no
Neurotrophin signaling pathway	map04722	22	109	935	8720	0.008042	0.0850898	gene11241|K04368;gene11259|K02183;gene12722|K04426;gene1324|K06279;gene13583|K08846;gene15271|K04421;gene15344|K04392|K07861;gene17275|K01116;gene18209|K04456;gene18874|K12458;gene20292|K04416;gene22027|K04456;gene26675|K04515;gene26788|K04440;gene27905|K04730;gene5079|K06277;gene5804|K02183;gene5874|K03099;gene6542|K04733;gene7401|K04356;gene8782|K02649;gene9305|K04369;	.	0	.	0	http://www.kegg.jp/pathway/map04722+K04368+K02183+K04426+K06279+K08846+K04421+K04392+K07861+K01116+K04456+K12458+K04416+K04515+K04440+K04730+K06277+K03099+K04733+K04356+K02649+K04369	no
Pyrimidine metabolism	map00240	19	89	938	8740	0.00809579	0.0850898	gene10728|K03010;gene13867|K03020;gene14838|K01081;gene15092|K01081;gene16748|K03025;gene16801|K01511;gene18555|K02327;gene20822|K02324;gene211|K01081;gene22566|K00940;gene22747|K02685;gene243|K01937;gene24445|K03505;gene24539|K03007;gene25502|K00940;gene26157|K03008;gene2891|K02326;gene5080|K00876;gene6|K00943;	.	0	.	0	http://www.kegg.jp/pathway/map00240+K03010+K03020+K01081+K03025+K01511+K02327+K02324+K00940+K02685+K01937+K03505+K03007+K03008+K02326+K00876+K00943	no
Thyroid hormone signaling pathway	map04919	21	103	936	8726	0.00861859	0.0850898	gene11241|K04368;gene13401|K15143;gene14994|K15144;gene15692|K19029;gene17241|K05704;gene17275|K01116;gene18209|K04456;gene22027|K04456;gene22130|K05857;gene23102|K02599;gene24309|K05858;gene25583|K07207;gene27450|K15156;gene27748|K08231;gene2808|K06062;gene8782|K02649;gene8885|K02599;gene8970|K04345;gene9305|K04369;gene9674|K15159;gene9902|K11404;	.	0	.	0	http://www.kegg.jp/pathway/map04919+K04368+K15143+K15144+K19029+K05704+K01116+K04456+K05857+K02599+K05858+K07207+K15156+K08231+K06062+K02649+K04345+K04369+K15159+K11404	no
Fructose and mannose metabolism	map00051	8	24	949	8805	0.0101502	0.087968	gene15692|K19029;gene16851|K00850;gene17461|K05305;gene23751|K01711;gene25975|K01623;gene26602|K00844;gene3001|K01623;gene6512|K00850;	.	0	.	0	http://www.kegg.jp/pathway/map00051+K19029+K00850+K05305+K01711+K01623+K00844	no
Galactose metabolism	map00052	8	24	949	8805	0.0101502	0.087968	gene15179|K01084;gene15396|K12316;gene15487|K00849;gene16851|K00850;gene22100|K12309;gene26602|K00844;gene561|K01835;gene6512|K00850;	.	0	.	0	http://www.kegg.jp/pathway/map00052+K01084+K12316+K00849+K00850+K12309+K00844+K01835	no
Hippo signaling pathway	map04390	28	153	929	8676	0.00959023	0.087968	gene10476|K13578;gene11113|K02085;gene11248|K04500;gene11381|K16682;gene13051|K16175;gene13459|K02376;gene14823|K06094;gene15197|K02235;gene16086|K18952;gene16113|K02353;gene18007|K16682;gene18251|K13375;gene18631|K03456;gene18952|K16687;gene19591|K09448;gene20954|K06269;gene21160|K16684;gene21162|K16684;gene21209|K16198;gene2225|K02353;gene22847|K09448;gene27692|K12075;gene4248|K16798;gene4351|K…	.	0	.	0	http://www.kegg.jp/pathway/map04390+K13578+K02085+K04500+K16682+K16175+K02376+K06094+K02235+K18952+K02353+K13375+K03456+K16687+K09448+K06269+K16684+K16198+K12075+K16798+K02432+K06092+K02620+K04382	no
Inflammatory mediator regulation of TRP channels	map04750	19	91	938	8738	0.00984178	0.087968	gene11172|K04234;gene11259|K02183;gene12024|K18051;gene14850|K04432;gene16530|K18052;gene17241|K05704;gene17275|K01116;gene20954|K06269;gene24309|K05858;gene25693|K08049;gene26675|K04515;gene26788|K04440;gene4526|K04831;gene522|K07418;gene5482|K06269;gene5804|K02183;gene6475|K08046;gene8782|K02649;gene8970|K04345;	.	0	.	0	http://www.kegg.jp/pathway/map04750+K04234+K02183+K18051+K04432+K18052+K05704+K01116+K06269+K05858+K08049+K04515+K04440+K04831+K07418+K08046+K02649+K04345	no
Aldosterone synthesis and secretion	map04925	15	66	942	8763	0.0110791	0.0908933	gene11259|K02183;gene18408|K06070;gene24221|K13806;gene24309|K05858;gene25693|K08049;gene26304|K13806;gene26675|K04515;gene3350|K09048;gene3953|K04450;gene5431|K04914;gene5804|K02183;gene6419|K09053;gene6475|K08046;gene8386|K09048;gene8970|K04345;	.	0	.	0	http://www.kegg.jp/pathway/map04925+K02183+K06070+K13806+K05858+K08049+K04515+K09048+K04450+K04914+K09053+K08046+K04345	no
Longevity regulating pathway - worm	map04212	15	66	942	8763	0.0110791	0.0908933	gene14260|K04688;gene14623|K19770;gene18209|K04456;gene21628|K08269;gene22027|K04456;gene24625|K01110;gene26788|K04440;gene26803|K17794;gene3873|K19765;gene522|K07418;gene7274|K08341;gene7435|K18461;gene7735|K17705;gene9245|K01358;gene9937|K12824;	.	0	.	0	http://www.kegg.jp/pathway/map04212+K04688+K19770+K04456+K08269+K01110+K04440+K17794+K19765+K07418+K08341+K18461+K17705+K01358+K12824	no
Pentose phosphate pathway	map00030	9	30	948	8799	0.0112944	0.0908933	gene16008|K13937;gene16851|K00850;gene18004|K01810;gene25975|K01623;gene27651|K01053;gene3001|K01623;gene4418|K01783;gene561|K01835;gene6512|K00850;	.	0	.	0	http://www.kegg.jp/pathway/map00030+K13937+K00850+K01810+K01623+K01053+K01783+K01835	no
Melanogenesis	map04916	18	87	939	8742	0.0127097	0.099904	gene11241|K04368;gene11259|K02183;gene13459|K02376;gene13979|K04198;gene15197|K02235;gene16113|K02353;gene2225|K02353;gene24309|K05858;gene25693|K08049;gene26675|K04515;gene3350|K09048;gene4351|K02432;gene5804|K02183;gene6475|K08046;gene8386|K09048;gene8970|K04345;gene9305|K04369;gene9742|K02620;	.	0	.	0	http://www.kegg.jp/pathway/map04916+K04368+K02183+K02376+K04198+K02235+K02353+K05858+K08049+K04515+K09048+K02432+K08046+K04345+K04369+K02620	no
Vascular smooth muscle contraction	map04270	21	108	936	8721	0.0133489	0.102544	gene4884|K01047;gene10378|K01047;gene11241|K04368;gene11259|K02183;gene12024|K18051;gene16530|K18052;gene17222|K12755;gene18138|K12328;gene18278|K12330;gene18741|K17457;gene20954|K06269;gene24309|K05858;gene25693|K08049;gene5329|K17388;gene5482|K06269;gene5804|K02183;gene6475|K08046;gene6755|K12751;gene8172|K08449;gene8970|K04345;gene9305|K04369;	gene4884|K01047	1	.	0	http://www.kegg.jp/pathway/map04270+K01047+K04368+K02183+K18051+K18052+K12755+K12328+K12330+K17457+K06269+K05858+K08049+K17388+K08046+K12751+K08449+K04345+K04369	no
Hippo signaling pathway - multiple species	map04392	8	26	949	8803	0.0147182	0.11055	gene11381|K16682;gene18007|K16682;gene18952|K16687;gene19591|K09448;gene21160|K16684;gene21162|K16684;gene22847|K09448;gene26816|K09851;	.	0	.	0	http://www.kegg.jp/pathway/map04392+K16682+K16687+K09448+K16684+K09851	no
Glycosaminoglycan degradation	map00531	6	16	951	8813	0.0163332	0.11097	gene15116|K01205;gene15393|K01565;gene22100|K12309;gene22486|K01197;gene27111|K10532;gene6640|K01137;	.	0	.	0	http://www.kegg.jp/pathway/map00531+K01205+K01565+K12309+K01197+K10532+K01137	no
GnRH signaling pathway	map04912	16	76	941	8753	0.0159474	0.11097	gene11241|K04368;gene11259|K02183;gene14850|K04432;gene15271|K04421;gene17241|K05704;gene20292|K04416;gene2295|K01115;gene24309|K05858;gene25693|K08049;gene26675|K04515;gene26788|K04440;gene5804|K02183;gene5874|K03099;gene6475|K08046;gene8970|K04345;gene9305|K04369;	.	0	.	0	http://www.kegg.jp/pathway/map04912+K04368+K02183+K04432+K04421+K05704+K04416+K01115+K05858+K08049+K04515+K04440+K03099+K08046+K04345+K04369	no
Influenza A	map05164	28	160	929	8669	0.0156353	0.11097	gene10856|K12671;gene5905|K16195;gene10824|K10030;gene11241|K04368;gene12728|K05132;gene14051|K09523;gene14198|K10652;gene14348|K14624;gene14850|K04432;gene15675|K07211;gene18209|K04456;gene19052|K05482;gene19596|K14297;gene21467|K01349;gene22027|K04456;gene2290|K04721;gene23135|K03283;gene23168|K12812;gene26268|K14404;gene26788|K04440;gene28117|K14298;gene2858|K10160;gene3953|K04450;gene4808|K08…	.	0	gene10856|K12671;gene5905|K16195	2	http://www.kegg.jp/pathway/map05164+K12671+K16195+K10030+K04368+K05132+K09523+K10652+K14624+K04432+K07211+K04456+K05482+K14297+K01349+K04721+K03283+K12812+K14404+K04440+K14298+K10160+K04450+K08738+K04733+K02649+K09507+K04369	no
Prostate cancer	map05215	17	83	940	8746	0.0164157	0.11097	gene11241|K04368;gene11670|K15619;gene15003|K05083;gene18209|K04456;gene22027|K04456;gene24625|K01110;gene27062|K04362;gene27879|K07210;gene3350|K09048;gene4836|K09389;gene5874|K03099;gene6937|K09487;gene7522|K17386;gene8386|K09048;gene8782|K02649;gene9305|K04369;gene9742|K02620;	.	0	.	0	http://www.kegg.jp/pathway/map05215+K04368+K15619+K05083+K04456+K01110+K04362+K07210+K09048+K09389+K03099+K09487+K17386+K02649+K04369+K02620	no
Renal cell carcinoma	map05211	15	69	942	8760	0.0153115	0.11097	gene11241|K04368;gene14840|K09594;gene15344|K04392|K07861;gene18173|K05734;gene18209|K04456;gene18231|K09592;gene18251|K13375;gene2112|K04410;gene22027|K04456;gene26447|K09592;gene5079|K06277;gene5874|K03099;gene7522|K17386;gene8782|K02649;gene9305|K04369;	.	0	.	0	http://www.kegg.jp/pathway/map05211+K04368+K09594+K04392+K07861+K05734+K04456+K09592+K13375+K04410+K06277+K03099+K17386+K02649+K04369	no
Endocrine resistance	map01522	18	91	939	8738	0.0182844	0.114447	gene11241|K04368;gene1324|K06279;gene14260|K04688;gene14994|K15144;gene15003|K05083;gene17241|K05704;gene18209|K04456;gene22027|K04456;gene23102|K02599;gene25693|K08049;gene26788|K04440;gene4836|K09389;gene5874|K03099;gene6475|K08046;gene8782|K02649;gene8885|K02599;gene8970|K04345;gene9305|K04369;	.	0	.	0	http://www.kegg.jp/pathway/map01522+K04368+K06279+K04688+K15144+K05083+K05704+K04456+K02599+K08049+K04440+K09389+K03099+K08046+K02649+K04345+K04369	no
Epithelial cell signaling in Helicobacter pylori infection	map05120	14	64	943	8765	0.0179824	0.114447	gene10824|K10030;gene14434|K05737;gene15114|K02154;gene15344|K04392|K07861;gene17241|K05704;gene17275|K01116;gene17852|K02146;gene21631|K05728;gene25600|K02155;gene26788|K04440;gene27879|K07210;gene311|K03661;gene5323|K02148;gene8568|K02153;	.	0	.	0	http://www.kegg.jp/pathway/map05120+K10030+K05737+K02154+K04392+K07861+K05704+K01116+K02146+K05728+K02155+K04440+K07210+K03661+K02148+K02153	no
Phosphatidylinositol signaling system	map04070	17	84	940	8745	0.0180032	0.114447	gene10255|K13024;gene11259|K02183;gene14236|K18082;gene17275|K01116;gene19616|K15909;gene21194|K01106;gene21273|K00888;gene22130|K05857;gene22549|K07756;gene24309|K05858;gene24625|K01110;gene25042|K01106;gene25989|K00999;gene3072|K10572;gene5804|K02183;gene6770|K00901;gene8782|K02649;	.	0	.	0	http://www.kegg.jp/pathway/map04070+K13024+K02183+K18082+K01116+K15909+K01106+K00888+K05857+K07756+K05858+K01110+K00999+K10572+K00901+K02649	no
Protein processing in endoplasmic reticulum	map04141	32	192	925	8637	0.0181848	0.114447	gene5905|K16195;gene10425|K06689;gene12256|K14026;gene12505|K09540;gene12722|K04426;gene12898|K04556;gene14051|K09523;gene15371|K14015;gene15969|K10100;gene16977|K09525;gene17555|K08653;gene17741|K10636;gene20508|K10661;gene21196|K10666;gene21822|K11863;gene2187|K09517;gene23135|K03283;gene24066|K07151;gene25442|K10080;gene26788|K04440;gene2702|K04555;gene27916|K14009;gene3135|K04523;gene4970|K03…	.	0	gene5905|K16195	1	http://www.kegg.jp/pathway/map04141+K16195+K06689+K14026+K09540+K04426+K04556+K09523+K14015+K10100+K09525+K08653+K10636+K10661+K10666+K11863+K09517+K03283+K07151+K10080+K04440+K04555+K14009+K04523+K03173+K09490+K09487+K09507+K08288+K14011+K07953+K14007	no
Central carbon metabolism in cancer	map05230	13	58	944	8771	0.0189555	0.11649	gene11241|K04368;gene15003|K05083;gene16851|K00850;gene18209|K04456;gene22027|K04456;gene24574|K11413;gene24625|K01110;gene26602|K00844;gene27062|K04362;gene6512|K00850;gene8782|K02649;gene9303|K11416;gene9305|K04369;	.	0	.	0	http://www.kegg.jp/pathway/map05230+K04368+K05083+K00850+K04456+K11413+K01110+K00844+K04362+K02649+K11416+K04369	no
Ras signaling pathway	map04014	36	224	921	8605	0.0200844	0.121224	gene4884|K01047;gene10378|K01047;gene10698|K05098;gene11241|K04368;gene11259|K02183;gene1324|K06279;gene15344|K04392|K07861;gene17113|K04570;gene17275|K01116;gene18149|K12363;gene18173|K05734;gene18209|K04456;gene18406|K04544;gene18513|K05454;gene20965|K10632;gene21019|K17632;gene2112|K04410;gene22027|K04456;gene22796|K17636;gene2295|K01115;gene2525|K08053;gene26155|K17630;gene26208|K04537;gene26…	gene4884|K01047	1	.	0	http://www.kegg.jp/pathway/map04014+K01047+K05098+K04368+K02183+K06279+K04392+K07861+K04570+K01116+K12363+K05734+K04456+K04544+K05454+K10632+K17632+K04410+K17636+K01115+K08053+K17630+K04537+K04440+K04362+K12358+K07210+K05121+K03099+K04356+K17386+K02649+K04345+K04369+K05462	no
Choline metabolism in cancer	map05231	18	94	939	8735	0.0235814	0.139833	gene11241|K04368;gene14260|K04688;gene15344|K04392|K07861;gene17275|K01116;gene18209|K04456;gene22027|K04456;gene2295|K01115;gene25583|K07207;gene26788|K04440;gene27051|K07205;gene5065|K07206;gene5874|K03099;gene6770|K00901;gene7522|K17386;gene7684|K14156;gene8782|K02649;gene9124|K15377;gene9305|K04369;	.	0	.	0	http://www.kegg.jp/pathway/map05231+K04368+K04688+K04392+K07861+K01116+K04456+K01115+K07207+K04440+K07205+K07206+K03099+K00901+K17386+K14156+K02649+K15377+K04369	no
NF-kappa B signaling pathway	map04064	16	81	941	8748	0.0253804	0.147906	gene10824|K10030;gene12733|K11859;gene14198|K10652;gene16530|K18052;gene17113|K04570;gene17275|K01116;gene18947|K16060;gene24085|K05403;gene24705|K07371;gene27879|K07210;gene27905|K04730;gene2858|K10160;gene4970|K03173;gene6542|K04733;gene692|K07368;gene9307|K16065;	.	0	.	0	http://www.kegg.jp/pathway/map04064+K10030+K11859+K10652+K18052+K04570+K01116+K16060+K05403+K07371+K07210+K04730+K10160+K03173+K04733+K07368+K16065	no
Fluid shear stress and atherosclerosis	map05418	24	139	933	8690	0.0270826	0.155151	gene10476|K13578;gene10698|K05098;gene11259|K02183;gene12722|K04426;gene13525|K16336;gene14348|K14624;gene15344|K04392|K07861;gene16086|K18952;gene17241|K05704;gene18209|K04456;gene21242|K00799;gene22027|K04456;gene23064|K00799;gene26788|K04440;gene27423|K08008;gene27879|K07210;gene4142|K04670;gene5096|K01940;gene5804|K02183;gene6937|K09487;gene7522|K17386;gene8782|K02649;gene9117|K10456;gene9307…	.	0	.	0	http://www.kegg.jp/pathway/map05418+K13578+K05098+K02183+K04426+K16336+K14624+K04392+K07861+K18952+K05704+K04456+K00799+K04440+K08008+K07210+K04670+K01940+K09487+K17386+K02649+K10456+K16065	no
Hippo signaling pathway - fly	map04391	14	69	943	8760	0.0295241	0.16385	gene11381|K16682;gene13051|K16175;gene14823|K06094;gene16015|K05628;gene18007|K16682;gene18631|K03456;gene18952|K16687;gene19591|K09448;gene21160|K16684;gene21162|K16684;gene22847|K09448;gene26788|K04440;gene26816|K09851;gene9744|K04382;	.	0	.	0	http://www.kegg.jp/pathway/map04391+K16682+K16175+K06094+K05628+K03456+K16687+K09448+K16684+K04440+K09851+K04382	no
Rap1 signaling pathway	map04015	31	193	926	8636	0.0295705	0.16385	gene10698|K05098;gene11241|K04368;gene11259|K02183;gene12131|K17701;gene14598|K05759;gene14850|K04432;gene15344|K04392|K07861;gene16086|K18952;gene17241|K05704;gene17275|K01116;gene17485|K05726;gene18209|K04456;gene18373|K06274;gene18408|K06070;gene20001|K05690;gene20389|K17698;gene22027|K04456;gene24309|K05858;gene24373|K08013;gene25693|K08049;gene27062|K04362;gene3640|K05121;gene5079|K06277;gen…	.	0	.	0	http://www.kegg.jp/pathway/map04015+K05098+K04368+K02183+K17701+K05759+K04432+K04392+K07861+K18952+K05704+K01116+K05726+K04456+K06274+K06070+K05690+K17698+K05858+K08013+K08049+K04362+K05121+K06277+K08046+K17386+K17705+K02649+K04369+K05462+K12490	no
Mismatch repair	map03430	6	19	951	8810	0.0301495	0.164363	gene10129|K08736;gene12184|K08739;gene16870|K04802;gene18555|K02327;gene24445|K03505;gene5800|K08735;	.	0	.	0	http://www.kegg.jp/pathway/map03430+K08736+K08739+K04802+K02327+K03505+K08735	no
Basal cell carcinoma	map05217	12	56	945	8773	0.0307416	0.164931	gene11113|K02085;gene13459|K02376;gene15197|K02235;gene16113|K02353;gene19849|K10140;gene21440|K18806;gene2225|K02353;gene24814|K06229;gene4248|K16798;gene4351|K02432;gene8314|K06226;gene9742|K02620;	.	0	.	0	http://www.kegg.jp/pathway/map05217+K02085+K02376+K02235+K02353+K10140+K18806+K06229+K16798+K02432+K06226+K02620	no
Wnt signaling pathway	map04310	23	134	934	8695	0.0316073	0.166926	gene7989|K02185;gene11113|K02085;gene11320|K17334;gene11998|K04512;gene13459|K02376;gene14391|K04468;gene15197|K02235;gene15344|K04392|K07861;gene15996|K04493;gene16113|K02353;gene17831|K00181;gene2225|K02353;gene22720|K04499;gene2277|K04508;gene22841|K04504;gene24309|K05858;gene24476|K03068;gene26675|K04515;gene26788|K04440;gene4351|K02432;gene5329|K17388;gene8970|K04345;gene9742|K02620;	gene7989|K02185	1	.	0	http://www.kegg.jp/pathway/map04310+K02185+K02085+K17334+K04512+K02376+K04468+K02235+K04392+K07861+K04493+K02353+K00181+K04499+K04508+K04504+K05858+K03068+K04515+K04440+K02432+K17388+K04345+K02620	no
Apelin signaling pathway	map04371	24	142	933	8687	0.032815	0.168052	gene11241|K04368;gene11248|K04500;gene11259|K02183;gene11597|K04963;gene14260|K04688;gene14388|K13241;gene15136|K08334;gene15180|K11406;gene18209|K04456;gene18406|K04544;gene19238|K13296;gene19978|K04174;gene20989|K13240;gene22027|K04456;gene24309|K05858;gene25693|K08049;gene26208|K04537;gene4493|K07200;gene5804|K02183;gene6464|K07200;gene6475|K08046;gene7274|K08341;gene8970|K04345;gene9305|K0436…	.	0	.	0	http://www.kegg.jp/pathway/map04371+K04368+K04500+K02183+K04963+K04688+K13241+K08334+K11406+K04456+K04544+K13296+K04174+K13240+K05858+K08049+K04537+K07200+K08046+K08341+K04345+K04369	no
FoxO signaling pathway	map04068	22	127	935	8702	0.0323752	0.168052	gene11241|K04368;gene11248|K04500;gene14391|K04468;gene15179|K01084;gene18209|K04456;gene18251|K13375;gene18526|K11434;gene20286|K08861;gene22027|K04456;gene2290|K04721;gene24625|K01110;gene26788|K04440;gene2733|K10305;gene27566|K05868;gene27698|K12358;gene4493|K07200;gene5874|K03099;gene6464|K07200;gene7274|K08341;gene8782|K02649;gene9305|K04369;gene9688|K07298;	.	0	.	0	http://www.kegg.jp/pathway/map04068+K04368+K04500+K04468+K01084+K04456+K13375+K11434+K08861+K04721+K01110+K04440+K10305+K05868+K12358+K07200+K03099+K08341+K02649+K04369+K07298	no
Oxytocin signaling pathway	map04921	23	135	934	8694	0.033709	0.170055	gene11241|K04368;gene11259|K02183;gene11320|K17334;gene11597|K04963;gene17222|K12755;gene17241|K05704;gene18741|K17457;gene20936|K07359;gene20954|K06269;gene24099|K04999;gene24309|K05858;gene25693|K08049;gene26675|K04515;gene4493|K07200;gene5329|K17388;gene5482|K06269;gene5804|K02183;gene6464|K07200;gene6475|K08046;gene6755|K12751;gene8970|K04345;gene9305|K04369;gene9308|K03234;	.	0	.	0	http://www.kegg.jp/pathway/map04921+K04368+K02183+K17334+K04963+K12755+K05704+K17457+K07359+K06269+K04999+K05858+K08049+K04515+K07200+K17388+K08046+K12751+K04345+K04369+K03234	no
HTLV-I infection	map05166	40	266	917	8563	0.0344141	0.171014	gene11113|K02085;gene11248|K04500;gene11320|K17334;gene13459|K02376;gene14644|K15307;gene15111|K11223;gene15197|K02235;gene15271|K04421;gene15354|K03358;gene16113|K02353;gene16870|K04802;gene17113|K04570;gene17451|K15305;gene18209|K04456;gene18251|K13375;gene18555|K02327;gene20292|K04416;gene20822|K02324;gene21142|K06641;gene21304|K15306;gene22027|K04456;gene2225|K02353;gene24445|K03505;gene25693…	.	0	.	0	http://www.kegg.jp/pathway/map05166+K02085+K04500+K17334+K02376+K15307+K11223+K02235+K04421+K03358+K02353+K04802+K04570+K15305+K04456+K13375+K02327+K04416+K02324+K06641+K15306+K03505+K08049+K02330+K15041+K05863+K07210+K06062+K02326+K04450+K02432+K09389+K02180+K09053+K08046+K17386+K02649+K04345	no
Non-small cell lung cancer	map05223	13	64	944	8765	0.0349111	0.171014	gene11241|K04368;gene15003|K05083;gene15111|K11223;gene17275|K01116;gene18209|K04456;gene19849|K10140;gene22027|K04456;gene27132|K08528;gene4836|K09389;gene5853|K15420;gene5874|K03099;gene8782|K02649;gene9305|K04369;	.	0	.	0	http://www.kegg.jp/pathway/map05223+K04368+K05083+K11223+K01116+K04456+K10140+K08528+K09389+K15420+K03099+K02649+K04369	no
Chronic myeloid leukemia	map05220	15	78	942	8751	0.0355891	0.171844	gene11241|K04368;gene1324|K06279;gene15111|K11223;gene17113|K04570;gene18209|K04456;gene18251|K13375;gene19849|K10140;gene22027|K04456;gene2736|K08367;gene27879|K07210;gene29204|K08878;gene4836|K09389;gene5874|K03099;gene8782|K02649;gene9305|K04369;	.	0	.	0	http://www.kegg.jp/pathway/map05220+K04368+K06279+K11223+K04570+K04456+K13375+K10140+K08367+K07210+K08878+K09389+K03099+K02649+K04369	no
Toxoplasmosis	map05145	19	107	938	8722	0.0369297	0.175806	gene12728|K05132;gene14388|K13241;gene14850|K04432;gene17014|K06240;gene17113|K04570;gene18209|K04456;gene18251|K13375;gene18947|K16060;gene22027|K04456;gene22532|K06243;gene22614|K04180;gene23135|K03283;gene26788|K04440;gene27879|K07210;gene27905|K04730;gene2858|K10160;gene4808|K08738;gene5089|K06247;gene6542|K04733;	.	0	.	0	http://www.kegg.jp/pathway/map05145+K05132+K13241+K04432+K06240+K04570+K04456+K13375+K16060+K06243+K04180+K03283+K04440+K07210+K04730+K10160+K08738+K06247+K04733	no
MAPK signaling pathway	map04010	39	260	918	8569	0.0374671	0.175887	gene23929|K18018;gene10698|K05098;gene11241|K04368;gene12011|K04457;gene12722|K04426;gene14391|K04468;gene14850|K04432;gene15238|K04380;gene15271|K04421;gene15344|K04392|K07861;gene18149|K12363;gene18209|K04456;gene18251|K13375;gene18513|K05454;gene19665|K04439;gene20292|K04416;gene2112|K04410;gene2198|K04422;gene22027|K04456;gene23135|K03283;gene24865|K04459;gene2525|K08053;gene25982|K04429;gene…	gene23929|K18018	1	.	0	http://www.kegg.jp/pathway/map04010+K18018+K05098+K04368+K04457+K04426+K04468+K04432+K04380+K04421+K04392+K07861+K12363+K04456+K13375+K05454+K04439+K04416+K04410+K04422+K03283+K04459+K08053+K04429+K04440+K04362+K07210+K04437+K04730+K05121+K04450+K03173+K03099+K04733+K04356+K17386+K04345+K04369+K05462	no
Peroxisome	map04146	14	73	943	8756	0.0420802	0.194837	gene14388|K13241;gene15477|K00232;gene15984|K13343;gene16079|K13346;gene17169|K13350;gene18158|K12663;gene22132|K07513;gene24316|K11187;gene24876|K01897;gene25046|K00308;gene2783|K12261;gene4549|K01897;gene4828|K01640;gene8780|K13348;	.	0	.	0	http://www.kegg.jp/pathway/map04146+K13241+K00232+K13343+K13346+K13350+K12663+K07513+K11187+K01897+K00308+K12261+K01640+K13348	no
Kaposi sarcoma-associated herpesvirus infection	map05167	28	177	929	8652	0.0430232	0.196511	gene5905|K16195;gene10824|K10030;gene11241|K04368;gene11259|K02183;gene11320|K17334;gene12728|K05132;gene15136|K08334;gene15344|K04392|K07861;gene15675|K07211;gene17241|K05704;gene17275|K01116;gene18209|K04456;gene18406|K04544;gene20297|K05060;gene22027|K04456;gene22614|K04180;gene26208|K04537;gene26788|K04440;gene27879|K07210;gene4808|K08738;gene4836|K09389;gene4970|K03173;gene5804|K02183;gene72…	.	0	gene5905|K16195	1	http://www.kegg.jp/pathway/map05167+K16195+K10030+K04368+K02183+K17334+K05132+K08334+K04392+K07861+K07211+K05704+K01116+K04456+K04544+K05060+K04180+K04537+K04440+K07210+K08738+K09389+K03173+K08341+K10071+K17386+K02649+K04369	no
PI3K-Akt signaling pathway	map04151	49	344	908	8485	0.0439289	0.197973	gene10459|K03259;gene10698|K05098;gene11241|K04368;gene12935|K04659;gene1339|K04659;gene14260|K04688;gene14890|K06482;gene15179|K01084;gene15344|K04392|K07861;gene17014|K06240;gene17113|K04570;gene18209|K04456;gene18406|K04544;gene18513|K05454;gene18631|K03456;gene20391|K05057;gene21209|K16198;gene22027|K04456;gene22532|K06243;gene23114|K06252;gene23619|K05439;gene24334|K11584;gene24625|K01110;ge…	.	0	.	0	http://www.kegg.jp/pathway/map04151+K03259+K05098+K04368+K04659+K04688+K06482+K01084+K04392+K07861+K06240+K04570+K04456+K04544+K05454+K03456+K05057+K16198+K06243+K06252+K05439+K11584+K01110+K16340+K07207+K04537+K07205+K04362+K07210+K10160+K09048+K05121+K04450+K06237+K07206+K06247+K03099+K09487+K04356+K17386+K04130+K02649+K06071+K04369+K07298+K05462+K04382	no
Pancreatic cancer	map05212	15	81	942	8748	0.045422	0.199385	gene11241|K04368;gene11248|K04500;gene14260|K04688;gene15003|K05083;gene15344|K04392|K07861;gene17113|K04570;gene18209|K04456;gene18251|K13375;gene19849|K10140;gene22027|K04456;gene26788|K04440;gene27879|K07210;gene28037|K05729;gene4836|K09389;gene8782|K02649;	.	0	.	0	http://www.kegg.jp/pathway/map05212+K04368+K04500+K04688+K05083+K04392+K07861+K04570+K04456+K13375+K10140+K04440+K07210+K05729+K09389+K02649	no
T cell receptor signaling pathway	map04660	16	88	941	8741	0.0448897	0.199385	gene16419|K06478;gene11241|K04368;gene16530|K18052;gene17275|K01116;gene18173|K05734;gene18209|K04456;gene2112|K04410;gene22027|K04456;gene2567|K07365;gene27879|K07210;gene4370|K06713;gene5692|K19862;gene5874|K03099;gene692|K07368;gene8782|K02649;gene9305|K04369;	.	0	gene16419|K06478	1	http://www.kegg.jp/pathway/map04660+K06478+K04368+K18052+K01116+K05734+K04456+K04410+K07365+K07210+K06713+K19862+K03099+K07368+K02649+K04369	no
Nicotinate and nicotinamide metabolism	map00760	7	28	950	8801	0.049602	0.206007	gene14838|K01081;gene15092|K01081;gene15994|K06210;gene16095|K00858;gene211|K01081;gene24510|K01950;gene3406|K10524;	.	0	.	0	http://www.kegg.jp/pathway/map00760+K01081+K06210+K00858+K01950+K10524	no
Other glycan degradation	map00511	6	22	951	8807	0.0499781	0.206007	gene11024|K12312;gene15325|K14459;gene15407|K01227;gene22100|K12309;gene23130|K01186;gene4827|K01206;	.	0	.	0	http://www.kegg.jp/pathway/map00511+K12312+K14459+K01227+K12309+K01186+K01206	no
Other types of O-glycan biosynthesis	map00514	6	22	951	8807	0.0499781	0.206007	gene13836|K13675;gene15341|K05948;gene306|K00781;gene5081|K00728;gene6552|K13676;gene7039|K05948;	.	0	.	0	http://www.kegg.jp/pathway/map00514+K13675+K05948+K00781+K00728+K13676	no
Phototransduction - fly	map04745	6	22	951	8807	0.0499781	0.206007	gene11259|K02183;gene24221|K13806;gene24309|K05858;gene26304|K13806;gene26675|K04515;gene5804|K02183;	.	0	.	0	http://www.kegg.jp/pathway/map04745+K02183+K13806+K05858+K04515	no
Ubiquitin mediated proteolysis	map04120	27	172	930	8657	0.0496036	0.206007	gene10425|K06689;gene1056|K16064;gene12898|K04556;gene13472|K10593;gene15354|K03358;gene15458|K10581;gene18723|K10583;gene18889|K10579;gene18947|K16060;gene19849|K10140;gene20272|K10570;gene20292|K04416;gene20993|K10264;gene22308|K10686;gene22961|K10613;gene23880|K10580;gene24135|K10599;gene26576|K10615;gene2702|K04555;gene27647|K03178;gene3218|K07868;gene3599|K10447;gene9117|K10456;gene9307|K160…	.	0	.	0	http://www.kegg.jp/pathway/map04120+K06689+K16064+K04556+K10593+K03358+K10581+K10583+K10579+K16060+K10140+K10570+K04416+K10264+K10686+K10613+K10580+K10599+K10615+K04555+K03178+K07868+K10447+K10456+K16065+K03364+K10576	no
Sphingolipid signaling pathway	map04071	19	112	938	8717	0.0517772	0.210852	gene11241|K04368;gene12722|K04426;gene13261|K18953;gene15344|K04392|K07861;gene16086|K18952;gene18209|K04456;gene18631|K03456;gene19373|K12350;gene22027|K04456;gene2295|K01115;gene24309|K05858;gene24334|K11584;gene24625|K01110;gene26788|K04440;gene4970|K03173;gene5329|K17388;gene8782|K02649;gene9305|K04369;gene9744|K04382;	.	0	.	0	http://www.kegg.jp/pathway/map04071+K04368+K04426+K18953+K04392+K07861+K18952+K04456+K03456+K12350+K01115+K05858+K11584+K01110+K04440+K03173+K17388+K02649+K04369+K04382	no
Chemokine signaling pathway	map04062	26	166	931	8663	0.0542815	0.210887	gene10856|K12671;gene10824|K10030;gene11056|K08291;gene11241|K04368;gene1324|K06279;gene14348|K14624;gene15344|K04392|K07861;gene16086|K18952;gene17241|K05704;gene17485|K05726;gene18209|K04456;gene18406|K04544;gene19665|K04439;gene22027|K04456;gene22152|K04192;gene22614|K04180;gene24309|K05858;gene24933|K08291;gene25693|K08049;gene26208|K04537;gene27879|K07210;gene5329|K17388;gene5874|K03099;gene…	.	0	gene10856|K12671	1	http://www.kegg.jp/pathway/map04062+K12671+K10030+K08291+K04368+K06279+K14624+K04392+K07861+K18952+K05704+K05726+K04456+K04544+K04439+K04192+K04180+K05858+K08049+K04537+K07210+K17388+K03099+K08046+K02649+K04345	no
Dopaminergic synapse	map04728	20	120	937	8709	0.0535374	0.210887	gene11259|K02183;gene16691|K10396;gene18209|K04456;gene18406|K04544;gene18631|K03456;gene20954|K06269;gene22027|K04456;gene24099|K04999;gene24309|K05858;gene24334|K11584;gene26208|K04537;gene26675|K04515;gene26788|K04440;gene3350|K09048;gene3953|K04450;gene5482|K06269;gene5804|K02183;gene8386|K09048;gene8970|K04345;gene9744|K04382;	.	0	.	0	http://www.kegg.jp/pathway/map04728+K02183+K10396+K04456+K04544+K03456+K06269+K04999+K05858+K11584+K04537+K04515+K04440+K09048+K04450+K04345+K04382	no
Endometrial cancer	map05213	11	55	946	8774	0.053925	0.210887	gene11113|K02085;gene11241|K04368;gene15003|K05083;gene18209|K04456;gene19849|K10140;gene22027|K04456;gene24625|K01110;gene5874|K03099;gene8782|K02649;gene9305|K04369;gene9742|K02620;	.	0	.	0	http://www.kegg.jp/pathway/map05213+K02085+K04368+K05083+K04456+K10140+K01110+K03099+K02649+K04369+K02620	no
Gastric cancer	map05226	24	150	933	8679	0.0525335	0.210887	gene11113|K02085;gene11241|K04368;gene11248|K04500;gene1324|K06279;gene13459|K02376;gene14260|K04688;gene15003|K05083;gene15088|K10056;gene15197|K02235;gene16113|K02353;gene18209|K04456;gene18251|K13375;gene19849|K10140;gene22027|K04456;gene2225|K02353;gene24476|K03068;gene27132|K08528;gene28591|K05658;gene4351|K02432;gene4836|K09389;gene5874|K03099;gene8782|K02649;gene9305|K04369;gene9742|K02620;	.	0	.	0	http://www.kegg.jp/pathway/map05226+K02085+K04368+K04500+K06279+K02376+K04688+K05083+K10056+K02235+K02353+K04456+K13375+K10140+K03068+K08528+K05658+K02432+K09389+K03099+K02649+K04369+K02620	no
Starch and sucrose metabolism	map00500	7	29	950	8800	0.0565979	0.217387	gene15179|K01084;gene15396|K12316;gene16802|K00688;gene1793|K00700;gene18004|K01810;gene26602|K00844;gene561|K01835;	.	0	.	0	http://www.kegg.jp/pathway/map00500+K01084+K12316+K00688+K00700+K01810+K00844+K01835	no
cGMP-PKG signaling pathway	map04022	25	160	932	8669	0.0594247	0.222537	gene11241|K04368;gene11259|K02183;gene11320|K17334;gene13979|K04198;gene14544|K05853;gene17222|K12755;gene18209|K04456;gene18373|K06274;gene19238|K13296;gene20954|K06269;gene22027|K04456;gene24309|K05858;gene25693|K08049;gene26104|K03121;gene27098|K15041;gene27158|K05863;gene3350|K09048;gene3480|K15041;gene3953|K04450;gene5329|K17388;gene5482|K06269;gene5804|K02183;gene6475|K08046;gene8386|K09048…	.	0	.	0	http://www.kegg.jp/pathway/map04022+K04368+K02183+K17334+K04198+K05853+K12755+K04456+K06274+K13296+K06269+K05858+K08049+K03121+K15041+K05863+K09048+K04450+K17388+K08046+K04369	no
Inositol phosphate metabolism	map00562	12	63	945	8766	0.059139	0.222537	gene14236|K18082;gene17275|K01116;gene19616|K15909;gene21194|K01106;gene21273|K00888;gene22130|K05857;gene24309|K05858;gene24625|K01110;gene25042|K01106;gene25989|K00999;gene3072|K10572;gene8769|K01858;	.	0	.	0	http://www.kegg.jp/pathway/map00562+K18082+K01116+K15909+K01106+K00888+K05857+K05858+K01110+K00999+K10572+K01858	no
Toll-like receptor signaling pathway	map04620	16	92	941	8737	0.0599139	0.222537	gene10856|K12671;gene10824|K10030;gene11241|K04368;gene14850|K04432;gene15344|K04392|K07861;gene15675|K07211;gene18209|K04456;gene22027|K04456;gene24085|K05403;gene26788|K04440;gene27879|K07210;gene27905|K04730;gene2858|K10160;gene6542|K04733;gene8782|K02649;gene9305|K04369;	.	0	gene10856|K12671	1	http://www.kegg.jp/pathway/map04620+K12671+K10030+K04368+K04432+K04392+K07861+K07211+K04456+K05403+K04440+K07210+K04730+K10160+K04733+K02649+K04369	no
Breast cancer	map05224	23	145	934	8684	0.0608176	0.223439	gene11113|K02085;gene11241|K04368;gene1324|K06279;gene13459|K02376;gene14260|K04688;gene15003|K05083;gene15197|K02235;gene16113|K02353;gene18209|K04456;gene19849|K10140;gene22027|K04456;gene2225|K02353;gene23102|K02599;gene24476|K03068;gene24625|K01110;gene27062|K04362;gene4351|K02432;gene4836|K09389;gene5874|K03099;gene8782|K02649;gene8885|K02599;gene9305|K04369;gene9742|K02620;	.	0	.	0	http://www.kegg.jp/pathway/map05224+K02085+K04368+K06279+K02376+K04688+K05083+K02235+K02353+K04456+K10140+K02599+K03068+K01110+K04362+K02432+K09389+K03099+K02649+K04369+K02620	no
Proteoglycans in cancer	map05205	31	208	926	8621	0.0622096	0.226095	gene10698|K05098;gene11241|K04368;gene13459|K02376;gene13525|K16336;gene14260|K04688;gene15003|K05083;gene15197|K02235;gene15344|K04392|K07861;gene17241|K05704;gene17275|K01116;gene18209|K04456;gene18251|K13375;gene18278|K12330;gene18741|K17457;gene20954|K06269;gene22027|K04456;gene24503|K06106;gene24868|K16865;gene26675|K04515;gene27062|K04362;gene27896|K04437;gene2858|K10160;gene4351|K02432;gen…	.	0	.	0	http://www.kegg.jp/pathway/map05205+K05098+K04368+K02376+K16336+K04688+K05083+K02235+K04392+K07861+K05704+K01116+K04456+K13375+K12330+K17457+K06269+K06106+K16865+K04515+K04362+K04437+K10160+K02432+K06255+K17388+K03099+K06226+K02649+K04345+K04369	no
Phospholipase D signaling pathway	map04072	22	138	935	8691	0.0631298	0.226999	gene10824|K10030;gene11241|K04368;gene1324|K06279;gene15414|K18441;gene17275|K01116;gene18209|K04456;gene22027|K04456;gene2295|K01115;gene23107|K13509;gene24309|K05858;gene25583|K07207;gene25693|K08049;gene26298|K18441;gene2675|K13523;gene5065|K07206;gene5874|K03099;gene6475|K08046;gene657|K04262;gene6770|K00901;gene7522|K17386;gene8782|K02649;gene9305|K04369;	.	0	.	0	http://www.kegg.jp/pathway/map04072+K10030+K04368+K06279+K18441+K01116+K04456+K01115+K13509+K05858+K07207+K08049+K13523+K07206+K03099+K08046+K04262+K00901+K17386+K02649+K04369	no
HIF-1 signaling pathway	map04066	20	123	937	8706	0.0641127	0.228106	gene10459|K03259;gene11241|K04368;gene12728|K05132;gene14260|K04688;gene14388|K13241;gene15003|K05083;gene17275|K01116;gene18209|K04456;gene18231|K09592;gene22027|K04456;gene26447|K09592;gene26602|K00844;gene26675|K04515;gene27051|K07205;gene2858|K10160;gene3640|K05121;gene4635|K03259;gene7386|K00134;gene8782|K02649;gene9305|K04369;	.	0	.	0	http://www.kegg.jp/pathway/map04066+K03259+K04368+K05132+K04688+K13241+K05083+K01116+K04456+K09592+K00844+K04515+K07205+K10160+K05121+K00134+K02649+K04369	no
Mannose type O-glycan biosynthesis	map00515	5	18	952	8811	0.0674341	0.234977	gene12568|K03663;gene20103|K00735;gene306|K00781;gene5081|K00728;gene6060|K09674;	.	0	.	0	http://www.kegg.jp/pathway/map00515+K03663+K00735+K00781+K00728+K09674	no
Morphine addiction	map05032	14	79	943	8750	0.0673325	0.234977	gene11056|K08291;gene11179|K18437;gene18406|K04544;gene19238|K13296;gene19665|K04439;gene23234|K04615;gene24099|K04999;gene24933|K08291;gene25693|K08049;gene26208|K04537;gene578|K13293;gene6475|K08046;gene8970|K04345;gene9116|K13293;	.	0	.	0	http://www.kegg.jp/pathway/map05032+K08291+K18437+K04544+K13296+K04439+K04615+K04999+K08049+K04537+K13293+K08046+K04345	no
AGE-RAGE signaling pathway in diabetic complications	map04933	16	94	941	8735	0.0685852	0.236549	gene10824|K10030;gene11248|K04500;gene14348|K14624;gene15111|K11223;gene15344|K04392|K07861;gene16086|K18952;gene17275|K01116;gene18209|K04456;gene18251|K13375;gene22027|K04456;gene22130|K05857;gene24309|K05858;gene26788|K04440;gene27423|K08008;gene4572|K06237;gene8782|K02649;	.	0	.	0	http://www.kegg.jp/pathway/map04933+K10030+K04500+K14624+K11223+K04392+K07861+K18952+K01116+K04456+K13375+K05857+K05858+K04440+K08008+K06237+K02649	no
Toll and Imd signaling pathway	map04624	10	51	947	8778	0.0704065	0.240378	gene10425|K06689;gene13213|K10704;gene14850|K04432;gene18947|K16060;gene23880|K10580;gene26788|K04440;gene27905|K04730;gene3953|K04450;gene6542|K04733;gene9824|K06689;	.	0	.	0	http://www.kegg.jp/pathway/map04624+K06689+K10704+K04432+K16060+K10580+K04440+K04730+K04450+K04733	no
Regulation of actin cytoskeleton	map04810	32	220	925	8609	0.0740872	0.250415	gene11113|K02085;gene11241|K04368;gene14130|K13710;gene14434|K05737;gene14598|K05759;gene14890|K06482;gene15344|K04392|K07861;gene17222|K12755;gene17241|K05704;gene17485|K05726;gene18173|K05734;gene18278|K12330;gene18741|K17457;gene20954|K06269;gene2112|K04410;gene24383|K05765;gene24444|K05766;gene25010|K13708;gene25142|K05764;gene26109|K05743;gene27062|K04362;gene27226|K05764;gene27526|K05720;ge…	.	0	.	0	http://www.kegg.jp/pathway/map04810+K02085+K04368+K13710+K05737+K05759+K06482+K04392+K07861+K12755+K05704+K05726+K05734+K12330+K17457+K06269+K04410+K05765+K05766+K13708+K05764+K05743+K04362+K05720+K05729+K05751+K17388+K03099+K17386+K04130+K02649+K04369	no
DNA replication	map03030	8	38	949	8791	0.0753533	0.252172	gene16870|K04802;gene18555|K02327;gene20822|K02324;gene22747|K02685;gene24377|K10745;gene24445|K03505;gene2891|K02326;gene9015|K10743;	.	0	.	0	http://www.kegg.jp/pathway/map03030+K04802+K02327+K02324+K02685+K10745+K03505+K02326+K10743	no
Prolactin signaling pathway	map04917	12	67	945	8762	0.0814048	0.269273	gene11241|K04368;gene1324|K06279;gene14960|K04699;gene15111|K11223;gene17241|K05704;gene18209|K04456;gene22027|K04456;gene23619|K05439;gene26788|K04440;gene5874|K03099;gene8782|K02649;gene9305|K04369;	.	0	.	0	http://www.kegg.jp/pathway/map04917+K04368+K06279+K04699+K11223+K05704+K04456+K05439+K04440+K03099+K02649+K04369	no
Small cell lung cancer	map05222	18	112	939	8717	0.0820565	0.269273	gene14388|K13241;gene14890|K06482;gene17014|K06240;gene17113|K04570;gene18209|K04456;gene18947|K16060;gene19849|K10140;gene22027|K04456;gene22532|K06243;gene24625|K01110;gene27132|K08528;gene27879|K07210;gene4572|K06237;gene4808|K08738;gene4836|K09389;gene4970|K03173;gene5089|K06247;gene8782|K02649;	.	0	.	0	http://www.kegg.jp/pathway/map05222+K13241+K06482+K06240+K04570+K04456+K16060+K10140+K06243+K01110+K08528+K07210+K06237+K08738+K09389+K03173+K06247+K02649	no
Chagas disease (American trypanosomiasis)	map05142	17	105	940	8724	0.0851744	0.27418	gene10824|K10030;gene11248|K04500;gene12728|K05132;gene14348|K14624;gene14388|K13241;gene18209|K04456;gene18251|K13375;gene18631|K03456;gene22027|K04456;gene24309|K05858;gene26788|K04440;gene27879|K07210;gene27905|K04730;gene2858|K10160;gene6542|K04733;gene8782|K02649;gene9744|K04382;	.	0	.	0	http://www.kegg.jp/pathway/map05142+K10030+K04500+K05132+K14624+K13241+K04456+K13375+K03456+K05858+K04440+K07210+K04730+K10160+K04733+K02649+K04382	no
Epstein-Barr virus infection	map05169	28	191	929	8638	0.0843959	0.27418	gene5905|K16195;gene10728|K03010;gene12237|K06063;gene12281|K03062;gene12733|K11859;gene13867|K03020;gene14850|K04432;gene15016|K03033;gene15180|K11406;gene15306|K03035;gene16677|K07606;gene16748|K03025;gene17275|K01116;gene18209|K04456;gene21209|K16198;gene22027|K04456;gene2217|K03028;gene23135|K03283;gene24539|K03007;gene26157|K03008;gene26788|K04440;gene27879|K07210;gene27905|K04730;gene3953|K…	.	0	gene5905|K16195	1	http://www.kegg.jp/pathway/map05169+K16195+K03010+K06063+K03062+K11859+K03020+K04432+K03033+K11406+K03035+K07606+K03025+K01116+K04456+K16198+K03028+K03283+K03007+K03008+K04440+K07210+K04730+K04450+K03173+K03061+K02649+K04345	no
Glycosylphosphatidylinositol (GPI)-anchor biosynthesis	map00563	6	26	951	8803	0.0864884	0.275326	gene13038|K05289;gene14404|K05291;gene15935|K03859;gene23597|K01127;gene25458|K05285;gene25508|K03860;	.	0	.	0	http://www.kegg.jp/pathway/map00563+K05289+K05291+K03859+K01127+K05285+K03860	no
NOD-like receptor signaling pathway	map04621	23	152	934	8677	0.0871595	0.275326	gene20210|K12807;gene10824|K10030;gene12733|K11859;gene13583|K08846;gene14348|K14624;gene14581|K17820;gene15675|K07211;gene17091|K10630;gene17113|K04570;gene18947|K16060;gene19052|K05482;gene19623|K17890;gene24309|K05858;gene26788|K04440;gene27098|K15041;gene27850|K11864;gene27879|K07210;gene2858|K10160;gene3480|K15041;gene4970|K03173;gene6542|K04733;gene7274|K08341;gene7664|K03443;	.	0	gene20210|K12807	1	http://www.kegg.jp/pathway/map04621+K12807+K10030+K11859+K08846+K14624+K17820+K07211+K10630+K04570+K16060+K05482+K17890+K05858+K04440+K15041+K11864+K07210+K10160+K03173+K04733+K08341+K03443	no
Glucagon signaling pathway	map04922	16	98	941	8731	0.0883528	0.276511	gene11259|K02183;gene15179|K01084;gene16802|K00688;gene18209|K04456;gene18526|K11434;gene19238|K13296;gene22027|K04456;gene24309|K05858;gene26675|K04515;gene3350|K09048;gene3953|K04450;gene4493|K07200;gene5804|K02183;gene6464|K07200;gene8386|K09048;gene8970|K04345;	.	0	.	0	http://www.kegg.jp/pathway/map04922+K02183+K01084+K00688+K04456+K11434+K13296+K05858+K04515+K09048+K04450+K07200+K04345	no
Hedgehog signaling pathway - fly	map04341	7	34	950	8795	0.100324	0.308268	gene11056|K08291;gene16218|K08958;gene24814|K06229;gene24933|K08291;gene8314|K06226;gene8970|K04345;gene9429|K08958;	.	0	.	0	http://www.kegg.jp/pathway/map04341+K08291+K08958+K06229+K06226+K04345	no
Prion diseases	map05020	7	34	950	8795	0.100324	0.308268	gene11241|K04368;gene19061|K06491;gene23102|K02599;gene5194|K09490;gene8885|K02599;gene8970|K04345;gene9305|K04369;	.	0	.	0	http://www.kegg.jp/pathway/map05020+K04368+K06491+K02599+K09490+K04345+K04369	no
B cell receptor signaling pathway	map04662	11	63	946	8766	0.104132	0.311589	gene11241|K04368;gene15344|K04392|K07861;gene18209|K04456;gene19616|K15909;gene22027|K04456;gene24705|K07371;gene27879|K07210;gene5874|K03099;gene692|K07368;gene8782|K02649;gene9305|K04369;	.	0	.	0	http://www.kegg.jp/pathway/map04662+K04368+K04392+K07861+K04456+K15909+K07371+K07210+K03099+K07368+K02649+K04369	no
Carbon metabolism	map01200	20	132	937	8697	0.10417	0.311589	gene1022|K00058;gene15960|K00297;gene16008|K13937;gene16851|K00850;gene17532|K02437;gene18004|K01810;gene19043|K00627;gene22520|K00605;gene24745|K14454;gene25055|K07511;gene25384|K00027;gene25590|K19269;gene25975|K01623;gene26602|K00844;gene27651|K01053;gene27912|K00030;gene3001|K01623;gene4418|K01783;gene6512|K00850;gene7386|K00134;	.	0	.	0	http://www.kegg.jp/pathway/map01200+K00058+K00297+K13937+K00850+K02437+K01810+K00627+K00605+K14454+K07511+K00027+K19269+K01623+K00844+K01053+K00030+K01783+K00134	no
Viral carcinogenesis	map05203	31	220	926	8609	0.102552	0.311589	gene5905|K16195;gene12237|K06063;gene12281|K03062;gene13051|K16175;gene15111|K11223;gene15180|K11406;gene15344|K04392|K07861;gene17234|K04681;gene17241|K05704;gene17451|K15305;gene17852|K02146;gene20297|K05060;gene21209|K16198;gene21304|K15306;gene22614|K04180;gene2525|K08053;gene27096|K02330;gene27098|K15041;gene27455|K11594;gene27879|K07210;gene2808|K06062;gene3350|K09048;gene3480|K15041;gene39…	.	0	gene5905|K16195	1	http://www.kegg.jp/pathway/map05203+K16195+K06063+K03062+K16175+K11223+K11406+K04392+K07861+K04681+K05704+K15305+K02146+K05060+K16198+K15306+K04180+K08053+K02330+K15041+K11594+K07210+K06062+K09048+K04450+K15413+K03173+K11643+K02649+K04345+K11404	no
TNF signaling pathway	map04668	16	101	941	8728	0.105348	0.312347	gene10856|K12671;gene11241|K04368;gene12722|K04426;gene12733|K11859;gene14348|K14624;gene14850|K04432;gene18209|K04456;gene18947|K16060;gene22027|K04456;gene26788|K04440;gene27879|K07210;gene3350|K09048;gene3953|K04450;gene4970|K03173;gene8386|K09048;gene8782|K02649;	.	0	gene10856|K12671	1	http://www.kegg.jp/pathway/map04668+K12671+K04368+K04426+K11859+K14624+K04432+K04456+K16060+K04440+K07210+K09048+K04450+K03173+K02649	no
Longevity regulating pathway - multiple species	map04213	10	56	947	8773	0.106827	0.313977	gene14260|K04688;gene18209|K04456;gene22027|K04456;gene23135|K03283;gene25693|K08049;gene4493|K07200;gene6464|K07200;gene6475|K08046;gene8782|K02649;gene8970|K04345;	.	0	.	0	http://www.kegg.jp/pathway/map04213+K04688+K04456+K03283+K08049+K07200+K08046+K02649+K04345	no
Signaling pathways regulating pluripotency of stem cells	map04550	19	125	938	8704	0.108827	0.315055	gene10476|K13578;gene11113|K02085;gene11241|K04368;gene11248|K04500;gene13459|K02376;gene14969|K11460;gene15197|K02235;gene16113|K02353;gene16612|K11459;gene18209|K04456;gene20297|K05060;gene22027|K04456;gene2225|K02353;gene27062|K04362;gene4142|K04670;gene4351|K02432;gene6010|K11487;gene8782|K02649;gene9305|K04369;	.	0	.	0	http://www.kegg.jp/pathway/map04550+K13578+K02085+K04368+K04500+K02376+K11460+K02235+K02353+K11459+K04456+K05060+K04362+K04670+K02432+K11487+K02649+K04369	no
VEGF signaling pathway	map04370	9	49	948	8780	0.109057	0.315055	gene10698|K05098;gene11241|K04368;gene15344|K04392|K07861;gene17241|K05704;gene17275|K01116;gene18209|K04456;gene22027|K04456;gene8782|K02649;gene9305|K04369;	.	0	.	0	http://www.kegg.jp/pathway/map04370+K05098+K04368+K04392+K07861+K05704+K01116+K04456+K02649+K04369	no
Rheumatoid arthritis	map05323	13	79	944	8750	0.111625	0.31974	gene10824|K10030;gene14348|K14624;gene15114|K02154;gene17852|K02146;gene18251|K13375;gene19052|K05482;gene25600|K02155;gene2858|K10160;gene311|K03661;gene3640|K05121;gene5323|K02148;gene8568|K02153;gene9156|K14379;	.	0	.	0	http://www.kegg.jp/pathway/map05323+K10030+K14624+K02154+K02146+K13375+K05482+K02155+K10160+K03661+K05121+K02148+K02153+K14379	no
Colorectal cancer	map05210	14	87	943	8742	0.114206	0.324383	gene10129|K08736;gene11113|K02085;gene11241|K04368;gene11248|K04500;gene15344|K04392|K07861;gene18209|K04456;gene18251|K13375;gene19849|K10140;gene22027|K04456;gene26788|K04440;gene4808|K08738;gene5800|K08735;gene8782|K02649;gene9742|K02620;	.	0	.	0	http://www.kegg.jp/pathway/map05210+K08736+K02085+K04368+K04500+K04392+K07861+K04456+K13375+K10140+K04440+K08738+K08735+K02649+K02620	no
Fc gamma R-mediated phagocytosis	map04666	15	95	942	8734	0.116202	0.327302	gene16419|K06478;gene11241|K04368;gene14260|K04688;gene15344|K04392|K07861;gene17275|K01116;gene18209|K04456;gene18373|K06274;gene19616|K15909;gene22027|K04456;gene2295|K01115;gene24383|K05765;gene26109|K05743;gene28606|K12562;gene4837|K12488;gene8782|K02649;	.	0	gene16419|K06478	1	http://www.kegg.jp/pathway/map04666+K06478+K04368+K04688+K04392+K07861+K01116+K04456+K06274+K15909+K01115+K05765+K05743+K12562+K12488+K02649	no
Collecting duct acid secretion	map04966	5	23	952	8806	0.13236	0.360701	gene15114|K02154;gene17852|K02146;gene25600|K02155;gene5323|K02148;gene8568|K02153;	.	0	.	0	http://www.kegg.jp/pathway/map04966+K02154+K02146+K02155+K02148+K02153	no
ECM-receptor interaction	map04512	12	74	945	8755	0.131564	0.360701	gene12935|K04659;gene1339|K04659;gene14890|K06482;gene16132|K06254;gene17014|K06240;gene22517|K06265;gene22532|K06243;gene23114|K06252;gene4572|K06237;gene4862|K06255;gene5089|K06247;gene7910|K06259;	.	0	.	0	http://www.kegg.jp/pathway/map04512+K04659+K06482+K06254+K06240+K06265+K06243+K06252+K06237+K06255+K06247+K06259	no
Fc epsilon RI signaling pathway	map04664	10	59	947	8770	0.133022	0.360701	gene11241|K04368;gene14850|K04432;gene15344|K04392|K07861;gene17275|K01116;gene18209|K04456;gene22027|K04456;gene26788|K04440;gene5874|K03099;gene8782|K02649;gene9305|K04369;	.	0	.	0	http://www.kegg.jp/pathway/map04664+K04368+K04432+K04392+K07861+K01116+K04456+K04440+K03099+K02649+K04369	no
RNA degradation	map03018	12	74	945	8755	0.131564	0.360701	gene10300|K03678;gene13485|K13126;gene16768|K12619;gene16851|K00850;gene17871|K12616;gene20074|K12617;gene21634|K12615;gene23123|K12599;gene2421|K14442;gene2516|K12618;gene6512|K00850;gene6576|K12605;	.	0	.	0	http://www.kegg.jp/pathway/map03018+K03678+K13126+K12619+K00850+K12616+K12617+K12615+K12599+K14442+K12618+K12605	no
Thyroid cancer	map05216	7	37	950	8792	0.133395	0.360701	gene11241|K04368;gene1304|K09290;gene1880|K09292;gene19849|K10140;gene2319|K09292;gene9305|K04369;gene9742|K02620;	.	0	.	0	http://www.kegg.jp/pathway/map05216+K04368+K09290+K09292+K10140+K04369+K02620	no
RIG-I-like receptor signaling pathway	map04622	11	67	946	8762	0.136972	0.367432	gene10856|K12671;gene10824|K10030;gene14198|K10652;gene14950|K12652;gene15675|K07211;gene20292|K04416;gene26788|K04440;gene27455|K11594;gene27879|K07210;gene4970|K03173;gene976|K12656;	.	0	gene10856|K12671	1	http://www.kegg.jp/pathway/map04622+K12671+K10030+K10652+K12652+K07211+K04416+K04440+K11594+K07210+K03173+K12656	no
Homologous recombination	map03440	7	38	950	8791	0.145483	0.387191	gene12087|K10869;gene13581|K10867;gene14820|K03165;gene18555|K02327;gene24384|K08991;gene24445|K03505;gene27850|K11864;	.	0	.	0	http://www.kegg.jp/pathway/map03440+K10869+K10867+K03165+K02327+K08991+K03505+K11864	no
Fanconi anemia pathway	map03460	8	46	949	8783	0.153211	0.401435	gene14820|K03165;gene17639|K10888;gene21534|K15363;gene24384|K08991;gene25563|K10883;gene25688|K10484;gene25966|K15078;gene3129|K10990;	.	0	.	0	http://www.kegg.jp/pathway/map03460+K03165+K10888+K15363+K08991+K10883+K10484+K15078+K10990	no
Platelet activation	map04611	16	108	941	8721	0.152227	0.401435	gene11705|K08508;gene16086|K18952;gene17241|K05704;gene18209|K04456;gene18278|K12330;gene18373|K06274;gene19592|K16059;gene20954|K06269;gene22027|K04456;gene24309|K05858;gene25693|K08049;gene5329|K17388;gene5482|K06269;gene6475|K08046;gene8782|K02649;gene8970|K04345;	.	0	.	0	http://www.kegg.jp/pathway/map04611+K08508+K18952+K05704+K04456+K12330+K06274+K16059+K06269+K05858+K08049+K17388+K08046+K02649+K04345	no
Fatty acid elongation	map00062	5	25	952	8804	0.164063	0.419226	gene16041|K17360;gene23109|K01074;gene25055|K07511;gene3585|K10703;gene4703|K07512;	.	0	.	0	http://www.kegg.jp/pathway/map00062+K17360+K01074+K07511+K10703+K07512	no
Fatty acid metabolism	map01212	8	47	949	8782	0.164962	0.419226	gene15477|K00232;gene22132|K07513;gene23109|K01074;gene24876|K01897;gene25055|K07511;gene3585|K10703;gene4549|K01897;gene4703|K07512;	.	0	.	0	http://www.kegg.jp/pathway/map01212+K00232+K07513+K01074+K01897+K07511+K10703+K07512	no
Protein export	map03060	4	18	953	8811	0.162135	0.419226	gene10714|K03108;gene11112|K03105;gene12505|K09540;gene5194|K09490;	.	0	.	0	http://www.kegg.jp/pathway/map03060+K03108+K03105+K09540+K09490	no
RNA polymerase	map03020	5	25	952	8804	0.164063	0.419226	gene10728|K03010;gene13867|K03020;gene16748|K03025;gene24539|K03007;gene26157|K03008;	.	0	.	0	http://www.kegg.jp/pathway/map03020+K03010+K03020+K03025+K03007+K03008	no
Bladder cancer	map05219	7	40	950	8789	0.171134	0.431667	gene10824|K10030;gene11241|K04368;gene11786|K08803;gene15003|K05083;gene17241|K05704;gene4836|K09389;gene9305|K04369;	.	0	.	0	http://www.kegg.jp/pathway/map05219+K10030+K04368+K08803+K05083+K05704+K09389+K04369	no
Circadian entrainment	map04713	13	87	944	8742	0.176329	0.441477	gene11259|K02183;gene11597|K04963;gene16026|K02633;gene18406|K04544;gene20989|K13240;gene24099|K04999;gene24309|K05858;gene25693|K08049;gene26208|K04537;gene26675|K04515;gene5804|K02183;gene6475|K08046;gene8970|K04345;	.	0	.	0	http://www.kegg.jp/pathway/map04713+K02183+K04963+K02633+K04544+K13240+K04999+K05858+K08049+K04537+K04515+K08046+K04345	no
Mitophagy - animal	map04137	10	64	947	8765	0.18344	0.455902	gene11894|K11839;gene12898|K04556;gene15136|K08334;gene17113|K04570;gene17241|K05704;gene18538|K19945;gene26176|K17969;gene26788|K04440;gene6157|K20168;gene7274|K08341;	.	0	.	0	http://www.kegg.jp/pathway/map04137+K11839+K04556+K08334+K04570+K05704+K19945+K17969+K04440+K20168+K08341	no
Alzheimer disease	map05010	28	212	929	8617	0.185846	0.45851	gene18354|K00416;gene10150|K02128;gene11259|K02183;gene11597|K04963;gene11792|K06172;gene14544|K05853;gene14918|K02128;gene1513|K06171;gene15238|K04380;gene19372|K04529;gene20989|K13240;gene21165|K00419;gene24309|K05858;gene27649|K11351;gene3668|K03962;gene4808|K08738;gene5272|K03952;gene5804|K02183;gene5852|K02270;gene6281|K11352;gene6327|K02128;gene6709|K04550;gene6731|K02133;gene7386|K00134;ge…	gene18354|K00416	1	.	0	http://www.kegg.jp/pathway/map05010+K00416+K02128+K02183+K04963+K06172+K05853+K06171+K04380+K04529+K13240+K00419+K05858+K11351+K03962+K08738+K03952+K02270+K11352+K04550+K02133+K00134+K02090+K03963+K02134+K03940	no
Glycerophospholipid metabolism	map00564	13	89	944	8740	0.194906	0.464724	gene4884|K01047;gene10378|K01047;gene11585|K13512;gene2295|K01115;gene23107|K13509;gene25989|K00999;gene2675|K13523;gene27086|K13506;gene27889|K13511;gene4960|K14676;gene6770|K00901;gene7684|K14156;gene9174|K14676;	gene4884|K01047	1	.	0	http://www.kegg.jp/pathway/map00564+K01047+K13512+K01115+K13509+K00999+K13523+K13506+K13511+K14676+K00901+K14156	no
Progesterone-mediated oocyte maturation	map04914	14	97	943	8732	0.194088	0.464724	gene11241|K04368;gene15354|K03358;gene18209|K04456;gene19238|K13296;gene22027|K04456;gene24662|K02602;gene25693|K08049;gene25994|K10403;gene26788|K04440;gene27566|K05868;gene6475|K08046;gene8782|K02649;gene8970|K04345;gene9328|K03364;	.	0	.	0	http://www.kegg.jp/pathway/map04914+K04368+K03358+K04456+K13296+K02602+K08049+K10403+K04440+K05868+K08046+K02649+K04345+K03364	no
Shigellosis	map05131	11	73	946	8756	0.195239	0.464724	gene10824|K10030;gene13583|K08846;gene14598|K05759;gene15344|K04392|K07861;gene17241|K05704;gene17841|K19241;gene24503|K06106;gene25010|K13708;gene26788|K04440;gene27879|K07210;gene5329|K17388;	.	0	.	0	http://www.kegg.jp/pathway/map05131+K10030+K08846+K05759+K04392+K07861+K05704+K19241+K06106+K13708+K04440+K07210+K17388	no
SNARE interactions in vesicular transport	map04130	6	34	951	8795	0.191951	0.464724	gene11705|K08508;gene14448|K08495;gene20077|K08486;gene24576|K08504;gene3266|K08491;gene7389|K08510;	.	0	.	0	http://www.kegg.jp/pathway/map04130+K08508+K08495+K08486+K08504+K08491+K08510	no
Thyroid hormone synthesis	map04918	10	65	947	8764	0.194451	0.464724	gene22523|K00432;gene24309|K05858;gene25693|K08049;gene3350|K09048;gene3953|K04450;gene5194|K09490;gene6475|K08046;gene6937|K09487;gene8386|K09048;gene8970|K04345;	gene22523|K00432	1	.	0	http://www.kegg.jp/pathway/map04918+K00432+K05858+K08049+K09048+K04450+K09490+K08046+K09487+K04345	no
Aminoacyl-tRNA biosynthesis	map00970	7	42	950	8787	0.198587	0.466129	gene20436|K01868;gene23723|K01889;gene25416|K01893;gene25897|K01885;gene4652|K01866;gene8083|K01880;gene870|K01875;	.	0	.	0	http://www.kegg.jp/pathway/map00970+K01868+K01889+K01893+K01885+K01866+K01880+K01875	no
Glycosphingolipid biosynthesis - lacto and neolacto series	map00601	5	27	952	8802	0.198437	0.466129	gene12568|K03663;gene2361|K00719;gene23689|K00742;gene306|K00781;gene7596|K01988;	.	0	.	0	http://www.kegg.jp/pathway/map00601+K03663+K00719+K00742+K00781+K01988	no
Calcium signaling pathway	map04020	23	173	934	8656	0.205877	0.476618	gene11259|K02183;gene11597|K04963;gene13979|K04198;gene14388|K13241;gene14544|K05853;gene15003|K05083;gene17275|K01116;gene19592|K16059;gene20989|K13240;gene22130|K05857;gene24309|K05858;gene25693|K08049;gene26030|K16058;gene26160|K16057;gene26675|K04515;gene27098|K15041;gene27158|K05863;gene27265|K04169;gene3480|K15041;gene5804|K02183;gene657|K04262;gene8380|K04130;gene8970|K04345;	.	0	.	0	http://www.kegg.jp/pathway/map04020+K02183+K04963+K04198+K13241+K05853+K05083+K01116+K16059+K13240+K05857+K05858+K08049+K16058+K16057+K04515+K15041+K05863+K04169+K04262+K04130+K04345	no
Th17 cell differentiation	map04659	12	82	945	8747	0.205437	0.476618	gene11248|K04500;gene11809|K08532;gene12728|K05132;gene15111|K11223;gene16530|K18052;gene17275|K01116;gene18251|K13375;gene20297|K05060;gene26788|K04440;gene2736|K08367;gene27879|K07210;gene8975|K19598;	.	0	.	0	http://www.kegg.jp/pathway/map04659+K04500+K08532+K05132+K11223+K18052+K01116+K13375+K05060+K04440+K08367+K07210+K19598	no
Cholinergic synapse	map04725	14	99	943	8730	0.212633	0.488912	gene11241|K04368;gene18209|K04456;gene18406|K04544;gene22027|K04456;gene24309|K05858;gene25693|K08049;gene26208|K04537;gene26675|K04515;gene3350|K09048;gene6475|K08046;gene8380|K04130;gene8386|K09048;gene8782|K02649;gene8970|K04345;	.	0	.	0	http://www.kegg.jp/pathway/map04725+K04368+K04456+K04544+K05858+K08049+K04537+K04515+K09048+K08046+K04130+K02649+K04345	no
Platinum drug resistance	map01524	13	91	944	8738	0.214342	0.489511	gene10129|K08736;gene12722|K04426;gene13760|K17686;gene15003|K05083;gene17113|K04570;gene18209|K04456;gene18947|K16060;gene21242|K00799;gene22027|K04456;gene23064|K00799;gene4808|K08738;gene5800|K08735;gene8782|K02649;	.	0	.	0	http://www.kegg.jp/pathway/map01524+K08736+K04426+K17686+K05083+K04570+K04456+K16060+K00799+K08738+K08735+K02649	no
Non-alcoholic fatty liver disease (NAFLD)	map04932	24	183	933	8646	0.216824	0.491855	gene18354|K00416;gene10824|K10030;gene12722|K04426;gene14831|K07197;gene15344|K04392|K07861;gene16445|K07297;gene18209|K04456;gene18251|K13375;gene20918|K09113;gene21165|K00419;gene22027|K04456;gene26788|K04440;gene27649|K11351;gene3668|K03962;gene4493|K07200;gene4808|K08738;gene4970|K03173;gene5272|K03952;gene5852|K02270;gene6281|K11352;gene6464|K07200;gene8782|K02649;gene8956|K03963;gene9698|K0…	gene18354|K00416	1	.	0	http://www.kegg.jp/pathway/map04932+K00416+K10030+K04426+K07197+K04392+K07861+K07297+K04456+K13375+K09113+K00419+K04440+K11351+K03962+K07200+K08738+K03173+K03952+K02270+K11352+K02649+K03963+K03940	no
Arginine biosynthesis	map00220	4	21	953	8808	0.224098	0.503235	gene14388|K13241;gene20989|K13240;gene24745|K14454;gene5096|K01940;	.	0	.	0	http://www.kegg.jp/pathway/map00220+K13241+K13240+K14454+K01940	no
Biosynthesis of amino acids	map01230	12	84	945	8745	0.226307	0.503235	gene1022|K00058;gene13060|K00286;gene15420|K01620;gene16851|K00850;gene24745|K14454;gene25975|K01623;gene27912|K00030;gene3001|K01623;gene4418|K01783;gene5096|K01940;gene6512|K00850;gene7386|K00134;	.	0	.	0	http://www.kegg.jp/pathway/map01230+K00058+K00286+K01620+K00850+K14454+K01623+K00030+K01783+K01940+K00134	no
Gap junction	map04540	12	84	945	8745	0.226307	0.503235	gene11241|K04368;gene17241|K05704;gene2075|K07374;gene24309|K05858;gene25693|K08049;gene4512|K07374;gene5874|K03099;gene6457|K07374;gene6475|K08046;gene7522|K17386;gene8970|K04345;gene9305|K04369;	.	0	.	0	http://www.kegg.jp/pathway/map04540+K04368+K05704+K07374+K05858+K08049+K03099+K08046+K17386+K04345+K04369	no
Glycolysis / Gluconeogenesis	map00010	11	76	946	8753	0.227934	0.50354	gene15179|K01084;gene16851|K00850;gene18004|K01810;gene19043|K00627;gene21045|K00128;gene25975|K01623;gene26602|K00844;gene3001|K01623;gene561|K01835;gene6512|K00850;gene7386|K00134;	.	0	.	0	http://www.kegg.jp/pathway/map00010+K01084+K00850+K01810+K00627+K00128+K01623+K00844+K01835+K00134	no
Apoptosis	map04210	21	160	936	8669	0.234655	0.509169	gene11241|K04368;gene12722|K04426;gene17113|K04570;gene18209|K04456;gene18947|K16060;gene2075|K07374;gene20914|K10522;gene22027|K04456;gene2290|K04721;gene24422|K01373;gene26788|K04440;gene27879|K07210;gene28893|K06114;gene4512|K07374;gene4808|K08738;gene4970|K03173;gene5139|K06114;gene6457|K07374;gene8782|K02649;gene9305|K04369;gene9352|K07611;	.	0	.	0	http://www.kegg.jp/pathway/map04210+K04368+K04426+K04570+K04456+K16060+K07374+K10522+K04721+K01373+K04440+K07210+K06114+K08738+K03173+K02649+K04369+K07611	no
Dorso-ventral axis formation	map04320	5	29	952	8800	0.235001	0.509169	gene11241|K04368;gene23102|K02599;gene24662|K02602;gene5874|K03099;gene8885|K02599;	.	0	.	0	http://www.kegg.jp/pathway/map04320+K04368+K02599+K02602+K03099	no
Primary immunodeficiency	map05340	5	29	952	8800	0.235001	0.509169	gene16419|K06478;gene24705|K07371;gene27879|K07210;gene4370|K06713;gene8743|K08062;	.	0	gene16419|K06478	1	http://www.kegg.jp/pathway/map05340+K06478+K07371+K07210+K06713+K08062	no
Long-term potentiation	map04720	9	61	948	8768	0.242545	0.515829	gene11241|K04368;gene11259|K02183;gene20954|K06269;gene24309|K05858;gene26675|K04515;gene5482|K06269;gene5804|K02183;gene8970|K04345;gene9305|K04369;	.	0	.	0	http://www.kegg.jp/pathway/map04720+K04368+K02183+K06269+K05858+K04515+K04345+K04369	no
Nucleotide excision repair	map03420	7	45	950	8784	0.242653	0.515829	gene16870|K04802;gene18555|K02327;gene19849|K10140;gene20272|K10570;gene20822|K02324;gene24445|K03505;gene2891|K02326;	.	0	.	0	http://www.kegg.jp/pathway/map03420+K04802+K02327+K10140+K10570+K02324+K03505+K02326	no
Proteasome	map03050	7	45	950	8784	0.242653	0.515829	gene12281|K03062;gene15016|K03033;gene15306|K03035;gene19240|K02725;gene2217|K03028;gene7942|K03061;gene875|K02729;	.	0	.	0	http://www.kegg.jp/pathway/map03050+K03062+K03033+K03035+K02725+K03028+K03061+K02729	no
Biosynthesis of unsaturated fatty acids	map01040	4	22	953	8807	0.245978	0.5164	gene15477|K00232;gene16041|K17360;gene22132|K07513;gene3585|K10703;	.	0	.	0	http://www.kegg.jp/pathway/map01040+K00232+K17360+K07513+K10703	no
Salmonella infection	map05132	13	94	944	8735	0.244962	0.5164	gene10824|K10030;gene12728|K05132;gene14388|K13241;gene14598|K05759;gene15344|K04392|K07861;gene19052|K05482;gene22093|K10416;gene22963|K10407;gene26788|K04440;gene27896|K04437;gene2858|K10160;gene5329|K17388;gene8963|K06071;	.	0	.	0	http://www.kegg.jp/pathway/map05132+K10030+K05132+K13241+K05759+K04392+K07861+K05482+K10416+K10407+K04440+K04437+K10160+K17388+K06071	no
Tuberculosis	map05152	23	179	934	8650	0.249914	0.521426	gene11259|K02183;gene12728|K05132;gene13583|K08846;gene14388|K13241;gene15114|K02154;gene17241|K05704;gene17852|K02146;gene18209|K04456;gene18251|K13375;gene19052|K05482;gene22027|K04456;gene24085|K05403;gene25600|K02155;gene26675|K04515;gene26788|K04440;gene27905|K04730;gene2858|K10160;gene311|K03661;gene4808|K08738;gene5804|K02183;gene6542|K04733;gene692|K07368;gene8743|K08062;	.	0	.	0	http://www.kegg.jp/pathway/map05152+K02183+K05132+K08846+K13241+K02154+K05704+K02146+K04456+K13375+K05482+K05403+K02155+K04515+K04440+K04730+K10160+K03661+K08738+K04733+K07368+K08062	no
Circadian rhythm	map04710	6	38	951	8791	0.257224	0.530248	gene11809|K08532;gene15021|K03728;gene16026|K02633;gene19827|K02295;gene4493|K07200;gene6464|K07200;	.	0	.	0	http://www.kegg.jp/pathway/map04710+K08532+K03728+K02633+K02295+K07200	no
N-Glycan biosynthesis	map00510	8	54	949	8775	0.25728	0.530248	gene17421|K00721;gene21465|K01231;gene24066|K07151;gene25721|K03842;gene3275|K03843;gene4196|K00744;gene5123|K07252;gene8685|K00738;	.	0	.	0	http://www.kegg.jp/pathway/map00510+K00721+K01231+K07151+K03842+K03843+K00744+K07252+K00738	no
Adherens junction	map04520	10	71	947	8758	0.265926	0.544427	gene11248|K04500;gene14391|K04468;gene15003|K05083;gene15344|K04392|K07861;gene17241|K05704;gene19171|K06081;gene20001|K05690;gene24698|K06086;gene27062|K04362;gene9742|K02620;	.	0	.	0	http://www.kegg.jp/pathway/map04520+K04500+K04468+K05083+K04392+K07861+K05704+K06081+K05690+K06086+K04362+K02620	no
Amphetamine addiction	map05031	9	63	948	8766	0.268992	0.544427	gene11259|K02183;gene20954|K06269;gene26675|K04515;gene3350|K09048;gene3953|K04450;gene5482|K06269;gene5804|K02183;gene8386|K09048;gene8970|K04345;	.	0	.	0	http://www.kegg.jp/pathway/map05031+K02183+K06269+K04515+K09048+K04450+K04345	no
mRNA surveillance pathway	map03015	17	130	940	8699	0.268332	0.544427	gene10688|K14405;gene13485|K13126;gene15355|K12881;gene17066|K14406;gene18631|K03456;gene19745|K14408;gene20954|K06269;gene22434|K14962;gene23168|K12812;gene24334|K11584;gene25772|K03267;gene26268|K14404;gene27555|K03267;gene4811|K13171;gene5482|K06269;gene9700|K14411;gene9744|K04382;	.	0	.	0	http://www.kegg.jp/pathway/map03015+K14405+K13126+K12881+K14406+K03456+K14408+K06269+K14962+K12812+K11584+K03267+K14404+K13171+K14411+K04382	no
Autophagy - other	map04136	6	39	951	8790	0.274415	0.552097	gene15136|K08334;gene19623|K17890;gene19840|K08331;gene21628|K08269;gene7274|K08341;gene9744|K04382;	.	0	.	0	http://www.kegg.jp/pathway/map04136+K08334+K17890+K08331+K08269+K08341+K04382	no
Glycosphingolipid biosynthesis - globo and isoglobo series	map00603	3	16	954	8813	0.282631	0.561937	gene12568|K03663;gene2361|K00719;gene7596|K01988;	.	0	.	0	http://www.kegg.jp/pathway/map00603+K03663+K00719+K01988	no
Synaptic vesicle cycle	map04721	9	64	948	8765	0.28253	0.561937	gene15114|K02154;gene17852|K02146;gene18530|K11824;gene20077|K08486;gene24531|K11824;gene25600|K02155;gene311|K03661;gene5323|K02148;gene8568|K02153;	.	0	.	0	http://www.kegg.jp/pathway/map04721+K02154+K02146+K11824+K08486+K02155+K03661+K02148+K02153	no
Folate biosynthesis	map00790	4	24	953	8805	0.290951	0.569405	gene11018|K00357;gene22911|K03639;gene2740|K00079;gene5968|K00072;	.	0	.	0	http://www.kegg.jp/pathway/map00790+K00357+K03639+K00079+K00072	no
Inflammatory bowel disease (IBD)	map05321	7	48	950	8781	0.289436	0.569405	gene11248|K04500;gene11809|K08532;gene12728|K05132;gene18251|K13375;gene19052|K05482;gene2858|K10160;gene4276|K11222;	.	0	.	0	http://www.kegg.jp/pathway/map05321+K04500+K08532+K05132+K13375+K05482+K10160+K11222	no
Melanoma	map05218	10	73	947	8756	0.291441	0.569405	gene11241|K04368;gene18209|K04456;gene19849|K10140;gene22027|K04456;gene24625|K01110;gene27062|K04362;gene4836|K09389;gene7522|K17386;gene8782|K02649;gene9305|K04369;	.	0	.	0	http://www.kegg.jp/pathway/map05218+K04368+K04456+K10140+K01110+K04362+K09389+K17386+K02649+K04369	no
Riboflavin metabolism	map00740	2	9	955	8820	0.293233	0.569613	gene3400|K00861;gene9156|K14379;	.	0	.	0	http://www.kegg.jp/pathway/map00740+K00861+K14379	no
Retrograde endocannabinoid signaling	map04723	18	142	939	8687	0.300375	0.580153	gene18406|K04544;gene22365|K13700;gene24099|K04999;gene24221|K13806;gene24309|K05858;gene25693|K08049;gene26208|K04537;gene26304|K13806;gene26788|K04440;gene27649|K11351;gene3668|K03962;gene370|K15528;gene5272|K03952;gene6281|K11352;gene6475|K08046;gene8956|K03963;gene8970|K04345;gene9698|K03940;	.	0	.	0	http://www.kegg.jp/pathway/map04723+K04544+K13700+K04999+K13806+K05858+K08049+K04537+K04440+K11351+K03962+K15528+K03952+K11352+K08046+K03963+K04345+K03940	no
cAMP signaling pathway	map04024	27	221	930	8608	0.30589	0.580847	gene11241|K04368;gene11259|K02183;gene15344|K04392|K07861;gene15477|K00232;gene17222|K12755;gene18209|K04456;gene19238|K13296;gene20954|K06269;gene22027|K04456;gene2295|K01115;gene23234|K04615;gene25693|K08049;gene26675|K04515;gene26788|K04440;gene3350|K09048;gene5329|K17388;gene5482|K06269;gene578|K13293;gene5804|K02183;gene6475|K08046;gene8380|K04130;gene8386|K09048;gene8782|K02649;gene8970|K04…	.	0	.	0	http://www.kegg.jp/pathway/map04024+K04368+K02183+K04392+K07861+K00232+K12755+K04456+K13296+K06269+K01115+K04615+K08049+K04515+K04440+K09048+K17388+K13293+K08046+K04130+K02649+K04345+K04369+K12490	no
Cytosolic DNA-sensing pathway	map04623	7	49	950	8780	0.305482	0.580847	gene10856|K12671;gene13867|K03020;gene15675|K07211;gene16748|K03025;gene19052|K05482;gene24539|K03007;gene27879|K07210;	.	0	gene10856|K12671	1	http://www.kegg.jp/pathway/map04623+K12671+K03020+K07211+K03025+K05482+K03007+K07210	no
Spliceosome	map03040	27	221	930	8608	0.30589	0.580847	gene11234|K12846;gene1138|K12831;gene12110|K12893;gene12141|K12822;gene12237|K06063;gene12480|K12816;gene15355|K12881;gene16973|K12855;gene17284|K12893;gene20589|K12862;gene23001|K12860;gene23135|K03283;gene23168|K12812;gene23201|K12813;gene24135|K10599;gene2507|K12842;gene25254|K12878;gene27596|K12865;gene28120|K12879;gene4108|K12821;gene439|K12849;gene4805|K12868;gene4823|K12900;gene5514|K12846…	.	0	.	0	http://www.kegg.jp/pathway/map03040+K12846+K12831+K12893+K12822+K06063+K12816+K12881+K12855+K12862+K12860+K03283+K12812+K12813+K10599+K12842+K12878+K12865+K12879+K12821+K12849+K12868+K12900+K12896+K11098+K12824	no
PPAR signaling pathway	map03320	9	66	948	8763	0.310131	0.585611	gene15477|K00232;gene22132|K07513;gene22841|K04504;gene24698|K06086;gene24876|K01897;gene4492|K00488;gene4549|K01897;gene5146|K08745;gene7910|K06259;	.	0	.	0	http://www.kegg.jp/pathway/map03320+K00232+K07513+K04504+K06086+K01897+K00488+K08745+K06259	no
alpha-Linolenic acid metabolism	map00592	4	25	953	8804	0.313848	0.589337	gene4884|K01047;gene10378|K01047;gene15477|K00232;gene22132|K07513;	gene4884|K01047	1	.	0	http://www.kegg.jp/pathway/map00592+K01047+K00232+K07513	no
Adrenergic signaling in cardiomyocytes	map04261	18	144	939	8685	0.319277	0.596218	gene11259|K02183;gene1304|K09290;gene18209|K04456;gene18631|K03456;gene20954|K06269;gene22027|K04456;gene24309|K05858;gene24334|K11584;gene25693|K08049;gene26675|K04515;gene3350|K09048;gene3953|K04450;gene5482|K06269;gene5804|K02183;gene6475|K08046;gene8386|K09048;gene8970|K04345;gene9744|K04382;	.	0	.	0	http://www.kegg.jp/pathway/map04261+K02183+K09290+K04456+K03456+K06269+K05858+K11584+K08049+K04515+K09048+K04450+K08046+K04345+K04382	no
Amoebiasis	map05146	12	93	945	8736	0.328955	0.60774	gene10824|K10030;gene14388|K13241;gene17014|K06240;gene18251|K13375;gene22532|K06243;gene23747|K13963;gene24309|K05858;gene2858|K10160;gene4572|K06237;gene5089|K06247;gene8782|K02649;gene8970|K04345;	.	0	.	0	http://www.kegg.jp/pathway/map05146+K10030+K13241+K06240+K13375+K06243+K13963+K05858+K10160+K06237+K06247+K02649+K04345	no
Insulin secretion	map04911	10	76	947	8753	0.330841	0.60774	gene1319|K04944;gene24309|K05858;gene25693|K08049;gene26675|K04515;gene3350|K09048;gene3953|K04450;gene6475|K08046;gene7898|K16882;gene8386|K09048;gene8970|K04345;	.	0	.	0	http://www.kegg.jp/pathway/map04911+K04944+K05858+K08049+K04515+K09048+K04450+K08046+K16882+K04345	no
Pertussis	map05133	10	76	947	8753	0.330841	0.60774	gene10824|K10030;gene11259|K02183;gene14388|K13241;gene24085|K05403;gene24383|K05765;gene26788|K04440;gene27905|K04730;gene2858|K10160;gene5804|K02183;gene6542|K04733;	.	0	.	0	http://www.kegg.jp/pathway/map05133+K10030+K02183+K13241+K05403+K05765+K04440+K04730+K10160+K04733	no
Insect hormone biosynthesis	map00981	1	3	956	8826	0.337484	0.614313	gene21045|K00128;	.	0	.	0	http://www.kegg.jp/pathway/map00981+K00128	no
Regulation of lipolysis in adipocytes	map04923	7	51	950	8778	0.338054	0.614313	gene18209|K04456;gene19238|K13296;gene22027|K04456;gene25693|K08049;gene6475|K08046;gene8782|K02649;gene8970|K04345;	.	0	.	0	http://www.kegg.jp/pathway/map04923+K04456+K13296+K08049+K08046+K02649+K04345	no
MicroRNAs in cancer	map05206	19	155	938	8674	0.340752	0.615905	gene11113|K02085;gene11241|K04368;gene11366|K02163;gene1324|K06279;gene15003|K05083;gene16612|K11459;gene16677|K07606;gene17275|K01116;gene18173|K05734;gene23102|K02599;gene23114|K06252;gene24625|K01110;gene24868|K16865;gene28591|K05658;gene4836|K09389;gene5874|K03099;gene7522|K17386;gene8885|K02599;gene9305|K04369;	.	0	.	0	http://www.kegg.jp/pathway/map05206+K02085+K04368+K02163+K06279+K05083+K11459+K07606+K01116+K05734+K02599+K06252+K01110+K16865+K05658+K09389+K03099+K17386+K04369	no
Fatty acid degradation	map00071	6	43	951	8786	0.345346	0.620888	gene15477|K00232;gene21045|K00128;gene22132|K07513;gene24876|K01897;gene25055|K07511;gene4549|K01897;	.	0	.	0	http://www.kegg.jp/pathway/map00071+K00232+K00128+K07513+K01897+K07511	no
Gastric acid secretion	map04971	9	69	948	8760	0.352536	0.630461	gene11259|K02183;gene24309|K05858;gene25693|K08049;gene26675|K04515;gene2768|K05008;gene5804|K02183;gene6475|K08046;gene8611|K13855;gene8970|K04345;	.	0	.	0	http://www.kegg.jp/pathway/map04971+K02183+K05858+K08049+K04515+K05008+K08046+K13855+K04345	no
Endocrine and other factor-regulated calcium reabsorption	map04961	6	44	951	8785	0.363404	0.643092	gene18530|K11824;gene24309|K05858;gene24531|K11824;gene25693|K08049;gene6475|K08046;gene8970|K04345;	.	0	.	0	http://www.kegg.jp/pathway/map04961+K11824+K05858+K08049+K08046+K04345	no
Ether lipid metabolism	map00565	6	44	951	8785	0.363404	0.643092	gene4884|K01047;gene10378|K01047;gene11585|K13512;gene18266|K16795;gene18735|K18575;gene2295|K01115;	gene4884|K01047	1	.	0	http://www.kegg.jp/pathway/map00565+K01047+K13512+K16795+K18575+K01115	no
Phagosome	map04145	17	140	940	8689	0.366121	0.644525	gene26967|K06558;gene12935|K04659;gene1339|K04659;gene15114|K02154;gene15344|K04392|K07861;gene17852|K02146;gene2075|K07374;gene20989|K13240;gene22093|K10416;gene25600|K02155;gene2858|K10160;gene311|K03661;gene4512|K07374;gene5323|K02148;gene6457|K07374;gene7910|K06259;gene8568|K02153;	.	0	gene26967|K06558	1	http://www.kegg.jp/pathway/map04145+K06558+K04659+K02154+K04392+K07861+K02146+K07374+K13240+K10416+K02155+K10160+K03661+K02148+K06259+K02153	no
Th1 and Th2 cell differentiation	map04658	10	79	947	8750	0.371177	0.65004	gene12728|K05132;gene15111|K11223;gene16530|K18052;gene17275|K01116;gene20683|K06061;gene23102|K02599;gene26788|K04440;gene27879|K07210;gene4276|K11222;gene8885|K02599;	.	0	.	0	http://www.kegg.jp/pathway/map04658+K05132+K11223+K18052+K01116+K06061+K02599+K04440+K07210+K11222	no
Oxidative phosphorylation	map00190	21	177	936	8652	0.380774	0.663411	gene18354|K00416;gene26615|K01507;gene10150|K02128;gene14918|K02128;gene15114|K02154;gene17852|K02146;gene21165|K00419;gene25600|K02155;gene27649|K11351;gene311|K03661;gene3668|K03962;gene5272|K03952;gene5323|K02148;gene5852|K02270;gene6281|K11352;gene6327|K02128;gene6731|K02133;gene8568|K02153;gene8956|K03963;gene9690|K02134;gene9698|K03940;	gene18354|K00416	1	gene26615|K01507	1	http://www.kegg.jp/pathway/map00190+K00416+K01507+K02128+K02154+K02146+K00419+K02155+K11351+K03661+K03962+K03952+K02148+K02270+K11352+K02133+K02153+K03963+K02134+K03940	no
Sulfur relay system	map04122	2	12	955	8817	0.404056	0.693254	gene17613|K14169;gene22911|K03639;	.	0	.	0	http://www.kegg.jp/pathway/map04122+K14169+K03639	no
Synthesis and degradation of ketone bodies	map00072	2	12	955	8817	0.404056	0.693254	gene10419|K00019;gene4828|K01640;	.	0	.	0	http://www.kegg.jp/pathway/map00072+K00019+K01640	no
Taurine and hypotaurine metabolism	map00430	2	12	955	8817	0.404056	0.693254	gene26554|K10712;gene6347|K01594;	.	0	.	0	http://www.kegg.jp/pathway/map00430+K10712+K01594	no
Glycerolipid metabolism	map00561	8	64	949	8765	0.407566	0.693385	gene11827|K01046;gene13025|K11155;gene19683|K11160;gene21045|K00128;gene23107|K13509;gene2675|K13523;gene27086|K13506;gene6770|K00901;	.	0	.	0	http://www.kegg.jp/pathway/map00561+K01046+K11155+K11160+K00128+K13509+K13523+K13506+K00901	no
Huntington disease	map05016	28	243	929	8586	0.408235	0.693385	gene18354|K00416;gene10150|K02128;gene10728|K03010;gene11055|K04533;gene14918|K02128;gene18530|K11824;gene21165|K00419;gene24309|K05858;gene24531|K11824;gene24539|K03007;gene26157|K03008;gene27098|K15041;gene27158|K05863;gene27649|K11351;gene3153|K10409;gene3350|K09048;gene3480|K15041;gene3668|K03962;gene4808|K08738;gene5272|K03952;gene5852|K02270;gene6281|K11352;gene6327|K02128;gene6731|K02133;g…	gene18354|K00416	1	.	0	http://www.kegg.jp/pathway/map05016+K00416+K02128+K03010+K04533+K11824+K00419+K05858+K03007+K03008+K15041+K05863+K11351+K10409+K09048+K03962+K08738+K03952+K02270+K11352+K02133+K03963+K02134+K03940	no
Osteoclast differentiation	map04380	14	118	943	8711	0.416135	0.703267	gene11241|K04368;gene12728|K05132;gene15344|K04392|K07861;gene18209|K04456;gene18251|K13375;gene22027|K04456;gene24705|K07371;gene26788|K04440;gene27423|K08008;gene27879|K07210;gene4970|K03173;gene5478|K09030;gene8782|K02649;gene9156|K14379;	.	0	.	0	http://www.kegg.jp/pathway/map04380+K04368+K05132+K04392+K07861+K04456+K13375+K07371+K04440+K08008+K07210+K03173+K09030+K02649+K14379	no
Arginine and proline metabolism	map00330	7	56	950	8773	0.420788	0.707594	gene13060|K00286;gene14388|K13241;gene20989|K13240;gene21045|K00128;gene24724|K18123;gene24745|K14454;gene26652|K00472;	.	0	.	0	http://www.kegg.jp/pathway/map00330+K00286+K13241+K13240+K00128+K18123+K14454+K00472	no
Pathogenic Escherichia coli infection	map05130	8	65	949	8764	0.422955	0.707716	gene2075|K07374;gene24503|K06106;gene2567|K07365;gene2858|K10160;gene4512|K07374;gene5329|K17388;gene5692|K19862;gene6457|K07374;	.	0	.	0	http://www.kegg.jp/pathway/map05130+K07374+K06106+K07365+K10160+K17388+K19862	no
African trypanosomiasis	map05143	4	30	953	8799	0.428861	0.714063	gene27077|K00463;gene11172|K04234;gene19052|K05482;gene24309|K05858;	.	0	gene27077|K00463	1	http://www.kegg.jp/pathway/map05143+K00463+K04234+K05482+K05858	no
Fatty acid biosynthesis	map00061	2	13	955	8816	0.43922	0.71718	gene24876|K01897;gene4549|K01897;	.	0	.	0	http://www.kegg.jp/pathway/map00061+K01897	no
Jak-STAT signaling pathway	map04630	18	156	939	8673	0.437431	0.71718	gene1056|K16064;gene12728|K05132;gene14960|K04699;gene15111|K11223;gene17113|K04570;gene18209|K04456;gene20297|K05060;gene20391|K05057;gene22027|K04456;gene23619|K05439;gene25321|K18026;gene3145|K05056;gene4276|K11222;gene5874|K03099;gene7522|K17386;gene8782|K02649;gene8975|K19598;gene9307|K16065;	.	0	.	0	http://www.kegg.jp/pathway/map04630+K16064+K05132+K04699+K11223+K04570+K04456+K05060+K05057+K05439+K18026+K05056+K11222+K03099+K17386+K02649+K19598+K16065	no
Primary bile acid biosynthesis	map00120	2	13	955	8816	0.43922	0.71718	gene13286|K07430;gene4492|K00488;	.	0	.	0	http://www.kegg.jp/pathway/map00120+K07430+K00488	no
Thiamine metabolism	map00730	2	13	955	8816	0.43922	0.71718	gene5067|K00939;gene5166|K00939;	.	0	.	0	http://www.kegg.jp/pathway/map00730+K00939	no
One carbon pool by folate	map00670	3	22	954	8807	0.447959	0.722503	gene15960|K00297;gene22520|K00605;gene5994|K13403;	.	0	.	0	http://www.kegg.jp/pathway/map00670+K00297+K00605+K13403	no
Oocyte meiosis	map04114	16	139	941	8690	0.448892	0.722503	gene11241|K04368;gene11259|K02183;gene15354|K03358;gene18631|K03456;gene20954|K06269;gene21209|K16198;gene24334|K11584;gene24662|K02602;gene25693|K08049;gene26675|K04515;gene27566|K05868;gene5482|K06269;gene5804|K02183;gene6475|K08046;gene8970|K04345;gene9744|K04382;	.	0	.	0	http://www.kegg.jp/pathway/map04114+K04368+K02183+K03358+K03456+K06269+K16198+K11584+K02602+K08049+K04515+K05868+K08046+K04345+K04382	no
Terpenoid backbone biosynthesis	map00900	3	22	954	8807	0.447959	0.722503	gene16578|K12504;gene17611|K01597;gene24432|K08658;	.	0	.	0	http://www.kegg.jp/pathway/map00900+K12504+K01597+K08658	no
Vasopressin-regulated water reabsorption	map04962	6	49	951	8780	0.453626	0.726661	gene22093|K10416;gene25693|K08049;gene3350|K09048;gene6475|K08046;gene8386|K09048;gene8970|K04345;	.	0	.	0	http://www.kegg.jp/pathway/map04962+K10416+K08049+K09048+K08046+K04345	no
Necroptosis	map04217	24	213	933	8616	0.46029	0.727775	gene5905|K16195;gene12728|K05132;gene12733|K11859;gene15111|K11223;gene16802|K00688;gene17091|K10630;gene17636|K17595;gene17817|K12198;gene18947|K16060;gene19373|K12350;gene20724|K03767;gene2290|K04721;gene25469|K12196;gene26675|K04515;gene26788|K04440;gene27098|K15041;gene27158|K05863;gene2858|K10160;gene3216|K15053;gene3480|K15041;gene4276|K11222;gene4970|K03173;gene5391|K00522;gene8179|K03767;	.	0	gene5905|K16195	1	http://www.kegg.jp/pathway/map04217+K16195+K05132+K11859+K11223+K00688+K10630+K17595+K12198+K16060+K12350+K03767+K04721+K12196+K04515+K04440+K15041+K05863+K10160+K15053+K11222+K03173+K00522	no
Neomycin, kanamycin and gentamicin biosynthesis	map00524	1	5	956	8824	0.46078	0.727775	gene26602|K00844;	.	0	.	0	http://www.kegg.jp/pathway/map00524+K00844	no
Phenylalanine, tyrosine and tryptophan biosynthesis	map00400	1	5	956	8824	0.46078	0.727775	gene24745|K14454;	.	0	.	0	http://www.kegg.jp/pathway/map00400+K14454	no
Cholesterol metabolism	map04979	6	50	951	8779	0.471403	0.737878	gene2288|K14349;gene27098|K15041;gene3480|K15041;gene4492|K00488;gene6709|K04550;gene7910|K06259;	.	0	.	0	http://www.kegg.jp/pathway/map04979+K14349+K15041+K00488+K04550+K06259	no
Parkinson disease	map05012	22	196	935	8633	0.471543	0.737878	gene18354|K00416;gene10150|K02128;gene12898|K04556;gene14918|K02128;gene21165|K00419;gene2702|K04555;gene27098|K15041;gene27158|K05863;gene27647|K03178;gene27649|K11351;gene3480|K15041;gene3668|K03962;gene4808|K08738;gene5272|K03952;gene5852|K02270;gene6281|K11352;gene6327|K02128;gene6731|K02133;gene8956|K03963;gene8970|K04345;gene9690|K02134;gene9698|K03940;	gene18354|K00416	1	.	0	http://www.kegg.jp/pathway/map05012+K00416+K02128+K04556+K00419+K04555+K15041+K05863+K03178+K11351+K03962+K08738+K03952+K02270+K11352+K02133+K03963+K04345+K02134+K03940	no
Phototransduction	map04744	3	23	954	8806	0.474304	0.738778	gene11259|K02183;gene5804|K02183;gene9989|K08718;	.	0	.	0	http://www.kegg.jp/pathway/map04744+K02183+K08718	no
Measles	map05162	14	124	943	8705	0.484331	0.750935	gene5905|K16195;gene12728|K05132;gene12733|K11859;gene15111|K11223;gene15675|K07211;gene16530|K18052;gene18209|K04456;gene22027|K04456;gene2290|K04721;gene23135|K03283;gene27905|K04730;gene2858|K10160;gene6542|K04733;gene8782|K02649;	.	0	gene5905|K16195	1	http://www.kegg.jp/pathway/map05162+K16195+K05132+K11859+K11223+K07211+K18052+K04456+K04721+K03283+K04730+K10160+K04733+K02649	no
Salivary secretion	map04970	10	88	947	8741	0.493237	0.761252	gene11259|K02183;gene11597|K04963;gene16792|K13899;gene20989|K13240;gene24309|K05858;gene25693|K08049;gene5804|K02183;gene6475|K08046;gene8611|K13855;gene8970|K04345;	.	0	.	0	http://www.kegg.jp/pathway/map04970+K02183+K04963+K13899+K13240+K05858+K08049+K08046+K13855+K04345	no
Amyotrophic lateral sclerosis (ALS)	map05014	7	61	950	8768	0.502449	0.767599	gene12722|K04426;gene14850|K04432;gene15344|K04392|K07861;gene17113|K04570;gene20989|K13240;gene24425|K04569;gene4808|K08738;	.	0	.	0	http://www.kegg.jp/pathway/map05014+K04426+K04432+K04392+K07861+K04570+K13240+K04569+K08738	no
Apoptosis - multiple species	map04215	6	52	951	8777	0.506434	0.767599	gene15136|K08334;gene17113|K04570;gene18947|K16060;gene20914|K10522;gene26788|K04440;gene4808|K08738;	.	0	.	0	http://www.kegg.jp/pathway/map04215+K08334+K04570+K16060+K10522+K04440+K08738	no
Fat digestion and absorption	map04975	6	52	951	8777	0.506434	0.767599	gene4884|K01047;gene10378|K01047;gene13025|K11155;gene19683|K11160;gene23107|K13509;gene7910|K06259;	gene4884|K01047	1	.	0	http://www.kegg.jp/pathway/map04975+K01047+K11155+K11160+K13509+K06259	no
Ribosome biogenesis in eukaryotes	map03008	12	107	945	8722	0.500616	0.767599	gene12028|K14538;gene14854|K14553;gene16768|K12619;gene16855|K06943;gene179|K14537;gene20752|K14575;gene21505|K14536;gene2516|K12618;gene26079|K14574;gene7354|K14568;gene8296|K14573;gene9515|K11129;	.	0	.	0	http://www.kegg.jp/pathway/map03008+K14538+K14553+K12619+K06943+K14537+K14575+K14536+K12618+K14574+K14568+K14573+K11129	no
TGF-beta signaling pathway	map04350	10	90	947	8739	0.519776	0.784305	gene10124|K04679;gene10476|K13578;gene11248|K04500;gene14260|K04688;gene17223|K19553;gene17234|K04681;gene18251|K13375;gene18631|K03456;gene4142|K04670;gene9744|K04382;	.	0	.	0	http://www.kegg.jp/pathway/map04350+K04679+K13578+K04500+K04688+K19553+K04681+K13375+K03456+K04670+K04382	no
Long-term depression	map04730	6	53	951	8776	0.523632	0.786611	gene11241|K04368;gene18631|K03456;gene20989|K13240;gene24309|K05858;gene9305|K04369;gene9744|K04382;	.	0	.	0	http://www.kegg.jp/pathway/map04730+K04368+K03456+K13240+K05858+K04369+K04382	no
Carbohydrate digestion and absorption	map04973	5	44	952	8785	0.530042	0.792717	gene15179|K01084;gene18209|K04456;gene22027|K04456;gene26602|K00844;gene8782|K02649;	.	0	.	0	http://www.kegg.jp/pathway/map04973+K01084+K04456+K00844+K02649	no
Valine, leucine and isoleucine degradation	map00280	6	54	951	8775	0.540586	0.804925	gene18247|K00166;gene20098|K11538;gene21045|K00128;gene22132|K07513;gene25055|K07511;gene4828|K01640;	.	0	.	0	http://www.kegg.jp/pathway/map00280+K00166+K11538+K00128+K07513+K07511+K01640	no
IL-17 signaling pathway	map04657	9	83	948	8746	0.551341	0.817339	gene10856|K12671;gene10824|K10030;gene12733|K11859;gene14348|K14624;gene15675|K07211;gene26788|K04440;gene27879|K07210;gene4970|K03173;gene6937|K09487;	.	0	gene10856|K12671	1	http://www.kegg.jp/pathway/map04657+K12671+K10030+K11859+K14624+K07211+K04440+K07210+K03173+K09487	no
Cocaine addiction	map05030	5	46	952	8783	0.566714	0.836461	gene3350|K09048;gene3953|K04450;gene8386|K09048;gene8609|K02090;gene8970|K04345;	.	0	.	0	http://www.kegg.jp/pathway/map05030+K09048+K04450+K02090+K04345	no
Glyoxylate and dicarboxylate metabolism	map00630	4	37	953	8792	0.578947	0.8508	gene17532|K02437;gene22520|K00605;gene24724|K18123;gene25590|K19269;	.	0	.	0	http://www.kegg.jp/pathway/map00630+K02437+K00605+K18123+K19269	no
Sphingolipid metabolism	map00600	5	47	952	8782	0.58449	0.851542	gene19373|K12350;gene22100|K12309;gene23130|K01186;gene25468|K04708;gene7648|K04715;	.	0	.	0	http://www.kegg.jp/pathway/map00600+K12350+K12309+K01186+K04708+K04715	no
Tryptophan metabolism	map00380	5	47	952	8782	0.58449	0.851542	gene27077|K00463;gene21045|K00128;gene25055|K07511;gene4163|K01556;gene5130|K00816;	.	0	gene27077|K00463	1	http://www.kegg.jp/pathway/map00380+K00463+K00128+K07511+K01556+K00816	no
Aldosterone-regulated sodium reabsorption	map04960	4	38	953	8791	0.598514	0.860842	gene20625|K08555;gene28735|K13358;gene7393|K04824;gene8782|K02649;	.	0	.	0	http://www.kegg.jp/pathway/map04960+K08555+K13358+K04824+K02649	no
Butanoate metabolism	map00650	3	28	954	8801	0.595993	0.860842	gene10419|K00019;gene25055|K07511;gene4828|K01640;	.	0	.	0	http://www.kegg.jp/pathway/map00650+K00019+K07511+K01640	no
Tyrosine metabolism	map00350	4	38	953	8791	0.598514	0.860842	gene12224|K01800;gene15140|K00276;gene21519|K01555;gene24745|K14454;	.	0	.	0	http://www.kegg.jp/pathway/map00350+K01800+K00276+K01555+K14454	no
Porphyrin and chlorophyll metabolism	map00860	5	48	952	8781	0.601864	0.861992	gene21086|K00798;gene2468|K13624;gene25897|K01885;gene2892|K01698;gene340|K01599;	.	0	.	0	http://www.kegg.jp/pathway/map00860+K00798+K13624+K01885+K01698+K01599	no
Dilated cardiomyopathy (DCM)	map05414	8	78	949	8751	0.613102	0.874382	gene1304|K09290;gene14886|K12565;gene14890|K06482;gene18251|K13375;gene22517|K06265;gene25693|K08049;gene6475|K08046;gene8970|K04345;	.	0	.	0	http://www.kegg.jp/pathway/map05414+K09290+K12565+K06482+K13375+K06265+K08049+K08046+K04345	no
2-Oxocarboxylic acid metabolism	map01210	2	19	955	8810	0.622878	0.88089	gene24745|K14454;gene27912|K00030;	.	0	.	0	http://www.kegg.jp/pathway/map01210+K14454+K00030	no
Glycosaminoglycan biosynthesis - chondroitin sulfate / dermatan sulfate	map00532	2	19	955	8810	0.622878	0.88089	gene26634|K01020;gene9512|K00733;	.	0	.	0	http://www.kegg.jp/pathway/map00532+K01020+K00733	no
Arachidonic acid metabolism	map00590	8	79	949	8750	0.626396	0.882174	gene22523|K00432;gene4884|K01047;gene10378|K01047;gene10479|K04097;gene2740|K00079;gene5157|K05309;gene522|K07418;gene6870|K01254;	gene22523|K00432;gene4884|K01047	2	.	0	http://www.kegg.jp/pathway/map00590+K00432+K01047+K04097+K00079+K05309+K07418+K01254	no
Ascorbate and aldarate metabolism	map00053	3	30	954	8799	0.639216	0.896493	gene21045|K00128;gene27651|K01053;gene3181|K00103;	.	0	.	0	http://www.kegg.jp/pathway/map00053+K00128+K01053+K00103	no
Leishmaniasis	map05140	6	61	951	8768	0.650775	0.906076	gene12728|K05132;gene14388|K13241;gene18251|K13375;gene27905|K04730;gene2858|K10160;gene6542|K04733;	.	0	.	0	http://www.kegg.jp/pathway/map05140+K05132+K13241+K13375+K04730+K10160+K04733	no
Ovarian steroidogenesis	map04913	5	51	952	8778	0.65141	0.906076	gene15117|K00044;gene25693|K08049;gene522|K07418;gene6475|K08046;gene8970|K04345;	.	0	.	0	http://www.kegg.jp/pathway/map04913+K00044+K08049+K07418+K08046+K04345	no
Renin secretion	map04924	6	62	951	8767	0.66513	0.921368	gene11259|K02183;gene19238|K13296;gene24309|K05858;gene5804|K02183;gene6475|K08046;gene8970|K04345;	.	0	.	0	http://www.kegg.jp/pathway/map04924+K02183+K13296+K05858+K08046+K04345	no
Alanine, aspartate and glutamate metabolism	map00250	4	42	953	8787	0.671072	0.923797	gene22025|K01939;gene24745|K14454;gene5096|K01940;gene7311|K18310;	.	0	.	0	http://www.kegg.jp/pathway/map00250+K01939+K14454+K01940+K18310	no
Circadian rhythm - fly	map04711	1	10	956	8819	0.677816	0.923797	gene16026|K02633;	.	0	.	0	http://www.kegg.jp/pathway/map04711+K02633	no
GABAergic synapse	map04727	8	83	949	8746	0.676982	0.923797	gene17241|K05704;gene18406|K04544;gene23234|K04615;gene25693|K08049;gene26208|K04537;gene6475|K08046;gene7274|K08341;gene8970|K04345;	.	0	.	0	http://www.kegg.jp/pathway/map04727+K05704+K04544+K04615+K08049+K04537+K08046+K08341+K04345	no
Glycosaminoglycan biosynthesis - heparan sulfate / heparin	map00534	2	21	955	8808	0.672808	0.923797	gene10003|K02576;gene9512|K00733;	.	0	.	0	http://www.kegg.jp/pathway/map00534+K02576+K00733	no
Leukocyte transendothelial migration	map04670	11	114	946	8715	0.688875	0.931359	gene15344|K04392|K07861;gene17222|K12755;gene17275|K01116;gene17485|K05726;gene18373|K06274;gene19169|K06514;gene20001|K05690;gene24373|K08013;gene27166|K06520;gene5329|K17388;gene8782|K02649;	.	0	.	0	http://www.kegg.jp/pathway/map04670+K04392+K07861+K12755+K01116+K05726+K06274+K06514+K05690+K08013+K06520+K17388+K02649	no
Transcriptional misregulation in cancer	map05202	17	173	940	8656	0.687627	0.931359	gene10824|K10030;gene10885|K08854;gene11670|K15619;gene15088|K10056;gene16026|K02633;gene16612|K11459;gene17113|K04570;gene19849|K10140;gene24800|K15617;gene26558|K11449;gene2736|K08367;gene28556|K13098;gene3321|K09383;gene6419|K09053;gene6476|K15188;gene7724|K08821;gene8169|K10138;	.	0	.	0	http://www.kegg.jp/pathway/map05202+K10030+K08854+K15619+K10056+K02633+K11459+K04570+K10140+K15617+K11449+K08367+K13098+K09383+K09053+K15188+K08821+K10138	no
Lysine degradation	map00310	8	85	949	8744	0.700631	0.943479	gene10198|K11433;gene18062|K14959;gene20924|K11422;gene21045|K00128;gene22590|K11423;gene25055|K07511;gene4955|K11420;gene8394|K11433;	.	0	.	0	http://www.kegg.jp/pathway/map00310+K11433+K14959+K11422+K00128+K11423+K07511+K11420	no
Cytokine-cytokine receptor interaction	map04060	21	216	936	8613	0.716979	0.950685	gene10856|K12671;gene2872|K05478;gene10476|K13578;gene10698|K05098;gene10824|K10030;gene12728|K05132;gene14348|K14624;gene15951|K05145;gene16038|K05160;gene18251|K13375;gene18513|K05454;gene19052|K05482;gene20297|K05060;gene20391|K05057;gene22152|K04192;gene22614|K04180;gene2290|K04721;gene23619|K05439;gene3145|K05056;gene4142|K04670;gene7522|K17386;	.	0	gene10856|K12671;gene2872|K05478	2	http://www.kegg.jp/pathway/map04060+K12671+K05478+K13578+K05098+K10030+K05132+K14624+K05145+K05160+K13375+K05454+K05482+K05060+K05057+K04192+K04180+K04721+K05439+K05056+K04670+K17386	no
Hypertrophic cardiomyopathy (HCM)	map05410	7	76	950	8753	0.714691	0.950685	gene1304|K09290;gene14886|K12565;gene14890|K06482;gene18251|K13375;gene22517|K06265;gene4493|K07200;gene6464|K07200;	.	0	.	0	http://www.kegg.jp/pathway/map05410+K09290+K12565+K06482+K13375+K06265+K07200	no
Ubiquinone and other terpenoid-quinone biosynthesis	map00130	1	11	956	8818	0.709358	0.950685	gene21063|K06127;	.	0	.	0	http://www.kegg.jp/pathway/map00130+K06127	no
Vitamin digestion and absorption	map04977	2	23	955	8806	0.717233	0.950685	gene21185|K14619;gene2712|K14609;	.	0	.	0	http://www.kegg.jp/pathway/map04977+K14619+K14609	no
Apoptosis - fly	map04214	7	78	950	8751	0.737792	0.955787	gene12722|K04426;gene22005|K03262;gene26788|K04440;gene431|K01527;gene4808|K08738;gene9016|K03386;gene9352|K07611;	.	0	.	0	http://www.kegg.jp/pathway/map04214+K04426+K03262+K04440+K01527+K08738+K03386+K07611	no
Glycine, serine and threonine metabolism	map00260	5	57	952	8772	0.738048	0.955787	gene1022|K00058;gene15140|K00276;gene15420|K01620;gene17532|K02437;gene22520|K00605;	.	0	.	0	http://www.kegg.jp/pathway/map00260+K00058+K00276+K01620+K02437+K00605	no
Linoleic acid metabolism	map00591	3	35	954	8794	0.732601	0.955787	gene4884|K01047;gene10378|K01047;gene522|K07418;	gene4884|K01047	1	.	0	http://www.kegg.jp/pathway/map00591+K01047+K07418	no
Metabolism of xenobiotics by cytochrome P450	map00980	7	78	950	8751	0.737792	0.955787	gene10479|K04097;gene18485|K00078;gene21242|K00799;gene23064|K00799;gene2740|K00079;gene4904|K15303;gene4905|K15303;	.	0	.	0	http://www.kegg.jp/pathway/map00980+K04097+K00078+K00799+K00079+K15303	no
p53 signaling pathway	map04115	9	98	948	8731	0.731233	0.955787	gene18983|K10141;gene19849|K10140;gene21142|K06641;gene24625|K01110;gene25583|K07207;gene27566|K05868;gene29132|K10134;gene4808|K08738;gene8169|K10138;	.	0	.	0	http://www.kegg.jp/pathway/map04115+K10141+K10140+K06641+K01110+K07207+K05868+K10134+K08738+K10138	no
Type II diabetes mellitus	map04930	4	46	953	8783	0.734056	0.955787	gene16086|K18952;gene26602|K00844;gene26788|K04440;gene8782|K02649;	.	0	.	0	http://www.kegg.jp/pathway/map04930+K18952+K00844+K04440+K02649	no
Pyruvate metabolism	map00620	4	47	953	8782	0.748298	0.965362	gene17481|K00102;gene19043|K00627;gene21045|K00128;gene25384|K00027;	.	0	.	0	http://www.kegg.jp/pathway/map00620+K00102+K00627+K00128+K00027	no
Phenylalanine metabolism	map00360	2	25	955	8804	0.756471	0.968512	gene15140|K00276;gene24745|K14454;	.	0	.	0	http://www.kegg.jp/pathway/map00360+K00276+K14454	no
Selenocompound metabolism	map00450	2	25	955	8804	0.756471	0.968512	gene5130|K00816;gene9483|K01008;	.	0	.	0	http://www.kegg.jp/pathway/map00450+K00816+K01008	no
Alcoholism	map05034	15	167	942	8662	0.794198	0.969199	gene11241|K04368;gene11259|K02183;gene1324|K06279;gene15180|K11406;gene18406|K04544;gene20936|K07359;gene20954|K06269;gene26208|K04537;gene3350|K09048;gene3953|K04450;gene5482|K06269;gene5804|K02183;gene5874|K03099;gene8386|K09048;gene9902|K11404;	.	0	.	0	http://www.kegg.jp/pathway/map05034+K04368+K02183+K06279+K11406+K04544+K07359+K06269+K04537+K09048+K04450+K03099+K11404	no
Arrhythmogenic right ventricular cardiomyopathy (ARVC)	map05412	5	60	952	8769	0.774993	0.969199	gene14886|K12565;gene14890|K06482;gene15088|K10056;gene22517|K06265;gene9742|K02620;	.	0	.	0	http://www.kegg.jp/pathway/map05412+K12565+K06482+K10056+K06265+K02620	no
Bacterial invasion of epithelial cells	map05100	8	92	949	8737	0.774305	0.969199	gene1324|K06279;gene15344|K04392|K07861;gene17241|K05704;gene17485|K05726;gene17841|K19241;gene24503|K06106;gene25010|K13708;gene8782|K02649;	.	0	.	0	http://www.kegg.jp/pathway/map05100+K06279+K04392+K07861+K05704+K05726+K19241+K06106+K13708+K02649	no
beta-Alanine metabolism	map00410	3	39	954	8790	0.792696	0.969199	gene15140|K00276;gene21045|K00128;gene25055|K07511;	.	0	.	0	http://www.kegg.jp/pathway/map00410+K00276+K00128+K07511	no
Cell adhesion molecules (CAMs)	map04514	11	123	946	8706	0.772328	0.969199	gene16419|K06478;gene3504|K06745;gene13525|K16336;gene15908|K06495;gene19061|K06491;gene19171|K06081;gene2281|K07378;gene2680|K06710;gene27166|K06520;gene27702|K07378;gene4370|K06713;	.	0	gene16419|K06478;gene3504|K06745	2	http://www.kegg.jp/pathway/map04514+K06478+K06745+K16336+K06495+K06491+K06081+K07378+K06710+K06520+K06713	no
Ferroptosis	map04216	8	93	949	8736	0.783664	0.969199	gene17183|K10435;gene20700|K13869;gene2468|K13624;gene24876|K01897;gene27098|K15041;gene3480|K15041;gene4549|K01897;gene5391|K00522;	.	0	.	0	http://www.kegg.jp/pathway/map04216+K10435+K13869+K13624+K01897+K15041+K00522	no
Glutathione metabolism	map00480	5	60	952	8769	0.774993	0.969199	gene22523|K00432;gene10479|K04097;gene13040|K01469;gene21242|K00799;gene23064|K00799;	gene22523|K00432	1	.	0	http://www.kegg.jp/pathway/map00480+K00432+K04097+K01469+K00799	no
Hepatitis C	map05160	12	133	945	8696	0.770041	0.969199	gene5905|K16195;gene10824|K10030;gene15675|K07211;gene18209|K04456;gene18631|K03456;gene22027|K04456;gene26788|K04440;gene27879|K07210;gene4970|K03173;gene5874|K03099;gene8782|K02649;gene9744|K04382;	.	0	gene5905|K16195	1	http://www.kegg.jp/pathway/map05160+K16195+K10030+K07211+K04456+K03456+K04440+K07210+K03173+K03099+K02649+K04382	no
Intestinal immune network for IgA production	map04672	3	39	954	8790	0.792696	0.969199	gene18251|K13375;gene2680|K06710;gene4370|K06713;	.	0	.	0	http://www.kegg.jp/pathway/map04672+K13375+K06710+K06713	no
Legionellosis	map05134	9	105	948	8724	0.796223	0.969199	gene20210|K12807;gene10824|K10030;gene19052|K05482;gene19296|K03231;gene23135|K03283;gene24240|K03233;gene2858|K10160;gene4808|K08738;gene9751|K07953;	.	0	gene20210|K12807	1	http://www.kegg.jp/pathway/map05134+K12807+K10030+K05482+K03231+K03283+K03233+K10160+K08738+K07953	no
Natural killer cell mediated cytotoxicity	map04650	11	124	946	8705	0.780542	0.969199	gene7269|K06728;gene11241|K04368;gene12728|K05132;gene1324|K06279;gene15344|K04392|K07861;gene17275|K01116;gene2290|K04721;gene5874|K03099;gene7266|K06728;gene8782|K02649;gene9305|K04369;	.	0	gene7269|K06728	1	http://www.kegg.jp/pathway/map04650+K06728+K04368+K05132+K06279+K04392+K07861+K01116+K04721+K03099+K02649+K04369	no
Non-homologous end-joining	map03450	1	14	956	8815	0.786652	0.969199	gene14108|K10777;	.	0	.	0	http://www.kegg.jp/pathway/map03450+K10777	no
Pentose and glucuronate interconversions	map00040	3	38	954	8791	0.778825	0.969199	gene13910|K13247;gene18485|K00078;gene4418|K01783;	.	0	.	0	http://www.kegg.jp/pathway/map00040+K13247+K00078+K01783	no
Protein digestion and absorption	map04974	7	84	950	8745	0.799096	0.969199	gene24841|K07603;gene26609|K16617;gene28146|K14208;gene2882|K19721;gene4572|K06237;gene5828|K14210;gene9093|K19721;	.	0	.	0	http://www.kegg.jp/pathway/map04974+K07603+K16617+K14208+K19721+K06237+K14210	no
RNA transport	map03013	23	249	934	8580	0.800019	0.969199	gene10459|K03259;gene12294|K03245;gene13485|K13126;gene14666|K03257;gene14670|K15516;gene15355|K12881;gene17175|K03238;gene18541|K14306;gene19296|K03231;gene19596|K14297;gene22005|K03262;gene2226|K03240;gene23168|K12812;gene24929|K03254;gene25254|K12878;gene25385|K00784;gene27051|K07205;gene28117|K14298;gene28120|K12879;gene28262|K14306;gene4635|K03259;gene4811|K13171;gene7556|K14319;	.	0	.	0	http://www.kegg.jp/pathway/map03013+K03259+K03245+K13126+K03257+K15516+K12881+K03238+K14306+K03231+K14297+K03262+K03240+K12812+K03254+K12878+K00784+K07205+K14298+K12879+K13171+K14319	no
Glycosaminoglycan biosynthesis - keratan sulfate	map00533	1	15	956	8814	0.807548	0.974825	gene306|K00781;	.	0	.	0	http://www.kegg.jp/pathway/map00533+K00781	no
Glutamatergic synapse	map04724	9	108	948	8721	0.820232	0.986613	gene18406|K04544;gene20407|K05614;gene2295|K01115;gene24309|K05858;gene25693|K08049;gene26208|K04537;gene6475|K08046;gene7687|K15009;gene8970|K04345;	.	0	.	0	http://www.kegg.jp/pathway/map04724+K04544+K05614+K01115+K05858+K08049+K04537+K08046+K15009+K04345	no
Glycosphingolipid biosynthesis - ganglio series	map00604	1	16	956	8813	0.826399	0.990507	gene22100|K12309;	.	0	.	0	http://www.kegg.jp/pathway/map00604+K12309	no
ABC transporters	map02010	3	84	954	8745	0.993142	1	gene28591|K05658;gene8607|K05655;gene9682|K05645;	.	0	.	0	http://www.kegg.jp/pathway/map02010+K05658+K05655+K05645	no
Antifolate resistance	map01523	4	61	953	8768	0.891161	1	gene14400|K14613;gene15960|K00297;gene2712|K14609;gene27879|K07210;	.	0	.	0	http://www.kegg.jp/pathway/map01523+K14613+K00297+K14609+K07210	no
Antigen processing and presentation	map04612	2	75	955	8754	0.996701	1	gene23135|K03283;gene8743|K08062;	.	0	.	0	http://www.kegg.jp/pathway/map04612+K03283+K08062	no
Basal transcription factors	map03022	2	57	955	8772	0.983164	1	gene26104|K03121;gene26239|K03131;	.	0	.	0	http://www.kegg.jp/pathway/map03022+K03121+K03131	no
Bile secretion	map04976	6	102	951	8727	0.959853	1	gene2288|K14349;gene25693|K08049;gene28591|K05658;gene6475|K08046;gene8611|K13855;gene8970|K04345;	.	0	.	0	http://www.kegg.jp/pathway/map04976+K14349+K08049+K05658+K08046+K13855+K04345	no
Cardiac muscle contraction	map04260	4	93	953	8736	0.988558	1	gene18354|K00416;gene1304|K09290;gene21165|K00419;gene5852|K02270;	gene18354|K00416	1	.	0	http://www.kegg.jp/pathway/map04260+K00416+K09290+K00419+K02270	no
Cell cycle	map04110	11	159	946	8670	0.951664	1	gene11248|K04500;gene15354|K03358;gene16870|K04802;gene17234|K04681;gene18251|K13375;gene21142|K06641;gene21209|K16198;gene27566|K05868;gene4836|K09389;gene6259|K02180;gene9328|K03364;	.	0	.	0	http://www.kegg.jp/pathway/map04110+K04500+K03358+K04802+K04681+K13375+K06641+K16198+K05868+K09389+K02180+K03364	no
Chemical carcinogenesis	map05204	5	87	952	8742	0.953901	1	gene10479|K04097;gene21242|K00799;gene23064|K00799;gene2740|K00079;gene5130|K00816;	.	0	.	0	http://www.kegg.jp/pathway/map05204+K04097+K00799+K00079+K00816	no
Citrate cycle (TCA cycle)	map00020	2	37	955	8792	0.905992	1	gene19043|K00627;gene27912|K00030;	.	0	.	0	http://www.kegg.jp/pathway/map00020+K00627+K00030	no
Complement and coagulation cascades	map04610	4	87	953	8742	0.982073	1	gene14140|K01314;gene15906|K03902;gene2174|K03992;gene3847|K03909;	.	0	.	0	http://www.kegg.jp/pathway/map04610+K01314+K03902+K03992+K03909	no
Cysteine and methionine metabolism	map00270	1	61	956	8768	0.998341	1	gene24745|K14454;	.	0	.	0	http://www.kegg.jp/pathway/map00270+K14454	no
Drug metabolism - cytochrome P450	map00982	3	72	954	8757	0.981758	1	gene10479|K04097;gene21242|K00799;gene23064|K00799;	.	0	.	0	http://www.kegg.jp/pathway/map00982+K04097+K00799	no
Drug metabolism - other enzymes	map00983	1	50	956	8779	0.994818	1	gene5080|K00876;	.	0	.	0	http://www.kegg.jp/pathway/map00983+K00876	no
Hematopoietic cell lineage	map04640	4	93	953	8736	0.988558	1	gene14890|K06482;gene18513|K05454;gene3145|K05056;gene7910|K06259;	.	0	.	0	http://www.kegg.jp/pathway/map04640+K06482+K05454+K05056+K06259	no
Herpes simplex infection	map05168	21	241	936	8588	0.861228	1	gene5905|K16195;gene12110|K12893;gene12728|K05132;gene14348|K14624;gene15355|K12881;gene15675|K07211;gene16026|K02633;gene17284|K12893;gene18069|K11299;gene19171|K06081;gene20954|K06269;gene26104|K03121;gene26239|K03131;gene26788|K04440;gene27879|K07210;gene4595|K15413;gene4808|K08738;gene4970|K03173;gene5482|K06269;gene5881|K12896;gene6447|K11674;	.	0	gene5905|K16195	1	http://www.kegg.jp/pathway/map05168+K16195+K12893+K05132+K14624+K12881+K07211+K02633+K11299+K06081+K06269+K03121+K03131+K04440+K07210+K15413+K08738+K03173+K12896+K11674	no
Histidine metabolism	map00340	1	23	956	8806	0.915662	1	gene21045|K00128;	.	0	.	0	http://www.kegg.jp/pathway/map00340+K00128	no
Mineral absorption	map04978	3	81	954	8748	0.991212	1	gene10027|K07213;gene22552|K14704;gene5391|K00522;	.	0	.	0	http://www.kegg.jp/pathway/map04978+K07213+K14704+K00522	no
Mucin type O-glycan biosynthesis	map00512	1	34	956	8795	0.972907	1	gene28108|K09653;	.	0	.	0	http://www.kegg.jp/pathway/map00512+K09653	no
Neuroactive ligand-receptor interaction	map04080	11	270	946	8559	0.999945	1	gene3183|K04804;gene11172|K04234;gene13979|K04198;gene16967|K04216;gene19978|K04174;gene23234|K04615;gene23619|K05439;gene27265|K04169;gene657|K04262;gene8076|K04584;gene8380|K04130;	gene3183|K04804	1	.	0	http://www.kegg.jp/pathway/map04080+K04804+K04234+K04198+K04216+K04174+K04615+K05439+K04169+K04262+K04584+K04130	no
Olfactory transduction	map04740	5	1254	952	7575	1	1	gene11259|K02183;gene19665|K04439;gene26675|K04515;gene5804|K02183;gene8970|K04345;	.	0	.	0	http://www.kegg.jp/pathway/map04740+K02183+K04439+K04515+K04345	no
Pancreatic secretion	map04972	8	100	949	8729	0.841267	1	gene4884|K01047;gene10378|K01047;gene14544|K05853;gene15344|K04392|K07861;gene24309|K05858;gene25693|K08049;gene6475|K08046;gene8611|K13855;	gene4884|K01047	1	.	0	http://www.kegg.jp/pathway/map04972+K01047+K05853+K04392+K07861+K05858+K08049+K08046+K13855	no
Pantothenate and CoA biosynthesis	map00770	1	18	956	8811	0.858748	1	gene18916|K06133;	.	0	.	0	http://www.kegg.jp/pathway/map00770+K06133	no
Propanoate metabolism	map00640	2	37	955	8792	0.905992	1	gene18247|K00166;gene25055|K07511;	.	0	.	0	http://www.kegg.jp/pathway/map00640+K00166+K07511	no
Renin-angiotensin system	map04614	1	23	956	8806	0.915662	1	gene10227|K01257;	.	0	.	0	http://www.kegg.jp/pathway/map04614+K01257	no
Retinol metabolism	map00830	5	75	952	8754	0.902664	1	gene11830|K07249;gene13025|K11155;gene15946|K11146;gene5962|K12664;gene6781|K00061;	.	0	.	0	http://www.kegg.jp/pathway/map00830+K07249+K11155+K11146+K12664+K00061	no
Ribosome	map03010	39	732	918	8097	1	1	gene10001|K02955;gene10924|K02963;gene11243|K02930;gene11275|K02942;gene12793|K02917;gene12884|K02881;gene13004|K02938;gene13248|K02969;gene15550|K02923;gene16048|K02891;gene1634|K02870;gene17630|K02873;gene18130|K02870;gene18191|K02960;gene18773|K02997;gene19360|K02879;gene19666|K02985;gene20696|K02930;gene21052|K02941;gene2299|K02891;gene24349|K02983;gene24484|K02888;gene24542|K02943;gene25574|…	.	0	.	0	http://www.kegg.jp/pathway/map03010+K02955+K02963+K02930+K02942+K02917+K02881+K02938+K02969+K02923+K02891+K02870+K02873+K02960+K02997+K02879+K02985+K02941+K02983+K02888+K02943+K02981+K02995+K02929+K02936+K02901+K02865+K02996+K02910+K02907+K02937+K02911+K02927+K02926+K02979+K02920	no
Serotonergic synapse	map04726	7	111	950	8718	0.950648	1	gene11241|K04368;gene18406|K04544;gene24099|K04999;gene24309|K05858;gene26208|K04537;gene522|K07418;gene8970|K04345;	.	0	.	0	http://www.kegg.jp/pathway/map04726+K04368+K04544+K04999+K05858+K04537+K07418+K04345	no
Staphylococcus aureus infection	map05150	1	53	956	8776	0.996201	1	gene2174|K03992;	.	0	.	0	http://www.kegg.jp/pathway/map05150+K03992	no
Steroid biosynthesis	map00100	1	18	956	8811	0.858748	1	gene19237|K07419;	.	0	.	0	http://www.kegg.jp/pathway/map00100+K07419	no
Steroid hormone biosynthesis	map00140	4	66	953	8763	0.921397	1	gene13286|K07430;gene15117|K00044;gene20527|K12343;gene22789|K13370;	.	0	.	0	http://www.kegg.jp/pathway/map00140+K07430+K00044+K12343+K13370	no
Sulfur metabolism	map00920	1	28	956	8801	0.949659	1	gene4808|K08738;	.	0	.	0	http://www.kegg.jp/pathway/map00920+K08738	no
Systemic lupus erythematosus	map05322	1	127	956	8702	0.999998	1	gene3999|K11090;	.	0	.	0	http://www.kegg.jp/pathway/map05322+K11090	no
Taste transduction	map04742	4	57	953	8772	0.860067	1	gene23234|K04615;gene6475|K08046;gene7393|K04824;gene8970|K04345;	.	0	.	0	http://www.kegg.jp/pathway/map04742+K04615+K08046+K04824+K04345	no
Type I diabetes mellitus	map04940	1	40	956	8789	0.985425	1	gene7795|K19863;	.	0	.	0	http://www.kegg.jp/pathway/map04940+K19863	no
Viral myocarditis	map05416	4	62	953	8767	0.897921	1	gene14886|K12565;gene15344|K04392|K07861;gene22517|K06265;gene4808|K08738;	.	0	.	0	http://www.kegg.jp/pathway/map05416+K12565+K04392+K07861+K06265+K08738	no

## Sheet: SP42A_LP42A_kegg_report
Name	Map	Count1	Count2	Count3	Count4	p	q	Gene_in_Target	Up_Gene	Up_Count	Down_Gene	Down_Count	Links	Result
MAPK signaling pathway	map04010	104	195	1702	7785	7.08165e-12	2.3936e-09	gene27770|K04358;gene12182|K16859;gene13896|K04358;gene14870|K04854;gene22966|K04378;gene24537|K04459;gene26991|K04459;gene3812|K04420;gene4946|K05103;gene5944|K08774;gene7455|K04850;gene7531|K04374;gene8774|K04449;gene10175|K04454;gene10427|K02580;gene10696|K05091;gene11254|K04463;gene11694|K16342;gene11746|K03099;gene12011|K04457;gene12050|K03283;gene12191|K04379;gene12586|K04427;gene12722|K044…	gene27770|K04358	1	gene12182|K16859;gene13896|K04358;gene14870|K04854;gene22966|K04378;gene24537|K04459;gene26991|K04459;gene3812|K04420;gene4946|K05103;gene5944|K08774;gene7455|K04850;gene7531|K04374;gene8774|K04449	12	http://www.kegg.jp/pathway/map04010+K04358+K16859+K04854+K04378+K04459+K04420+K05103+K08774+K04850+K04374+K04449+K04454+K02580+K05091+K04463+K16342+K03099+K04457+K03283+K04379+K04427+K04426+K05462+K03176+K08052+K04429+K04430+K04432+K02583+K04862+K04392+K07861+K04869+K04443+K20216+K04456+K04857+K04415+K13375+K09253+K07829+K04872+K04416+K18497+K04442+K04371+K05087+K04361+K04388+K03156+K16510+K04735…	yes
ErbB signaling pathway	map04012	37	51	1769	7929	2.27591e-07	3.06379e-05	gene22874|K06625;gene27019|K05455;gene5944|K08774;gene11746|K03099;gene13102|K05725;gene1324|K06279;gene14765|K04430;gene15003|K05083;gene15110|K11224;gene15111|K11223;gene15869|K04456;gene16236|K08887;gene16486|K05736;gene17241|K05704;gene17275|K01116;gene18173|K05734;gene1905|K04707;gene2012|K03083;gene20658|K09593;gene21263|K04371;gene22027|K04456;gene22065|K04361;gene24451|K04688;gene2567|K07…	.	0	gene22874|K06625;gene27019|K05455;gene5944|K08774	3	http://www.kegg.jp/pathway/map04012+K06625+K05455+K08774+K03099+K05725+K06279+K04430+K05083+K11224+K11223+K04456+K08887+K05736+K05704+K01116+K05734+K04707+K03083+K09593+K04371+K04361+K04688+K07365+K04515+K04440+K05733+K06619+K04448+K19862+K07827+K04369+K17447+K08523	yes
TNF signaling pathway	map04668	45	72	1761	7908	2.71934e-07	3.06379e-05	gene21171|K05419;gene24500|K02373;gene7531|K04374;gene10427|K02580;gene10834|K05505;gene12191|K04379;gene12586|K04427;gene12722|K04426;gene12733|K11859;gene14765|K04430;gene14850|K04432;gene15869|K04456;gene16705|K04415;gene17181|K05632;gene18332|K09258;gene18946|K16060;gene20666|K05433;gene21263|K04371;gene21724|K04734;gene21990|K03174;gene22027|K04456;gene23163|K03156;gene23743|K02861;gene24318…	.	0	gene21171|K05419;gene24500|K02373;gene7531|K04374	3	http://www.kegg.jp/pathway/map04668+K05419+K02373+K04374+K02580+K05505+K04379+K04427+K04426+K11859+K04430+K04432+K04456+K04415+K05632+K09258+K16060+K05433+K04371+K04734+K03174+K03156+K02861+K16510+K04735+K04390+K04397+K04440+K02187+K12793+K07210+K09048+K04398+K05870+K03173+K04448+K05173+K03158+K04441+K06527	yes
Pathways in cancer	map05200	161	449	1645	7531	3.64529e-07	3.08027e-05	gene13459|K02376;gene27770|K04358;gene12182|K16859;gene13896|K04358;gene15112|K04692;gene19075|K10055;gene2058|K08045;gene22841|K04504;gene22874|K06625;gene22884|K04702;gene24500|K02373;gene25931|K05071;gene26127|K02842;gene5089|K06247;gene5944|K08774;gene6133|K16341;gene8649|K11988;gene9309|K08803;gene10129|K08736;gene10427|K02580;gene10683|K15420;gene10696|K05091;gene11113|K02085;gene11162|K035…	gene13459|K02376;gene27770|K04358	2	gene12182|K16859;gene13896|K04358;gene15112|K04692;gene19075|K10055;gene2058|K08045;gene22841|K04504;gene22874|K06625;gene22884|K04702;gene24500|K02373;gene25931|K05071;gene26127|K02842;gene5089|K06247;gene5944|K08774;gene6133|K16341;gene8649|K11988;gene9309|K08803	16	http://www.kegg.jp/pathway/map05200+K02376+K04358+K16859+K04692+K10055+K08045+K04504+K06625+K04702+K02373+K05071+K02842+K06247+K08774+K16341+K11988+K08803+K08736+K02580+K15420+K05091+K02085+K03511+K03914+K04500+K02183+K03099+K04539+K04662+K04379+K09091+K08550+K09290+K05725+K02219+K06626+K08775+K03176+K06237+K13241+K09848+K02353+K05083+K08527+K11224+K11223+K01064+K04392+K07861+K04385+K04456+K19464…	yes
Neurotrophin signaling pathway	map04722	48	83	1758	7897	6.00089e-07	4.0566e-05	gene7531|K04374;gene10427|K02580;gene11254|K04463;gene11259|K02183;gene11746|K03099;gene12143|K04505;gene12722|K04426;gene1324|K06279;gene1404|K03176;gene14902|K02583;gene15344|K04392|K07861;gene15356|K12462;gene15681|K04443;gene15836|K04522;gene15869|K04456;gene17275|K01116;gene18162|K02581;gene2012|K03083;gene20292|K04416;gene20658|K09593;gene20961|K12459;gene21032|K07293;gene21263|K04371;gene2…	.	0	gene7531|K04374	1	http://www.kegg.jp/pathway/map04722+K04374+K02580+K04463+K02183+K03099+K04505+K04426+K06279+K03176+K02583+K04392+K07861+K12462+K04443+K04522+K04456+K01116+K02581+K03083+K04416+K09593+K12459+K07293+K04371+K04734+K04731+K04513+K04735+K07193+K04515+K04440+K04393+K04373+K06619+K04448+K12461+K04732+K12463+K07827+K04441+K04369+K17447	yes
Dopaminergic synapse	map04728	50	90	1756	7890	8.60534e-07	4.84767e-05	gene2058|K08045;gene7455|K04850;gene7531|K04374;gene10701|K02223;gene11259|K02183;gene11869|K04539;gene12036|K11584;gene12191|K04379;gene14998|K15494;gene15252|K04354;gene15869|K04456;gene16094|K04536;gene16352|K11584;gene17041|K04632;gene17743|K04534;gene18270|K08822;gene18631|K03456;gene19253|K02296;gene1980|K04146;gene2012|K03083;gene20954|K06269;gene21741|K06269;gene21972|K11584;gene22027|K04…	.	0	gene2058|K08045;gene7455|K04850;gene7531|K04374	3	http://www.kegg.jp/pathway/map04728+K08045+K04850+K04374+K02223+K02183+K04539+K11584+K04379+K15494+K04354+K04456+K04536+K04632+K04534+K08822+K03456+K02296+K04146+K03083+K06269+K04958+K15493+K04537+K04348+K04515+K04440+K08155+K09048+K04634+K04997+K10396+K05870+K04849+K04347+K04542+K04959+K04441+K01593+K04630+K04344	yes
Oxytocin signaling pathway	map04921	54	104	1752	7876	1.55421e-06	7.50459e-05	gene2058|K08045;gene22874|K06625;gene6755|K12751;gene7455|K04850;gene10175|K04454;gene1038|K07199;gene11254|K04463;gene11259|K02183;gene11320|K17334;gene11694|K16342;gene12191|K04379;gene14989|K04862;gene15599|K04869;gene15731|K18154;gene16436|K04857;gene16566|K08794;gene1657|K17901;gene17041|K04632;gene17222|K12755;gene17241|K05704;gene17743|K04534;gene18700|K04872;gene18741|K17457;gene18997|K12…	.	0	gene2058|K08045;gene22874|K06625;gene6755|K12751;gene7455|K04850	4	http://www.kegg.jp/pathway/map04921+K08045+K06625+K12751+K04850+K04454+K07199+K04463+K02183+K17334+K16342+K04379+K04862+K04869+K18154+K04857+K08794+K17901+K04632+K12755+K05704+K04534+K04872+K17457+K12318+K07359+K06269+K04371+K04361+K04958+K04513+K04503+K04514+K04348+K04515+K04977+K12324+K04634+K04997+K04448+K17388+K04864+K04959+K07827+K07200+K04630+K04369+K03234	yes
T cell receptor signaling pathway	map04660	39	65	1767	7915	3.48513e-06	0.000147247	gene10065|K07363;gene10427|K02580;gene11746|K03099;gene12191|K04379;gene12586|K04427;gene15869|K04456;gene1636|K06453;gene16486|K05736;gene16530|K18052;gene16705|K04415;gene17275|K01116;gene18162|K02581;gene18173|K05734;gene1905|K04707;gene19129|K06450;gene2012|K03083;gene2120|K12076;gene21263|K04371;gene21724|K04734;gene22027|K04456;gene22522|K04513;gene23163|K03156;gene24374|K04735;gene25431|K0…	.	0	.	0	http://www.kegg.jp/pathway/map04660+K07363+K02580+K03099+K04379+K04427+K04456+K06453+K05736+K18052+K04415+K01116+K02581+K05734+K04707+K06450+K03083+K12076+K04371+K04734+K04513+K03156+K04735+K07369+K07365+K04348+K04393+K07210+K05733+K04448+K19862+K07368+K07827+K05697+K04441+K04369	yes
Th17 cell differentiation	map04659	36	58	1770	7922	4.67628e-06	0.00017562	gene15112|K04692;gene25931|K05071;gene10427|K02580;gene11248|K04500;gene11809|K08532;gene12191|K04379;gene14949|K10166;gene15028|K08527;gene15110|K11224;gene15111|K11223;gene1636|K06453;gene16530|K18052;gene17275|K01116;gene18162|K02581;gene18251|K13375;gene19129|K06450;gene20297|K05060;gene21263|K04371;gene21724|K04734;gene22083|K04388;gene24374|K04735;gene25354|K04500;gene25934|K05075;gene25970…	.	0	gene15112|K04692;gene25931|K05071	2	http://www.kegg.jp/pathway/map04659+K04692+K05071+K02580+K04500+K08532+K04379+K10166+K08527+K11224+K11223+K06453+K18052+K01116+K02581+K13375+K06450+K05060+K04371+K04734+K04388+K04735+K05075+K04348+K04440+K08367+K07210+K04447+K04448+K04386+K11225+K04441+K19598	yes
Endocytosis	map04144	83	204	1723	7776	7.75445e-06	0.0002621	gene17860|K06093;gene11236|K07904;gene11248|K04500;gene1141|K12479;gene11784|K17917;gene11844|K10591;gene1188|K00889;gene12050|K03283;gene12498|K17918;gene12968|K12486;gene13018|K12184;gene13765|K12190;gene13800|K19366;gene13810|K12193;gene14255|K04646;gene14647|K12489;gene14813|K12471;gene15414|K18441;gene16739|K17920;gene16996|K12492;gene17181|K05632;gene17241|K05704;gene17418|K06093;gene17817|…	.	0	gene17860|K06093	1	http://www.kegg.jp/pathway/map04144+K06093+K07904+K04500+K12479+K17917+K10591+K00889+K03283+K17918+K12486+K12184+K12190+K19366+K12193+K04646+K12489+K12471+K18441+K17920+K12492+K05632+K05704+K12198+K11824+K04707+K17919+K06503+K05087+K11247+K04361+K04388+K04513+K12481+K07897+K06069+K12185+K19368+K12494+K12484+K08291+K05093+K12485+K04678+K04393+K12470+K07887+K12495+K15053+K10396+K10365+K11248+K01528…	yes
Hippo signaling pathway - fly	map04391	32	51	1774	7929	1.32731e-05	0.000407845	gene17433|K09236;gene17860|K06093;gene19779|K16674;gene7426|K09448;gene10119|K16685;gene1062|K16673;gene10805|K06685;gene12072|K06091;gene12803|K08791;gene13544|K06626;gene13906|K08791;gene14823|K06094;gene15252|K04354;gene16015|K05628;gene17310|K16197;gene17418|K06093;gene17966|K09236;gene18007|K16682;gene18631|K03456;gene18952|K16687;gene19256|K09448;gene21160|K16684;gene2120|K12076;gene2162|K1…	.	0	gene17433|K09236;gene17860|K06093;gene19779|K16674;gene7426|K09448	4	http://www.kegg.jp/pathway/map04391+K09236+K06093+K16674+K09448+K16685+K16673+K06685+K06091+K08791+K06626+K06094+K04354+K05628+K16197+K16682+K03456+K16687+K16684+K12076+K16676+K06069+K04440+K06095	yes
Sphingolipid signaling pathway	map04071	44	87	1762	7893	2.31089e-05	0.0006509	gene828|K04288;gene10427|K02580;gene12036|K11584;gene12039|K04716;gene12231|K00654;gene12722|K04426;gene1482|K08089;gene15252|K04354;gene15344|K04392|K07861;gene15459|K04718;gene1556|K07983;gene15795|K04712;gene15869|K04456;gene16352|K11584;gene18631|K03456;gene21263|K04371;gene21972|K11584;gene22027|K04456;gene22522|K04513;gene23163|K03156;gene24334|K11584;gene24374|K04735;gene25252|K04514;gene2…	.	0	gene828|K04288	1	http://www.kegg.jp/pathway/map04071+K04288+K02580+K11584+K04716+K00654+K04426+K08089+K04354+K04392+K07861+K04718+K07983+K04712+K04456+K03456+K04371+K04513+K03156+K04735+K04514+K05665+K04440+K04290+K04634+K04213+K03173+K17388+K18050+K04710+K07827+K03158+K04726+K04441+K04630+K04369+K04268	yes
Axon guidance	map04360	60	141	1746	7839	5.08959e-05	0.00114685	gene17860|K06093;gene21641|K06529;gene2578|K05110;gene4946|K05103;gene8292|K16351;gene8649|K11988;gene10527|K06839;gene11320|K17334;gene11918|K06842;gene13102|K05725;gene1333|K05462;gene14437|K05766;gene14736|K06843;gene15344|K04392|K07861;gene16393|K06820;gene16486|K05736;gene17241|K05704;gene17275|K01116;gene17418|K06093;gene18173|K05734;gene18522|K07829;gene19178|K07532;gene19364|K06272;gene19…	.	0	gene17860|K06093;gene21641|K06529;gene2578|K05110;gene4946|K05103;gene8292|K16351;gene8649|K11988	6	http://www.kegg.jp/pathway/map04360+K06093+K06529+K05110+K05103+K16351+K11988+K06839+K17334+K06842+K05725+K05462+K05766+K06843+K04392+K07861+K06820+K05736+K05704+K01116+K05734+K07829+K07532+K06272+K07523+K05746+K06850+K03083+K07293+K04371+K05765+K04513+K04514+K07365+K05743+K07521+K04348+K04515+K04393+K05463+K06550+K05733+K06521+K06619+K17388+K19862+K07827+K06840+K05099+K05114+K07522+K02090+K04630	yes
Kaposi sarcoma-associated herpesvirus infection	map05167	61	144	1745	7836	4.9008e-05	0.00114685	gene15112|K04692;gene22874|K06625;gene24500|K02373;gene10427|K02580;gene10834|K05505;gene11259|K02183;gene11320|K17334;gene11869|K04539;gene11966|K17889;gene12191|K04379;gene14765|K04430;gene15344|K04392|K07861;gene15681|K04443;gene15869|K04456;gene16094|K04536;gene1657|K17901;gene1677|K05131;gene17241|K05704;gene17275|K01116;gene17662|K08738;gene2012|K03083;gene20297|K05060;gene20757|K18497;gene…	.	0	gene15112|K04692;gene22874|K06625;gene24500|K02373	3	http://www.kegg.jp/pathway/map05167+K04692+K06625+K02373+K02580+K05505+K02183+K17334+K04539+K17889+K04379+K04430+K04392+K07861+K04443+K04456+K04536+K17901+K05131+K05704+K01116+K08738+K03083+K05060+K18497+K04371+K04734+K03174+K04958+K04176+K04735+K04503+K04390+K04537+K04348+K04440+K05466+K02187+K07210+K04447+K04398+K05870+K09389+K03173+K04448+K04347+K11221+K04542+K04959+K07827+K08341+K10071+K03158…	yes
Proteoglycans in cancer	map05205	69	170	1737	7810	4.72798e-05	0.00114685	gene13459|K02376;gene11637|K16857;gene15112|K04692;gene17323|K16338;gene22874|K06625;gene26127|K02842;gene4755|K05742;gene8649|K11988;gene11746|K03099;gene12822|K08550;gene12870|K08007;gene13102|K05725;gene15003|K05083;gene15231|K01064;gene15344|K04392|K07861;gene15869|K04456;gene17241|K05704;gene17275|K01116;gene18251|K13375;gene18278|K12330;gene18309|K03985;gene18522|K07829;gene18741|K17457;gen…	gene13459|K02376	1	gene11637|K16857;gene15112|K04692;gene17323|K16338;gene22874|K06625;gene26127|K02842;gene4755|K05742;gene8649|K11988	7	http://www.kegg.jp/pathway/map05205+K02376+K16857+K04692+K16338+K06625+K02842+K05742+K11988+K03099+K08550+K08007+K05725+K05083+K01064+K04392+K07861+K04456+K05704+K01116+K13375+K12330+K03985+K07829+K17457+K04707+K07532+K03685+K09593+K18497+K06269+K07293+K04371+K05087+K04361+K04958+K04513+K03156+K04688+K04503+K06106+K04390+K07965+K04514+K04515+K02187+K04362+K04393+K04437+K02375+K02991+K17388+K12461…	yes
Adipocytokine signaling pathway	map04920	29	48	1777	7932	5.52948e-05	0.0011681	gene7911|K06259;gene15112|K04692;gene24482|K08765;gene1038|K07199;gene10427|K02580;gene14116|K07187;gene15869|K04456;gene16445|K07297;gene16530|K18052;gene18162|K02581;gene20936|K07359;gene21032|K07293;gene21724|K04734;gene22027|K04456;gene23163|K03156;gene24374|K04735;gene24876|K01897;gene26788|K04440;gene26910|K01897;gene27879|K07210;gene3499|K04447;gene4970|K03173;gene577|K05062;gene7395|K0315…	gene7911|K06259	1	gene15112|K04692;gene24482|K08765	2	http://www.kegg.jp/pathway/map04920+K06259+K04692+K08765+K07199+K02580+K07187+K04456+K07297+K18052+K02581+K07359+K07293+K04734+K03156+K04735+K01897+K04440+K07210+K04447+K03173+K05062+K03158+K07200+K07298	yes
Apoptosis - fly	map04214	31	54	1775	7926	6.36749e-05	0.00126601	gene7531|K04374;gene11498|K10798;gene12586|K04427;gene12722|K04426;gene12803|K08791;gene13665|K09428;gene13906|K08791;gene13924|K10798;gene14364|K07870;gene14417|K09848;gene15778|K20216;gene15953|K06030;gene17662|K08738;gene20187|K01527;gene20695|K09428;gene21263|K04371;gene22005|K03262;gene22065|K04361;gene2265|K06030;gene24883|K04397;gene25970|K04371;gene26788|K04440;gene28155|K04727;gene431|K0…	.	0	gene7531|K04374	1	http://www.kegg.jp/pathway/map04214+K04374+K10798+K04427+K04426+K08791+K09428+K07870+K09848+K20216+K06030+K08738+K01527+K04371+K03262+K04361+K04397+K04440+K04727+K04398+K04448+K08860+K02084+K07827+K07611	yes
Chagas disease (American trypanosomiasis)	map05142	40	82	1766	7898	9.81569e-05	0.00165885	gene24500|K02373;gene10427|K02580;gene11248|K04500;gene12191|K04379;gene14311|K05408;gene14312|K05408;gene14315|K05408|K05511;gene14388|K13241;gene14765|K04430;gene15252|K04354;gene15869|K04456;gene1636|K06453;gene17041|K04632;gene17743|K04534;gene18251|K13375;gene18631|K03456;gene19129|K06450;gene21263|K04371;gene21724|K04734;gene22027|K04456;gene22083|K04388;gene22440|K10161;gene23163|K03156;ge…	.	0	gene24500|K02373	1	http://www.kegg.jp/pathway/map05142+K02373+K02580+K04500+K04379+K05408+K05511+K13241+K04430+K04354+K04456+K06453+K04632+K04534+K13375+K03456+K06450+K04371+K04734+K04388+K10161+K03156+K04735+K04390+K04440+K07210+K04634+K04398+K04448+K03158+K04441+K04630+K05842+K04635	yes
Prolactin signaling pathway	map04917	29	50	1777	7930	9.48897e-05	0.00165885	gene15112|K04692;gene10427|K02580;gene11746|K03099;gene12191|K04379;gene12822|K08550;gene1324|K06279;gene15110|K11224;gene15111|K11223;gene15869|K04456;gene17241|K05704;gene2012|K03083;gene21263|K04371;gene22027|K04456;gene22476|K04701;gene23619|K05439;gene24374|K04735;gene24491|K04503;gene25755|K04694;gene25970|K04371;gene26788|K04440;gene3499|K04447;gene5810|K04698;gene7116|K07827;gene7416|K101…	.	0	gene15112|K04692	1	http://www.kegg.jp/pathway/map04917+K04692+K02580+K03099+K04379+K08550+K06279+K11224+K11223+K04456+K05704+K03083+K04371+K04701+K05439+K04735+K04503+K04694+K04440+K04447+K04698+K07827+K10151+K04441+K04369+K17447	yes
Relaxin signaling pathway	map04926	42	88	1764	7892	9.69676e-05	0.00165885	gene20431|K08397;gene2058|K08045;gene7531|K04374;gene10427|K02580;gene11248|K04500;gene11746|K03099;gene11869|K04539;gene12191|K04379;gene1324|K06279;gene14117|K06237;gene14388|K13241;gene14765|K04430;gene15869|K04456;gene16094|K04536;gene17041|K04632;gene17241|K05704;gene17743|K04534;gene18251|K13375;gene21263|K04371;gene21724|K04734;gene22027|K04456;gene22065|K04361;gene22083|K04388;gene24374|K…	.	0	gene20431|K08397;gene2058|K08045;gene7531|K04374	3	http://www.kegg.jp/pathway/map04926+K08397+K08045+K04374+K02580+K04500+K03099+K04539+K04379+K06279+K06237+K13241+K04430+K04456+K04536+K04632+K05704+K04534+K13375+K04371+K04734+K04361+K04388+K04735+K04537+K04440+K05449+K09048+K05870+K04448+K04347+K04542+K07827+K04441+K04630+K04369+K17447	yes
Insulin resistance	map04931	40	83	1766	7897	0.000119981	0.00193113	gene7911|K06259;gene15112|K04692;gene17092|K19518;gene20918|K09113;gene24482|K08765;gene1038|K07199;gene10427|K02580;gene1288|K08772;gene14116|K07187;gene14831|K07197;gene15869|K04456;gene16530|K18052;gene16802|K00688;gene17028|K07189;gene17416|K05696;gene18884|K08748;gene2012|K03083;gene20954|K06269;gene21032|K07293;gene21724|K04734;gene21741|K06269;gene22027|K04456;gene23163|K03156;gene24374|K0…	gene7911|K06259	1	gene15112|K04692;gene17092|K19518;gene20918|K09113;gene24482|K08765	4	http://www.kegg.jp/pathway/map04931+K06259+K04692+K19518+K09113+K08765+K07199+K02580+K08772+K07187+K07197+K04456+K18052+K00688+K07189+K05696+K08748+K03083+K06269+K07293+K04734+K03156+K04735+K04688+K04440+K09667+K04373+K05695+K09048+K05870+K17605+K08745+K18050+K03158+K07200	yes
Transcriptional misregulation in cancer	map05202	56	134	1750	7846	0.000130422	0.00200376	gene14702|K02633;gene14703|K02633;gene19075|K10055;gene22874|K06625;gene3268|K08559;gene10175|K04454;gene10427|K02580;gene10885|K08854;gene11162|K03511;gene13102|K05725;gene1401|K13105;gene1404|K03176;gene14321|K14651;gene14902|K02583;gene15028|K08527;gene15165|K15592;gene15486|K11253;gene15660|K15379;gene16026|K02633;gene16141|K10500;gene16612|K11459;gene1896|K14242;gene19758|K15612;gene21350|K0…	.	0	gene14702|K02633;gene14703|K02633;gene19075|K10055;gene22874|K06625;gene3268|K08559	5	http://www.kegg.jp/pathway/map05202+K02633+K10055+K06625+K08559+K04454+K02580+K08854+K03511+K05725+K13105+K03176+K14651+K02583+K08527+K15592+K11253+K15379+K10500+K11459+K14242+K15612+K05087+K11644+K15618+K15593+K04388+K08530+K11313+K09278+K04735+K08024+K15623+K13098+K11449+K08367+K09105+K09383+K15187+K15188+K15613+K09293+K04402+K04387+K04684+K09053+K03211+K10151+K05099+K17443+K09063	yes
Ras signaling pathway	map04014	72	188	1734	7792	0.000139749	0.0020537	gene27770|K04358;gene12182|K16859;gene13896|K04358;gene14384|K14958;gene4946|K05103;gene5944|K08774;gene10427|K02580;gene10696|K05091;gene11259|K02183;gene11694|K16342;gene11746|K03099;gene11869|K04539;gene12928|K05702;gene1324|K06279;gene1333|K05462;gene1404|K03176;gene14380|K08052;gene14902|K02583;gene15344|K04392|K07861;gene15869|K04456;gene16094|K04536;gene16236|K08887;gene16486|K05736;gene17…	gene27770|K04358	1	gene12182|K16859;gene13896|K04358;gene14384|K14958;gene4946|K05103;gene5944|K08774	5	http://www.kegg.jp/pathway/map04014+K04358+K16859+K14958+K05103+K08774+K02580+K05091+K02183+K16342+K03099+K04539+K05702+K06279+K05462+K03176+K08052+K02583+K04392+K07861+K04456+K04536+K08887+K05736+K01116+K05734+K07829+K13618+K09593+K18497+K18529+K07293+K04371+K05087+K04361+K04513+K17637+K16817+K04735+K17638+K05093+K17630+K04537+K04440+K05466+K05449+K04362+K04393+K12358+K02678+K07210+K07887+K05733…	yes
Toll-like receptor signaling pathway	map04620	36	72	1770	7908	0.000147838	0.00208206	gene15788|K10168;gene24500|K02373;gene10427|K02580;gene10854|K05416;gene12191|K04379;gene12586|K04427;gene14310|K12964;gene14311|K05408;gene14312|K05408;gene14315|K05408|K05511;gene14765|K04430;gene14850|K04432;gene15344|K04392|K07861;gene15869|K04456;gene16705|K04415;gene1677|K05131;gene21263|K04371;gene21724|K04734;gene21990|K03174;gene22027|K04456;gene22440|K10161;gene23163|K03156;gene23743|K0…	.	0	gene15788|K10168;gene24500|K02373	2	http://www.kegg.jp/pathway/map04620+K10168+K02373+K02580+K05416+K04379+K04427+K12964+K05408+K05511+K04430+K04432+K04392+K07861+K04456+K04415+K05131+K04371+K04734+K03174+K10161+K03156+K02861+K05403+K04735+K05402+K04440+K07210+K04398+K04448+K04441+K05842+K04369	yes
Adherens junction	map04520	29	52	1777	7928	0.000158251	0.00213955	gene11248|K04500;gene12586|K04427;gene12928|K05702;gene13967|K06084;gene15003|K05083;gene15344|K04392|K07861;gene15386|K05627;gene17241|K05704;gene17416|K05696;gene17898|K05689;gene1940|K06592;gene21263|K04371;gene21350|K05087;gene21546|K05701;gene22065|K04361;gene22083|K04388;gene22522|K04513;gene25261|K05705;gene25292|K05693;gene25354|K04500;gene25970|K04371;gene26679|K05700;gene27062|K04362;ge…	.	0	.	0	http://www.kegg.jp/pathway/map04520+K04500+K04427+K05702+K06084+K05083+K04392+K07861+K05627+K05704+K05696+K05689+K06592+K04371+K05087+K05701+K04361+K04388+K04513+K05705+K05693+K05700+K04362+K04393+K05695+K06085+K05697+K05099	yes
Epithelial cell signaling in Helicobacter pylori infection	map05120	28	50	1778	7930	0.000193842	0.00251995	gene10427|K02580;gene13234|K02144;gene14765|K04430;gene15344|K04392|K07861;gene17241|K05704;gene17275|K01116;gene21032|K07293;gene21546|K05701;gene21631|K05728;gene21724|K04734;gene22065|K04361;gene24105|K06785;gene24374|K04735;gene24471|K02154;gene26788|K04440;gene26905|K02187;gene27257|K04393;gene27879|K07210;gene311|K03661;gene512|K04448;gene5323|K02148;gene7669|K04441;gene7671|K04441;gene8006…	.	0	.	0	http://www.kegg.jp/pathway/map05120+K02580+K02144+K04430+K04392+K07861+K05704+K01116+K07293+K05701+K05728+K04734+K04361+K06785+K04735+K02154+K04440+K02187+K04393+K07210+K03661+K04448+K02148+K04441+K05099+K08727+K08523	yes
AGE-RAGE signaling pathway in diabetic complications	map04933	36	74	1770	7906	0.000223518	0.00270503	gene15112|K04692;gene16777|K03907;gene22884|K04702;gene10427|K02580;gene11248|K04500;gene14117|K06237;gene15110|K11224;gene15111|K11223;gene15344|K04392|K07861;gene15869|K04456;gene17275|K01116;gene18251|K13375;gene21263|K04371;gene22027|K04456;gene22083|K04388;gene23163|K03156;gene24374|K04735;gene24491|K04503;gene25354|K04500;gene25970|K04371;gene26788|K04440;gene26872|K05449;gene26905|K02187;g…	.	0	gene15112|K04692;gene16777|K03907;gene22884|K04702	3	http://www.kegg.jp/pathway/map04933+K04692+K03907+K04702+K02580+K04500+K06237+K11224+K11223+K04392+K07861+K04456+K01116+K13375+K04371+K04388+K03156+K04735+K04503+K04440+K05449+K02187+K04393+K04447+K05857+K04448+K18050+K07827+K04441+K06527+K09203	yes
Rap1 signaling pathway	map04015	63	161	1743	7819	0.000224085	0.00270503	gene27770|K04358;gene955|K06112;gene11637|K16857;gene12182|K16859;gene13896|K04358;gene17860|K06093;gene2058|K08045;gene26454|K17702;gene4946|K05103;gene10696|K05091;gene11170|K03914;gene11259|K02183;gene11802|K06271;gene12928|K05702;gene1333|K05462;gene14598|K05759;gene14850|K04432;gene14902|K02583;gene15344|K04392|K07861;gene15869|K04456;gene17041|K04632;gene17111|K04680;gene17241|K05704;gene17…	gene27770|K04358;gene955|K06112	2	gene11637|K16857;gene12182|K16859;gene13896|K04358;gene17860|K06093;gene2058|K08045;gene26454|K17702;gene4946|K05103	7	http://www.kegg.jp/pathway/map04015+K04358+K06112+K16857+K16859+K06093+K08045+K17702+K05103+K05091+K03914+K02183+K06271+K05702+K05462+K05759+K04432+K02583+K04392+K07861+K04456+K04632+K04680+K05704+K01116+K04534+K05689+K06274+K06070+K07829+K18497+K04371+K05087+K04361+K04513+K06069+K08013+K05093+K05466+K05449+K04362+K04393+K04634+K05121+K05461+K04294+K07827+K17386+K04441+K17705+K05629+K05099+K04291…	yes
Apoptosis	map04210	53	128	1753	7852	0.000233932	0.00272652	gene24500|K02373;gene6133|K16341;gene7531|K04374;gene10427|K02580;gene11498|K10798;gene1158|K02539;gene12191|K04379;gene12722|K04426;gene1373|K12641;gene13924|K10798;gene1404|K03176;gene15287|K08852;gene15869|K04456;gene17662|K08738;gene18946|K16060;gene21263|K04371;gene21724|K04734;gene22027|K04456;gene22269|K04958;gene23163|K03156;gene23743|K02861;gene23808|K01275;gene23871|K07374;gene24374|K04…	.	0	gene24500|K02373;gene6133|K16341;gene7531|K04374	3	http://www.kegg.jp/pathway/map04210+K02373+K16341+K04374+K02580+K10798+K02539+K04379+K04426+K12641+K03176+K08852+K04456+K08738+K16060+K04371+K04734+K04958+K03156+K02861+K01275+K07374+K04735+K01373+K04390+K04397+K04440+K02187+K07210+K04727+K04722+K01363+K04398+K03173+K04448+K08860+K04402+K02084+K04959+K07827+K03158+K04726+K02186+K04369+K07611	yes
Fanconi anemia pathway	map03460	21	33	1785	7947	0.000343705	0.00331921	gene11162|K03511;gene12468|K02350;gene13828|K08775;gene14241|K10870;gene14820|K03165;gene14878|K10882;gene21434|K10895;gene21468|K10901;gene21786|K10896;gene22117|K08734;gene22145|K15361;gene22560|K10905;gene23897|K10893;gene24384|K08991;gene25395|K03510;gene25563|K10883;gene25785|K10848;gene25899|K10897;gene26293|K10858;gene3129|K10990;gene5735|K10606;	.	0	.	0	http://www.kegg.jp/pathway/map03460+K03511+K02350+K08775+K10870+K03165+K10882+K10895+K10901+K10896+K08734+K15361+K10905+K10893+K08991+K03510+K10883+K10848+K10897+K10858+K10990+K10606	yes
FoxO signaling pathway	map04068	45	104	1761	7876	0.000318585	0.00331921	gene248|K17847;gene11201|K15010;gene15112|K04692;gene20286|K08861;gene22874|K06625;gene6133|K16341;gene828|K04288;gene8841|K17845;gene1038|K07199;gene11248|K04500;gene11746|K03099;gene11822|K05868;gene13306|K13304;gene14116|K07187;gene15869|K04456;gene18251|K13375;gene18526|K11434;gene20736|K08863;gene21263|K04371;gene21350|K05087;gene2169|K15618;gene22027|K04456;gene22065|K04361;gene22083|K04388…	gene248|K17847	1	gene11201|K15010;gene15112|K04692;gene20286|K08861;gene22874|K06625;gene6133|K16341;gene828|K04288;gene8841|K17845	7	http://www.kegg.jp/pathway/map04068+K17847+K15010+K04692+K08861+K06625+K16341+K04288+K17845+K07199+K04500+K03099+K05868+K13304+K07187+K04456+K13375+K11434+K08863+K04371+K05087+K15618+K04361+K04388+K04503+K11411+K04440+K12358+K08862+K04402+K02206+K07827+K08341+K10151+K04441+K07200+K04369+K07298	yes
GnRH signaling pathway	map04912	31	61	1775	7919	0.000335181	0.00331921	gene2058|K08045;gene3812|K04420;gene7455|K04850;gene7531|K04374;gene11259|K02183;gene11694|K16342;gene11746|K03099;gene14765|K04430;gene14850|K04432;gene16436|K04857;gene17041|K04632;gene17241|K05704;gene20292|K04416;gene21263|K04371;gene22065|K04361;gene22269|K04958;gene25970|K04371;gene26675|K04515;gene26788|K04440;gene27257|K04393;gene3389|K04634;gene512|K04448;gene7107|K04959;gene7116|K07827;…	.	0	gene2058|K08045;gene3812|K04420;gene7455|K04850;gene7531|K04374	4	http://www.kegg.jp/pathway/map04912+K08045+K04420+K04850+K04374+K02183+K16342+K03099+K04430+K04432+K04857+K04632+K05704+K04416+K04371+K04361+K04958+K04515+K04440+K04393+K04634+K04448+K04959+K07827+K04441+K04369+K04635+K08523	yes
IL-17 signaling pathway	map04657	31	61	1775	7919	0.000335181	0.00331921	gene24500|K02373;gene25380|K06855;gene8774|K04449;gene10427|K02580;gene10834|K05505;gene12191|K04379;gene12586|K04427;gene12733|K11859;gene14417|K09848;gene2012|K03083;gene20934|K03352;gene21263|K04371;gene21724|K04734;gene21990|K03174;gene22228|K05166;gene23163|K03156;gene24374|K04735;gene24390|K04502;gene25970|K04371;gene26788|K04440;gene26905|K02187;gene27380|K12793;gene27879|K07210;gene4336|K…	.	0	gene24500|K02373;gene25380|K06855;gene8774|K04449	3	http://www.kegg.jp/pathway/map04657+K02373+K06855+K04449+K02580+K05505+K04379+K04427+K11859+K09848+K03083+K03352+K04371+K04734+K03174+K05166+K03156+K04735+K04502+K04440+K02187+K12793+K07210+K04398+K03173+K04448+K09487+K05164+K04441	yes
Renal cell carcinoma	map05211	29	55	1777	7925	0.000324311	0.00331921	gene22874|K06625;gene5944|K08774;gene11746|K03099;gene1401|K13105;gene14840|K09594;gene15344|K04392|K07861;gene15869|K04456;gene16486|K05736;gene16587|K03870;gene18173|K05734;gene18231|K09592;gene18251|K13375;gene20658|K09593;gene21032|K07293;gene21263|K04371;gene22027|K04456;gene22221|K03871;gene25970|K04371;gene26447|K09592;gene27257|K04393;gene27590|K09105;gene2770|K02678;gene28235|K05733;gene…	.	0	gene22874|K06625;gene5944|K08774	2	http://www.kegg.jp/pathway/map05211+K06625+K08774+K03099+K13105+K09594+K04392+K07861+K04456+K05736+K03870+K05734+K09592+K13375+K09593+K07293+K04371+K03871+K04393+K09105+K02678+K05733+K04448+K09095+K07827+K17386+K05099+K04369	yes
Tight junction	map04530	58	147	1748	7833	0.000330725	0.00331921	gene17860|K06093;gene6755|K12751;gene1038|K07199;gene11794|K07902;gene11844|K10591;gene12072|K06091;gene12722|K04426;gene12870|K08007;gene12928|K05702;gene14823|K06094;gene15003|K05083;gene15252|K04354;gene15344|K04392|K07861;gene17222|K12755;gene17241|K05704;gene17418|K06093;gene18373|K06274;gene18387|K06100;gene18631|K03456;gene20214|K17291;gene20292|K04416;gene21160|K16684;gene2120|K12076;gene…	.	0	gene17860|K06093;gene6755|K12751	2	http://www.kegg.jp/pathway/map04530+K06093+K12751+K07199+K07902+K10591+K06091+K04426+K08007+K05702+K06094+K05083+K04354+K04392+K07861+K12755+K05704+K06274+K06100+K03456+K17291+K04416+K16684+K12076+K05701+K06087+K04513+K06069+K07374+K06785+K04503+K06106+K04514+K04440+K04393+K08367+K12075+K07839+K06095+K18584+K04448+K17388+K06092+K17260+K18050+K10352+K06099+K07200+K07901+K07298	yes
Breast cancer	map05224	49	119	1757	7861	0.000437304	0.00410579	gene13459|K02376;gene27770|K04358;gene13896|K04358;gene22874|K06625;gene26127|K02842;gene10696|K05091;gene11113|K02085;gene11162|K03511;gene11746|K03099;gene12191|K04379;gene12379|K09091;gene12822|K08550;gene1324|K06279;gene13375|K09091;gene13828|K08775;gene14635|K02353;gene15003|K05083;gene15231|K01064;gene15592|K04385;gene15869|K04456;gene16113|K02353;gene17383|K11256;gene2012|K03083;gene20757|…	gene13459|K02376;gene27770|K04358	2	gene13896|K04358;gene22874|K06625;gene26127|K02842	3	http://www.kegg.jp/pathway/map05224+K02376+K04358+K06625+K02842+K05091+K02085+K03511+K03099+K04379+K09091+K08550+K06279+K08775+K02353+K05083+K01064+K04385+K04456+K11256+K03083+K18497+K04371+K05087+K04361+K02599+K04688+K04503+K03096+K04362+K02375+K09389+K04448+K04402+K04684+K07827+K04369+K17447+K08957	yes
Acute myeloid leukemia	map05221	26	48	1780	7932	0.000476351	0.00435153	gene14702|K02633;gene14703|K02633;gene15112|K04692;gene19075|K10055;gene22841|K04504;gene22884|K04702;gene10427|K02580;gene10696|K05091;gene11746|K03099;gene15028|K08527;gene15110|K11224;gene15111|K11223;gene15869|K04456;gene16026|K02633;gene21263|K04371;gene22027|K04456;gene24374|K04735;gene24451|K04688;gene24491|K04503;gene25970|K04371;gene2736|K08367;gene27594|K08806;gene27879|K07210;gene51|K0…	.	0	gene14702|K02633;gene14703|K02633;gene15112|K04692;gene19075|K10055;gene22841|K04504;gene22884|K04702	6	http://www.kegg.jp/pathway/map05221+K02633+K04692+K10055+K04504+K04702+K02580+K05091+K03099+K08527+K11224+K11223+K04456+K04371+K04735+K04688+K04503+K08367+K08806+K07210+K07827+K04369	yes
Cellular senescence	map04218	52	130	1754	7850	0.000510622	0.00454185	gene22874|K06625;gene10427|K02580;gene11248|K04500;gene11259|K02183;gene11320|K17334;gene11822|K05868;gene11891|K04982;gene12097|K18753;gene13544|K06626;gene13581|K10867;gene14850|K04432;gene15681|K04443;gene15869|K04456;gene17234|K04681;gene18251|K13375;gene18522|K07829;gene20781|K05864;gene20948|K10995;gene20954|K06269;gene21263|K04371;gene21741|K06269;gene22027|K04456;gene22083|K04388;gene2226…	.	0	gene22874|K06625	1	http://www.kegg.jp/pathway/map04218+K06625+K02580+K04500+K02183+K17334+K05868+K04982+K18753+K06626+K10867+K04432+K04443+K04456+K04681+K13375+K07829+K05864+K10995+K06269+K04371+K04388+K04958+K04735+K10994+K04503+K07207+K11411+K04348+K05863+K02678+K15041+K09389+K04402+K02206+K04959+K07827+K10151+K04441+K10903+K14381+K04369+K10866+K08826	yes
MAPK signaling pathway - fly	map04013	36	80	1770	7900	0.00069872	0.00605557	gene11746|K03099;gene11949|K04662;gene12129|K04417;gene12586|K04427;gene12722|K04426;gene1324|K06279;gene14598|K05759;gene14765|K04430;gene14850|K04432;gene15344|K04392|K07861;gene15778|K20216;gene17241|K05704;gene17310|K16197;gene18267|K20225;gene18409|K17608;gene20988|K18529;gene21032|K07293;gene21263|K04371;gene22059|K06689;gene22065|K04361;gene2277|K04508;gene23710|K20210;gene24591|K06689;gen…	.	0	.	0	http://www.kegg.jp/pathway/map04013+K03099+K04662+K04417+K04427+K04426+K06279+K05759+K04430+K04432+K04392+K07861+K20216+K05704+K16197+K20225+K17608+K18529+K07293+K04371+K06689+K04361+K04508+K20210+K04440+K02678+K04448+K14290+K07827+K03211+K04441	yes
HTLV-I infection	map05166	79	227	1727	7753	0.000748329	0.00632338	gene13459|K02376;gene16586|K09052;gene2058|K08045;gene21145|K09027;gene22874|K06625;gene22966|K04378;gene26127|K02842;gene7531|K04374;gene10427|K02580;gene10554|K03351;gene11113|K02085;gene11248|K04500;gene11320|K17334;gene11738|K02325;gene11802|K06271;gene12191|K04379;gene12946|K03120;gene14635|K02353;gene14644|K15307;gene14765|K04430;gene15110|K11224;gene15111|K11223;gene15231|K01064;gene15354|…	gene13459|K02376	1	gene16586|K09052;gene2058|K08045;gene21145|K09027;gene22874|K06625;gene22966|K04378;gene26127|K02842;gene7531|K04374	7	http://www.kegg.jp/pathway/map05166+K02376+K09052+K08045+K09027+K06625+K04378+K02842+K04374+K02580+K03351+K02085+K04500+K17334+K02325+K06271+K04379+K03120+K02353+K15307+K04430+K11224+K11223+K01064+K03358+K04456+K09032+K15305+K13375+K09253+K07829+K06450+K03083+K09341+K04416+K03357+K05433+K03352+K03354+K12076+K04734+K04388+K03156+K04735+K11304+K04502+K04503+K04348+K02330+K05863+K02678+K07210+K06062…	yes
Fructose and mannose metabolism	map00051	14	18	1792	7962	0.000844624	0.00694022	gene14405|K01623;gene16529|K01103;gene16851|K00850;gene22510|K00966;gene23751|K01711;gene25737|K17497;gene25975|K01623;gene2683|K00850;gene27520|K19028;gene3001|K01623;gene622|K00976;gene6512|K00850;gene7415|K14634;gene7566|K17497;	.	0	gene14405|K01623;gene16529|K01103	2	http://www.kegg.jp/pathway/map00051+K01623+K01103+K00850+K00966+K01711+K17497+K19028+K00976+K14634	yes
Ubiquitin mediated proteolysis	map04120	55	144	1751	7836	0.000862394	0.00694022	gene18723|K10583;gene10554|K03351;gene10613|K04649;gene11787|K10594;gene11844|K10591;gene12898|K04556;gene1314|K10582;gene13472|K10593;gene14244|K10608;gene15354|K03358;gene15458|K10581;gene15970|K10099;gene16120|K04554;gene16587|K03870;gene16923|K10600;gene17181|K05632;gene18946|K16060;gene1905|K04707;gene20272|K10570;gene20292|K04416;gene20368|K10291;gene20605|K10260;gene20651|K03357;gene20934|…	.	0	gene18723|K10583	1	http://www.kegg.jp/pathway/map04120+K10583+K03351+K04649+K10594+K10591+K04556+K10582+K10593+K10608+K03358+K10581+K10099+K04554+K03870+K10600+K05632+K16060+K04707+K10570+K04416+K10291+K10260+K03357+K03352+K03354+K06689+K03871+K10686+K10580+K10599+K10601+K10604+K04694+K04678+K07868+K20217+K10573+K10447+K10607+K03359+K10590+K03349+K10606+K10576+K10456+K03364+K03355	yes
AMPK signaling pathway	map04152	42	101	1764	7879	0.000931635	0.00715665	gene7911|K06259;gene16529|K01103;gene24482|K08765;gene1038|K07199;gene10591|K18341;gene10911|K00507;gene12036|K11584;gene12586|K04427;gene14116|K07187;gene14831|K07197;gene15252|K04354;gene15869|K04456;gene16352|K11584;gene16445|K07297;gene16851|K00850;gene18631|K03456;gene20936|K07359;gene21350|K05087;gene21972|K11584;gene22027|K04456;gene22675|K08530;gene24334|K11584;gene24451|K04688;gene24491|…	gene7911|K06259	1	gene16529|K01103;gene24482|K08765	2	http://www.kegg.jp/pathway/map04152+K06259+K01103+K08765+K07199+K18341+K00507+K11584+K04427+K07187+K07197+K04354+K04456+K07297+K00850+K03456+K07359+K05087+K08530+K04688+K04503+K07207+K11411+K19028+K09048+K17532+K05870+K08272+K07903+K05062+K07200+K07901+K07905+K03234+K07298	yes
Human papillomavirus infection	map05165	87	258	1719	7722	0.000919242	0.00715665	gene13459|K02376;gene11637|K16857;gene16210|K06252;gene17860|K06093;gene22874|K06625;gene24500|K02373;gene26127|K02842;gene45|K11406;gene5089|K06247;gene10427|K02580;gene10562|K06053;gene11113|K02085;gene11295|K00873;gene11746|K03099;gene12036|K11584;gene12072|K06091;gene12143|K04505;gene12379|K09091;gene12946|K03120;gene13102|K05725;gene13375|K09091;gene13544|K06626;gene14117|K06237;gene14635|K0…	gene13459|K02376	1	gene11637|K16857;gene16210|K06252;gene17860|K06093;gene22874|K06625;gene24500|K02373;gene26127|K02842;gene45|K11406;gene5089|K06247	8	http://www.kegg.jp/pathway/map05165+K02376+K16857+K06252+K06093+K06625+K02373+K02842+K11406+K06247+K02580+K06053+K02085+K00873+K03099+K11584+K06091+K04505+K09091+K03120+K05725+K06626+K06237+K02353+K06094+K01064+K04354+K04385+K04456+K05131+K04632+K04681+K03456+K03083+K06061+K12076+K04371+K03174+K04361+K06243+K11418+K06069+K02599+K03156+K04735+K04688+K02154+K04503+K04390+K07207+K02187+K04393+K12075…	yes
Aldosterone synthesis and secretion	map04925	27	54	1779	7926	0.000954271	0.00716763	gene14870|K04854;gene2058|K08045;gene7455|K04850;gene7531|K04374;gene1020|K00070;gene11259|K02183;gene13108|K04919;gene16436|K04857;gene16566|K08794;gene17041|K04632;gene18408|K06070;gene20929|K16056;gene22269|K04958;gene24221|K13806;gene25329|K04200;gene26675|K04515;gene27053|K16931;gene28381|K04855;gene3350|K09048;gene3389|K04634;gene4395|K05870;gene5818|K18050;gene6389|K04465;gene6419|K09053;g…	.	0	gene14870|K04854;gene2058|K08045;gene7455|K04850;gene7531|K04374	4	http://www.kegg.jp/pathway/map04925+K04854+K08045+K04850+K04374+K00070+K02183+K04919+K04857+K08794+K04632+K06070+K16056+K04958+K13806+K04200+K04515+K16931+K04855+K09048+K04634+K05870+K18050+K04465+K09053+K04959+K04635	yes
Gastric cancer	map05226	49	125	1757	7855	0.00103555	0.00744717	gene13459|K02376;gene27770|K04358;gene13896|K04358;gene22874|K06625;gene26127|K02842;gene8649|K11988;gene11113|K02085;gene11162|K03511;gene11248|K04500;gene11746|K03099;gene1324|K06279;gene13544|K06626;gene14635|K02353;gene15003|K05083;gene15231|K01064;gene15592|K04385;gene15869|K04456;gene16113|K02353;gene17898|K05689;gene18251|K13375;gene2012|K03083;gene20658|K09593;gene20757|K18497;gene21263|K…	gene13459|K02376;gene27770|K04358	2	gene13896|K04358;gene22874|K06625;gene26127|K02842;gene8649|K11988	4	http://www.kegg.jp/pathway/map05226+K02376+K04358+K06625+K02842+K11988+K02085+K03511+K04500+K03099+K06279+K06626+K02353+K05083+K01064+K04385+K04456+K05689+K13375+K03083+K09593+K18497+K04371+K04361+K04388+K08734+K04688+K04503+K03096+K05093+K02375+K09389+K04402+K02206+K07827+K05099+K04369+K17447+K08957	yes
MicroRNAs in cancer	map05206	49	125	1757	7855	0.00103555	0.00744717	gene11637|K16857;gene13854|K13863;gene15112|K04692;gene16210|K06252;gene22874|K06625;gene22884|K04702;gene28393|K13863;gene6133|K16341;gene10427|K02580;gene11113|K02085;gene11273|K17387;gene1158|K02539;gene11746|K03099;gene12454|K12561;gene12870|K08007;gene1324|K06279;gene13544|K06626;gene14116|K07187;gene14913|K17391;gene15003|K05083;gene15660|K15379;gene16612|K11459;gene16693|K09299;gene17275|K…	.	0	gene11637|K16857;gene13854|K13863;gene15112|K04692;gene16210|K06252;gene22874|K06625;gene22884|K04702;gene28393|K13863;gene6133|K16341	8	http://www.kegg.jp/pathway/map05206+K16857+K13863+K04692+K06252+K06625+K04702+K16341+K02580+K02085+K17387+K02539+K03099+K12561+K08007+K06279+K06626+K07187+K17391+K05083+K15379+K11459+K09299+K01116+K05734+K00510+K04361+K04513+K02599+K04503+K04514+K04694+K05665+K11411+K02187+K01425+K04381+K09389+K06619+K17398+K18050+K07827+K10151+K17386+K05099+K04369	yes
Focal adhesion	map04510	58	156	1748	7824	0.00106412	0.00748711	gene11637|K16857;gene12182|K16859;gene16210|K06252;gene5089|K06247;gene8491|K06273;gene11746|K03099;gene11802|K06271;gene13102|K05725;gene1324|K06279;gene14117|K06237;gene15003|K05083;gene15344|K04392|K07861;gene15869|K04456;gene16486|K05736;gene17222|K12755;gene17241|K05704;gene18173|K05734;gene18373|K06274;gene18741|K17457;gene18946|K16060;gene19364|K06272;gene2012|K03083;gene20954|K06269;gene2…	.	0	gene11637|K16857;gene12182|K16859;gene16210|K06252;gene5089|K06247;gene8491|K06273	5	http://www.kegg.jp/pathway/map04510+K16857+K16859+K06252+K06247+K06273+K03099+K06271+K05725+K06279+K06237+K05083+K04392+K07861+K04456+K05736+K12755+K05704+K05734+K06274+K17457+K16060+K06272+K03083+K06269+K04371+K05087+K13709+K04361+K04513+K06243+K04503+K04514+K05700+K04440+K05449+K04393+K04437+K05733+K04659+K06483+K06485+K04448+K17388+K06583+K10151+K17386+K06249+K05099+K12958+K17447	yes
Signaling pathways regulating pluripotency of stem cells	map04550	42	102	1764	7878	0.00108541	0.00748711	gene13459|K02376;gene15112|K04692;gene21171|K05419;gene26127|K02842;gene10721|K09222;gene10726|K09222;gene11098|K11488;gene11113|K02085;gene11248|K04500;gene11949|K04662;gene14635|K02353;gene15231|K01064;gene15592|K04385;gene15869|K04456;gene16113|K02353;gene16612|K11459;gene17111|K04680;gene17923|K09378;gene2012|K03083;gene20297|K05060;gene20757|K18497;gene21263|K04371;gene21350|K05087;gene22027…	gene13459|K02376	1	gene15112|K04692;gene21171|K05419;gene26127|K02842	3	http://www.kegg.jp/pathway/map04550+K02376+K04692+K05419+K02842+K09222+K11488+K02085+K04500+K04662+K02353+K01064+K04385+K04456+K11459+K04680+K09378+K03083+K05060+K18497+K04371+K05087+K05093+K04362+K04447+K13568+K02375+K15613+K11487+K07827+K04441+K11489+K04369+K09063+K16790	yes
Circadian rhythm - fly	map04711	7	4	1799	7976	0.00118522	0.00801207	gene14702|K02633;gene14703|K02633;gene10701|K02223;gene16026|K02633;gene19253|K02296;gene2012|K03083;gene51|K02633;	.	0	gene14702|K02633;gene14703|K02633	2	http://www.kegg.jp/pathway/map04711+K02633+K02223+K02296+K03083	yes
Non-alcoholic fatty liver disease (NAFLD)	map04932	56	151	1750	7829	0.00134674	0.00892544	gene20918|K09113;gene21145|K09027;gene6133|K16341;gene7531|K04374;gene1038|K07199;gene10427|K02580;gene12314|K02270;gene12722|K04426;gene13037|K00413;gene14116|K07187;gene14831|K07197;gene15287|K08852;gene15344|K04392|K07861;gene15869|K04456;gene16445|K07297;gene17181|K05632;gene17662|K08738;gene18057|K02267;gene18251|K13375;gene18270|K08822;gene18354|K00416;gene19048|K00237;gene2012|K03083;gene2…	.	0	gene20918|K09113;gene21145|K09027;gene6133|K16341;gene7531|K04374	4	http://www.kegg.jp/pathway/map04932+K09113+K09027+K16341+K04374+K07199+K02580+K02270+K04426+K00413+K07187+K07197+K08852+K04392+K07861+K04456+K07297+K05632+K08738+K02267+K13375+K08822+K00416+K00237+K03083+K03967+K02266+K00414+K03156+K04735+K04390+K03964+K04397+K03943+K04440+K02187+K04393+K11351+K03962+K03959+K04398+K03934+K03173+K04448+K08860+K05062+K11352+K03158+K04726+K07200+K11353+K03946	yes
Circadian entrainment	map04713	31	69	1775	7911	0.0016234	0.010353	gene14702|K02633;gene14703|K02633;gene14870|K04854;gene2058|K08045;gene7455|K04850;gene10897|K19477;gene11259|K02183;gene11869|K04539;gene12191|K04379;gene14835|K07843;gene1589|K16513;gene16026|K02633;gene16094|K04536;gene17041|K04632;gene17743|K04534;gene18997|K12318;gene21263|K04371;gene22269|K04958;gene25970|K04371;gene26208|K04537;gene26675|K04515;gene28381|K04855;gene3389|K04634;gene4101|K04…	.	0	gene14702|K02633;gene14703|K02633;gene14870|K04854;gene2058|K08045;gene7455|K04850	5	http://www.kegg.jp/pathway/map04713+K02633+K04854+K08045+K04850+K19477+K02183+K04539+K04379+K07843+K16513+K04536+K04632+K04534+K12318+K04371+K04958+K04537+K04515+K04855+K04634+K04997+K05870+K04347+K04542+K04587+K04630	yes
Prostate cancer	map05215	31	69	1775	7911	0.0016234	0.010353	gene22874|K06625;gene5944|K08774;gene7531|K04374;gene10427|K02580;gene11746|K03099;gene13544|K06626;gene15003|K05083;gene15869|K04456;gene2012|K03083;gene21263|K04371;gene21350|K05087;gene21724|K04734;gene2191|K15593;gene22027|K04456;gene22065|K04361;gene24374|K04735;gene24491|K04503;gene24949|K05093;gene25970|K04371;gene27062|K04362;gene27669|K08557;gene27879|K07210;gene3350|K09048;gene4395|K058…	.	0	gene22874|K06625;gene5944|K08774;gene7531|K04374	3	http://www.kegg.jp/pathway/map05215+K06625+K08774+K04374+K02580+K03099+K06626+K05083+K04456+K03083+K04371+K05087+K04734+K15593+K04361+K04735+K04503+K05093+K04362+K08557+K07210+K09048+K05870+K09389+K04387+K02206+K09487+K07827+K17386+K04369	yes
Estrogen signaling pathway	map04915	32	73	1774	7907	0.00187749	0.0117517	gene2058|K08045;gene7531|K04374;gene11259|K02183;gene11746|K03099;gene12050|K03283;gene12191|K04379;gene12822|K08550;gene1324|K06279;gene15869|K04456;gene17041|K04632;gene17241|K05704;gene17743|K04534;gene21263|K04371;gene22027|K04456;gene22065|K04361;gene22269|K04958;gene22850|K09571;gene23135|K03283;gene25970|K04371;gene3350|K09048;gene3389|K04634;gene4101|K04997;gene4395|K05870;gene512|K04448;…	.	0	gene2058|K08045;gene7531|K04374	2	http://www.kegg.jp/pathway/map04915+K08045+K04374+K02183+K03099+K03283+K04379+K08550+K06279+K04456+K04632+K05704+K04534+K04371+K04361+K04958+K09571+K09048+K04634+K04997+K05870+K04448+K04684+K09487+K04959+K07827+K04630+K04369+K17447+K08523	yes
Colorectal cancer	map05210	31	70	1775	7910	0.00193664	0.0119015	gene22874|K06625;gene6133|K16341;gene10129|K08736;gene11113|K02085;gene11162|K03511;gene11248|K04500;gene12191|K04379;gene15344|K04392|K07861;gene15592|K04385;gene15869|K04456;gene17662|K08738;gene18251|K13375;gene2012|K03083;gene21263|K04371;gene22027|K04456;gene22083|K04388;gene22117|K08734;gene22382|K08733;gene22522|K04513;gene24491|K04503;gene25354|K04500;gene25970|K04371;gene26788|K04440;gen…	.	0	gene22874|K06625;gene6133|K16341	2	http://www.kegg.jp/pathway/map05210+K06625+K16341+K08736+K02085+K03511+K04500+K04379+K04392+K07861+K04385+K04456+K08738+K13375+K03083+K04371+K04388+K08734+K08733+K04513+K04503+K04440+K02187+K04448+K04402+K07827	yes
Hippo signaling pathway	map04390	49	132	1757	7848	0.00256376	0.0154741	gene13459|K02376;gene15793|K16823;gene17860|K06093;gene26127|K02842;gene7426|K09448;gene10119|K16685;gene10805|K06685;gene11113|K02085;gene11248|K04500;gene11949|K04662;gene12072|K06091;gene12803|K08791;gene13906|K08791;gene14635|K02353;gene14823|K06094;gene15231|K01064;gene15252|K04354;gene15335|K08959;gene15592|K04385;gene16113|K02353;gene17111|K04680;gene17310|K16197;gene17418|K06093;gene17898…	gene13459|K02376	1	gene15793|K16823;gene17860|K06093;gene26127|K02842;gene7426|K09448	4	http://www.kegg.jp/pathway/map04390+K02376+K16823+K06093+K02842+K09448+K16685+K06685+K02085+K04500+K04662+K06091+K08791+K02353+K06094+K01064+K04354+K08959+K04385+K04680+K16197+K05689+K16682+K13375+K03456+K16687+K03083+K06269+K16684+K12076+K04388+K04663+K06069+K04503+K12075+K02375+K06092+K10151	yes
Glycosylphosphatidylinositol (GPI)-anchor biosynthesis	map00563	13	19	1793	7961	0.00288983	0.0171362	gene11851|K05286;gene12079|K03858;gene13038|K05289;gene15935|K03859;gene2111|K07541;gene23597|K01127;gene25458|K05285;gene25508|K03860;gene2759|K03861;gene4293|K05294;gene5162|K09658;gene5812|K05287;gene639|K05290;	.	0	.	0	http://www.kegg.jp/pathway/map00563+K05286+K03858+K05289+K03859+K07541+K01127+K05285+K03860+K03861+K05294+K09658+K05287+K05290	yes
Choline metabolism in cancer	map05231	33	79	1773	7901	0.00295688	0.0172315	gene497|K01080;gene108|K00901;gene11694|K16342;gene11746|K03099;gene1188|K00889;gene12191|K04379;gene13237|K06128;gene15344|K04392|K07861;gene15869|K04456;gene16810|K15377;gene17275|K01116;gene2098|K00968;gene21263|K04371;gene22027|K04456;gene22065|K04361;gene24451|K04688;gene24472|K14156;gene25583|K07207;gene25970|K04371;gene26788|K04440;gene27565|K00901;gene2972|K06515;gene512|K04448;gene629|K1…	.	0	gene497|K01080	1	http://www.kegg.jp/pathway/map05231+K01080+K00901+K16342+K03099+K00889+K04379+K06128+K04392+K07861+K04456+K15377+K01116+K00968+K04371+K04361+K04688+K14156+K07207+K04440+K06515+K04448+K04684+K07827+K17386+K04369	yes
Chemokine signaling pathway	map04062	51	141	1755	7839	0.00325806	0.0186648	gene15112|K04692;gene2058|K08045;gene3142|K16062;gene10065|K07363;gene10427|K02580;gene10834|K05505;gene10854|K05416;gene11746|K03099;gene11869|K04539;gene13102|K05725;gene1324|K06279;gene14310|K12964;gene14311|K05408;gene14312|K05408;gene14315|K05408|K05511;gene14346|K16596;gene15110|K11224;gene15344|K04392|K07861;gene15869|K04456;gene16094|K04536;gene17241|K05704;gene18162|K02581;gene18270|K088…	.	0	gene15112|K04692;gene2058|K08045;gene3142|K16062	3	http://www.kegg.jp/pathway/map04062+K04692+K08045+K16062+K07363+K02580+K05505+K05416+K03099+K04539+K05725+K06279+K12964+K05408+K05511+K16596+K11224+K04392+K07861+K04456+K04536+K05704+K02581+K08822+K03083+K04371+K04734+K04192+K04513+K04176+K04735+K08291+K04514+K08011+K05514+K04537+K04393+K07210+K16598+K04447+K17388+K04347+K11221+K04542+K07827+K04630+K13072+K17447	yes
Cholinergic synapse	map04725	33	80	1773	7900	0.00345314	0.0194527	gene2058|K08045;gene7455|K04850;gene7531|K04374;gene11869|K04539;gene12191|K04379;gene13133|K04928;gene1316|K04813;gene15869|K04456;gene16094|K04536;gene16436|K04857;gene17743|K04534;gene21263|K04371;gene21583|K04805;gene21584|K04815;gene22027|K04456;gene22269|K04958;gene25970|K04371;gene26208|K04537;gene26675|K04515;gene3350|K09048;gene3389|K04634;gene3499|K04447;gene4101|K04997;gene4395|K05870;…	.	0	gene2058|K08045;gene7455|K04850;gene7531|K04374	3	http://www.kegg.jp/pathway/map04725+K08045+K04850+K04374+K04539+K04379+K04928+K04813+K04456+K04536+K04857+K04534+K04371+K04805+K04815+K04958+K04537+K04515+K09048+K04634+K04447+K04997+K05870+K04849+K04347+K04542+K04959+K07827+K04630+K04344+K04635	yes
Endocrine resistance	map01522	32	77	1774	7903	0.00360741	0.0199886	gene3481|K05931;gene2058|K08045;gene22874|K06625;gene11746|K03099;gene12191|K04379;gene12822|K08550;gene13102|K05725;gene1324|K06279;gene15003|K05083;gene15869|K04456;gene17041|K04632;gene17241|K05704;gene17383|K11256;gene21263|K04371;gene21350|K05087;gene22027|K04456;gene22065|K04361;gene23102|K02599;gene24451|K04688;gene24491|K04503;gene25970|K04371;gene26788|K04440;gene4836|K09389;gene512|K044…	gene3481|K05931	1	gene2058|K08045;gene22874|K06625	2	http://www.kegg.jp/pathway/map01522+K05931+K08045+K06625+K03099+K04379+K08550+K05725+K06279+K05083+K04456+K04632+K05704+K11256+K04371+K05087+K04361+K02599+K04688+K04503+K04440+K09389+K04448+K04684+K07827+K04441+K04369+K17447+K08523	yes
Circadian rhythm	map04710	16	28	1790	7952	0.00379519	0.0200793	gene14702|K02633;gene14703|K02633;gene15021|K03728;gene22267|K03729;gene1038|K07199;gene10701|K02223;gene11809|K08532;gene13975|K10269;gene15335|K08959;gene16026|K02633;gene19253|K02296;gene19827|K02295;gene4395|K05870;gene51|K02633;gene8627|K07200;gene8628|K07200;	.	0	gene14702|K02633;gene14703|K02633;gene15021|K03728;gene22267|K03729	4	http://www.kegg.jp/pathway/map04710+K02633+K03728+K03729+K07199+K02223+K08532+K10269+K08959+K02296+K02295+K05870+K07200	yes
Shigellosis	map05131	26	58	1780	7922	0.00380199	0.0200793	gene10427|K02580;gene14598|K05759;gene15344|K04392|K07861;gene15967|K13728;gene17241|K05704;gene17841|K19241;gene18064|K12836;gene18162|K02581;gene19594|K07863;gene21263|K04371;gene21724|K04734;gene24374|K04735;gene24503|K06106;gene25252|K04514;gene25970|K04371;gene2666|K12836;gene26679|K05700;gene26788|K04440;gene27257|K04393;gene27879|K07210;gene5092|K06619;gene5329|K17388;gene7669|K04441;gene7…	.	0	.	0	http://www.kegg.jp/pathway/map05131+K02580+K05759+K04392+K07861+K13728+K05704+K19241+K12836+K02581+K07863+K04371+K04734+K04735+K06106+K04514+K05700+K04440+K04393+K07210+K06619+K17388+K04441+K08727	yes
Thyroid cancer	map05216	16	28	1790	7952	0.00379519	0.0200793	gene22874|K06625;gene11162|K03511;gene1304|K09290;gene1404|K03176;gene17898|K05689;gene21263|K04371;gene22675|K08530;gene2319|K09292;gene24491|K04503;gene25970|K04371;gene26533|K09288;gene5668|K09293;gene593|K04402;gene7116|K07827;gene9305|K04369;gene9350|K04402;	.	0	gene22874|K06625	1	http://www.kegg.jp/pathway/map05216+K06625+K03511+K09290+K03176+K05689+K04371+K08530+K09292+K04503+K09288+K09293+K04402+K07827+K04369	yes
Th1 and Th2 cell differentiation	map04658	27	62	1779	7918	0.0043884	0.0228197	gene25931|K05071;gene10427|K02580;gene10562|K06053;gene12191|K04379;gene14949|K10166;gene15110|K11224;gene15111|K11223;gene1636|K06453;gene16530|K18052;gene17275|K01116;gene18162|K02581;gene19129|K06450;gene20683|K06061;gene21263|K04371;gene21724|K04734;gene23102|K02599;gene24374|K04735;gene25970|K04371;gene26665|K04348;gene26788|K04440;gene27879|K07210;gene3499|K04447;gene512|K04448;gene6711|K11…	.	0	gene25931|K05071	1	http://www.kegg.jp/pathway/map04658+K05071+K02580+K06053+K04379+K10166+K11224+K11223+K06453+K18052+K01116+K02581+K06450+K06061+K04371+K04734+K02599+K04735+K04348+K04440+K07210+K04447+K04448+K11225+K04441	yes
Longevity regulating pathway - worm	map04212	25	56	1781	7924	0.00467763	0.0239551	gene17734|K14739;gene7531|K04374;gene10911|K00507;gene11498|K10798;gene13026|K09414;gene13924|K10798;gene15869|K04456;gene17310|K16197;gene22027|K04456;gene22221|K03871;gene24451|K04688;gene26575|K11411;gene26788|K04440;gene26803|K17794;gene28443|K12824;gene522|K07418;gene6918|K18463;gene7274|K08341;gene7435|K18461;gene7669|K04441;gene7671|K04441;gene7735|K17705;gene8674|K04440;gene9245|K01358;ge…	.	0	gene17734|K14739;gene7531|K04374	2	http://www.kegg.jp/pathway/map04212+K14739+K04374+K00507+K10798+K09414+K04456+K16197+K03871+K04688+K11411+K04440+K17794+K12824+K07418+K18463+K08341+K18461+K04441+K17705+K01358	yes
PI3K-Akt signaling pathway	map04151	93	300	1713	7680	0.00490082	0.0247235	gene27770|K04358;gene11637|K16857;gene12182|K16859;gene13896|K04358;gene16210|K06252;gene22874|K06625;gene25931|K05071;gene4946|K05103;gene5089|K06247;gene5944|K08774;gene6133|K16341;gene7531|K04374;gene10427|K02580;gene10696|K05091;gene11170|K03914;gene1158|K02539;gene11746|K03099;gene11869|K04539;gene12036|K11584;gene1218|K16339;gene13102|K05725;gene13306|K13304;gene1333|K05462;gene13544|K06626…	gene27770|K04358	1	gene11637|K16857;gene12182|K16859;gene13896|K04358;gene16210|K06252;gene22874|K06625;gene25931|K05071;gene4946|K05103;gene5089|K06247;gene5944|K08774;gene6133|K16341;gene7531|K04374	11	http://www.kegg.jp/pathway/map04151+K04358+K16857+K16859+K06252+K06625+K05071+K05103+K06247+K08774+K16341+K04374+K02580+K05091+K03914+K02539+K03099+K04539+K11584+K16339+K05725+K13304+K05462+K06626+K03176+K06237+K02583+K04354+K04392+K07861+K04456+K04536+K05131+K16197+K16340+K03456+K03083+K05057+K18497+K04371+K05087+K04361+K06243+K05439+K04735+K04688+K04503+K05093+K07207+K04537+K05466+K05449+K04362…	yes
Toll and Imd signaling pathway	map04624	20	41	1786	7939	0.00514734	0.0255853	gene24500|K02373;gene10427|K02580;gene12586|K04427;gene14850|K04432;gene18946|K16060;gene21724|K04734;gene22059|K06689;gene23880|K10580;gene24591|K06689;gene25248|K06689;gene26788|K04440;gene412|K20703;gene4336|K04398;gene512|K04448;gene617|K16060;gene6268|K10580;gene7669|K04441;gene7671|K04441;gene8674|K04440;gene9824|K06689;	.	0	gene24500|K02373	1	http://www.kegg.jp/pathway/map04624+K02373+K02580+K04427+K04432+K16060+K04734+K06689+K10580+K04440+K20703+K04398+K04448+K04441	yes
Mitophagy - animal	map04137	23	51	1783	7929	0.00592575	0.0287232	gene5477|K15465;gene8606|K17907;gene7531|K04374;gene12898|K04556;gene14364|K07870;gene15667|K07898;gene15953|K06030;gene17241|K05704;gene18522|K07829;gene18538|K19945;gene2265|K06030;gene22712|K07897;gene24374|K04735;gene26176|K17969;gene26788|K04440;gene27590|K09105;gene512|K04448;gene5660|K08860;gene6336|K04684;gene7116|K07827;gene7274|K08341;gene8674|K04440;gene8683|K14381;	gene5477|K15465;gene8606|K17907	2	gene7531|K04374	1	http://www.kegg.jp/pathway/map04137+K15465+K17907+K04374+K04556+K07870+K07898+K06030+K05704+K07829+K19945+K07897+K04735+K17969+K04440+K09105+K04448+K08860+K04684+K07827+K08341+K14381	yes
Pyrimidine metabolism	map00240	31	77	1775	7903	0.0059486	0.0287232	gene10185|K03024;gene1054|K03023;gene1064|K03024;gene10728|K03010;gene10806|K00893;gene11738|K02325;gene11913|K01520;gene12629|K19970;gene13473|K10808;gene17766|K03011;gene17811|K00857;gene19590|K10807;gene2071|K13421;gene2213|K03016;gene22566|K00940;gene22747|K02685;gene22978|K03027;gene243|K01937;gene26157|K03008;gene26886|K01493;gene27344|K02320;gene3800|K03012;gene4877|K01489;gene5080|K00876;…	.	0	.	0	http://www.kegg.jp/pathway/map00240+K03024+K03023+K03010+K00893+K02325+K01520+K19970+K10808+K03011+K00857+K10807+K13421+K03016+K00940+K02685+K03027+K01937+K03008+K01493+K02320+K03012+K01489+K00876+K02999+K00962+K02684+K03021+K00207+K01081	yes
Endometrial cancer	map05213	21	45	1785	7935	0.00620754	0.0291409	gene22874|K06625;gene11113|K02085;gene11162|K03511;gene11746|K03099;gene15003|K05083;gene15592|K04385;gene15869|K04456;gene17898|K05689;gene19364|K06272;gene2012|K03083;gene21263|K04371;gene22027|K04456;gene22065|K04361;gene22117|K08734;gene24491|K04503;gene25970|K04371;gene593|K04402;gene7116|K07827;gene9305|K04369;gene9350|K04402;gene9702|K02085;	.	0	gene22874|K06625	1	http://www.kegg.jp/pathway/map05213+K06625+K02085+K03511+K03099+K05083+K04385+K04456+K05689+K06272+K03083+K04371+K04361+K08734+K04503+K04402+K07827+K04369	yes
NOD-like receptor signaling pathway	map04621	46	129	1760	7851	0.00619027	0.0291409	gene24500|K02373;gene10427|K02580;gene10834|K05505;gene110|K17890;gene111|K17890;gene11891|K04982;gene12586|K04427;gene12733|K11859;gene14581|K17820;gene15953|K06030;gene1677|K05131;gene18162|K02581;gene18946|K16060;gene19052|K05482;gene19623|K17890;gene20377|K12797;gene21263|K04371;gene21724|K04734;gene21990|K03174;gene22269|K04958;gene22522|K04513;gene2265|K06030;gene23163|K03156;gene23743|K028…	.	0	gene24500|K02373	1	http://www.kegg.jp/pathway/map04621+K02373+K02580+K05505+K17890+K04982+K04427+K11859+K17820+K06030+K05131+K02581+K16060+K05482+K12797+K04371+K04734+K03174+K04958+K04513+K03156+K02861+K04735+K04440+K04977+K12793+K07210+K15041+K01363+K04398+K03173+K04448+K11221+K04959+K08341+K03443+K04441+K08727+K05842	yes
Toxoplasmosis	map05145	35	91	1771	7889	0.00639455	0.0296076	gene15112|K04692;gene5089|K06247;gene10427|K02580;gene12050|K03283;gene12586|K04427;gene14388|K13241;gene14850|K04432;gene15869|K04456;gene17662|K08738;gene17743|K04534;gene18162|K02581;gene18251|K13375;gene18946|K16060;gene21263|K04371;gene21724|K04734;gene22027|K04456;gene22532|K06243;gene23135|K03283;gene23163|K03156;gene24374|K04735;gene25755|K04694;gene25970|K04371;gene26711|K09565;gene26788…	.	0	gene15112|K04692;gene5089|K06247	2	http://www.kegg.jp/pathway/map05145+K04692+K06247+K02580+K03283+K04427+K13241+K04432+K04456+K08738+K04534+K02581+K13375+K16060+K04371+K04734+K06243+K03156+K04735+K04694+K09565+K04440+K02187+K07210+K04447+K06485+K04398+K03158+K04441+K04630	yes
Adrenergic signaling in cardiomyocytes	map04261	43	119	1763	7861	0.00661887	0.0302321	gene15897|K01540;gene16586|K09052;gene2058|K08045;gene4755|K05742;gene7455|K04850;gene7531|K04374;gene11259|K02183;gene12036|K11584;gene1304|K09290;gene14989|K04862;gene15252|K04354;gene15599|K04869;gene15869|K04456;gene16352|K11584;gene16436|K04857;gene16463|K12045;gene17041|K04632;gene18027|K04845;gene18276|K01539;gene18631|K03456;gene18700|K04872;gene18739|K12044;gene20954|K06269;gene21263|K04…	gene15897|K01540	1	gene16586|K09052;gene2058|K08045;gene4755|K05742;gene7455|K04850;gene7531|K04374	5	http://www.kegg.jp/pathway/map04261+K01540+K09052+K08045+K05742+K04850+K04374+K02183+K11584+K09290+K04862+K04354+K04869+K04456+K04857+K12045+K04632+K04845+K01539+K03456+K04872+K12044+K06269+K04371+K04838+K05850+K04515+K09048+K04634+K05870+K04864+K04441+K04630	yes
cGMP-PKG signaling pathway	map04022	48	137	1758	7843	0.00682519	0.0304817	gene15897|K01540;gene2058|K08045;gene22966|K04378;gene7455|K04850;gene7531|K04374;gene10175|K04454;gene10897|K19477;gene11259|K02183;gene11320|K17334;gene14116|K07187;gene15731|K18154;gene15869|K04456;gene16436|K04857;gene17222|K12755;gene18276|K01539;gene18373|K06274;gene18997|K12318;gene20954|K06269;gene21263|K04371;gene21741|K06269;gene22027|K04456;gene22269|K04958;gene22522|K04513;gene22642|K…	gene15897|K01540	1	gene2058|K08045;gene22966|K04378;gene7455|K04850;gene7531|K04374	4	http://www.kegg.jp/pathway/map04022+K01540+K08045+K04378+K04850+K04374+K04454+K19477+K02183+K17334+K07187+K18154+K04456+K04857+K12755+K01539+K06274+K12318+K06269+K04371+K04958+K04513+K05850+K04514+K03121+K04348+K09565+K05863+K12324+K09048+K04634+K15041+K05870+K04213+K17388+K18050+K04959+K19021+K04630+K04369+K04635+K04268	yes
Pancreatic cancer	map05212	28	68	1778	7912	0.00685387	0.0304817	gene15112|K04692;gene22874|K06625;gene5944|K08774;gene10427|K02580;gene11162|K03511;gene11248|K04500;gene13828|K08775;gene15003|K05083;gene15344|K04392|K07861;gene15869|K04456;gene18251|K13375;gene21263|K04371;gene22027|K04456;gene22065|K04361;gene22083|K04388;gene24374|K04735;gene24451|K04688;gene24491|K04503;gene25354|K04500;gene25970|K04371;gene26788|K04440;gene27257|K04393;gene27879|K07210;ge…	.	0	gene15112|K04692;gene22874|K06625;gene5944|K08774	3	http://www.kegg.jp/pathway/map05212+K04692+K06625+K08774+K02580+K03511+K04500+K08775+K05083+K04392+K07861+K04456+K13375+K04371+K04361+K04388+K04735+K04688+K04503+K04440+K04393+K07210+K09389+K04402+K07827	yes
Inositol phosphate metabolism	map00562	23	52	1783	7928	0.00708841	0.0311154	gene15834|K00911;gene21833|K00913;gene10552|K13711;gene1188|K00889;gene1193|K19801;gene12165|K00140;gene13885|K18083;gene14973|K00920;gene17275|K01116;gene18224|K00911;gene188|K01099;gene18980|K18081;gene19218|K00923;gene19616|K15909;gene24621|K03103;gene27959|K01108;gene28144|K01099;gene3072|K10572;gene4411|K00921;gene4486|K05857;gene5163|K13712;gene6084|K01109;gene7167|K00923;	.	0	gene15834|K00911;gene21833|K00913	2	http://www.kegg.jp/pathway/map00562+K00911+K00913+K13711+K00889+K19801+K00140+K18083+K00920+K01116+K01099+K18081+K00923+K15909+K03103+K01108+K10572+K00921+K05857+K13712+K01109	yes
Chronic myeloid leukemia	map05220	27	66	1779	7914	0.00836797	0.0362612	gene22874|K06625;gene10427|K02580;gene11162|K03511;gene11746|K03099;gene1324|K06279;gene15110|K11224;gene15111|K11223;gene15869|K04456;gene18251|K13375;gene1905|K04707;gene21032|K07293;gene21263|K04371;gene21724|K04734;gene22027|K04456;gene22083|K04388;gene24374|K04735;gene24491|K04503;gene25970|K04371;gene2736|K08367;gene27879|K07210;gene4836|K09389;gene5092|K06619;gene593|K04402;gene7116|K07827…	.	0	gene22874|K06625	1	http://www.kegg.jp/pathway/map05220+K06625+K02580+K03511+K03099+K06279+K11224+K11223+K04456+K13375+K04707+K07293+K04371+K04734+K04388+K04735+K04503+K08367+K07210+K09389+K06619+K04402+K07827+K04369+K17447	yes
Purine metabolism	map00230	51	150	1755	7830	0.00857606	0.0366925	gene12909|K18438;gene2058|K08045;gene6295|K13755;gene10185|K03024;gene1054|K03023;gene1064|K03024;gene10728|K03010;gene10806|K00893;gene11295|K00873;gene11738|K02325;gene12629|K19970;gene13290|K18436;gene13473|K10808;gene15864|K01939;gene16562|K13987;gene1670|K11787;gene17618|K00759;gene17766|K03011;gene18997|K12318;gene19590|K10807;gene20279|K13293;gene21464|K01139;gene22025|K01939;gene2213|K030…	.	0	gene12909|K18438;gene2058|K08045;gene6295|K13755	3	http://www.kegg.jp/pathway/map00230+K18438+K08045+K13755+K03024+K03023+K03010+K00893+K00873+K02325+K19970+K18436+K10808+K01939+K13987+K11787+K00759+K03011+K12318+K10807+K13293+K01139+K03016+K00940+K02685+K03027+K18424+K00364+K01951+K03008+K02320+K00760+K12324+K03012+K00602+K13758+K00939+K02999+K00962+K02684+K03021+K19021+K12320+K19572+K01081+K01490	yes
Hepatocellular carcinoma	map05225	48	140	1758	7840	0.00935304	0.0395166	gene13459|K02376;gene22874|K06625;gene26127|K02842;gene5944|K08774;gene11113|K02085;gene11162|K03511;gene11248|K04500;gene11746|K03099;gene1324|K06279;gene14635|K02353;gene15231|K01064;gene15278|K11650;gene15592|K04385;gene15869|K04456;gene16113|K02353;gene17275|K01116;gene18251|K13375;gene2012|K03083;gene20442|K00510;gene20658|K09593;gene20685|K00799;gene21263|K04371;gene21350|K05087;gene22027|K…	gene13459|K02376	1	gene22874|K06625;gene26127|K02842;gene5944|K08774	3	http://www.kegg.jp/pathway/map05225+K02376+K06625+K02842+K08774+K02085+K03511+K04500+K03099+K06279+K02353+K01064+K11650+K04385+K04456+K01116+K13375+K03083+K00510+K09593+K00799+K04371+K05087+K04361+K04388+K11757+K11340+K04688+K04503+K03096+K11652+K02375+K09389+K04402+K11765+K07827+K05099+K10456+K11647+K04369+K17447+K08957	yes
Salmonella infection	map05132	30	77	1776	7903	0.00961059	0.0401034	gene15788|K10168;gene10427|K02580;gene10834|K05505;gene12191|K04379;gene14310|K12964;gene14311|K05408;gene14312|K05408;gene14315|K05408|K05511;gene14388|K13241;gene14598|K05759;gene15344|K04392|K07861;gene15667|K07898;gene17818|K10416;gene19052|K05482;gene19594|K07863;gene21263|K04371;gene21546|K05701;gene22712|K07897;gene24374|K04735;gene25252|K04514;gene25970|K04371;gene26788|K04440;gene27257|K…	.	0	gene15788|K10168	1	http://www.kegg.jp/pathway/map05132+K10168+K02580+K05505+K04379+K12964+K05408+K05511+K13241+K05759+K04392+K07861+K07898+K10416+K05482+K07863+K04371+K05701+K07897+K04735+K04514+K04440+K04393+K04437+K04448+K17388+K04441+K06071	yes
Mismatch repair	map03430	10	15	1796	7965	0.00983226	0.0405281	gene10129|K08736;gene10606|K10754;gene12184|K08739;gene13818|K10756;gene18444|K10747;gene20987|K10756;gene22117|K08734;gene26106|K10755;gene26293|K10858;gene8427|K03111;	.	0	.	0	http://www.kegg.jp/pathway/map03430+K08736+K10754+K08739+K10756+K10747+K08734+K10755+K10858+K03111	yes
Hepatitis B	map05161	46	135	1760	7845	0.0117411	0.0472439	gene15112|K04692;gene22874|K06625;gene24500|K02373;gene3221|K12497;gene7531|K04374;gene10427|K02580;gene11320|K17334;gene12191|K04379;gene13544|K06626;gene14765|K04430;gene15110|K11224;gene15111|K11223;gene15869|K04456;gene17241|K05704;gene17310|K16197;gene17662|K08738;gene18251|K13375;gene20292|K04416;gene21263|K04371;gene21724|K04734;gene22027|K04456;gene23163|K03156;gene24085|K05403;gene24374|…	.	0	gene15112|K04692;gene22874|K06625;gene24500|K02373;gene3221|K12497;gene7531|K04374	5	http://www.kegg.jp/pathway/map05161+K04692+K06625+K02373+K12497+K04374+K02580+K17334+K04379+K06626+K04430+K11224+K11223+K04456+K05704+K16197+K08738+K13375+K04416+K04371+K04734+K03156+K05403+K04735+K04503+K04390+K04440+K02187+K11594+K07210+K09048+K15041+K04398+K05870+K09389+K04448+K11225+K11221+K02206+K02084+K07827+K05842+K04369	yes
Non-homologous end-joining	map03450	7	8	1799	7972	0.011609	0.0472439	gene24224|K04799;gene10151|K10886;gene14108|K10777;gene16660|K10887;gene4451|K10885;gene4501|K10980;gene9374|K10866;	.	0	gene24224|K04799	1	http://www.kegg.jp/pathway/map03450+K04799+K10886+K10777+K10887+K10885+K10980+K10866	yes
Aminoacyl-tRNA biosynthesis	map00970	16	33	1790	7947	0.0121779	0.0483492	gene12518|K02433;gene12614|K01887;gene14122|K01883;gene15767|K14163;gene15770|K01870;gene16196|K01876;gene17465|K01872;gene17497|K04567;gene20436|K01868;gene21547|K01868;gene23723|K01889;gene23865|K01893;gene4652|K01866;gene483|K01881;gene7049|K01866;gene8083|K01880;	.	0	.	0	http://www.kegg.jp/pathway/map00970+K02433+K01887+K01883+K14163+K01870+K01876+K01872+K04567+K01868+K01889+K01893+K01866+K01881+K01880	yes
TGF-beta signaling pathway	map04350	28	72	1778	7908	0.0123019	0.0483492	gene11637|K16857;gene4900|K19558;gene10367|K04686;gene11248|K04500;gene11949|K04662;gene17111|K04680;gene17223|K19553;gene17234|K04681;gene18251|K13375;gene18631|K03456;gene21263|K04371;gene21665|K19383;gene22083|K04388;gene2211|K04657;gene22522|K04513;gene22758|K04663;gene23163|K03156;gene24451|K04688;gene25252|K04514;gene25275|K19383;gene25354|K04500;gene25970|K04371;gene26276|K04678;gene4089|K…	.	0	gene11637|K16857;gene4900|K19558	2	http://www.kegg.jp/pathway/map04350+K16857+K19558+K04686+K04500+K04662+K04680+K19553+K04681+K13375+K03456+K04371+K19383+K04388+K04657+K04513+K04663+K03156+K04688+K04514+K04678+K13568+K04672+K04684+K16790	yes
Epstein-Barr virus infection	map05169	54	165	1752	7815	0.0125623	0.0488052	gene15112|K04692;gene22874|K06625;gene45|K11406;gene10185|K03024;gene10427|K02580;gene1054|K03023;gene10562|K06053;gene1064|K03024;gene10728|K03010;gene11640|K16196;gene11844|K10591;gene12050|K03283;gene12586|K04427;gene12733|K11859;gene12946|K03120;gene14765|K04430;gene14850|K04432;gene15016|K03033;gene15306|K03035;gene15869|K04456;gene17275|K01116;gene17310|K16197;gene17766|K03011;gene18162|K02…	.	0	gene15112|K04692;gene22874|K06625;gene45|K11406	3	http://www.kegg.jp/pathway/map05169+K04692+K06625+K11406+K03024+K02580+K03023+K06053+K03010+K16196+K10591+K03283+K04427+K11859+K03120+K04430+K04432+K03033+K03035+K04456+K01116+K16197+K03011+K02581+K09253+K03083+K06065+K04734+K03174+K03016+K03028+K03037+K03027+K02861+K04735+K03039+K03008+K04440+K07210+K03012+K03032+K03173+K04448+K14290+K08860+K02206+K03021+K04441+K15978+K06492	yes
Gap junction	map04540	27	69	1779	7911	0.0129876	0.0497478	gene2058|K08045;gene3812|K04420;gene10897|K19477;gene11254|K04463;gene11746|K03099;gene15335|K08959;gene17041|K04632;gene17241|K05704;gene18997|K12318;gene21263|K04371;gene21546|K05701;gene22065|K04361;gene22269|K04958;gene23197|K07375;gene23740|K07375;gene23871|K07374;gene25970|K04371;gene3389|K04634;gene4512|K07374;gene4513|K07374;gene6455|K07374;gene7107|K04959;gene7116|K07827;gene7522|K17386;…	.	0	gene2058|K08045;gene3812|K04420	2	http://www.kegg.jp/pathway/map04540+K08045+K04420+K19477+K04463+K03099+K08959+K04632+K05704+K12318+K04371+K05701+K04361+K04958+K07375+K07374+K04634+K04959+K07827+K17386+K04630+K04369+K04635	yes
Melanoma	map05218	24	59	1782	7921	0.0130993	0.0497478	gene27770|K04358;gene13896|K04358;gene22874|K06625;gene11162|K03511;gene15869|K04456;gene17898|K05689;gene20757|K18497;gene21263|K04371;gene21350|K05087;gene2143|K04358;gene22027|K04456;gene22065|K04361;gene24491|K04503;gene25970|K04371;gene27062|K04362;gene28027|K04358;gene4836|K09389;gene593|K04402;gene7116|K07827;gene7522|K17386;gene8006|K05099;gene9305|K04369;gene9350|K04402;gene9661|K04358;	gene27770|K04358	1	gene13896|K04358;gene22874|K06625	2	http://www.kegg.jp/pathway/map05218+K04358+K06625+K03511+K04456+K05689+K18497+K04371+K05087+K04361+K04503+K04362+K09389+K04402+K07827+K17386+K05099+K04369	yes
Osteoclast differentiation	map04380	35	97	1771	7883	0.0135697	0.0509618	gene8774|K04449;gene10427|K02580;gene12191|K04379;gene12586|K04427;gene15344|K04392|K07861;gene15869|K04456;gene1677|K05131;gene18251|K13375;gene18345|K09253;gene21263|K04371;gene21724|K04734;gene22027|K04456;gene22083|K04388;gene22675|K08530;gene23163|K03156;gene24374|K04735;gene24390|K04502;gene25755|K04694;gene25970|K04371;gene26102|K08011;gene26665|K04348;gene26788|K04440;gene27879|K07210;gen…	.	0	gene8774|K04449	1	http://www.kegg.jp/pathway/map04380+K04449+K02580+K04379+K04427+K04392+K07861+K04456+K05131+K13375+K09253+K04371+K04734+K04388+K08530+K03156+K04735+K04502+K04694+K08011+K04348+K04440+K07210+K05870+K03173+K04448+K14380+K04386+K11221+K03158+K04441+K04576+K14381	no
Glioma	map05214	23	56	1783	7924	0.0137443	0.0509961	gene22874|K06625;gene5944|K08774;gene11162|K03511;gene11259|K02183;gene11746|K03099;gene1324|K06279;gene15869|K04456;gene17275|K01116;gene21263|K04371;gene21350|K05087;gene22027|K04456;gene22065|K04361;gene24491|K04503;gene25970|K04371;gene26675|K04515;gene4836|K09389;gene593|K04402;gene7116|K07827;gene7522|K17386;gene8187|K04515;gene9305|K04369;gene9350|K04402;gene9652|K17447;	.	0	gene22874|K06625;gene5944|K08774	2	http://www.kegg.jp/pathway/map05214+K06625+K08774+K03511+K02183+K03099+K06279+K04456+K01116+K04371+K05087+K04361+K04503+K04515+K09389+K04402+K07827+K17386+K04369+K17447	no
Oocyte meiosis	map04114	40	115	1766	7865	0.0139142	0.0509961	gene2058|K08045;gene5483|K08694;gene10554|K03351;gene11000|K02602;gene11259|K02183;gene11338|K13054;gene11822|K05868;gene12036|K11584;gene13544|K06626;gene15354|K03358;gene15967|K13728;gene16352|K11584;gene17310|K16197;gene18631|K03456;gene20651|K03357;gene20934|K03352;gene20943|K03354;gene20954|K06269;gene21263|K04371;gene21350|K05087;gene21741|K06269;gene21972|K11584;gene22269|K04958;gene24334|…	.	0	gene2058|K08045;gene5483|K08694	2	http://www.kegg.jp/pathway/map04114+K08045+K08694+K03351+K02602+K02183+K13054+K05868+K11584+K06626+K03358+K13728+K16197+K03456+K03357+K03352+K03354+K06269+K04371+K05087+K04958+K08836+K06669+K04348+K04515+K08557+K04373+K11580+K03359+K03349+K02206+K04959+K03355	no
Phosphatidylinositol signaling system	map04070	28	73	1778	7907	0.0141047	0.0509961	gene15834|K00911;gene21833|K00913;gene10552|K13711;gene108|K00901;gene11259|K02183;gene1188|K00889;gene1193|K19801;gene13885|K18083;gene14973|K00920;gene17275|K01116;gene18224|K00911;gene188|K01099;gene18980|K18081;gene19218|K00923;gene19616|K15909;gene21797|K13024;gene22269|K04958;gene27565|K00901;gene27959|K01108;gene28144|K01099;gene3072|K10572;gene4411|K00921;gene4486|K05857;gene6084|K01109;g…	.	0	gene15834|K00911;gene21833|K00913	2	http://www.kegg.jp/pathway/map04070+K00911+K00913+K13711+K00901+K02183+K00889+K19801+K18083+K00920+K01116+K01099+K18081+K00923+K15909+K13024+K04958+K01108+K10572+K00921+K05857+K01109+K04959	no
RNA polymerase	map03020	11	19	1795	7961	0.0143332	0.0509961	gene10185|K03024;gene1054|K03023;gene1064|K03024;gene10728|K03010;gene17766|K03011;gene2213|K03016;gene22978|K03027;gene26157|K03008;gene3800|K03012;gene5638|K02999;gene6960|K03021;	.	0	.	0	http://www.kegg.jp/pathway/map03020+K03024+K03023+K03010+K03011+K03016+K03027+K03008+K03012+K02999+K03021	no
VEGF signaling pathway	map04370	18	40	1788	7940	0.0141933	0.0509961	gene11694|K16342;gene13102|K05725;gene15344|K04392|K07861;gene15459|K04718;gene15681|K04443;gene15869|K04456;gene17241|K05704;gene17275|K01116;gene21263|K04371;gene22027|K04456;gene25970|K04371;gene26665|K04348;gene27257|K04393;gene7116|K07827;gene7669|K04441;gene7671|K04441;gene9305|K04369;gene9652|K17447;	.	0	.	0	http://www.kegg.jp/pathway/map04370+K16342+K05725+K04392+K07861+K04718+K04443+K04456+K05704+K01116+K04371+K04348+K04393+K07827+K04441+K04369+K17447	no
Central carbon metabolism in cancer	map05230	21	50	1785	7930	0.015061	0.0519452	gene10696|K05091;gene11295|K00873;gene1404|K03176;gene15003|K05083;gene15869|K04456;gene16851|K00850;gene21263|K04371;gene22027|K04456;gene22065|K04361;gene24949|K05093;gene25970|K04371;gene2683|K00850;gene27062|K04362;gene27880|K00036;gene4273|K01425;gene4274|K01425;gene6512|K00850;gene7116|K07827;gene7415|K14634;gene8006|K05099;gene9305|K04369;	.	0	.	0	http://www.kegg.jp/pathway/map05230+K05091+K00873+K03176+K05083+K04456+K00850+K04371+K04361+K05093+K04362+K00036+K01425+K07827+K14634+K05099+K04369	no
NF-kappa B signaling pathway	map04064	27	70	1779	7910	0.0149191	0.0519452	gene3142|K16062;gene10427|K02580;gene12586|K04427;gene12733|K11859;gene14310|K12964;gene16530|K18052;gene17275|K01116;gene18345|K09253;gene18946|K16060;gene21724|K04734;gene21990|K03174;gene23163|K03156;gene23743|K02861;gene24085|K05403;gene24374|K04735;gene25431|K07369;gene27380|K12793;gene27879|K07210;gene4970|K03173;gene6044|K04386;gene617|K16060;gene692|K07368;gene7395|K03158;gene7448|K16072;…	.	0	gene3142|K16062	1	http://www.kegg.jp/pathway/map04064+K16062+K02580+K04427+K11859+K12964+K18052+K01116+K09253+K16060+K04734+K03174+K03156+K02861+K05403+K04735+K07369+K12793+K07210+K03173+K04386+K07368+K03158+K16072+K06527+K05842	no
Tuberculosis	map05152	50	152	1756	7828	0.0147674	0.0519452	gene14384|K14958;gene24500|K02373;gene6680|K07438;gene10427|K02580;gene11259|K02183;gene13234|K02144;gene13796|K08063;gene14388|K13241;gene15459|K04718;gene1556|K07983;gene15869|K04456;gene17241|K05704;gene17662|K08738;gene18251|K13375;gene19052|K05482;gene19178|K07532;gene21263|K04371;gene22027|K04456;gene22220|K04731;gene22440|K10161;gene22522|K04513;gene22712|K07897;gene22920|K08064;gene23163|…	.	0	gene14384|K14958;gene24500|K02373;gene6680|K07438	3	http://www.kegg.jp/pathway/map05152+K14958+K02373+K07438+K02580+K02183+K02144+K08063+K13241+K04718+K07983+K04456+K05704+K08738+K13375+K05482+K07532+K04371+K04731+K10161+K04513+K07897+K08064+K03156+K05403+K04735+K02154+K07369+K04348+K04515+K04440+K02187+K07887+K03661+K08862+K04447+K04398+K05870+K02084+K07368+K03158+K04726+K04441	no
Platelet activation	map04611	33	91	1773	7889	0.0153363	0.0523602	gene2058|K08045;gene10897|K19477;gene11170|K03914;gene11694|K16342;gene11705|K08508;gene11802|K06271;gene1556|K07983;gene15869|K04456;gene17041|K04632;gene17241|K05704;gene18278|K12330;gene18373|K06274;gene18997|K12318;gene19178|K07532;gene19592|K16059;gene20929|K16056;gene20954|K06269;gene21263|K04371;gene21741|K06269;gene22027|K04456;gene22269|K04958;gene22522|K04513;gene2305|K06069;gene25252|K…	.	0	gene2058|K08045	1	http://www.kegg.jp/pathway/map04611+K08045+K19477+K03914+K16342+K08508+K06271+K07983+K04456+K04632+K05704+K12330+K06274+K12318+K07532+K16059+K16056+K06269+K04371+K04958+K04513+K06069+K04514+K04634+K17388+K04959+K04441+K04630	no
Glycerophospholipid metabolism	map00564	28	74	1778	7906	0.0161135	0.0542599	gene497|K01080;gene108|K00901;gene11585|K13512;gene11694|K16342;gene13237|K06128;gene17726|K13510;gene18775|K13516;gene2098|K00968;gene22089|K00006;gene24286|K16817;gene24287|K16817;gene24472|K14156;gene24873|K00629;gene25270|K15728;gene26444|K00649;gene2675|K13523;gene26850|K19007;gene27565|K00901;gene27889|K13511;gene4097|K00111;gene4830|K06130;gene5302|K13517;gene5334|K15728;gene5497|K13513;ge…	.	0	gene497|K01080	1	http://www.kegg.jp/pathway/map00564+K01080+K00901+K13512+K16342+K06128+K13510+K13516+K00968+K00006+K16817+K14156+K00629+K15728+K00649+K13523+K19007+K13511+K00111+K06130+K13517+K13513+K13644	no
Vascular smooth muscle contraction	map04270	34	95	1772	7885	0.0162138	0.0542599	gene2058|K08045;gene6755|K12751;gene7455|K04850;gene8172|K08449;gene11259|K02183;gene11694|K16342;gene12024|K18051;gene15131|K08448;gene16436|K04857;gene16530|K18052;gene17041|K04632;gene17222|K12755;gene18138|K12328;gene18278|K12330;gene18741|K17457;gene18997|K12318;gene19178|K07532;gene20954|K06269;gene21263|K04371;gene21741|K06269;gene22269|K04958;gene22522|K04513;gene25252|K04514;gene25970|K0…	.	0	gene2058|K08045;gene6755|K12751;gene7455|K04850;gene8172|K08449	4	http://www.kegg.jp/pathway/map04270+K08045+K12751+K04850+K08449+K02183+K16342+K18051+K08448+K04857+K18052+K04632+K12755+K12328+K12330+K17457+K12318+K07532+K06269+K04371+K04958+K04513+K04514+K12324+K04634+K17388+K18050+K04959+K04369+K04635	no
Autophagy - animal	map04140	40	117	1766	7863	0.0171673	0.0557939	gene8606|K17907;gene9309|K08803;gene10141|K17888;gene110|K17890;gene111|K17890;gene11640|K16196;gene11786|K08803;gene11966|K17889;gene12586|K04427;gene14116|K07187;gene15287|K08852;gene15667|K07898;gene15869|K04456;gene16530|K18052;gene18522|K07829;gene19623|K17890;gene19840|K08331;gene20936|K07359;gene21263|K04371;gene21350|K05087;gene22027|K04456;gene22269|K04958;gene22712|K07897;gene24451|K046…	gene8606|K17907	1	gene9309|K08803	1	http://www.kegg.jp/pathway/map04140+K17907+K08803+K17888+K17890+K16196+K17889+K04427+K07187+K08852+K07898+K04456+K18052+K07829+K08331+K07359+K04371+K05087+K04958+K07897+K04688+K07207+K17908+K04440+K08342+K08491+K01363+K11248+K08860+K07827+K08341+K04369+K07298	no
Long-term depression	map04730	18	41	1788	7939	0.0169954	0.0557939	gene10486|K05207;gene10897|K19477;gene11694|K16342;gene17041|K04632;gene17743|K04534;gene18631|K03456;gene18997|K12318;gene21263|K04371;gene21350|K05087;gene22269|K04958;gene25970|K04371;gene3389|K04634;gene7107|K04959;gene7116|K07827;gene882|K04630;gene8994|K04344;gene9305|K04369;gene9336|K04635;	.	0	.	0	http://www.kegg.jp/pathway/map04730+K05207+K19477+K16342+K04632+K04534+K03456+K12318+K04371+K05087+K04958+K04634+K04959+K07827+K04630+K04344+K04369+K04635	no
Wnt signaling pathway	map04310	40	117	1766	7863	0.0171673	0.0557939	gene13459|K02376;gene22841|K04504;gene26127|K02842;gene11113|K02085;gene11320|K17334;gene11998|K04512;gene12143|K04505;gene12586|K04427;gene14635|K02353;gene15231|K01064;gene15344|K04392|K07861;gene15592|K04385;gene16113|K02353;gene16207|K04507;gene17831|K00181;gene2012|K03083;gene2195|K03345;gene2225|K02353;gene22522|K04513;gene22720|K04499;gene2277|K04508;gene24390|K04502;gene24491|K04503;gene2…	gene13459|K02376	1	gene22841|K04504;gene26127|K02842	2	http://www.kegg.jp/pathway/map04310+K02376+K04504+K02842+K02085+K17334+K04512+K04505+K04427+K02353+K01064+K04392+K07861+K04385+K04507+K00181+K03083+K03345+K04513+K04499+K04508+K04502+K04503+K03096+K04348+K04515+K04440+K02166+K08110+K02375+K04448+K17388+K10151+K02185+K08957	no
Bladder cancer	map05219	15	32	1791	7948	0.0185555	0.0586145	gene11637|K16857;gene22874|K06625;gene9309|K08803;gene11786|K08803;gene15003|K05083;gene17241|K05704;gene17898|K05689;gene21263|K04371;gene22065|K04361;gene24491|K04503;gene25970|K04371;gene4836|K09389;gene7116|K07827;gene9305|K04369;gene9835|K08523;	.	0	gene11637|K16857;gene22874|K06625;gene9309|K08803	3	http://www.kegg.jp/pathway/map05219+K16857+K06625+K08803+K05083+K05704+K05689+K04371+K04361+K04503+K09389+K07827+K04369+K08523	no
EGFR tyrosine kinase inhibitor resistance	map01521	30	82	1776	7898	0.0184223	0.0586145	gene15112|K04692;gene27019|K05455;gene5944|K08774;gene6133|K16341;gene11746|K03099;gene1324|K06279;gene14380|K08052;gene15003|K05083;gene15869|K04456;gene17241|K05704;gene17275|K01116;gene2012|K03083;gene20658|K09593;gene20757|K18497;gene21263|K04371;gene21350|K05087;gene22027|K04456;gene22065|K04361;gene24451|K04688;gene24949|K05093;gene25970|K04371;gene3499|K04447;gene4421|K02991;gene4636|K0325…	.	0	gene15112|K04692;gene27019|K05455;gene5944|K08774;gene6133|K16341	4	http://www.kegg.jp/pathway/map01521+K04692+K05455+K08774+K16341+K03099+K06279+K08052+K05083+K04456+K05704+K01116+K03083+K09593+K18497+K04371+K05087+K04361+K04688+K05093+K04447+K02991+K03259+K07827+K17386+K05099+K04369+K17447	no
Renin secretion	map04924	20	48	1786	7932	0.0185147	0.0586145	gene2058|K08045;gene6295|K13755;gene7455|K04850;gene10897|K19477;gene11259|K02183;gene16436|K04857;gene17041|K04632;gene18997|K12318;gene20929|K16056;gene22269|K04958;gene26665|K04348;gene3389|K04634;gene3715|K01363;gene3876|K13755;gene4395|K05870;gene7107|K04959;gene7151|K19021;gene8071|K13755;gene8075|K04587;gene882|K04630;	.	0	gene2058|K08045;gene6295|K13755;gene7455|K04850	3	http://www.kegg.jp/pathway/map04924+K08045+K13755+K04850+K19477+K02183+K04857+K04632+K12318+K16056+K04958+K04348+K04634+K01363+K05870+K04959+K19021+K04587+K04630	no
Non-small cell lung cancer	map05223	22	55	1784	7925	0.0195741	0.0612598	gene15112|K04692;gene22874|K06625;gene5944|K08774;gene10683|K15420;gene11162|K03511;gene11746|K03099;gene15003|K05083;gene15110|K11224;gene15111|K11223;gene15869|K04456;gene17275|K01116;gene21263|K04371;gene22027|K04456;gene22065|K04361;gene24491|K04503;gene25970|K04371;gene4836|K09389;gene5853|K15420;gene593|K04402;gene7116|K07827;gene9305|K04369;gene9350|K04402;	.	0	gene15112|K04692;gene22874|K06625;gene5944|K08774	3	http://www.kegg.jp/pathway/map05223+K04692+K06625+K08774+K15420+K03511+K03099+K05083+K11224+K11223+K04456+K01116+K04371+K04361+K04503+K09389+K04402+K07827+K04369	no
RNA degradation	map03018	24	62	1782	7918	0.0202625	0.0628324	gene7361|K01689;gene10208|K12600;gene11239|K18681;gene14862|K14443;gene16851|K00850;gene17466|K12587;gene17543|K12593;gene17871|K12616;gene18129|K12602;gene18778|K12580;gene20074|K12617;gene209|K13126;gene21634|K12615;gene22403|K12610;gene2421|K14442;gene25794|K01148;gene2683|K00850;gene26958|K12624;gene27054|K12620;gene3309|K03681;gene5745|K00962;gene6512|K00850;gene6576|K12605;gene8669|K12603;	.	0	gene7361|K01689	1	http://www.kegg.jp/pathway/map03018+K01689+K12600+K18681+K14443+K00850+K12587+K12593+K12616+K12602+K12580+K12617+K13126+K12615+K12610+K14442+K01148+K12624+K12620+K03681+K00962+K12605+K12603	no
Synaptic vesicle cycle	map04721	21	52	1785	7928	0.0206129	0.0633378	gene6191|K15290;gene8779|K07882;gene12962|K15291;gene13234|K02144;gene14255|K04646;gene16492|K18211;gene18530|K11824;gene18531|K11824;gene20844|K08486;gene24471|K02154;gene24531|K11824;gene25441|K15295;gene311|K03661;gene3252|K08155;gene4952|K04849;gene5152|K01528;gene5323|K02148;gene8391|K02154;gene8798|K15293;gene8799|K15293;gene8994|K04344;	.	0	gene6191|K15290;gene8779|K07882	2	http://www.kegg.jp/pathway/map04721+K15290+K07882+K15291+K02144+K04646+K18211+K11824+K08486+K02154+K15295+K03661+K08155+K04849+K01528+K02148+K15293+K04344	no
Phospholipase D signaling pathway	map04072	40	120	1766	7860	0.0231684	0.0705488	gene2058|K08045;gene497|K01080;gene10696|K05091;gene108|K00901;gene11170|K03914;gene11694|K16342;gene11746|K03099;gene1188|K00889;gene1324|K06279;gene1482|K08089;gene15414|K18441;gene15459|K04718;gene1556|K07983;gene15869|K04456;gene17041|K04632;gene17275|K01116;gene18522|K07829;gene20658|K09593;gene21032|K07293;gene21263|K04371;gene22027|K04456;gene22065|K04361;gene22522|K04513;gene25583|K07207;…	.	0	gene2058|K08045;gene497|K01080	2	http://www.kegg.jp/pathway/map04072+K08045+K01080+K05091+K00901+K03914+K16342+K03099+K00889+K06279+K08089+K18441+K04718+K07983+K04456+K04632+K01116+K07829+K09593+K07293+K04371+K04361+K04513+K07207+K13523+K19007+K01528+K05461+K04294+K07827+K17386+K04291+K04369+K17447	no
B cell receptor signaling pathway	map04662	21	53	1785	7927	0.0239244	0.0722005	gene10427|K02580;gene11746|K03099;gene12191|K04379;gene15344|K04392|K07861;gene15869|K04456;gene18162|K02581;gene19616|K15909;gene2012|K03083;gene21263|K04371;gene21724|K04734;gene22027|K04456;gene24374|K04735;gene25431|K07369;gene25970|K04371;gene26665|K04348;gene27879|K07210;gene512|K04448;gene692|K07368;gene7116|K07827;gene7357|K05697;gene9305|K04369;	.	0	.	0	http://www.kegg.jp/pathway/map04662+K02580+K03099+K04379+K04392+K07861+K04456+K02581+K15909+K03083+K04371+K04734+K04735+K07369+K04348+K07210+K04448+K07368+K07827+K05697+K04369	no
Regulation of actin cytoskeleton	map04810	59	193	1747	7787	0.0267151	0.0799088	gene27770|K04358;gene13896|K04358;gene4755|K05742;gene10066|K05749;gene11113|K02085;gene11170|K03914;gene11728|K05764;gene11746|K03099;gene1188|K00889;gene12870|K08007;gene13102|K05725;gene14437|K05766;gene14538|K06524;gene14598|K05759;gene14973|K00920;gene15344|K04392|K07861;gene15386|K05627;gene16486|K05736;gene17222|K12755;gene17241|K05704;gene18173|K05734;gene18278|K12330;gene18522|K07829;gen…	gene27770|K04358	1	gene13896|K04358;gene4755|K05742	2	http://www.kegg.jp/pathway/map04810+K04358+K05742+K05749+K02085+K03914+K05764+K03099+K00889+K08007+K05725+K05766+K06524+K05759+K00920+K04392+K07861+K05627+K05736+K12755+K05704+K05734+K12330+K07829+K17457+K07532+K05746+K18497+K06269+K04371+K05765+K04361+K04513+K05093+K04514+K05743+K05700+K04362+K04393+K05733+K06483+K06485+K00921+K17388+K04347+K06583+K07827+K17386+K05768+K04369	no
Fluid shear stress and atherosclerosis	map05418	40	123	1766	7857	0.0307202	0.0910828	gene16777|K03907;gene17323|K16338;gene8841|K17845;gene10175|K04454;gene10427|K02580;gene11254|K04463;gene11259|K02183;gene11949|K04662;gene12191|K04379;gene12586|K04427;gene12722|K04426;gene13102|K05725;gene14765|K04430;gene15344|K04392|K07861;gene15869|K04456;gene17241|K05704;gene20442|K00510;gene20685|K00799;gene22027|K04456;gene22522|K04513;gene23163|K03156;gene24374|K04735;gene26102|K08011;ge…	.	0	gene16777|K03907;gene17323|K16338;gene8841|K17845	3	http://www.kegg.jp/pathway/map05418+K03907+K16338+K17845+K04454+K02580+K04463+K02183+K04662+K04379+K04427+K04426+K05725+K04430+K04392+K07861+K04456+K05704+K00510+K00799+K04513+K03156+K04735+K08011+K04440+K07210+K04448+K04386+K04387+K09487+K03158+K17386+K04441+K12958+K06527+K14381+K10456	no
Alzheimer disease	map05010	56	184	1750	7796	0.0321354	0.0944503	gene24500|K02373;gene7455|K04850;gene11259|K02183;gene11792|K06172;gene12143|K04505;gene12314|K02270;gene13037|K00413;gene14918|K02128;gene15287|K08852;gene15836|K04522;gene16436|K04857;gene17662|K08738;gene17820|K04532;gene18057|K02267;gene18354|K00416;gene19048|K00237;gene2012|K03083;gene20692|K03967;gene21058|K02266;gene21263|K04371;gene21830|K00237;gene22269|K04958;gene22554|K00414;gene23163|…	.	0	gene24500|K02373;gene7455|K04850	2	http://www.kegg.jp/pathway/map05010+K02373+K04850+K02183+K06172+K04505+K02270+K00413+K02128+K08852+K04522+K04857+K08738+K04532+K02267+K00416+K00237+K03083+K03967+K02266+K04371+K04958+K00414+K03156+K01389+K20723+K04390+K01408+K03964+K04397+K03943+K07747+K04348+K02187+K11351+K02132+K04634+K03962+K03959+K04398+K03934+K08860+K11352+K02133+K02084+K04959+K03158+K04726+K02090+K11353+K02127+K02134+K03946	no
Amphetamine addiction	map05031	20	52	1786	7928	0.0336882	0.0973216	gene2058|K08045;gene7455|K04850;gene7531|K04374;gene11259|K02183;gene12191|K04379;gene13091|K15867;gene14998|K15494;gene17041|K04632;gene20954|K06269;gene21741|K06269;gene26575|K11411;gene26665|K04348;gene26675|K04515;gene3252|K08155;gene3350|K09048;gene4395|K05870;gene512|K04448;gene5482|K06269;gene7711|K01593;gene8187|K04515;	.	0	gene2058|K08045;gene7455|K04850;gene7531|K04374	3	http://www.kegg.jp/pathway/map05031+K08045+K04850+K04374+K02183+K04379+K15867+K15494+K04632+K06269+K11411+K04348+K04515+K08155+K09048+K05870+K04448+K01593	no
DNA replication	map03030	14	32	1792	7948	0.0336572	0.0973216	gene24224|K04799;gene10606|K10754;gene11738|K02325;gene13210|K02212;gene13818|K10756;gene18444|K10747;gene20987|K10756;gene22747|K02685;gene24377|K10745;gene26106|K10755;gene27344|K02320;gene4178|K02542;gene6727|K02684;gene8427|K03111;	.	0	gene24224|K04799	1	http://www.kegg.jp/pathway/map03030+K04799+K10754+K02325+K02212+K10756+K10747+K02685+K10745+K10755+K02320+K02542+K02684+K03111	no
Viral carcinogenesis	map05203	58	193	1748	7787	0.0353195	0.101169	gene15112|K04692;gene22874|K06625;gene22966|K04378;gene3221|K12497;gene45|K11406;gene7531|K04374;gene10427|K02580;gene10562|K06053;gene11295|K00873;gene1131|K11252;gene12254|K03122;gene12946|K03120;gene13544|K06626;gene15110|K11224;gene15111|K11223;gene15344|K04392|K07861;gene15681|K04443;gene17234|K04681;gene17241|K05704;gene17310|K16197;gene17451|K15305;gene20297|K05060;gene20884|K03143;gene212…	.	0	gene15112|K04692;gene22874|K06625;gene22966|K04378;gene3221|K12497;gene45|K11406;gene7531|K04374	6	http://www.kegg.jp/pathway/map05203+K04692+K06625+K04378+K12497+K11406+K04374+K02580+K06053+K00873+K11252+K03122+K03120+K06626+K11224+K11223+K04392+K07861+K04443+K04681+K05704+K16197+K15305+K05060+K03143+K12076+K04371+K04734+K03174+K04513+K11418+K03144+K11254+K03141+K04735+K04503+K02187+K02330+K04393+K11594+K07210+K06062+K09048+K15041+K04398+K05870+K10691+K03173+K04448+K02206+K07827+K11643+K10151…	no
Huntington disease	map05016	62	209	1744	7771	0.0365971	0.10223	gene15087|K04647;gene22432|K10408;gene10007|K10426;gene10721|K09222;gene10726|K09222;gene10728|K03010;gene12156|K10411;gene12314|K02270;gene12946|K03120;gene13037|K00413;gene14255|K04646;gene14918|K02128;gene17023|K03129;gene17662|K08738;gene17766|K03011;gene18057|K02267;gene18354|K00416;gene18530|K11824;gene18531|K11824;gene19048|K00237;gene20692|K03967;gene21058|K02266;gene21612|K11644;gene2183…	.	0	gene15087|K04647;gene22432|K10408	2	http://www.kegg.jp/pathway/map05016+K04647+K10408+K10426+K09222+K03010+K10411+K02270+K03120+K00413+K04646+K02128+K03129+K08738+K03011+K02267+K00416+K11824+K00237+K03967+K02266+K11644+K03016+K04958+K00414+K08530+K03964+K03943+K04559+K03008+K09565+K02187+K05863+K11351+K02132+K10409+K09048+K04634+K15041+K03962+K03012+K03959+K04398+K03934+K05870+K11352+K04684+K02133+K02084+K11831+K11353+K02127+K02134…	no
Inflammatory bowel disease (IBD)	map05321	16	39	1790	7941	0.0363106	0.10223	gene15112|K04692;gene15788|K10168;gene25931|K05071;gene10427|K02580;gene11248|K04500;gene11809|K08532;gene14949|K10166;gene18251|K13375;gene19052|K05482;gene23163|K03156;gene24374|K04735;gene25354|K04500;gene25934|K05075;gene512|K04448;gene6041|K05173;gene6711|K11225;	.	0	gene15112|K04692;gene15788|K10168;gene25931|K05071	3	http://www.kegg.jp/pathway/map05321+K04692+K10168+K05071+K02580+K04500+K08532+K10166+K13375+K05482+K03156+K04735+K05075+K04448+K05173+K11225	no
Pertussis	map05133	23	63	1783	7917	0.0364147	0.10223	gene15694|K04002;gene10427|K02580;gene11259|K02183;gene12191|K04379;gene14388|K13241;gene21263|K04371;gene21715|K05765;gene22522|K04513;gene23163|K03156;gene24085|K05403;gene24374|K04735;gene24883|K04397;gene25970|K04371;gene26788|K04440;gene26905|K02187;gene512|K04448;gene5943|K04513;gene7669|K04441;gene7671|K04441;gene8085|K08727;gene8674|K04440;gene882|K04630;gene9277|K05842;	.	0	gene15694|K04002	1	http://www.kegg.jp/pathway/map05133+K04002+K02580+K02183+K04379+K13241+K04371+K05765+K04513+K03156+K05403+K04735+K04397+K04440+K02187+K04448+K04441+K08727+K04630+K05842	no
Hippo signaling pathway - multiple species	map04392	11	23	1795	7957	0.0369769	0.102444	gene7426|K09448;gene10119|K16685;gene10805|K06685;gene12803|K08791;gene13906|K08791;gene18007|K16682;gene18952|K16687;gene19256|K09448;gene21160|K16684;gene22847|K09448;gene5993|K06685;	.	0	gene7426|K09448	1	http://www.kegg.jp/pathway/map04392+K09448+K16685+K06685+K08791+K16682+K16687+K16684	no
Pathogenic Escherichia coli infection	map05130	20	53	1786	7927	0.0386223	0.106133	gene15788|K10168;gene12870|K08007;gene17898|K05689;gene22522|K04513;gene22764|K11294;gene23197|K07375;gene23740|K07375;gene23871|K07374;gene24503|K06106;gene25252|K04514;gene2567|K07365;gene27257|K04393;gene4272|K11294;gene4512|K07374;gene4513|K07374;gene5092|K06619;gene5329|K17388;gene5692|K19862;gene5943|K04513;gene6455|K07374;	.	0	gene15788|K10168	1	http://www.kegg.jp/pathway/map05130+K10168+K08007+K05689+K04513+K11294+K07375+K07374+K06106+K04514+K07365+K04393+K06619+K17388+K19862	no
Biosynthesis of amino acids	map01230	25	71	1781	7909	0.0406037	0.110678	gene12080|K01476;gene14405|K01623;gene18477|K00826;gene21015|K17989;gene26062|K01079;gene28424|K01755;gene7361|K01689;gene10110|K00789;gene11295|K00873;gene15420|K01620;gene16270|K01915;gene16851|K00850;gene17795|K14455;gene21014|K17989;gene21571|K00030;gene24745|K14454;gene25975|K01623;gene2665|K01697;gene2683|K00850;gene27776|K00927;gene27912|K00030;gene3001|K01623;gene4418|K01783;gene6512|K008…	.	0	gene12080|K01476;gene14405|K01623;gene18477|K00826;gene21015|K17989;gene26062|K01079;gene28424|K01755;gene7361|K01689	7	http://www.kegg.jp/pathway/map01230+K01476+K01623+K00826+K17989+K01079+K01755+K01689+K00789+K00873+K01620+K01915+K00850+K14455+K00030+K14454+K01697+K00927+K01783+K01647	no
Fc epsilon RI signaling pathway	map04664	19	50	1787	7930	0.0410639	0.110927	gene11694|K16342;gene11746|K03099;gene14765|K04430;gene1482|K08089;gene14850|K04432;gene15344|K04392|K07861;gene1556|K07983;gene15869|K04456;gene17275|K01116;gene21263|K04371;gene22027|K04456;gene23163|K03156;gene25970|K04371;gene26788|K04440;gene7116|K07827;gene7669|K04441;gene7671|K04441;gene8674|K04440;gene9305|K04369;	.	0	.	0	http://www.kegg.jp/pathway/map04664+K16342+K03099+K04430+K08089+K04432+K04392+K07861+K07983+K04456+K01116+K04371+K03156+K04440+K07827+K04441+K04369	no
RIG-I-like receptor signaling pathway	map04622	21	57	1785	7923	0.0413515	0.110927	gene24500|K02373;gene10427|K02580;gene12586|K04427;gene18162|K02581;gene20292|K04416;gene21724|K04734;gene21990|K03174;gene23163|K03156;gene23743|K02861;gene24374|K04735;gene26788|K04440;gene27455|K11594;gene27879|K07210;gene4186|K11594;gene4336|K04398;gene4970|K03173;gene7669|K04441;gene7671|K04441;gene8674|K04440;gene9091|K09578;gene976|K12656;	.	0	gene24500|K02373	1	http://www.kegg.jp/pathway/map04622+K02373+K02580+K04427+K02581+K04416+K04734+K03174+K03156+K02861+K04735+K04440+K11594+K07210+K04398+K03173+K04441+K09578+K12656	no
Pentose phosphate pathway	map00030	12	27	1794	7953	0.0436549	0.116184	gene14405|K01623;gene16008|K13937;gene16851|K00850;gene18004|K01810;gene25975|K01623;gene2683|K00850;gene27651|K01053;gene27880|K00036;gene3001|K01623;gene4418|K01783;gene6512|K00850;gene7178|K01619;	.	0	gene14405|K01623	1	http://www.kegg.jp/pathway/map00030+K01623+K13937+K00850+K01810+K01053+K00036+K01783+K01619	no
Cell adhesion molecules (CAMs)	map04514	33	101	1773	7879	0.0443094	0.117004	gene14653|K07378;gene15907|K06496;gene17323|K16338;gene18329|K06539;gene8292|K16351;gene10153|K06793;gene11306|K06766;gene15646|K06757;gene15908|K06495;gene1644|K06770;gene17024|K06797;gene17898|K05689;gene19061|K06491;gene1940|K06592;gene19792|K07523;gene2155|K06087;gene2281|K07378;gene24105|K06785;gene25292|K05693;gene26114|K06087;gene26177|K06087;gene27187|K07378;gene27702|K07378;gene27909|K06…	.	0	gene14653|K07378;gene15907|K06496;gene17323|K16338;gene18329|K06539;gene8292|K16351	5	http://www.kegg.jp/pathway/map04514+K07378+K06496+K16338+K06539+K16351+K06793+K06766+K06757+K06495+K06770+K06797+K05689+K06491+K06592+K07523+K06087+K06785+K05693+K06550+K05695+K06483+K06485+K16337+K06527+K07522+K07380+K06492	no
Progesterone-mediated oocyte maturation	map04914	28	83	1778	7897	0.0460569	0.120676	gene2058|K08045;gene5483|K08694;gene10554|K03351;gene11000|K02602;gene11822|K05868;gene15354|K03358;gene15869|K04456;gene15967|K13728;gene20651|K03357;gene20934|K03352;gene20943|K03354;gene21263|K04371;gene21350|K05087;gene22027|K04456;gene25970|K04371;gene26788|K04440;gene27815|K04373;gene2901|K03359;gene4771|K04373;gene4994|K03349;gene6768|K02206;gene7116|K07827;gene7669|K04441;gene7671|K04441;…	.	0	gene2058|K08045;gene5483|K08694	2	http://www.kegg.jp/pathway/map04914+K08045+K08694+K03351+K02602+K05868+K03358+K04456+K13728+K03357+K03352+K03354+K04371+K05087+K04440+K04373+K03359+K03349+K02206+K07827+K04441+K04630+K03364+K03355	no
Valine, leucine and isoleucine biosynthesis	map00290	3	2	1803	7978	0.0466956	0.121409	gene18477|K00826;gene21015|K17989;gene21014|K17989;	.	0	gene18477|K00826;gene21015|K17989	2	http://www.kegg.jp/pathway/map00290+K00826+K17989	no
Glutamatergic synapse	map04724	29	88	1777	7892	0.0526088	0.135739	gene11201|K15010;gene2058|K08045;gene7455|K04850;gene11694|K16342;gene11869|K04539;gene16094|K04536;gene16270|K01915;gene17041|K04632;gene17743|K04534;gene18275|K05205;gene19179|K05204;gene21263|K04371;gene22269|K04958;gene25970|K04371;gene26208|K04537;gene26665|K04348;gene3389|K04634;gene4101|K04997;gene4273|K01425;gene4274|K01425;gene455|K05618;gene594|K04347;gene6530|K14207;gene676|K04542;gene…	.	0	gene11201|K15010;gene2058|K08045;gene7455|K04850	3	http://www.kegg.jp/pathway/map04724+K15010+K08045+K04850+K16342+K04539+K04536+K01915+K04632+K04534+K05205+K05204+K04371+K04958+K04537+K04348+K04634+K04997+K01425+K05618+K04347+K14207+K04542+K04959+K15009+K04630+K04344	no
Leishmaniasis	map05140	18	49	1788	7931	0.0570578	0.146103	gene10427|K02580;gene12191|K04379;gene12586|K04427;gene14388|K13241;gene18162|K02581;gene18251|K13375;gene21263|K04371;gene21724|K04734;gene23163|K03156;gene24374|K04735;gene25970|K04371;gene26102|K08011;gene3499|K04447;gene3884|K06483;gene512|K04448;gene7357|K05697;gene7669|K04441;gene7671|K04441;	.	0	.	0	http://www.kegg.jp/pathway/map05140+K02580+K04379+K04427+K13241+K02581+K13375+K04371+K04734+K03156+K04735+K08011+K04447+K06483+K04448+K05697+K04441	no
Other glycan degradation	map00511	9	19	1797	7961	0.0587065	0.149194	gene11023|K12312;gene11024|K12312;gene15325|K14459;gene15407|K01227;gene20176|K12373;gene22100|K12309;gene23130|K01186;gene26877|K01444;gene4827|K01206;	.	0	.	0	http://www.kegg.jp/pathway/map00511+K12312+K14459+K01227+K12373+K12309+K01186+K01444+K01206	no
Bacterial invasion of epithelial cells	map05100	25	75	1781	7905	0.0625082	0.15767	gene10871|K16939;gene13|K16942;gene13102|K05725;gene1324|K06279;gene14255|K04646;gene15344|K04392|K07861;gene15435|K16938;gene15967|K13728;gene17241|K05704;gene17841|K19241;gene17898|K05689;gene1905|K04707;gene19364|K06272;gene19594|K07863;gene20658|K09593;gene22522|K04513;gene2422|K13744;gene24503|K06106;gene26679|K05700;gene27257|K04393;gene5152|K01528;gene5943|K04513;gene8006|K05099;gene8011|K…	.	0	.	0	http://www.kegg.jp/pathway/map05100+K16939+K16942+K05725+K06279+K04646+K04392+K07861+K16938+K13728+K05704+K19241+K05689+K04707+K06272+K07863+K09593+K04513+K13744+K06106+K05700+K04393+K01528+K05099+K12958+K17447	no
Amoebiasis	map05146	26	79	1780	7901	0.0644933	0.161472	gene12080|K01476;gene23747|K13963;gene23748|K13963;gene5089|K06247;gene10427|K02580;gene13102|K05725;gene14117|K06237;gene14388|K13241;gene15667|K07898;gene17041|K04632;gene18251|K13375;gene22532|K06243;gene22712|K07897;gene23163|K03156;gene23746|K13963;gene24374|K04735;gene25481|K13963;gene26679|K05700;gene26905|K02187;gene2806|K07887;gene28564|K13963;gene3389|K04634;gene4572|K06237;gene6044|K04…	.	0	gene12080|K01476;gene23747|K13963;gene23748|K13963;gene5089|K06247	4	http://www.kegg.jp/pathway/map05146+K01476+K13963+K06247+K02580+K05725+K06237+K13241+K07898+K04632+K13375+K06243+K07897+K03156+K04735+K05700+K02187+K07887+K04634+K04386+K04387+K04635	no
Thyroid hormone signaling pathway	map04919	30	94	1776	7886	0.0650763	0.161734	gene15897|K01540;gene13323|K11255;gene4755|K05742;gene11949|K04662;gene12470|K08187;gene12822|K08550;gene15018|K15167;gene15869|K04456;gene1657|K17901;gene17241|K05704;gene17275|K01116;gene17383|K11256;gene18276|K01539;gene2012|K03083;gene21263|K04371;gene21612|K11644;gene22027|K04456;gene23102|K02599;gene23765|K15133;gene24491|K04503;gene25583|K07207;gene25970|K04371;gene27450|K15156;gene27748|K…	gene15897|K01540	1	gene13323|K11255;gene4755|K05742	2	http://www.kegg.jp/pathway/map04919+K01540+K11255+K05742+K04662+K08187+K08550+K15167+K04456+K17901+K05704+K01116+K11256+K01539+K03083+K04371+K11644+K02599+K15133+K04503+K07207+K15156+K08231+K06062+K05857+K07827+K04369+K15159+K11404	no
Small cell lung cancer	map05222	31	99	1775	7881	0.072458	0.178765	gene22874|K06625;gene5089|K06247;gene10427|K02580;gene11162|K03511;gene13102|K05725;gene1325|K02219;gene13544|K06626;gene14117|K06237;gene14388|K13241;gene14417|K09848;gene15869|K04456;gene16141|K10500;gene17662|K08738;gene18946|K16060;gene21724|K04734;gene21990|K03174;gene22027|K04456;gene22532|K06243;gene24374|K04735;gene24491|K04503;gene26905|K02187;gene27879|K07210;gene3974|K06485;gene4572|K0…	.	0	gene22874|K06625;gene5089|K06247	2	http://www.kegg.jp/pathway/map05222+K06625+K06247+K02580+K03511+K05725+K02219+K06626+K06237+K13241+K09848+K04456+K10500+K08738+K16060+K04734+K03174+K06243+K04735+K04503+K02187+K07210+K06485+K09389+K03173+K04402+K02206+K02084	no
Arginine biosynthesis	map00220	8	17	1798	7963	0.0744198	0.182275	gene12080|K01476;gene28424|K01755;gene14388|K13241;gene16270|K01915;gene17795|K14455;gene24745|K14454;gene4273|K01425;gene4274|K01425;	.	0	gene12080|K01476;gene28424|K01755	2	http://www.kegg.jp/pathway/map00220+K01476+K01755+K13241+K01915+K14455+K14454+K01425	no
2-Oxocarboxylic acid metabolism	map01210	7	14	1799	7966	0.0763191	0.184256	gene18477|K00826;gene17795|K14455;gene21571|K00030;gene24745|K14454;gene27912|K00030;gene3744|K00825;gene6744|K01647;	.	0	gene18477|K00826	1	http://www.kegg.jp/pathway/map01210+K00826+K14455+K00030+K14454+K00825+K01647	no
Hepatitis C	map05160	34	111	1772	7869	0.0759649	0.184256	gene15112|K04692;gene22874|K06625;gene10427|K02580;gene11640|K16196;gene11746|K03099;gene15252|K04354;gene15869|K04456;gene1677|K05131;gene18631|K03456;gene2012|K03083;gene21263|K04371;gene2155|K06087;gene21724|K04734;gene21990|K03174;gene22027|K04456;gene22065|K04361;gene23163|K03156;gene23743|K02861;gene24374|K04735;gene25970|K04371;gene26114|K06087;gene26177|K06087;gene26788|K04440;gene27879|K…	.	0	gene15112|K04692;gene22874|K06625	2	http://www.kegg.jp/pathway/map05160+K04692+K06625+K02580+K16196+K03099+K04354+K04456+K05131+K03456+K03083+K04371+K06087+K04734+K03174+K04361+K03156+K02861+K04735+K04440+K07210+K03173+K08860+K11221+K07827+K03158+K04441+K05842	no
Long-term potentiation	map04720	18	52	1788	7928	0.0821392	0.196834	gene7455|K04850;gene7531|K04374;gene11259|K02183;gene20954|K06269;gene21263|K04371;gene21741|K06269;gene22269|K04958;gene25970|K04371;gene26665|K04348;gene26675|K04515;gene27815|K04373;gene3389|K04634;gene4771|K04373;gene5482|K06269;gene7107|K04959;gene7116|K07827;gene8187|K04515;gene9305|K04369;	.	0	gene7455|K04850;gene7531|K04374	2	http://www.kegg.jp/pathway/map04720+K04850+K04374+K02183+K06269+K04371+K04958+K04348+K04515+K04373+K04634+K04959+K07827+K04369	no
Apelin signaling pathway	map04371	38	128	1768	7852	0.0854976	0.199409	gene2058|K08045;gene45|K11406;gene4755|K05742;gene8841|K17845;gene10175|K04454;gene1038|K07199;gene11248|K04500;gene11259|K02183;gene11869|K04539;gene14388|K13241;gene15459|K04718;gene15869|K04456;gene16094|K04536;gene17898|K05689;gene18522|K07829;gene21263|K04371;gene22027|K04456;gene22269|K04958;gene24451|K04688;gene24491|K04503;gene25354|K04500;gene25970|K04371;gene26208|K04537;gene3389|K04634…	.	0	gene2058|K08045;gene45|K11406;gene4755|K05742;gene8841|K17845	4	http://www.kegg.jp/pathway/map04371+K08045+K11406+K05742+K17845+K04454+K07199+K04500+K02183+K04539+K13241+K04718+K04456+K04536+K05689+K07829+K04371+K04958+K04688+K04503+K04537+K04634+K02991+K18050+K04347+K04542+K04959+K07827+K08341+K11831+K07200+K04630+K04369+K09203	no
Nucleotide excision repair	map03420	14	38	1792	7942	0.0851083	0.199409	gene10606|K10754;gene11738|K02325;gene13818|K10756;gene18444|K10747;gene20272|K10570;gene20884|K03143;gene20987|K10756;gene22693|K10838;gene23192|K03144;gene23941|K03141;gene25785|K10848;gene26106|K10755;gene26797|K10841;gene2958|K10839;	.	0	.	0	http://www.kegg.jp/pathway/map03420+K10754+K02325+K10756+K10747+K10570+K03143+K10838+K03144+K03141+K10848+K10755+K10841+K10839	no
Thyroid hormone synthesis	map04918	19	56	1787	7924	0.0855454	0.199409	gene15897|K01540;gene2058|K08045;gene7531|K04374;gene10013|K00432;gene12253|K04249;gene12812|K17231;gene14631|K10064;gene17041|K04632;gene18276|K01539;gene20310|K00432;gene22269|K04958;gene22523|K00432;gene3350|K09048;gene3389|K04634;gene4395|K05870;gene5668|K09293;gene6937|K09487;gene7107|K04959;gene8690|K08054;	gene15897|K01540	1	gene2058|K08045;gene7531|K04374	2	http://www.kegg.jp/pathway/map04918+K01540+K08045+K04374+K00432+K04249+K17231+K10064+K04632+K01539+K04958+K09048+K04634+K05870+K09293+K09487+K04959+K08054	no
Cytokine-cytokine receptor interaction	map04060	52	185	1754	7795	0.0959828	0.222207	gene21171|K05419;gene25931|K05071;gene3142|K16062;gene3151|K05059;gene10696|K05091;gene10854|K05416;gene12725|K05136;gene13890|K05155;gene14310|K12964;gene14311|K05408;gene14312|K05408;gene14315|K05408|K05511;gene14346|K16596;gene14902|K02583;gene15941|K05469;gene15951|K05145;gene16038|K05160;gene1677|K05131;gene18251|K13375;gene19052|K05482;gene19630|K05156;gene20297|K05060;gene20391|K05057;gene…	.	0	gene21171|K05419;gene25931|K05071;gene3142|K16062;gene3151|K05059	4	http://www.kegg.jp/pathway/map04060+K05419+K05071+K16062+K05059+K05091+K05416+K05136+K05155+K12964+K05408+K05511+K16596+K02583+K05469+K05145+K05160+K05131+K13375+K05482+K05156+K05060+K05057+K05433+K04361+K04388+K04192+K05166+K04176+K03156+K05439+K05421+K04390+K05075+K05514+K05449+K05076+K16598+K05056+K05140+K05062+K05173+K04386+K04387+K05461+K04672+K03158+K05164+K17386+K05099+K13072	no
Longevity regulating pathway	map04211	24	76	1782	7904	0.0982327	0.225868	gene2058|K08045;gene7531|K04374;gene1038|K07199;gene10427|K02580;gene14116|K07187;gene15869|K04456;gene16445|K07297;gene19840|K08331;gene20936|K07359;gene21350|K05087;gene22027|K04456;gene22382|K08733;gene22675|K08530;gene24374|K04735;gene24451|K04688;gene25583|K07207;gene26575|K11411;gene3350|K09048;gene4395|K05870;gene4636|K03259;gene7116|K07827;gene8627|K07200;gene8628|K07200;gene9688|K07298;	.	0	gene2058|K08045;gene7531|K04374	2	http://www.kegg.jp/pathway/map04211+K08045+K04374+K07199+K02580+K07187+K04456+K07297+K08331+K07359+K05087+K08733+K08530+K04735+K04688+K07207+K11411+K09048+K05870+K03259+K07827+K07200+K07298	no
Inflammatory mediator regulation of TRP channels	map04750	26	84	1780	7896	0.101767	0.232413	gene2058|K08045;gene11259|K02183;gene11694|K16342;gene12024|K18051;gene1404|K03176;gene14850|K04432;gene16530|K18052;gene17041|K04632;gene17241|K05704;gene17275|K01116;gene20954|K06269;gene21741|K06269;gene22269|K04958;gene26675|K04515;gene26788|K04440;gene3389|K04634;gene4526|K04831;gene522|K07418;gene5482|K06269;gene5818|K18050;gene6044|K04386;gene7107|K04959;gene7669|K04441;gene7671|K04441;gen…	.	0	gene2058|K08045	1	http://www.kegg.jp/pathway/map04750+K08045+K02183+K16342+K18051+K03176+K04432+K18052+K04632+K05704+K01116+K06269+K04958+K04515+K04440+K04634+K04831+K07418+K18050+K04386+K04959+K04441	no
GABAergic synapse	map04727	22	69	1784	7911	0.103235	0.234185	gene15087|K04647;gene2058|K08045;gene7455|K04850;gene10101|K05175;gene11869|K04539;gene16094|K04536;gene16270|K01915;gene16436|K04857;gene17241|K05704;gene17743|K04534;gene26208|K04537;gene4273|K01425;gene4274|K01425;gene4305|K15375;gene4340|K15374;gene4952|K04849;gene594|K04347;gene6530|K14207;gene676|K04542;gene7274|K08341;gene882|K04630;gene8994|K04344;	.	0	gene15087|K04647;gene2058|K08045;gene7455|K04850	3	http://www.kegg.jp/pathway/map04727+K04647+K08045+K04850+K05175+K04539+K04536+K01915+K04857+K05704+K04534+K04537+K01425+K15375+K15374+K04849+K04347+K14207+K04542+K08341+K04630+K04344	no
Basal cell carcinoma	map05217	17	51	1789	7929	0.110124	0.24685	gene13459|K02376;gene22874|K06625;gene26127|K02842;gene8649|K11988;gene11113|K02085;gene11162|K03511;gene11949|K04662;gene14635|K02353;gene15231|K01064;gene15592|K04385;gene16113|K02353;gene2012|K03083;gene2225|K02353;gene4399|K02375;gene593|K04402;gene9350|K04402;gene9702|K02085;	gene13459|K02376	1	gene22874|K06625;gene26127|K02842;gene8649|K11988	3	http://www.kegg.jp/pathway/map05217+K02376+K06625+K02842+K11988+K02085+K03511+K04662+K02353+K01064+K04385+K03083+K02375+K04402	no
Cell cycle	map04110	38	132	1768	7848	0.11247	0.24685	gene751|K02214;gene22874|K06625;gene10554|K03351;gene11248|K04500;gene11822|K05868;gene12613|K02605;gene13210|K02212;gene13544|K06626;gene15354|K03358;gene15967|K13728;gene16141|K10500;gene17234|K04681;gene17310|K16197;gene18251|K13375;gene2012|K03083;gene20651|K03357;gene20934|K03352;gene20943|K03354;gene21296|K06628;gene24491|K04503;gene24866|K06669;gene25354|K04500;gene2901|K03359;gene3085|K06…	gene751|K02214	1	gene22874|K06625	1	http://www.kegg.jp/pathway/map04110+K02214+K06625+K03351+K04500+K05868+K02605+K02212+K06626+K03358+K13728+K10500+K04681+K16197+K13375+K03083+K03357+K03352+K03354+K06628+K04503+K06669+K03359+K06639+K02542+K02604+K02603+K09389+K03349+K06619+K04402+K02206+K10151+K06629+K02607+K03364+K03355	no
Homologous recombination	map03440	12	33	1794	7947	0.11203	0.24685	gene13551|K10877;gene13581|K10867;gene13828|K08775;gene14241|K10870;gene14820|K03165;gene14878|K10882;gene21468|K10901;gene24384|K08991;gene25899|K10897;gene4440|K10683;gene8427|K03111;gene9374|K10866;	.	0	.	0	http://www.kegg.jp/pathway/map03440+K10877+K10867+K08775+K10870+K03165+K10882+K10901+K08991+K10897+K10683+K03111+K10866	no
Peroxisome	map04146	21	66	1785	7914	0.110879	0.24685	gene1019|K11517;gene21442|K13351;gene7344|K13342;gene8780|K13348;gene12723|K13341;gene1320|K13273;gene14388|K13241;gene16079|K13346;gene17511|K17879;gene22760|K01640;gene24316|K11187;gene24876|K01897;gene26444|K00649;gene26910|K01897;gene3182|K08726;gene4828|K01640;gene7546|K13354;gene780|K05677;gene7885|K05940;gene9170|K13353;gene9387|K01897;	gene1019|K11517;gene21442|K13351	2	gene7344|K13342;gene8780|K13348	2	http://www.kegg.jp/pathway/map04146+K11517+K13351+K13342+K13348+K13341+K13273+K13241+K13346+K17879+K01640+K11187+K01897+K00649+K08726+K13354+K05677+K05940+K13353	no
Retrograde endocannabinoid signaling	map04723	36	124	1770	7856	0.111567	0.24685	gene2058|K08045;gene22365|K13700;gene7455|K04850;gene10101|K05175;gene11869|K04539;gene12962|K15291;gene16094|K04536;gene16436|K04857;gene17743|K04534;gene20692|K03967;gene21263|K04371;gene22269|K04958;gene24221|K13806;gene24768|K03964;gene25295|K03943;gene25970|K04371;gene26208|K04537;gene26788|K04440;gene27649|K11351;gene3389|K04634;gene3668|K03962;gene4101|K04997;gene4332|K03959;gene4378|K0393…	.	0	gene2058|K08045;gene22365|K13700;gene7455|K04850	3	http://www.kegg.jp/pathway/map04723+K08045+K13700+K04850+K05175+K04539+K15291+K04536+K04857+K04534+K03967+K04371+K04958+K13806+K03964+K03943+K04537+K04440+K11351+K04634+K03962+K04997+K03959+K03934+K04849+K04347+K11352+K04542+K04959+K04441+K11353+K04630+K04344+K03946	no
Basal transcription factors	map03022	15	44	1791	7936	0.114439	0.249551	gene12254|K03122;gene12946|K03120;gene13698|K03139;gene14321|K14651;gene17023|K03129;gene20884|K03143;gene22832|K03135;gene22939|K14649;gene23192|K03144;gene23941|K03141;gene24260|K03131;gene25216|K03129;gene26103|K03121;gene27777|K03133;gene9890|K03132;	.	0	.	0	http://www.kegg.jp/pathway/map03022+K03122+K03120+K03139+K14651+K03129+K03143+K03135+K14649+K03144+K03141+K03131+K03121+K03133+K03132	no
Type II diabetes mellitus	map04930	13	37	1793	7943	0.118136	0.255961	gene14870|K04854;gene7455|K04850;gene11295|K00873;gene14116|K07187;gene21263|K04371;gene23163|K03156;gene25755|K04694;gene25970|K04371;gene26788|K04440;gene4952|K04849;gene5818|K18050;gene8674|K04440;gene8994|K04344;	.	0	gene14870|K04854;gene7455|K04850	2	http://www.kegg.jp/pathway/map04930+K04854+K04850+K00873+K07187+K04371+K03156+K04694+K04440+K04849+K18050+K04344	no
Hypertrophic cardiomyopathy (HCM)	map05410	20	63	1786	7917	0.119171	0.25656	gene7455|K04850;gene10051|K12563;gene1038|K07199;gene1304|K09290;gene1373|K12641;gene14989|K04862;gene15599|K04869;gene16436|K04857;gene16463|K12045;gene18251|K13375;gene18700|K04872;gene18739|K12044;gene23163|K03156;gene27894|K12569;gene3884|K06483;gene3974|K06485;gene6474|K04864;gene6783|K06583;gene8627|K07200;gene8628|K07200;	.	0	gene7455|K04850	1	http://www.kegg.jp/pathway/map05410+K04850+K12563+K07199+K09290+K12641+K04862+K04869+K04857+K12045+K13375+K04872+K12044+K03156+K12569+K06483+K06485+K04864+K06583+K07200	no
Carbon metabolism	map01200	34	118	1772	7862	0.126591	0.270809	gene1019|K11517;gene14405|K01623;gene21015|K17989;gene26062|K01079;gene7361|K01689;gene10455|K00121;gene11295|K00873;gene11943|K00627;gene12165|K00140;gene16008|K13937;gene16851|K00850;gene16913|K02437;gene17795|K14455;gene18004|K01810;gene19043|K00627;gene19048|K00237;gene21014|K17989;gene21571|K00030;gene21830|K00237;gene22520|K00605;gene24745|K14454;gene25590|K19269;gene25975|K01623;gene2683|K…	gene1019|K11517	1	gene14405|K01623;gene21015|K17989;gene26062|K01079;gene7361|K01689	4	http://www.kegg.jp/pathway/map01200+K11517+K01623+K17989+K01079+K01689+K00121+K00873+K00627+K00140+K13937+K00850+K02437+K14455+K01810+K00237+K00030+K00605+K14454+K19269+K01053+K00927+K00036+K01783+K07515+K01647+K00164	no
Alcoholism	map05034	40	142	1766	7838	0.128078	0.272267	gene2058|K08045;gene45|K11406;gene7531|K04374;gene11259|K02183;gene1131|K11252;gene1135|K11251;gene11746|K03099;gene11869|K04539;gene1324|K06279;gene13370|K15985;gene14998|K15494;gene15486|K11253;gene16094|K04536;gene17041|K04632;gene17743|K04534;gene20936|K07359;gene20954|K06269;gene21263|K04371;gene21741|K06269;gene22699|K11418;gene23397|K11253;gene23400|K11252;gene23539|K11254;gene23553|K11252…	.	0	gene2058|K08045;gene45|K11406;gene7531|K04374	3	http://www.kegg.jp/pathway/map05034+K08045+K11406+K04374+K02183+K11252+K11251+K03099+K04539+K06279+K15985+K15494+K11253+K04536+K04632+K04534+K07359+K06269+K04371+K11418+K11254+K04537+K08155+K09048+K11303+K05870+K04347+K04542+K07827+K01593+K04630+K17447+K11404	no
Cocaine addiction	map05030	13	38	1793	7942	0.133145	0.281269	gene2058|K08045;gene7531|K04374;gene10427|K02580;gene14998|K15494;gene17041|K04632;gene24374|K04735;gene3252|K08155;gene3350|K09048;gene4395|K05870;gene512|K04448;gene7711|K01593;gene8609|K02090;gene882|K04630;	.	0	gene2058|K08045;gene7531|K04374	2	http://www.kegg.jp/pathway/map05030+K08045+K04374+K02580+K15494+K04632+K04735+K08155+K09048+K05870+K04448+K01593+K02090+K04630	no
HIF-1 signaling pathway	map04066	32	111	1774	7869	0.134439	0.282239	gene15112|K04692;gene16529|K01103;gene22874|K06625;gene7361|K01689;gene10427|K02580;gene14388|K13241;gene15003|K05083;gene15869|K04456;gene16587|K03870;gene17275|K01116;gene18231|K09592;gene20442|K00510;gene2095|K06503;gene21263|K04371;gene21350|K05087;gene22027|K04456;gene22065|K04361;gene22221|K03871;gene24374|K04735;gene24451|K04688;gene2594|K14736;gene25970|K04371;gene26447|K09592;gene26675|K…	.	0	gene15112|K04692;gene16529|K01103;gene22874|K06625;gene7361|K01689	4	http://www.kegg.jp/pathway/map04066+K04692+K01103+K06625+K01689+K02580+K13241+K05083+K04456+K03870+K01116+K09592+K00510+K06503+K04371+K05087+K04361+K03871+K04735+K04688+K14736+K04515+K05466+K16451+K05121+K02991+K03259+K04369	no
Cytosolic DNA-sensing pathway	map04623	14	42	1792	7938	0.138007	0.28794	gene10185|K03024;gene10427|K02580;gene1054|K03023;gene1064|K03024;gene14310|K12964;gene18162|K02581;gene19052|K05482;gene21724|K04734;gene2213|K03016;gene22978|K03027;gene23743|K02861;gene24374|K04735;gene27879|K07210;gene6960|K03021;	.	0	.	0	http://www.kegg.jp/pathway/map04623+K03024+K02580+K03023+K12964+K02581+K05482+K04734+K03016+K03027+K02861+K04735+K07210+K03021	no
Glucagon signaling pathway	map04922	26	88	1780	7892	0.139964	0.290232	gene19032|K16311;gene24482|K08765;gene2668|K19008;gene7531|K04374;gene1038|K07199;gene11259|K02183;gene11295|K00873;gene15869|K04456;gene16802|K00688;gene17041|K04632;gene18526|K11434;gene22027|K04456;gene22269|K04958;gene25974|K15423;gene26066|K00871;gene26575|K11411;gene26665|K04348;gene26675|K04515;gene27520|K19028;gene3350|K09048;gene3389|K04634;gene4395|K05870;gene7107|K04959;gene8187|K04515…	.	0	gene19032|K16311;gene24482|K08765;gene2668|K19008;gene7531|K04374	4	http://www.kegg.jp/pathway/map04922+K16311+K08765+K19008+K04374+K07199+K02183+K00873+K04456+K00688+K04632+K11434+K04958+K15423+K00871+K11411+K04348+K04515+K19028+K09048+K04634+K05870+K04959+K07200	no
Melanogenesis	map04916	24	81	1782	7899	0.148794	0.30666	gene13459|K02376;gene2058|K08045;gene26127|K02842;gene10696|K05091;gene11259|K02183;gene14635|K02353;gene15231|K01064;gene16113|K02353;gene17041|K04632;gene17743|K04534;gene2012|K03083;gene21263|K04371;gene2225|K02353;gene25970|K04371;gene26675|K04515;gene3350|K09048;gene3389|K04634;gene4395|K05870;gene4399|K02375;gene6236|K05461;gene7116|K07827;gene8187|K04515;gene882|K04630;gene9305|K04369;	gene13459|K02376	1	gene2058|K08045;gene26127|K02842	2	http://www.kegg.jp/pathway/map04916+K02376+K08045+K02842+K05091+K02183+K02353+K01064+K04632+K04534+K03083+K04371+K04515+K09048+K04634+K05870+K02375+K05461+K07827+K04630+K04369	no
Leukocyte transendothelial migration	map04670	28	97	1778	7883	0.151997	0.311364	gene10065|K07363;gene12870|K08007;gene12928|K05702;gene13102|K05725;gene15344|K04392|K07861;gene17222|K12755;gene17275|K01116;gene18373|K06274;gene21032|K07293;gene2155|K06087;gene21699|K13709;gene22522|K04513;gene24105|K06785;gene24373|K08013;gene25252|K04514;gene26102|K08011;gene26114|K06087;gene26177|K06087;gene26679|K05700;gene27257|K04393;gene3884|K06483;gene5329|K17388;gene5943|K04513;gene7…	.	0	.	0	http://www.kegg.jp/pathway/map04670+K07363+K08007+K05702+K05725+K04392+K07861+K12755+K01116+K06274+K07293+K06087+K13709+K04513+K06785+K08013+K04514+K08011+K05700+K04393+K06483+K17388+K04441+K06527+K04630	no
N-Glycan biosynthesis	map00510	15	47	1791	7933	0.157266	0.320217	gene10271|K01231;gene11736|K00736;gene19035|K03846;gene23872|K03849;gene24066|K07151;gene25721|K03842;gene27453|K03844;gene4196|K00744;gene4799|K01230;gene5162|K09658;gene557|K03848;gene6004|K01228;gene7044|K03850;gene784|K07441;gene8685|K00738;	.	0	.	0	http://www.kegg.jp/pathway/map00510+K01231+K00736+K03846+K03849+K07151+K03842+K03844+K00744+K01230+K09658+K03848+K01228+K03850+K07441+K00738	no
Dorso-ventral axis formation	map04320	9	25	1797	7955	0.161155	0.326169	gene11000|K02602;gene11746|K03099;gene21263|K04371;gene22065|K04361;gene23102|K02599;gene25970|K04371;gene2770|K02678;gene7116|K07827;gene7233|K03211;	.	0	.	0	http://www.kegg.jp/pathway/map04320+K02602+K03099+K04371+K04361+K02599+K02678+K07827+K03211	no
Insulin signaling pathway	map04910	38	138	1768	7842	0.162226	0.326384	gene1038|K07199;gene11259|K02183;gene11746|K03099;gene1324|K06279;gene14116|K07187;gene14831|K07197;gene15583|K04739;gene15869|K04456;gene16802|K00688;gene17028|K07189;gene17416|K05696;gene1905|K04707;gene19616|K15909;gene2012|K03083;gene20954|K06269;gene21263|K04371;gene21741|K06269;gene22027|K04456;gene2305|K06069;gene24451|K04688;gene25583|K07207;gene25755|K04694;gene25970|K04371;gene26066|K00…	.	0	.	0	http://www.kegg.jp/pathway/map04910+K07199+K02183+K03099+K06279+K07187+K07197+K04739+K04456+K00688+K07189+K05696+K04707+K15909+K03083+K06269+K04371+K06069+K04688+K07207+K04694+K00871+K07193+K04440+K05695+K02991+K03259+K07827+K07200+K04369+K17447	no
Terpenoid backbone biosynthesis	map00900	7	18	1799	7962	0.163495	0.32699	gene12509|K12505;gene1320|K13273;gene17611|K01597;gene225|K06013;gene24432|K08658;gene27109|K05955;gene4774|K11778;	.	0	.	0	http://www.kegg.jp/pathway/map00900+K12505+K13273+K01597+K06013+K08658+K05955+K11778	no
Apoptosis - multiple species	map04215	14	44	1792	7936	0.170004	0.338008	gene24500|K02373;gene6133|K16341;gene14902|K02583;gene17662|K08738;gene18946|K16060;gene24883|K04397;gene26788|K04440;gene26905|K02187;gene4336|K04398;gene617|K16060;gene6887|K02084;gene7395|K03158;gene7467|K04726;gene8674|K04440;	.	0	gene24500|K02373;gene6133|K16341	2	http://www.kegg.jp/pathway/map04215+K02373+K16341+K02583+K08738+K16060+K04397+K04440+K02187+K04398+K02084+K03158+K04726	no
Glycosaminoglycan biosynthesis - chondroitin sulfate / dermatan sulfate	map00532	6	15	1800	7965	0.176815	0.349495	gene14880|K00771;gene16122|K00734;gene21328|K13499;gene26520|K00746;gene4527|K00747;gene8620|K03419;	.	0	.	0	http://www.kegg.jp/pathway/map00532+K00771+K00734+K13499+K00746+K00747+K03419	no
Morphine addiction	map05032	21	72	1785	7908	0.183449	0.360498	gene12909|K18438;gene2058|K08045;gene6295|K13755;gene10101|K05175;gene11869|K04539;gene13290|K18436;gene16094|K04536;gene17041|K04632;gene17743|K04534;gene20279|K13293;gene24933|K08291;gene26208|K04537;gene3876|K13755;gene4101|K04997;gene4952|K04849;gene594|K04347;gene676|K04542;gene7151|K19021;gene8071|K13755;gene882|K04630;gene8994|K04344;	.	0	gene12909|K18438;gene2058|K08045;gene6295|K13755	3	http://www.kegg.jp/pathway/map05032+K18438+K08045+K13755+K05175+K04539+K18436+K04536+K04632+K04534+K13293+K08291+K04537+K04997+K04849+K04347+K04542+K19021+K04630+K04344	no
Lysine biosynthesis	map00300	1	0	1805	7980	0.184549	0.360565	gene3744|K00825;	.	0	.	0	http://www.kegg.jp/pathway/map00300+K00825	no
Notch signaling pathway	map04330	14	45	1792	7935	0.187291	0.363819	gene18222|K06057;gene10562|K06053;gene11792|K06172;gene12143|K04505;gene12146|K06057;gene14635|K02353;gene15836|K04522;gene16113|K02353;gene20683|K06061;gene20875|K06065;gene2225|K02353;gene23102|K02599;gene2808|K06062;gene6692|K06058;	.	0	gene18222|K06057	1	http://www.kegg.jp/pathway/map04330+K06057+K06053+K06172+K04505+K02353+K04522+K06061+K06065+K02599+K06062+K06058	no
Jak-STAT signaling pathway	map04630	37	137	1769	7843	0.191992	0.37082	gene15112|K04692;gene21171|K05419;gene22874|K06625;gene22884|K04702;gene25931|K05071;gene3151|K05059;gene1158|K02539;gene11746|K03099;gene12725|K05136;gene15110|K11224;gene15111|K11223;gene15869|K04456;gene1677|K05131;gene20297|K05060;gene20391|K05057;gene20666|K05433;gene21032|K07293;gene22027|K04456;gene22065|K04361;gene22476|K04701;gene23619|K05439;gene24491|K04503;gene25755|K04694;gene25934|K…	.	0	gene15112|K04692;gene21171|K05419;gene22874|K06625;gene22884|K04702;gene25931|K05071;gene3151|K05059	6	http://www.kegg.jp/pathway/map04630+K04692+K05419+K06625+K04702+K05071+K05059+K02539+K03099+K05136+K11224+K11223+K04456+K05131+K05060+K05057+K05433+K07293+K04361+K04701+K05439+K04503+K04694+K05075+K14365+K05076+K05056+K04447+K05140+K05062+K04698+K11225+K11221+K05697+K10151+K17386+K19598	no
Lysosome	map04142	30	109	1776	7871	0.196578	0.377518	gene10018|K12383;gene11141|K12399;gene13234|K02144;gene13517|K12387;gene13974|K12390;gene14255|K04646;gene14534|K12386;gene14667|K06501;gene15586|K12381;gene20176|K12373;gene21487|K12397;gene22100|K12309;gene23130|K01186;gene23808|K01275;gene24422|K01373;gene24471|K02154;gene25550|K10087;gene25766|K19363;gene25896|K12404;gene26680|K12398;gene26877|K01444;gene311|K03661;gene3715|K01363;gene6412|K1…	.	0	.	0	http://www.kegg.jp/pathway/map04142+K12383+K12399+K02144+K12387+K12390+K04646+K12386+K06501+K12381+K12373+K12397+K12309+K01186+K01275+K01373+K02154+K10087+K19363+K12404+K12398+K01444+K03661+K01363+K12347+K06497+K08239+K12393+K04992	no
Endocrine and other factor-regulated calcium reabsorption	map04961	12	38	1794	7942	0.19959	0.381138	gene15897|K01540;gene11236|K07904;gene12822|K08550;gene14255|K04646;gene17041|K04632;gene18276|K01539;gene18530|K11824;gene18531|K11824;gene18575|K01325;gene24531|K11824;gene3389|K04634;gene5152|K01528;	gene15897|K01540	1	.	0	http://www.kegg.jp/pathway/map04961+K01540+K07904+K08550+K04646+K04632+K01539+K11824+K01325+K04634+K01528	no
mTOR signaling pathway	map04150	42	160	1764	7820	0.217381	0.412779	gene13459|K02376;gene26127|K02842;gene7710|K20064;gene11746|K03099;gene13234|K02144;gene14635|K02353;gene14840|K09594;gene15231|K01064;gene15869|K04456;gene16113|K02353;gene19609|K20397;gene2012|K03083;gene20911|K10421;gene21263|K04371;gene21350|K05087;gene22027|K04456;gene2225|K02353;gene22522|K04513;gene22641|K14004;gene23163|K03156;gene24451|K04688;gene25457|K15705;gene25486|K20406;gene25583|K…	gene13459|K02376	1	gene26127|K02842;gene7710|K20064	2	http://www.kegg.jp/pathway/map04150+K02376+K02842+K20064+K03099+K02144+K02353+K09594+K01064+K04456+K20397+K03083+K10421+K04371+K05087+K04513+K14004+K03156+K04688+K15705+K20406+K07207+K20399+K04373+K17532+K02375+K02991+K08272+K03259+K02148+K07827+K03158+K20407+K04369+K20400+K07298	no
Dilated cardiomyopathy (DCM)	map05414	19	67	1787	7913	0.227438	0.427078	gene2058|K08045;gene7455|K04850;gene10051|K12563;gene1304|K09290;gene1373|K12641;gene14989|K04862;gene15599|K04869;gene16436|K04857;gene16463|K12045;gene17041|K04632;gene18251|K13375;gene18700|K04872;gene18739|K12044;gene23163|K03156;gene27894|K12569;gene3884|K06483;gene3974|K06485;gene6474|K04864;gene6783|K06583;	.	0	gene2058|K08045;gene7455|K04850	2	http://www.kegg.jp/pathway/map05414+K08045+K04850+K12563+K09290+K12641+K04862+K04869+K04857+K12045+K04632+K13375+K04872+K12044+K03156+K12569+K06483+K06485+K04864+K06583	no
Insulin secretion	map04911	19	67	1787	7913	0.227438	0.427078	gene15897|K01540;gene2058|K08045;gene7455|K04850;gene7531|K04374;gene8779|K07882;gene1319|K04944;gene16436|K04857;gene16492|K18211;gene17041|K04632;gene18276|K01539;gene26675|K04515;gene3350|K09048;gene3389|K04634;gene4395|K05870;gene7898|K16882;gene7899|K16882;gene8075|K04587;gene8187|K04515;gene9336|K04635;	gene15897|K01540	1	gene2058|K08045;gene7455|K04850;gene7531|K04374;gene8779|K07882	4	http://www.kegg.jp/pathway/map04911+K01540+K08045+K04850+K04374+K07882+K04944+K04857+K18211+K04632+K01539+K04515+K09048+K04634+K05870+K16882+K04587+K04635	no
Protein processing in endoplasmic reticulum	map04141	46	178	1760	7802	0.231692	0.432663	gene21145|K09027;gene4514|K09508;gene7531|K04374;gene10323|K14007;gene11640|K16196;gene12050|K03283;gene12722|K04426;gene12898|K04556;gene14580|K13989;gene15287|K08852;gene15371|K14015;gene15968|K10100;gene15970|K10099;gene16120|K04554;gene16607|K09521;gene16734|K14000;gene17741|K10636;gene17748|K14027;gene20508|K10661;gene20738|K09485;gene21196|K10666;gene21822|K11863;gene22059|K06689;gene22265|…	.	0	gene21145|K09027;gene4514|K09508;gene7531|K04374	3	http://www.kegg.jp/pathway/map04141+K09027+K09508+K04374+K14007+K16196+K03283+K04426+K04556+K13989+K08852+K14015+K10100+K10099+K04554+K09521+K14000+K10636+K14027+K10661+K09485+K10666+K11863+K06689+K10084+K14004+K10956+K07151+K10601+K10976+K04440+K10839+K09555+K09530+K01230+K03173+K14003+K08860+K01228+K09487+K08054+K08288	no
Amino sugar and nucleotide sugar metabolism	map00520	13	44	1793	7936	0.242773	0.450864	gene10640|K02564;gene18004|K01810;gene199|K00326;gene20176|K12373;gene22510|K00966;gene23751|K01711;gene25737|K17497;gene3325|K12409;gene473|K00326;gene5565|K00963;gene5954|K00884;gene622|K00976;gene7566|K17497;	.	0	.	0	http://www.kegg.jp/pathway/map00520+K02564+K01810+K00326+K12373+K00966+K01711+K17497+K12409+K00963+K00884+K00976	no
Glycerolipid metabolism	map00561	16	56	1790	7924	0.244548	0.451679	gene497|K01080;gene108|K00901;gene13025|K11155;gene19683|K11160;gene24541|K16816;gene24873|K00629;gene25270|K15728;gene25370|K01046;gene2675|K13523;gene26850|K19007;gene27565|K00901;gene5302|K13517;gene5334|K15728;gene5497|K13513;gene7815|K00901;gene8383|K00901;	.	0	gene497|K01080	1	http://www.kegg.jp/pathway/map00561+K01080+K00901+K11155+K11160+K16816+K00629+K15728+K01046+K13523+K19007+K13517+K13513	no
Herpes simplex infection	map05168	53	209	1753	7771	0.248749	0.454471	gene14702|K02633;gene14703|K02633;gene24500|K02373;gene10427|K02580;gene10701|K02223;gene11640|K16196;gene12110|K12893;gene12191|K04379;gene12586|K04427;gene12946|K03120;gene13062|K15410;gene15355|K12881;gene16026|K02633;gene1677|K05131;gene17023|K03129;gene17662|K08738;gene18069|K11299;gene18162|K02581;gene18433|K14840;gene19253|K02296;gene20666|K05433;gene20954|K06269;gene21032|K07293;gene21724…	.	0	gene14702|K02633;gene14703|K02633;gene24500|K02373	3	http://www.kegg.jp/pathway/map05168+K02633+K02373+K02580+K02223+K16196+K12893+K04379+K04427+K03120+K15410+K12881+K05131+K03129+K08738+K11299+K02581+K14840+K02296+K05433+K06269+K07293+K04734+K03174+K10161+K15409+K03156+K03131+K04735+K04390+K03121+K04440+K02187+K03133+K07210+K04447+K04398+K03173+K04448+K08860+K12896+K11674+K11221+K02206+K03158+K05842	no
Measles	map05162	29	109	1777	7871	0.24747	0.454471	gene15112|K04692;gene10427|K02580;gene11640|K16196;gene12050|K03283;gene12586|K04427;gene12733|K11859;gene13544|K06626;gene15110|K11224;gene15111|K11223;gene15869|K04456;gene16530|K18052;gene1677|K05131;gene18162|K02581;gene19129|K06450;gene2012|K03083;gene21724|K04734;gene22027|K04456;gene22440|K10161;gene23135|K03283;gene24374|K04735;gene24491|K04503;gene24635|K04390;gene27229|K07899;gene3217|K…	.	0	gene15112|K04692	1	http://www.kegg.jp/pathway/map05162+K04692+K02580+K16196+K03283+K04427+K11859+K06626+K11224+K11223+K04456+K18052+K05131+K02581+K06450+K03083+K04734+K10161+K04735+K04503+K04390+K07899+K04722+K04447+K08860+K11221+K02206+K10151	no
Serotonergic synapse	map04726	25	93	1781	7887	0.253287	0.460275	gene2058|K08045;gene7455|K04850;gene11694|K16342;gene11869|K04539;gene16094|K04536;gene16436|K04857;gene17041|K04632;gene17743|K04534;gene21263|K04371;gene22269|K04958;gene25970|K04371;gene26208|K04537;gene26905|K02187;gene3252|K08155;gene3389|K04634;gene4101|K04997;gene4952|K04849;gene522|K07418;gene594|K04347;gene676|K04542;gene7107|K04959;gene7116|K07827;gene7711|K01593;gene882|K04630;gene8994…	.	0	gene2058|K08045;gene7455|K04850	2	http://www.kegg.jp/pathway/map04726+K08045+K04850+K16342+K04539+K04536+K04857+K04632+K04534+K04371+K04958+K04537+K02187+K08155+K04634+K04997+K04849+K07418+K04347+K04542+K04959+K07827+K01593+K04630+K04344	no
Malaria	map05144	12	41	1794	7939	0.263295	0.475903	gene7269|K06728;gene7911|K06259;gene11637|K16857;gene15907|K06496;gene18251|K13375;gene19052|K05482;gene22440|K10161;gene23163|K03156;gene29186|K04659;gene8006|K05099;gene819|K06527;gene820|K06527;	gene7269|K06728;gene7911|K06259	2	gene11637|K16857;gene15907|K06496	2	http://www.kegg.jp/pathway/map05144+K06728+K06259+K16857+K06496+K13375+K05482+K10161+K03156+K04659+K05099+K06527	no
Ribosome biogenesis in eukaryotes	map03008	25	94	1781	7886	0.267988	0.481808	gene11587|K11130;gene12028|K14538;gene13510|K01164;gene15796|K14571;gene16855|K06943;gene17197|K03264;gene17904|K14548;gene19082|K13288;gene20448|K03685;gene21066|K03537;gene2128|K14539;gene21533|K14559;gene22422|K14538;gene23725|K14530;gene24652|K03539;gene26205|K14527;gene26494|K14550;gene2678|K14558;gene28151|K14567;gene3496|K11108;gene3774|K14561;gene4355|K14565;gene543|K14564;gene5486|K14546…	.	0	.	0	http://www.kegg.jp/pathway/map03008+K11130+K14538+K01164+K14571+K06943+K03264+K14548+K13288+K03685+K03537+K14539+K14559+K14530+K03539+K14527+K14550+K14558+K14567+K11108+K14561+K14565+K14564+K14546+K14290	no
Fatty acid biosynthesis	map00061	4	11	1802	7969	0.29456	0.526779	gene24876|K01897;gene26910|K01897;gene27124|K09458;gene9387|K01897;	.	0	.	0	http://www.kegg.jp/pathway/map00061+K01897+K09458	no
Autophagy - other	map04136	10	35	1796	7945	0.311517	0.535502	gene8606|K17907;gene10141|K17888;gene110|K17890;gene111|K17890;gene19623|K17890;gene19840|K08331;gene26324|K17908;gene28251|K08342;gene552|K08342;gene7274|K08341;	gene8606|K17907	1	.	0	http://www.kegg.jp/pathway/map04136+K17907+K17888+K17890+K08331+K17908+K08342+K08341	no
Base excision repair	map03410	10	35	1796	7945	0.311517	0.535502	gene24224|K04799;gene11498|K10798;gene11738|K02325;gene13924|K10798;gene18299|K10803;gene18444|K10747;gene22663|K10801;gene26876|K10569;gene27096|K02330;gene3713|K10568;	.	0	gene24224|K04799	1	http://www.kegg.jp/pathway/map03410+K04799+K10798+K02325+K10803+K10747+K10801+K10569+K02330+K10568	no
D-Glutamine and D-glutamate metabolism	map00471	2	4	1804	7976	0.306707	0.535502	gene4273|K01425;gene4274|K01425;	.	0	.	0	http://www.kegg.jp/pathway/map00471+K01425	no
Fatty acid elongation	map00062	7	23	1799	7957	0.311096	0.535502	gene12151|K01068;gene12153|K01068;gene16679|K10703;gene2061|K10703;gene298|K10247;gene5422|K07515;gene5423|K07509;	.	0	.	0	http://www.kegg.jp/pathway/map00062+K01068+K10703+K10247+K07515+K07509	no
Fatty acid metabolism	map01212	12	43	1794	7937	0.30913	0.535502	gene24482|K08765;gene10911|K00507;gene16679|K10703;gene2061|K10703;gene24876|K01897;gene26910|K01897;gene27124|K09458;gene4420|K00255;gene456|K08766;gene5422|K07515;gene5423|K07509;gene9387|K01897;	.	0	gene24482|K08765	1	http://www.kegg.jp/pathway/map01212+K08765+K00507+K10703+K01897+K09458+K00255+K08766+K07515+K07509	no
Hedgehog signaling pathway	map04340	12	43	1794	7937	0.30913	0.535502	gene8649|K11988;gene15335|K08959;gene16218|K08958;gene2012|K03083;gene24491|K04503;gene26276|K04678;gene3109|K06232;gene4169|K10523;gene7416|K10151;gene9371|K10394;gene9723|K08958;gene9983|K08957;	.	0	gene8649|K11988	1	http://www.kegg.jp/pathway/map04340+K11988+K08959+K08958+K03083+K04503+K04678+K06232+K10523+K10151+K10394+K08957	no
Phenylalanine, tyrosine and tryptophan biosynthesis	map00400	2	4	1804	7976	0.306707	0.535502	gene17795|K14455;gene24745|K14454;	.	0	.	0	http://www.kegg.jp/pathway/map00400+K14455+K14454	no
SNARE interactions in vesicular transport	map04130	9	31	1797	7949	0.312112	0.535502	gene10974|K08492;gene11705|K08508;gene15930|K08513;gene16027|K13505;gene20844|K08486;gene24264|K08490;gene24576|K08504;gene3266|K08491;gene8188|K08516;	.	0	.	0	http://www.kegg.jp/pathway/map04130+K08492+K08508+K08513+K13505+K08486+K08490+K08504+K08491+K08516	no
p53 signaling pathway	map04115	22	85	1784	7895	0.322809	0.551059	gene11637|K16857;gene22874|K06625;gene7641|K10129;gene11822|K05868;gene12735|K10136;gene13473|K10808;gene13544|K06626;gene17662|K08738;gene2270|K10137;gene23770|K10134;gene24491|K04503;gene24635|K04390;gene25583|K07207;gene26905|K02187;gene29132|K10134;gene4336|K04398;gene593|K04402;gene6768|K02206;gene6887|K02084;gene7416|K10151;gene7467|K04726;gene9350|K04402;	.	0	gene11637|K16857;gene22874|K06625;gene7641|K10129	3	http://www.kegg.jp/pathway/map04115+K16857+K06625+K10129+K05868+K10136+K10808+K06626+K08738+K10137+K10134+K04503+K04390+K07207+K02187+K04398+K04402+K02206+K02084+K10151+K04726	no
Calcium signaling pathway	map04020	39	157	1767	7823	0.327019	0.55544	gene14870|K04854;gene15834|K00911;gene26160|K16057;gene6295|K13755;gene7455|K04850;gene10566|K18196;gene11170|K03914;gene11259|K02183;gene14388|K13241;gene14537|K05219;gene15003|K05083;gene15459|K04718;gene16436|K04857;gene17041|K04632;gene17275|K01116;gene18224|K00911;gene19592|K16059;gene20929|K16056;gene22065|K04361;gene22269|K04958;gene22642|K05850;gene26066|K00871;gene26665|K04348;gene26675|…	.	0	gene14870|K04854;gene15834|K00911;gene26160|K16057;gene6295|K13755;gene7455|K04850	5	http://www.kegg.jp/pathway/map04020+K04854+K00911+K16057+K13755+K04850+K18196+K03914+K02183+K13241+K05219+K05083+K04718+K04857+K04632+K01116+K16059+K16056+K04361+K04958+K05850+K00871+K04348+K04515+K09565+K05863+K04855+K04634+K15041+K05857+K04849+K04959+K04344+K04635	no
Cardiac muscle contraction	map04260	20	77	1786	7903	0.329039	0.556075	gene15897|K01540;gene4755|K05742;gene7455|K04850;gene12314|K02270;gene13037|K00413;gene1304|K09290;gene14989|K04862;gene15599|K04869;gene16436|K04857;gene16463|K12045;gene18057|K02267;gene18276|K01539;gene18354|K00416;gene18700|K04872;gene18739|K12044;gene21058|K02266;gene22554|K00414;gene367|K00416;gene5852|K02270;gene6474|K04864;	gene15897|K01540	1	gene4755|K05742;gene7455|K04850	2	http://www.kegg.jp/pathway/map04260+K01540+K05742+K04850+K02270+K00413+K09290+K04862+K04869+K04857+K12045+K02267+K01539+K00416+K04872+K12044+K02266+K00414+K04864	no
Biosynthesis of unsaturated fatty acids	map01040	6	20	1800	7960	0.344174	0.57876	gene10911|K00507;gene12151|K01068;gene12153|K01068;gene16679|K10703;gene2061|K10703;gene5422|K07515;	.	0	.	0	http://www.kegg.jp/pathway/map01040+K00507+K01068+K10703+K07515	no
Platinum drug resistance	map01524	21	83	1785	7897	0.361236	0.601467	gene22874|K06625;gene24500|K02373;gene10129|K08736;gene12468|K02350;gene12722|K04426;gene15003|K05083;gene15869|K04456;gene17662|K08738;gene18946|K16060;gene20685|K00799;gene21263|K04371;gene22027|K04456;gene22117|K08734;gene24635|K04390;gene24753|K05666;gene25970|K04371;gene26905|K02187;gene4336|K04398;gene617|K16060;gene6887|K02084;gene7467|K04726;	.	0	gene22874|K06625;gene24500|K02373	2	http://www.kegg.jp/pathway/map01524+K06625+K02373+K08736+K02350+K04426+K05083+K04456+K08738+K16060+K00799+K04371+K08734+K04390+K05666+K02187+K04398+K02084+K04726	no
Proteasome	map03050	11	41	1795	7939	0.360587	0.601467	gene11341|K06697;gene12945|K02732;gene15016|K03033;gene15306|K03035;gene19240|K02725;gene2217|K03028;gene22334|K03037;gene24573|K03039;gene4604|K03032;gene5208|K02739;gene875|K02729;	.	0	.	0	http://www.kegg.jp/pathway/map03050+K06697+K02732+K03033+K03035+K02725+K03028+K03037+K03039+K03032+K02739+K02729	no
Amyotrophic lateral sclerosis (ALS)	map05014	14	54	1792	7926	0.371606	0.6157	gene12722|K04426;gene14850|K04432;gene15344|K04392|K07861;gene17662|K08738;gene23163|K03156;gene24425|K04569;gene26665|K04348;gene26905|K02187;gene2806|K07887;gene6887|K02084;gene7395|K03158;gene7467|K04726;gene7669|K04441;gene7671|K04441;	.	0	.	0	http://www.kegg.jp/pathway/map05014+K04426+K04432+K04392+K07861+K08738+K03156+K04569+K04348+K02187+K07887+K02084+K03158+K04726+K04441	no
Necroptosis	map04217	46	191	1760	7789	0.376768	0.621207	gene15112|K04692;gene24500|K02373;gene1135|K11251;gene11498|K10798;gene11694|K16342;gene11891|K04982;gene12733|K11859;gene13810|K12193;gene13924|K10798;gene15110|K11224;gene15111|K11223;gene16270|K01915;gene1677|K05131;gene16802|K00688;gene17404|K17595;gene17636|K17595;gene17817|K12198;gene18946|K16060;gene20781|K05864;gene23163|K03156;gene23743|K02861;gene24635|K04390;gene26675|K04515;gene26788|…	.	0	gene15112|K04692;gene24500|K02373	2	http://www.kegg.jp/pathway/map04217+K04692+K02373+K11251+K10798+K16342+K04982+K11859+K12193+K11224+K11223+K01915+K05131+K00688+K17595+K12198+K16060+K05864+K03156+K02861+K04390+K04515+K04440+K05863+K04727+K15053+K04722+K15041+K04447+K20703+K04398+K03173+K00522+K11225+K11221+K03158+K04726+K14381+K05842	no
Phosphonate and phosphinate metabolism	map00440	2	5	1804	7975	0.380415	0.624176	gene2098|K00968;gene917|K13644;	.	0	.	0	http://www.kegg.jp/pathway/map00440+K00968+K13644	no
Ubiquinone and other terpenoid-quinone biosynthesis	map00130	3	9	1803	7971	0.386526	0.631139	gene12553|K00591;gene21063|K06127;gene26071|K05357;	.	0	.	0	http://www.kegg.jp/pathway/map00130+K00591+K06127+K05357	no
Phototransduction - fly	map04745	6	22	1800	7958	0.415935	0.675894	gene11259|K02183;gene22269|K04958;gene24221|K13806;gene26675|K04515;gene3389|K04634;gene8187|K04515;	.	0	.	0	http://www.kegg.jp/pathway/map04745+K02183+K04958+K13806+K04515+K04634	no
Arrhythmogenic right ventricular cardiomyopathy (ARVC)	map05412	13	52	1793	7928	0.423014	0.678103	gene7455|K04850;gene10051|K12563;gene1373|K12641;gene14989|K04862;gene15599|K04869;gene16436|K04857;gene18700|K04872;gene27894|K12569;gene3884|K06483;gene3974|K06485;gene6474|K04864;gene6783|K06583;gene7046|K12642;	.	0	gene7455|K04850	1	http://www.kegg.jp/pathway/map05412+K04850+K12563+K12641+K04862+K04869+K04857+K04872+K12569+K06483+K06485+K04864+K06583+K12642	no
Glycosaminoglycan biosynthesis - heparan sulfate / heparin	map00534	5	18	1801	7962	0.423313	0.678103	gene11271|K01793;gene13398|K02366;gene14770|K07809;gene14880|K00771;gene16122|K00734;	.	0	.	0	http://www.kegg.jp/pathway/map00534+K01793+K02366+K07809+K00771+K00734	no
Mannose type O-glycan biosynthesis	map00515	5	18	1801	7962	0.423313	0.678103	gene22195|K18207;gene18410|K19873;gene18994|K07632;gene20103|K00735;gene6060|K09674;	.	0	gene22195|K18207	1	http://www.kegg.jp/pathway/map00515+K18207+K19873+K07632+K00735+K09674	no
Citrate cycle (TCA cycle)	map00020	8	31	1798	7949	0.433328	0.690872	gene11943|K00627;gene19043|K00627;gene19048|K00237;gene21571|K00030;gene21830|K00237;gene27912|K00030;gene6744|K01647;gene8181|K00164;	.	0	.	0	http://www.kegg.jp/pathway/map00020+K00627+K00237+K00030+K01647+K00164	no
African trypanosomiasis	map05143	7	27	1799	7953	0.44193	0.701278	gene19052|K05482;gene22440|K10161;gene23163|K03156;gene24635|K04390;gene3389|K04634;gene819|K06527;gene820|K06527;	.	0	.	0	http://www.kegg.jp/pathway/map05143+K05482+K10161+K03156+K04390+K04634+K06527	no
cAMP signaling pathway	map04024	47	201	1759	7779	0.445273	0.701875	gene15897|K01540;gene2058|K08045;gene4755|K05742;gene7455|K04850;gene10427|K02580;gene11170|K03914;gene11259|K02183;gene12191|K04379;gene12253|K04249;gene12928|K05702;gene14998|K15494;gene15344|K04392|K07861;gene15869|K04456;gene16436|K04857;gene17041|K04632;gene17222|K12755;gene18276|K01539;gene18522|K07829;gene18739|K12044;gene20279|K13293;gene20929|K16056;gene20954|K06269;gene21263|K04371;gene…	gene15897|K01540	1	gene2058|K08045;gene4755|K05742;gene7455|K04850	3	http://www.kegg.jp/pathway/map04024+K01540+K08045+K05742+K04850+K02580+K03914+K02183+K04379+K04249+K05702+K15494+K04392+K07861+K04456+K04857+K04632+K12755+K01539+K07829+K12044+K13293+K16056+K06269+K04371+K04734+K04513+K05850+K04735+K04514+K04200+K04515+K04440+K09048+K05870+K04448+K17388+K19021+K04587+K04630+K04369	no
Longevity regulating pathway - multiple species	map04213	13	53	1793	7927	0.446459	0.701875	gene2058|K08045;gene1038|K07199;gene12050|K03283;gene14116|K07187;gene15869|K04456;gene21350|K05087;gene22027|K04456;gene23135|K03283;gene24451|K04688;gene26575|K11411;gene7116|K07827;gene8627|K07200;gene8628|K07200;	.	0	gene2058|K08045	1	http://www.kegg.jp/pathway/map04213+K08045+K07199+K03283+K07187+K04456+K05087+K04688+K11411+K07827+K07200	no
Lipoic acid metabolism	map00785	1	2	1805	7978	0.457796	0.71598	gene6075|K10105;	.	0	.	0	http://www.kegg.jp/pathway/map00785+K10105	no
mRNA surveillance pathway	map03015	28	119	1778	7861	0.459668	0.71598	gene12036|K11584;gene13020|K14401;gene15252|K04354;gene15355|K12881;gene16102|K15544;gene16352|K11584;gene16558|K14327;gene17066|K14406;gene17740|K14397;gene18387|K06100;gene18631|K03456;gene20335|K06965;gene209|K13126;gene20954|K06269;gene21741|K06269;gene21972|K11584;gene22434|K14962;gene23844|K14400;gene24334|K11584;gene25594|K14325;gene25821|K08873;gene26268|K14404;gene28172|K14328;gene3803|K…	.	0	.	0	http://www.kegg.jp/pathway/map03015+K11584+K14401+K04354+K12881+K15544+K14327+K14406+K14397+K06100+K03456+K06965+K13126+K06269+K14962+K14400+K14325+K08873+K14404+K14328+K15542+K12877+K03265	no
Drug metabolism - other enzymes	map00983	10	41	1796	7939	0.472133	0.73108	gene17730|K01044;gene17811|K00857;gene2071|K13421;gene23637|K00569;gene2409|K01951;gene27119|K00622;gene293|K00760;gene4877|K01489;gene5080|K00876;gene792|K00207;	.	0	.	0	http://www.kegg.jp/pathway/map00983+K01044+K00857+K13421+K00569+K01951+K00622+K00760+K01489+K00876+K00207	no
Mucin type O-glycan biosynthesis	map00512	7	28	1799	7952	0.474394	0.73108	gene12102|K00710;gene19265|K00710;gene19266|K00710;gene26084|K00710;gene28108|K09653;gene3734|K00710;gene6245|K00710;	.	0	.	0	http://www.kegg.jp/pathway/map00512+K00710+K09653	no
Nitrogen metabolism	map00910	4	15	1802	7965	0.475851	0.73108	gene13266|K01672;gene16270|K01915;gene27260|K01672;gene27261|K01672;	.	0	.	0	http://www.kegg.jp/pathway/map00910+K01672+K01915	no
Glycine, serine and threonine metabolism	map00260	12	50	1794	7930	0.478676	0.732093	gene21015|K17989;gene26062|K01079;gene14493|K12235;gene15140|K00276;gene15420|K01620;gene16913|K02437;gene21014|K17989;gene22441|K00643;gene22520|K00605;gene2665|K01697;gene7486|K00639;gene8360|K01837;	.	0	gene21015|K17989;gene26062|K01079	2	http://www.kegg.jp/pathway/map00260+K17989+K01079+K12235+K00276+K01620+K02437+K00643+K00605+K01697+K00639+K01837	no
Alanine, aspartate and glutamate metabolism	map00250	9	37	1797	7943	0.482293	0.734302	gene28424|K01755;gene15864|K01939;gene16270|K01915;gene17795|K14455;gene22025|K01939;gene24745|K14454;gene4273|K01425;gene4274|K01425;gene7311|K18310;	.	0	gene28424|K01755	1	http://www.kegg.jp/pathway/map00250+K01755+K01939+K01915+K14455+K14454+K01425+K18310	no
Hedgehog signaling pathway - fly	map04341	8	33	1798	7947	0.493588	0.738198	gene11949|K04662;gene16218|K08958;gene2012|K03083;gene24933|K08291;gene26276|K04678;gene4169|K10523;gene9723|K08958;gene9983|K08957;	.	0	.	0	http://www.kegg.jp/pathway/map04341+K04662+K08958+K03083+K08291+K04678+K10523+K08957	no
Sulfur relay system	map04122	3	11	1803	7969	0.492511	0.738198	gene17613|K14169;gene20332|K03635;gene22911|K03639;	.	0	gene17613|K14169	1	http://www.kegg.jp/pathway/map04122+K14169+K03635+K03639	no
Synthesis and degradation of ketone bodies	map00072	3	11	1803	7969	0.492511	0.738198	gene10419|K00019;gene22760|K01640;gene4828|K01640;	.	0	.	0	http://www.kegg.jp/pathway/map00072+K00019+K01640	no
Taurine and hypotaurine metabolism	map00430	3	11	1803	7969	0.492511	0.738198	gene17189|K00681;gene21246|K18592;gene22084|K18966;	.	0	.	0	http://www.kegg.jp/pathway/map00430+K00681+K18592+K18966	no
Sphingolipid metabolism	map00600	10	42	1796	7938	0.498691	0.742544	gene497|K01080;gene12039|K04716;gene12231|K00654;gene15459|K04718;gene15795|K04712;gene17891|K12352;gene22100|K12309;gene23130|K01186;gene25468|K04708;gene6428|K04710;	.	0	gene497|K01080	1	http://www.kegg.jp/pathway/map00600+K01080+K04716+K00654+K04718+K04712+K12352+K12309+K01186+K04708+K04710	no
One carbon pool by folate	map00670	5	20	1801	7960	0.501154	0.742938	gene10128|K00287;gene1670|K11787;gene22520|K00605;gene22727|K00289;gene4443|K00602;	.	0	.	0	http://www.kegg.jp/pathway/map00670+K00287+K11787+K00605+K00289+K00602	no
Influenza A	map05164	35	153	1771	7827	0.507098	0.748468	gene10427|K02580;gene11640|K16196;gene12050|K03283;gene14765|K04430;gene14850|K04432;gene15869|K04456;gene1677|K05131;gene17662|K08738;gene18162|K02581;gene19052|K05482;gene2012|K03083;gene21263|K04371;gene21467|K01349;gene21724|K04734;gene22027|K04456;gene23135|K03283;gene23163|K03156;gene24374|K04735;gene24635|K04390;gene25970|K04371;gene26268|K14404;gene26788|K04440;gene3217|K04722;gene3499|K0…	.	0	.	0	http://www.kegg.jp/pathway/map05164+K02580+K16196+K03283+K04430+K04432+K04456+K05131+K08738+K02581+K05482+K03083+K04371+K01349+K04734+K03156+K04735+K04390+K14404+K04440+K04722+K04447+K04448+K14290+K08860+K11221+K03158+K04441+K01312+K05842+K04369	no
Regulation of lipolysis in adipocytes	map04923	11	47	1795	7933	0.513341	0.754388	gene2058|K08045;gene10897|K19477;gene12253|K04249;gene14116|K07187;gene15869|K04456;gene17041|K04632;gene22027|K04456;gene24286|K16817;gene24287|K16817;gene24541|K16816;gene882|K04630;	.	0	gene2058|K08045	1	http://www.kegg.jp/pathway/map04923+K08045+K19477+K04249+K07187+K04456+K04632+K16817+K16816+K04630	no
PPAR signaling pathway	map03320	14	61	1792	7919	0.528223	0.772897	gene7911|K06259;gene22841|K04504;gene24482|K08765;gene10911|K00507;gene18884|K08748;gene19364|K06272;gene22675|K08530;gene24876|K01897;gene26910|K01897;gene4420|K00255;gene456|K08766;gene5146|K08745;gene7276|K08763;gene9387|K01897;	gene7911|K06259	1	gene22841|K04504;gene24482|K08765	2	http://www.kegg.jp/pathway/map03320+K06259+K04504+K08765+K00507+K08748+K06272+K08530+K01897+K00255+K08766+K08745+K08763	no
Pancreatic secretion	map04972	20	88	1786	7892	0.532635	0.775994	gene15897|K01540;gene25401|K07886;gene2058|K08045;gene4755|K05742;gene11236|K07904;gene15344|K04392|K07861;gene17041|K04632;gene18276|K01539;gene22269|K04958;gene22522|K04513;gene22642|K05850;gene28449|K05850;gene3389|K04634;gene4234|K04588;gene5943|K04513;gene7107|K04959;gene8431|K01312;gene8611|K13855;gene8847|K07901;gene9142|K07884;	gene15897|K01540;gene25401|K07886	2	gene2058|K08045;gene4755|K05742	2	http://www.kegg.jp/pathway/map04972+K01540+K07886+K08045+K05742+K07904+K04392+K07861+K04632+K01539+K04958+K04513+K05850+K04634+K04588+K04959+K01312+K13855+K07901+K07884	no
RNA transport	map03013	50	222	1756	7758	0.537802	0.78016	gene10066|K05749;gene12183|K03754;gene12805|K14305;gene13510|K01164;gene13833|K03231;gene14670|K15516;gene15085|K03113;gene15355|K12881;gene16558|K14327;gene18541|K14306;gene19871|K14303;gene20209|K13129;gene20352|K14322;gene20403|K14312;gene209|K13126;gene21066|K03537;gene21754|K13130;gene2195|K03345;gene22005|K03262;gene2216|K03260;gene2226|K03240;gene22281|K00974;gene22641|K14004;gene22979|K14…	.	0	.	0	http://www.kegg.jp/pathway/map03013+K05749+K03754+K14305+K01164+K03231+K15516+K03113+K12881+K14327+K14306+K14303+K13129+K14322+K14312+K13126+K03537+K13130+K03345+K03262+K03260+K03240+K00974+K14004+K14289+K14530+K05019+K03539+K03254+K00784+K14325+K03252+K14316+K14527+K14300+K03238+K03236+K12879+K14328+K03259+K03246+K14290+K12172+K13134+K14288+K14302+K03251+K12877+K14319+K03248	no
Thiamine metabolism	map00730	3	12	1803	7968	0.541999	0.782887	gene5166|K00939;gene572|K00939;gene8528|K00949;	.	0	.	0	http://www.kegg.jp/pathway/map00730+K00939+K00949	no
Glutathione metabolism	map00480	12	53	1794	7927	0.550055	0.791143	gene10479|K04097;gene10013|K00432;gene13040|K01469;gene13473|K10808;gene17189|K00681;gene19590|K10807;gene20310|K00432;gene20685|K00799;gene21246|K18592;gene22523|K00432;gene27880|K00036;gene776|K11205;	gene10479|K04097	1	.	0	http://www.kegg.jp/pathway/map00480+K04097+K00432+K01469+K10808+K00681+K10807+K00799+K18592+K00036+K11205	no
Biotin metabolism	map00780	1	3	1805	7977	0.55789	0.79564	gene27124|K09458;	.	0	.	0	http://www.kegg.jp/pathway/map00780+K09458	no
Caffeine metabolism	map00232	1	3	1805	7977	0.55789	0.79564	gene27119|K00622;	.	0	.	0	http://www.kegg.jp/pathway/map00232+K00622	no
Fatty acid degradation	map00071	9	40	1797	7940	0.564464	0.801634	gene24482|K08765;gene10455|K00121;gene24876|K01897;gene26910|K01897;gene4420|K00255;gene456|K08766;gene5422|K07515;gene5423|K07509;gene9387|K01897;	.	0	gene24482|K08765	1	http://www.kegg.jp/pathway/map00071+K08765+K00121+K01897+K00255+K08766+K07515+K07509	no
Fc gamma R-mediated phagocytosis	map04666	20	90	1786	7890	0.568668	0.804224	gene497|K01080;gene1188|K00889;gene12454|K12561;gene15344|K04392|K07861;gene15459|K04718;gene15869|K04456;gene17275|K01116;gene18373|K06274;gene19616|K15909;gene21263|K04371;gene21715|K05765;gene22027|K04456;gene24451|K04688;gene25970|K04371;gene26102|K08011;gene26109|K05743;gene27257|K04393;gene5818|K18050;gene7809|K05768;gene8224|K12562;	.	0	gene497|K01080	1	http://www.kegg.jp/pathway/map04666+K01080+K00889+K12561+K04392+K07861+K04718+K04456+K01116+K06274+K15909+K04371+K05765+K04688+K08011+K05743+K04393+K18050+K05768+K12562	no
Vibrio cholerae infection	map05110	10	45	1796	7935	0.575784	0.810896	gene13234|K02144;gene17041|K04632;gene17275|K01116;gene21546|K05701;gene22721|K10956;gene24471|K02154;gene311|K03661;gene5323|K02148;gene7506|K10949;gene8391|K02154;	.	0	.	0	http://www.kegg.jp/pathway/map05110+K02144+K04632+K01116+K05701+K10956+K02154+K03661+K02148+K10949	no
Gastric acid secretion	map04971	14	64	1792	7916	0.592196	0.830549	gene15897|K01540;gene2058|K08045;gene4755|K05742;gene11259|K02183;gene12870|K08007;gene17041|K04632;gene18276|K01539;gene22269|K04958;gene26675|K04515;gene3389|K04634;gene7107|K04959;gene8187|K04515;gene8611|K13855;gene882|K04630;	gene15897|K01540	1	gene2058|K08045;gene4755|K05742	2	http://www.kegg.jp/pathway/map04971+K01540+K08045+K05742+K02183+K08007+K04632+K01539+K04958+K04515+K04634+K04959+K13855+K04630	no
Glycosaminoglycan degradation	map00531	4	18	1802	7962	0.599389	0.833718	gene20176|K12373;gene22100|K12309;gene22486|K01197;gene24743|K07965;	.	0	.	0	http://www.kegg.jp/pathway/map00531+K12373+K12309+K01197+K07965	no
Protein export	map03060	4	18	1802	7962	0.599389	0.833718	gene15471|K03107;gene21476|K13280;gene22721|K10956;gene25438|K13280;	.	0	.	0	http://www.kegg.jp/pathway/map03060+K03107+K13280+K10956	no
Other types of O-glycan biosynthesis	map00514	5	23	1801	7957	0.609032	0.84366	gene2710|K03691;gene2002|K13667;gene22292|K13676;gene27713|K09667;gene6552|K13676;	.	0	gene2710|K03691	1	http://www.kegg.jp/pathway/map00514+K03691+K13667+K13676+K09667	no
Phagosome	map04145	28	129	1778	7851	0.612658	0.845218	gene7911|K06259;gene11637|K16857;gene10974|K08492;gene13234|K02144;gene15344|K04392|K07861;gene15667|K07898;gene16027|K13505;gene17818|K10416;gene2095|K06503;gene22712|K07897;gene22721|K10956;gene23197|K07375;gene23740|K07375;gene23871|K07374;gene24471|K02154;gene26102|K08011;gene2806|K07887;gene2833|K10066;gene29186|K04659;gene311|K03661;gene4411|K00921;gene4512|K07374;gene4513|K07374;gene5323|K…	gene7911|K06259	1	gene11637|K16857	1	http://www.kegg.jp/pathway/map04145+K06259+K16857+K08492+K02144+K04392+K07861+K07898+K13505+K10416+K06503+K07897+K10956+K07375+K07374+K02154+K08011+K07887+K10066+K04659+K03661+K00921+K02148+K08763+K08054	no
Glycolysis / Gluconeogenesis	map00010	15	72	1791	7908	0.658266	0.904447	gene14405|K01623;gene7361|K01689;gene10455|K00121;gene11295|K00873;gene11943|K00627;gene16851|K00850;gene18004|K01810;gene19043|K00627;gene24621|K03103;gene25975|K01623;gene2683|K00850;gene27776|K00927;gene3001|K01623;gene6512|K00850;gene8360|K01837;	.	0	gene14405|K01623;gene7361|K01689	2	http://www.kegg.jp/pathway/map00010+K01623+K01689+K00121+K00873+K00627+K00850+K01810+K03103+K00927+K01837	no
Aldosterone-regulated sodium reabsorption	map04960	7	35	1799	7945	0.679181	0.919721	gene15897|K01540;gene18276|K01539;gene21263|K04371;gene25891|K04827;gene25970|K04371;gene28735|K13358;gene7116|K07827;	gene15897|K01540	1	.	0	http://www.kegg.jp/pathway/map04960+K01540+K01539+K04371+K04827+K13358+K07827	no
Parkinson disease	map05012	38	180	1768	7800	0.680267	0.919721	gene2058|K08045;gene12314|K02270;gene12898|K04556;gene13037|K00413;gene14918|K02128;gene16120|K04554;gene17662|K08738;gene18057|K02267;gene18354|K00416;gene19048|K00237;gene20692|K03967;gene21058|K02266;gene21830|K00237;gene22554|K00414;gene24768|K03964;gene25295|K03943;gene26711|K09565;gene26905|K02187;gene27158|K05863;gene27649|K11351;gene28181|K05863;gene2866|K02132;gene3252|K08155;gene3480|K1…	.	0	gene2058|K08045	1	http://www.kegg.jp/pathway/map05012+K08045+K02270+K04556+K00413+K02128+K04554+K08738+K02267+K00416+K00237+K03967+K02266+K00414+K03964+K03943+K09565+K02187+K05863+K11351+K02132+K08155+K15041+K03962+K03959+K03934+K11352+K08844+K02133+K02084+K11353+K04630+K02127+K02134+K03946	no
Starch and sucrose metabolism	map00500	6	30	1800	7950	0.675712	0.919721	gene16802|K00688;gene1793|K00700;gene18004|K01810;gene2472|K00750;gene5565|K00963;gene804|K01196;	.	0	.	0	http://www.kegg.jp/pathway/map00500+K00688+K00700+K01810+K00750+K00963+K01196	no
Tyrosine metabolism	map00350	7	35	1799	7945	0.679181	0.919721	gene10455|K00121;gene15001|K00553;gene15140|K00276;gene17795|K14455;gene24745|K14454;gene25568|K01557;gene7711|K01593;	.	0	.	0	http://www.kegg.jp/pathway/map00350+K00121+K00553+K00276+K14455+K14454+K01557+K01593	no
Viral myocarditis	map05416	11	55	1795	7925	0.695059	0.935976	gene10051|K12563;gene15344|K04392|K07861;gene16236|K08887;gene17662|K08738;gene2216|K03260;gene24491|K04503;gene26905|K02187;gene4336|K04398;gene4870|K03260;gene5092|K06619;gene7467|K04726;	.	0	.	0	http://www.kegg.jp/pathway/map05416+K12563+K04392+K07861+K08887+K08738+K03260+K04503+K02187+K04398+K06619+K04726	no
Butanoate metabolism	map00650	5	26	1801	7954	0.702058	0.941649	gene10419|K00019;gene11747|K00109;gene22760|K01640;gene4828|K01640;gene5422|K07515;	.	0	.	0	http://www.kegg.jp/pathway/map00650+K00019+K00109+K01640+K07515	no
Pantothenate and CoA biosynthesis	map00770	3	16	1803	7964	0.708854	0.943278	gene18477|K00826;gene22084|K18966;gene792|K00207;	.	0	gene18477|K00826	1	http://www.kegg.jp/pathway/map00770+K00826+K18966+K00207	no
Vasopressin-regulated water reabsorption	map04962	9	46	1797	7934	0.708699	0.943278	gene10007|K10426;gene11236|K07904;gene15356|K12462;gene17041|K04632;gene17818|K10416;gene2806|K07887;gene3350|K09048;gene4395|K05870;gene9203|K07905;	.	0	.	0	http://www.kegg.jp/pathway/map04962+K10426+K07904+K12462+K04632+K10416+K07887+K09048+K05870+K07905	no
Cysteine and methionine metabolism	map00270	10	52	1796	7928	0.731233	0.9617	gene18477|K00826;gene21015|K17989;gene10110|K00789;gene17795|K14455;gene21014|K17989;gene24745|K14454;gene2665|K01697;gene2829|K08967;gene5413|K17398;gene776|K11205;	.	0	gene18477|K00826;gene21015|K17989	2	http://www.kegg.jp/pathway/map00270+K00826+K17989+K00789+K14455+K14454+K01697+K08967+K17398+K11205	no
Ether lipid metabolism	map00565	8	42	1798	7938	0.728103	0.9617	gene497|K01080;gene11585|K13512;gene11694|K16342;gene17726|K13510;gene18266|K16795;gene24286|K16817;gene24287|K16817;gene917|K13644;	.	0	gene497|K01080	1	http://www.kegg.jp/pathway/map00565+K01080+K13512+K16342+K13510+K16795+K16817+K13644	no
Galactose metabolism	map00052	5	27	1801	7953	0.729387	0.9617	gene16851|K00850;gene22100|K12309;gene2683|K00850;gene5565|K00963;gene6512|K00850;	.	0	.	0	http://www.kegg.jp/pathway/map00052+K00850+K12309+K00963	no
ECM-receptor interaction	map04512	14	72	1792	7908	0.740608	0.969926	gene7911|K06259;gene11637|K16857;gene16210|K06252;gene17323|K16338;gene5089|K06247;gene1137|K06258;gene14117|K06237;gene22532|K06243;gene29186|K04659;gene3884|K06483;gene3974|K06485;gene4572|K06237;gene6783|K06583;gene7944|K06249;	gene7911|K06259	1	gene11637|K16857;gene16210|K06252;gene17323|K16338;gene5089|K06247	4	http://www.kegg.jp/pathway/map04512+K06259+K16857+K06252+K16338+K06247+K06258+K06237+K06243+K04659+K06483+K06485+K06583+K06249	no
Rheumatoid arthritis	map05323	15	77	1791	7903	0.743228	0.969926	gene12191|K04379;gene13234|K02144;gene14311|K05408;gene14312|K05408;gene14315|K05408|K05511;gene18251|K13375;gene19052|K05482;gene20666|K05433;gene23163|K03156;gene24471|K02154;gene311|K03661;gene3640|K05121;gene512|K04448;gene5323|K02148;gene8391|K02154;	.	0	.	0	http://www.kegg.jp/pathway/map05323+K04379+K02144+K05408+K05511+K13375+K05482+K05433+K03156+K02154+K03661+K05121+K04448+K02148	no
Arginine and proline metabolism	map00330	10	53	1796	7927	0.749995	0.974993	gene12080|K01476;gene12000|K18384;gene14388|K13241;gene17795|K14455;gene19644|K00472;gene21798|K00933;gene24745|K14454;gene25101|K08660;gene26652|K00472;gene9380|K00472;	.	0	gene12080|K01476	1	http://www.kegg.jp/pathway/map00330+K01476+K18384+K13241+K14455+K00472+K00933+K14454+K08660	no
Phenylalanine metabolism	map00360	4	23	1802	7957	0.761292	0.97839	gene15140|K00276;gene17795|K14455;gene24745|K14454;gene7711|K01593;	.	0	.	0	http://www.kegg.jp/pathway/map00360+K00276+K14455+K14454+K01593	no
Selenocompound metabolism	map00450	4	23	1802	7957	0.761292	0.97839	gene6946|K00384;gene16647|K01008;gene21299|K00384;gene725|K00816;	.	0	gene6946|K00384	1	http://www.kegg.jp/pathway/map00450+K00384+K01008+K00816	no
Spliceosome	map03040	42	206	1764	7774	0.757817	0.97839	gene10093|K12819;gene1138|K12831;gene12050|K03283;gene12110|K12893;gene14478|K12856;gene15188|K11098;gene15355|K12881;gene15629|K11097;gene15858|K12888;gene16528|K12840;gene16973|K12855;gene17459|K12830;gene17928|K12815;gene18064|K12836;gene18228|K11091;gene18989|K12863;gene20589|K12862;gene20753|K12741;gene23135|K03283;gene23201|K12813;gene24135|K10599;gene24394|K11984;gene24400|K12829;gene2666|…	.	0	.	0	http://www.kegg.jp/pathway/map03040+K12819+K12831+K03283+K12893+K12856+K11098+K12881+K11097+K12888+K12840+K12855+K12830+K12815+K12836+K11091+K12863+K12862+K12741+K12813+K10599+K11984+K12829+K12624+K12865+K12885+K12879+K12824+K12662+K12821+K12828+K12868+K12900+K12896+K12877+K19604+K12826	no
Antifolate resistance	map01523	10	55	1796	7925	0.78477	0.995857	gene10128|K00287;gene10427|K02580;gene13857|K14613;gene1670|K11787;gene23163|K03156;gene24374|K04735;gene24753|K05666;gene25810|K05665;gene27879|K07210;gene4443|K00602;	.	0	.	0	http://www.kegg.jp/pathway/map01523+K00287+K02580+K14613+K11787+K03156+K04735+K05666+K05665+K07210+K00602	no
Folate biosynthesis	map00790	4	24	1802	7956	0.786668	0.995857	gene10128|K00287;gene11957|K01495;gene20332|K03635;gene22911|K03639;	.	0	.	0	http://www.kegg.jp/pathway/map00790+K00287+K01495+K03635+K03639	no
Primary immunodeficiency	map05340	5	29	1801	7951	0.778482	0.995857	gene13796|K08063;gene16660|K10887;gene19129|K06450;gene20929|K16056;gene27879|K07210;	.	0	.	0	http://www.kegg.jp/pathway/map05340+K08063+K10887+K06450+K16056+K07210	no
Proximal tubule bicarbonate reclamation	map04964	4	24	1802	7956	0.786668	0.995857	gene15897|K01540;gene18276|K01539;gene4273|K01425;gene4274|K01425;	gene15897|K01540	1	.	0	http://www.kegg.jp/pathway/map04964+K01540+K01539+K01425	no
Glyoxylate and dicarboxylate metabolism	map00630	6	35	1800	7945	0.794042	0.997718	gene1019|K11517;gene16270|K01915;gene16913|K02437;gene22520|K00605;gene25590|K19269;gene6744|K01647;	gene1019|K11517	1	.	0	http://www.kegg.jp/pathway/map00630+K11517+K01915+K02437+K00605+K19269+K01647	no
Prion diseases	map05020	6	35	1800	7945	0.794042	0.997718	gene19061|K06491;gene21263|K04371;gene23102|K02599;gene25970|K04371;gene9305|K04369;gene9802|K09203;	.	0	.	0	http://www.kegg.jp/pathway/map05020+K06491+K04371+K02599+K04369+K09203	no
ABC transporters	map02010	10	77	1796	7903	0.971643	1	gene2977|K05641;gene15576|K05652;gene15578|K05651;gene19158|K05680;gene22974|K05674;gene24753|K05666;gene25810|K05665;gene26384|K05657;gene27754|K05662;gene780|K05677;	.	0	gene2977|K05641	1	http://www.kegg.jp/pathway/map02010+K05641+K05652+K05651+K05680+K05674+K05666+K05665+K05657+K05662+K05677	no
Allograft rejection	map05330	2	35	1804	7945	0.995117	1	gene23163|K03156;gene24635|K04390;	.	0	.	0	http://www.kegg.jp/pathway/map05330+K03156+K04390	no
alpha-Linolenic acid metabolism	map00592	3	26	1803	7954	0.92388	1	gene11694|K16342;gene24286|K16817;gene24287|K16817;	.	0	.	0	http://www.kegg.jp/pathway/map00592+K16342+K16817	no
Antigen processing and presentation	map04612	9	68	1797	7912	0.960512	1	gene11341|K06697;gene12050|K03283;gene13796|K08063;gene22920|K08064;gene23135|K03283;gene23163|K03156;gene3715|K01363;gene4395|K05870;gene8690|K08054;	.	0	.	0	http://www.kegg.jp/pathway/map04612+K06697+K03283+K08063+K08064+K03156+K01363+K05870+K08054	no
Arachidonic acid metabolism	map00590	13	74	1793	7906	0.838274	1	gene10479|K04097;gene5109|K15729;gene10013|K00432;gene10393|K07422;gene11694|K16342;gene20310|K00432;gene21246|K18592;gene22523|K00432;gene24286|K16817;gene24287|K16817;gene3182|K08726;gene5157|K05309;gene522|K07418;	gene10479|K04097	1	gene5109|K15729	1	http://www.kegg.jp/pathway/map00590+K04097+K15729+K00432+K07422+K16342+K18592+K16817+K08726+K05309+K07418	no
Ascorbate and aldarate metabolism	map00053	2	31	1804	7949	0.989997	1	gene27651|K01053;gene3181|K00103;	.	0	.	0	http://www.kegg.jp/pathway/map00053+K01053+K00103	no
Asthma	map05310	3	20	1803	7960	0.824682	1	gene1482|K08089;gene1556|K07983;gene23163|K03156;	.	0	.	0	http://www.kegg.jp/pathway/map05310+K08089+K07983+K03156	no
Autoimmune thyroid disease	map05320	2	43	1804	7937	0.998868	1	gene12253|K04249;gene24635|K04390;	.	0	.	0	http://www.kegg.jp/pathway/map05320+K04249+K04390	no
beta-Alanine metabolism	map00410	6	36	1800	7944	0.813186	1	gene12165|K00140;gene15140|K00276;gene22084|K18966;gene25101|K08660;gene5422|K07515;gene792|K00207;	.	0	.	0	http://www.kegg.jp/pathway/map00410+K00140+K00276+K18966+K08660+K07515+K00207	no
Bile secretion	map04976	11	97	1795	7883	0.993919	1	gene15897|K01540;gene6902|K08537;gene2058|K08045;gene4755|K05742;gene15817|K01253;gene17041|K04632;gene18276|K01539;gene18884|K08748;gene24753|K05666;gene4234|K04588;gene8611|K13855;	gene15897|K01540;gene6902|K08537	2	gene2058|K08045;gene4755|K05742	2	http://www.kegg.jp/pathway/map04976+K01540+K08537+K08045+K05742+K01253+K04632+K01539+K08748+K05666+K04588+K13855	no
Carbohydrate digestion and absorption	map04973	5	44	1801	7936	0.962007	1	gene15897|K01540;gene15869|K04456;gene16114|K04626;gene18276|K01539;gene22027|K04456;	gene15897|K01540	1	.	0	http://www.kegg.jp/pathway/map04973+K01540+K04456+K04626+K01539	no
Chemical carcinogenesis	map05204	7	85	1799	7895	0.999093	1	gene10479|K04097;gene10455|K00121;gene15817|K01253;gene20685|K00799;gene25965|K01014;gene27119|K00622;gene725|K00816;	gene10479|K04097	1	.	0	http://www.kegg.jp/pathway/map05204+K04097+K00121+K01253+K00799+K01014+K00622+K00816	no
Cholesterol metabolism	map04979	5	51	1801	7929	0.985167	1	gene7911|K06259;gene2977|K05641;gene27053|K16931;gene3480|K15041;gene6182|K20464;	gene7911|K06259	1	gene2977|K05641	1	http://www.kegg.jp/pathway/map04979+K06259+K05641+K16931+K15041+K20464	no
Collecting duct acid secretion	map04966	3	25	1803	7955	0.912083	1	gene24471|K02154;gene5323|K02148;gene8391|K02154;	.	0	.	0	http://www.kegg.jp/pathway/map04966+K02154+K02148	no
Complement and coagulation cascades	map04610	9	82	1797	7898	0.991945	1	gene15694|K04002;gene16777|K03907;gene25480|K19821;gene11170|K03914;gene14139|K01320;gene14140|K01314;gene18309|K03985;gene2174|K03992;gene28825|K04004;	.	0	gene15694|K04002;gene16777|K03907;gene25480|K19821	3	http://www.kegg.jp/pathway/map04610+K04002+K03907+K19821+K03914+K01320+K01314+K03985+K03992+K04004	no
Drug metabolism - cytochrome P450	map00982	5	70	1801	7910	0.999095	1	gene10479|K04097;gene10455|K00121;gene15923|K00485;gene15924|K00485;gene20685|K00799;	gene10479|K04097	1	.	0	http://www.kegg.jp/pathway/map00982+K04097+K00121+K00485+K00799	no
Fat digestion and absorption	map04975	6	52	1800	7928	0.969208	1	gene7911|K06259;gene2977|K05641;gene497|K01080;gene13025|K11155;gene17795|K14455;gene19683|K11160;	gene7911|K06259	1	gene2977|K05641;gene497|K01080	2	http://www.kegg.jp/pathway/map04975+K06259+K05641+K01080+K11155+K14455+K11160	no
Ferroptosis	map04216	15	86	1791	7894	0.858252	1	gene2714|K13162;gene17183|K10435;gene17595|K10435;gene20442|K00510;gene2095|K06503;gene22450|K13162;gene24876|K01897;gene2594|K14736;gene26910|K01897;gene3228|K14720;gene3480|K15041;gene5391|K00522;gene6333|K13162;gene776|K11205;gene9387|K01897;	.	0	gene2714|K13162	1	http://www.kegg.jp/pathway/map04216+K13162+K10435+K00510+K06503+K01897+K14736+K14720+K15041+K00522+K11205	no
Glycosphingolipid biosynthesis - ganglio series	map00604	2	15	1804	7965	0.849134	1	gene20176|K12373;gene22100|K12309;	.	0	.	0	http://www.kegg.jp/pathway/map00604+K12373+K12309	no
Glycosphingolipid biosynthesis - globo and isoglobo series	map00603	2	17	1804	7963	0.890375	1	gene18471|K00718;gene20176|K12373;	.	0	.	0	http://www.kegg.jp/pathway/map00603+K00718+K12373	no
Glycosphingolipid biosynthesis - lacto and neolacto series	map00601	4	28	1802	7952	0.867235	1	gene18471|K00718;gene18994|K07632;gene23689|K00742;gene8795|K07970;	.	0	.	0	http://www.kegg.jp/pathway/map00601+K00718+K07632+K00742+K07970	no
Graft-versus-host disease	map05332	2	30	1804	7950	0.988053	1	gene23163|K03156;gene24635|K04390;	.	0	.	0	http://www.kegg.jp/pathway/map05332+K03156+K04390	no
Hematopoietic cell lineage	map04640	13	84	1793	7896	0.927133	1	gene7911|K06259;gene25931|K05071;gene10696|K05091;gene19129|K06450;gene2095|K06503;gene23163|K03156;gene2417|K01389;gene3145|K05056;gene3884|K06483;gene3974|K06485;gene6044|K04386;gene6045|K04387;gene6236|K05461;	gene7911|K06259	1	gene25931|K05071	1	http://www.kegg.jp/pathway/map04640+K06259+K05071+K05091+K06450+K06503+K03156+K01389+K05056+K06483+K06485+K04386+K04387+K05461	no
Histidine metabolism	map00340	2	22	1804	7958	0.952121	1	gene25101|K08660;gene6869|K01745;	.	0	.	0	http://www.kegg.jp/pathway/map00340+K08660+K01745	no
Intestinal immune network for IgA production	map04672	4	38	1802	7942	0.964628	1	gene18251|K13375;gene20666|K05433;gene3884|K06483;gene9195|K13072;	.	0	.	0	http://www.kegg.jp/pathway/map04672+K13375+K05433+K06483+K13072	no
Legionellosis	map05134	17	97	1789	7883	0.866323	1	gene15788|K10168;gene10427|K02580;gene10834|K05505;gene12050|K03283;gene13026|K09414;gene13833|K03231;gene17662|K08738;gene19052|K05482;gene21724|K04734;gene23135|K03283;gene23163|K03156;gene24240|K03233;gene24374|K04735;gene24883|K04397;gene26905|K02187;gene4336|K04398;gene6887|K02084;	.	0	gene15788|K10168	1	http://www.kegg.jp/pathway/map05134+K10168+K02580+K05505+K03283+K09414+K03231+K08738+K05482+K04734+K03156+K03233+K04735+K04397+K02187+K04398+K02084	no
Linoleic acid metabolism	map00591	4	34	1802	7946	0.938744	1	gene11694|K16342;gene24286|K16817;gene24287|K16817;gene522|K07418;	.	0	.	0	http://www.kegg.jp/pathway/map00591+K16342+K16817+K07418	no
Lysine degradation	map00310	14	79	1792	7901	0.837415	1	gene13730|K18494;gene16163|K11432;gene16659|K11419;gene18062|K14959;gene22271|K11433;gene24473|K11429;gene2497|K13645;gene27860|K00474;gene3744|K00825;gene5422|K07515;gene8181|K00164;gene8252|K14157;gene8632|K09188;gene9489|K15588;	.	0	.	0	http://www.kegg.jp/pathway/map00310+K18494+K11432+K11419+K14959+K11433+K11429+K13645+K00474+K00825+K07515+K00164+K14157+K09188+K15588	no
Maturity onset diabetes of the young	map04950	1	22	1805	7958	0.990888	1	gene24670|K08024;	.	0	.	0	http://www.kegg.jp/pathway/map04950+K08024	no
Metabolism of xenobiotics by cytochrome P450	map00980	7	78	1799	7902	0.997582	1	gene10479|K04097;gene10455|K00121;gene15817|K01253;gene18255|K07420;gene18485|K00078;gene20685|K00799;gene4904|K15303;	gene10479|K04097	1	.	0	http://www.kegg.jp/pathway/map00980+K04097+K00121+K01253+K07420+K00078+K00799+K15303	no
Mineral absorption	map04978	11	73	1795	7907	0.926386	1	gene15897|K01540;gene17734|K14739;gene10027|K07213;gene11891|K04982;gene13019|K14710;gene18276|K01539;gene20442|K00510;gene22552|K14704;gene2594|K14736;gene5391|K00522;gene8160|K14737;	gene15897|K01540	1	gene17734|K14739	1	http://www.kegg.jp/pathway/map04978+K01540+K14739+K07213+K04982+K14710+K01539+K00510+K14704+K14736+K00522+K14737	no
Natural killer cell mediated cytotoxicity	map04650	21	114	1785	7866	0.837979	1	gene7269|K06728;gene11746|K03099;gene1324|K06279;gene15344|K04392|K07861;gene1556|K07983;gene1636|K06453;gene1677|K05131;gene17275|K01116;gene21032|K07293;gene21263|K04371;gene23163|K03156;gene24635|K04390;gene25970|K04371;gene26665|K04348;gene26905|K02187;gene3217|K04722;gene7116|K07827;gene7357|K05697;gene7467|K04726;gene9305|K04369;gene9652|K17447;	gene7269|K06728	1	.	0	http://www.kegg.jp/pathway/map04650+K06728+K03099+K06279+K04392+K07861+K07983+K06453+K05131+K01116+K07293+K04371+K03156+K04390+K04348+K02187+K04722+K07827+K05697+K04726+K04369+K17447	no
Neuroactive ligand-receptor interaction	map04080	34	247	1772	7733	0.998652	1	gene20431|K08397;gene828|K04288;gene10101|K05175;gene10294|K04207;gene10486|K05207;gene11170|K03914;gene12253|K04249;gene1316|K04813;gene14537|K05219;gene14744|K04582;gene18275|K05205;gene18913|K04210;gene19179|K05204;gene19628|K04272;gene1980|K04146;gene20311|K01352;gene21582|K04807;gene21583|K04805;gene21584|K04815;gene23619|K05439;gene25329|K04200;gene27160|K08386;gene3021|K04290;gene4234|K045…	.	0	gene20431|K08397;gene828|K04288	2	http://www.kegg.jp/pathway/map04080+K08397+K04288+K05175+K04207+K05207+K03914+K04249+K04813+K05219+K04582+K05205+K04210+K05204+K04272+K04146+K01352+K04807+K04805+K04815+K05439+K04200+K08386+K04290+K04588+K04213+K05062+K04294+K04576+K04587+K04584+K01312+K04291+K04268+K05771	no
Nicotinate and nicotinamide metabolism	map00760	4	31	1802	7949	0.909066	1	gene12629|K19970;gene20350|K00323;gene3406|K10524;gene8064|K01081;	.	0	.	0	http://www.kegg.jp/pathway/map00760+K19970+K00323+K10524+K01081	no
Nicotine addiction	map05033	4	37	1802	7943	0.959333	1	gene10101|K05175;gene1316|K04813;gene4952|K04849;gene8994|K04344;	.	0	.	0	http://www.kegg.jp/pathway/map05033+K05175+K04813+K04849+K04344	no
Olfactory transduction	map04740	11	1248	1795	6732	1	1	gene6295|K13755;gene10897|K19477;gene11259|K02183;gene13475|K19695;gene15731|K18154;gene16094|K04536;gene23978|K04257;gene26675|K04515;gene3876|K13755;gene8071|K13755;gene8187|K04515;	.	0	gene6295|K13755	1	http://www.kegg.jp/pathway/map04740+K13755+K19477+K02183+K19695+K18154+K04536+K04257+K04515	no
Ovarian steroidogenesis	map04913	8	48	1798	7932	0.83627	1	gene2058|K08045;gene1020|K00070;gene11694|K16342;gene15117|K00044;gene17041|K04632;gene21350|K05087;gene27053|K16931;gene522|K07418;	.	0	gene2058|K08045	1	http://www.kegg.jp/pathway/map04913+K08045+K00070+K16342+K00044+K04632+K05087+K16931+K07418	no
Oxidative phosphorylation	map00190	31	167	1775	7813	0.869419	1	gene12314|K02270;gene13037|K00413;gene13234|K02144;gene14918|K02128;gene18057|K02267;gene18354|K00416;gene19048|K00237;gene20692|K03967;gene21058|K02266;gene21830|K00237;gene22554|K00414;gene24471|K02154;gene24768|K03964;gene25295|K03943;gene27649|K11351;gene2866|K02132;gene311|K03661;gene3299|K02140;gene3668|K03962;gene367|K00416;gene4332|K03959;gene4378|K03934;gene5323|K02148;gene5852|K02270;ge…	.	0	.	0	http://www.kegg.jp/pathway/map00190+K02270+K00413+K02144+K02128+K02267+K00416+K00237+K03967+K02266+K00414+K02154+K03964+K03943+K11351+K02132+K03661+K02140+K03962+K03959+K03934+K02148+K11352+K02133+K11353+K02127+K02134+K03946	no
Pentose and glucuronate interconversions	map00040	4	37	1802	7943	0.959333	1	gene15343|K03331;gene18485|K00078;gene4418|K01783;gene5565|K00963;	.	0	.	0	http://www.kegg.jp/pathway/map00040+K03331+K00078+K01783+K00963	no
Phototransduction	map04744	2	24	1804	7956	0.965952	1	gene11259|K02183;gene16094|K04536;	.	0	.	0	http://www.kegg.jp/pathway/map04744+K02183+K04536	no
Porphyrin and chlorophyll metabolism	map00860	5	48	1801	7932	0.977641	1	gene15767|K14163;gene1862|K00228;gene20442|K00510;gene22441|K00643;gene340|K01599;	.	0	.	0	http://www.kegg.jp/pathway/map00860+K14163+K00228+K00510+K00643+K01599	no
Primary bile acid biosynthesis	map00120	1	14	1805	7966	0.953236	1	gene18884|K08748;	.	0	.	0	http://www.kegg.jp/pathway/map00120+K08748	no
Propanoate metabolism	map00640	3	36	1803	7944	0.983414	1	gene12165|K00140;gene5422|K07515;gene812|K09699;	.	0	.	0	http://www.kegg.jp/pathway/map00640+K00140+K07515+K09699	no
Protein digestion and absorption	map04974	13	78	1793	7902	0.88072	1	gene15897|K01540;gene12470|K08187;gene13632|K08133;gene14117|K06237;gene18276|K01539;gene22555|K16628;gene22785|K19721;gene2417|K01389;gene26609|K16617;gene4572|K06237;gene5828|K14210;gene6530|K14207;gene8431|K01312;	gene15897|K01540	1	.	0	http://www.kegg.jp/pathway/map04974+K01540+K08187+K08133+K06237+K01539+K16628+K19721+K01389+K16617+K14210+K14207+K01312	no
Pyruvate metabolism	map00620	5	46	1801	7934	0.970779	1	gene11295|K00873;gene11943|K00627;gene19043|K00627;gene22898|K01759;gene7323|K01512;	.	0	.	0	http://www.kegg.jp/pathway/map00620+K00873+K00627+K01759+K01512	no
Renin-angiotensin system	map04614	3	21	1803	7959	0.846605	1	gene18575|K01325;gene20239|K01393;gene2417|K01389;	.	0	.	0	http://www.kegg.jp/pathway/map04614+K01325+K01393+K01389	no
Retinol metabolism	map00830	6	74	1800	7906	0.998456	1	gene10455|K00121;gene13025|K11155;gene13342|K11151;gene17535|K00515;gene18255|K07420;gene26963|K00678;	.	0	.	0	http://www.kegg.jp/pathway/map00830+K00121+K11155+K11151+K00515+K07420+K00678	no
Ribosome	map03010	102	669	1704	7311	0.999979	1	gene1206|K02978;gene10001|K02955;gene10048|K02890;gene10126|K02951;gene10203|K02918;gene10390|K02915;gene10421|K02942;gene10629|K02951;gene10746|K02865;gene10924|K02963;gene10932|K02889;gene11275|K02942;gene11733|K02980;gene11797|K02978;gene12524|K02984;gene12698|K02951;gene1297|K02978;gene13004|K02938;gene13341|K02937;gene13633|K02871;gene14567|K02984;gene14947|K02864;gene14990|K02885;gene15550|…	.	0	gene1206|K02978	1	http://www.kegg.jp/pathway/map03010+K02978+K02955+K02890+K02951+K02918+K02915+K02942+K02865+K02963+K02889+K02980+K02984+K02938+K02937+K02871+K02864+K02885+K02923+K02990+K02971+K02873+K02960+K02966+K02877+K02883+K02903+K02997+K02896+K02866+K02922+K02953+K02900+K02879+K02985+K02930+K02917+K02941+K02932+K02947+K02912+K02993+K02964+K02946+K02998+K02983+K02943+K02981+K02906+K02987+K02924+K02893+K02995…	no
Salivary secretion	map04970	15	83	1791	7897	0.825315	1	gene15897|K01540;gene2058|K08045;gene4755|K05742;gene10897|K19477;gene11259|K02183;gene16792|K13899;gene17041|K04632;gene18276|K01539;gene18997|K12318;gene22269|K04958;gene22642|K05850;gene28449|K05850;gene3389|K04634;gene7107|K04959;gene8611|K13855;	gene15897|K01540	1	gene2058|K08045;gene4755|K05742	2	http://www.kegg.jp/pathway/map04970+K01540+K08045+K05742+K19477+K02183+K13899+K04632+K01539+K12318+K04958+K05850+K04634+K04959+K13855	no
Staphylococcus aureus infection	map05150	3	51	1803	7929	0.998609	1	gene15907|K06496;gene2174|K03992;gene28825|K04004;	.	0	gene15907|K06496	1	http://www.kegg.jp/pathway/map05150+K06496+K03992+K04004	no
Steroid biosynthesis	map00100	1	18	1805	7962	0.979354	1	gene6680|K07438;	.	0	gene6680|K07438	1	http://www.kegg.jp/pathway/map00100+K07438	no
Steroid hormone biosynthesis	map00140	3	67	1803	7913	0.999915	1	gene1020|K00070;gene10699|K12345;gene15117|K00044;	.	0	.	0	http://www.kegg.jp/pathway/map00140+K00070+K12345+K00044	no
Sulfur metabolism	map00920	1	28	1805	7952	0.99733	1	gene17662|K08738;	.	0	.	0	http://www.kegg.jp/pathway/map00920+K08738	no
Systemic lupus erythematosus	map05322	11	117	1795	7863	0.999473	1	gene1131|K11252;gene1135|K11251;gene15486|K11253;gene19576|K10651;gene23163|K03156;gene23397|K11253;gene23400|K11252;gene23539|K11254;gene23553|K11252;gene8705|K11253;gene9763|K11251;	.	0	.	0	http://www.kegg.jp/pathway/map05322+K11252+K11251+K11253+K10651+K03156+K11254	no
Taste transduction	map04742	8	53	1798	7927	0.89773	1	gene6295|K13755;gene7455|K04850;gene10101|K05175;gene16114|K04626;gene25891|K04827;gene3876|K13755;gene8071|K13755;gene8994|K04344;	.	0	gene6295|K13755;gene7455|K04850	2	http://www.kegg.jp/pathway/map04742+K13755+K04850+K05175+K04626+K04827+K04344	no
Tryptophan metabolism	map00380	6	46	1800	7934	0.936523	1	gene3744|K00825;gene4163|K01556;gene5422|K07515;gene725|K00816;gene7711|K01593;gene8181|K00164;	.	0	.	0	http://www.kegg.jp/pathway/map00380+K00825+K01556+K07515+K00816+K01593+K00164	no
Type I diabetes mellitus	map04940	3	38	1803	7942	0.987949	1	gene23163|K03156;gene24635|K04390;gene4515|K07817;	.	0	.	0	http://www.kegg.jp/pathway/map04940+K03156+K04390+K07817	no
Valine, leucine and isoleucine degradation	map00280	7	53	1799	7927	0.943793	1	gene18477|K00826;gene12165|K00140;gene22760|K01640;gene4828|K01640;gene5422|K07515;gene5423|K07509;gene812|K09699;	.	0	gene18477|K00826	1	http://www.kegg.jp/pathway/map00280+K00826+K00140+K01640+K07515+K07509+K09699	no
Vitamin digestion and absorption	map04977	3	22	1803	7958	0.866104	1	gene21185|K14619;gene25810|K05665;gene26963|K00678;	.	0	.	0	http://www.kegg.jp/pathway/map04977+K14619+K05665+K00678	no

## Sheet: SP42A_SPLP42A_kegg_report
Name	Map	Count1	Count2	Count3	Count4	p	q	Gene_in_Target	Up_Gene	Up_Count	Down_Gene	Down_Count	Links	Result
TNF signaling pathway	map04668	43	74	1592	8077	1.24586e-07	4.21101e-05	gene820|K06527;gene10834|K05505;gene10856|K12671;gene12733|K11859;gene14348|K14624;gene16705|K04415;gene21171|K05419;gene23163|K03156;gene24500|K02373;gene24635|K04390;gene7531|K04374;gene12191|K04379;gene12722|K04426;gene12796|K04404;gene15869|K04456;gene16497|K06052;gene17689|K10165;gene17762|K05508;gene17834|K03171;gene18332|K09258;gene18946|K16060;gene20666|K05433;gene21263|K04371;gene21724|K…	gene820|K06527	1	gene10834|K05505;gene10856|K12671;gene12733|K11859;gene14348|K14624;gene16705|K04415;gene21171|K05419;gene23163|K03156;gene24500|K02373;gene24635|K04390;gene7531|K04374	10	http://www.kegg.jp/pathway/map04668+K06527+K05505+K12671+K11859+K14624+K04415+K05419+K03156+K02373+K04390+K04374+K04379+K04426+K04404+K04456+K06052+K10165+K05508+K03171+K09258+K16060+K05433+K04371+K04734+K03174+K02861+K04735+K04397+K12793+K03172+K04450+K05870+K04448+K04519+K03158+K04403+K04441+K09047+K04440+K02649+K06490	yes
Fanconi anemia pathway	map03460	24	30	1611	8121	1.57411e-06	0.000144298	gene11162|K03511;gene13828|K08775;gene14820|K03165;gene14878|K10882;gene17639|K10888;gene2136|K06054;gene21434|K10895;gene21468|K10901;gene21534|K15363;gene21786|K10896;gene22117|K08734;gene22145|K15361;gene22560|K10905;gene22842|K10892;gene23897|K10893;gene25395|K03510;gene25563|K10883;gene25688|K10484;gene25785|K10848;gene25899|K10897;gene25966|K15078;gene26293|K10858;gene27240|K10889;gene3129|…	.	0	.	0	http://www.kegg.jp/pathway/map03460+K03511+K08775+K03165+K10882+K10888+K06054+K10895+K10901+K15363+K10896+K08734+K15361+K10905+K10892+K10893+K03510+K10883+K10484+K10848+K10897+K15078+K10858+K10889+K10990	yes
Insulin resistance	map04931	42	81	1593	8070	1.70767e-06	0.000144298	gene16530|K18052;gene5146|K08745;gene7911|K06259;gene9988|K17962;gene15112|K04692;gene17092|K19518;gene23163|K03156;gene24482|K08765;gene8672|K00820;gene1038|K07199;gene1291|K16333;gene14116|K07187;gene14260|K04688;gene15179|K01084;gene15869|K04456;gene16086|K18952;gene16802|K00688;gene17028|K07189;gene17416|K05696;gene19853|K08536;gene2012|K03083;gene20918|K09113;gene20954|K06269;gene21724|K0473…	gene16530|K18052;gene5146|K08745;gene7911|K06259;gene9988|K17962	4	gene15112|K04692;gene17092|K19518;gene23163|K03156;gene24482|K08765;gene8672|K00820	5	http://www.kegg.jp/pathway/map04931+K18052+K08745+K06259+K17962+K04692+K19518+K03156+K08765+K00820+K07199+K16333+K07187+K04688+K01084+K04456+K18952+K00688+K07189+K05696+K08536+K03083+K09113+K06269+K04734+K04735+K09667+K04373+K05695+K05870+K17605+K18050+K07200+K03158+K09047+K04440+K02649	yes
MAPK signaling pathway	map04010	82	217	1553	7934	1.54487e-06	0.000144298	gene10175|K04454;gene27770|K04358;gene9350|K04402;gene10696|K05091;gene13896|K04358;gene16705|K04415;gene23163|K03156;gene24635|K04390;gene24949|K05093;gene26991|K04459;gene4946|K05103;gene593|K04402;gene7225|K04459;gene7531|K04374;gene10132|K12326;gene10698|K05098;gene11254|K04463;gene11746|K03099;gene12182|K16859;gene12191|K04379;gene12722|K04426;gene12796|K04404;gene12895|K04428;gene14380|K080…	gene10175|K04454;gene27770|K04358;gene9350|K04402	3	gene10696|K05091;gene13896|K04358;gene16705|K04415;gene23163|K03156;gene24635|K04390;gene24949|K05093;gene26991|K04459;gene4946|K05103;gene593|K04402;gene7225|K04459;gene7531|K04374	11	http://www.kegg.jp/pathway/map04010+K04454+K04358+K04402+K05091+K04415+K03156+K04390+K05093+K04459+K05103+K04374+K12326+K05098+K04463+K03099+K16859+K04379+K04426+K04404+K04428+K08052+K04468+K04429+K17614+K04380+K20216+K04456+K16342+K04857+K03171+K12363+K09253+K04416+K18497+K04442+K04371+K04361+K04378+K05448+K03283+K04735+K04469+K04348+K05466+K05449+K04373+K04437+K04730+K04855+K04420+K04450+K04424…	yes
Pathways in cancer	map05200	143	467	1492	7684	6.27209e-06	0.000423993	gene13979|K04198;gene27770|K04358;gene4399|K02375;gene5800|K08735;gene8314|K06226;gene9350|K04402;gene9742|K02620;gene10696|K05091;gene13896|K04358;gene15112|K04692;gene22874|K06625;gene22884|K04702;gene24500|K02373;gene24635|K04390;gene24949|K05093;gene25931|K05071;gene2736|K08367;gene593|K04402;gene6133|K16341;gene6740|K11221;gene8649|K11988;gene10129|K08736;gene1028|K02599;gene10391|K04492;gen…	gene13979|K04198;gene27770|K04358;gene4399|K02375;gene5800|K08735;gene8314|K06226;gene9350|K04402;gene9742|K02620	7	gene10696|K05091;gene13896|K04358;gene15112|K04692;gene22874|K06625;gene22884|K04702;gene24500|K02373;gene24635|K04390;gene24949|K05093;gene25931|K05071;gene2736|K08367;gene593|K04402;gene6133|K16341;gene6740|K11221;gene8649|K11988	14	http://www.kegg.jp/pathway/map05200+K04198+K04358+K02375+K08735+K06226+K04402+K02620+K05091+K04692+K06625+K04702+K02373+K04390+K05093+K05071+K08367+K16341+K11221+K11988+K08736+K02599+K04492+K02085+K03511+K03914+K04500+K09097+K03099+K04539+K04662+K08551+K16859+K04379+K09091+K08550+K09290+K02219+K05431+K02376+K06626+K06618+K04273+K08775+K06237+K04688+K06482+K10056+K11224+K11223+K04456+K09291+K05858…	yes
NF-kappa B signaling pathway	map04064	33	64	1602	8087	2.34878e-05	0.00132315	gene16530|K18052;gene820|K06527;gene12733|K11859;gene23163|K03156;gene3142|K16062;gene11136|K05409;gene12796|K04404;gene14198|K10652;gene14310|K12964;gene17834|K03171;gene18345|K09253;gene18946|K16060;gene21724|K04734;gene21990|K03174;gene23743|K02861;gene24085|K05403;gene24374|K04735;gene24807|K04469;gene25431|K07369;gene27380|K12793;gene27905|K04730;gene2845|K03172;gene2858|K10160;gene3143|K055…	gene16530|K18052;gene820|K06527	2	gene12733|K11859;gene23163|K03156;gene3142|K16062	3	http://www.kegg.jp/pathway/map04064+K18052+K06527+K11859+K03156+K16062+K05409+K04404+K10652+K12964+K03171+K09253+K16060+K04734+K03174+K02861+K05403+K04735+K04469+K07369+K12793+K04730+K03172+K10160+K05512+K05856+K04519+K04386+K04733+K03158+K16072+K04403+K06490	yes
Adherens junction	map04520	28	53	1607	8098	6.9264e-05	0.0029264	gene9742|K02620;gene10391|K04492;gene11248|K04500;gene12098|K05699;gene12464|K05703;gene12928|K05702;gene13878|K06083;gene13967|K06084;gene14391|K04468;gene17407|K05707;gene17416|K05696;gene17898|K05689;gene19171|K06081;gene1940|K06592;gene21263|K04371;gene21546|K05701;gene22065|K04361;gene25261|K05705;gene25292|K05693;gene25354|K04500;gene26679|K05700;gene304|K05695;gene5601|K05691;gene5614|K044…	gene9742|K02620	1	.	0	http://www.kegg.jp/pathway/map04520+K02620+K04492+K04500+K05699+K05703+K05702+K06083+K06084+K04468+K05707+K05696+K05689+K06081+K06592+K04371+K05701+K04361+K05705+K05693+K05700+K05695+K05691+K04490+K04513+K06085+K05697+K04498	yes
Dopaminergic synapse	map04728	42	98	1593	8053	6.15635e-05	0.0029264	gene7531|K04374;gene10701|K02223;gene10981|K05840;gene11869|K04539;gene12036|K11584;gene12191|K04379;gene14998|K15494;gene15252|K04354;gene15869|K04456;gene16484|K05858;gene16691|K10396;gene17041|K04632;gene17743|K04534;gene19253|K02296;gene1980|K04146;gene2012|K03083;gene2058|K08045;gene20793|K05198;gene20954|K06269;gene21972|K11584;gene22269|K04958;gene24448|K06269;gene2575|K11583;gene26665|K04…	.	0	gene7531|K04374	1	http://www.kegg.jp/pathway/map04728+K04374+K02223+K05840+K04539+K11584+K04379+K15494+K04354+K04456+K05858+K10396+K04632+K04534+K02296+K04146+K03083+K08045+K05198+K06269+K04958+K11583+K04348+K04515+K00274+K08155+K04634+K04450+K05870+K04849+K04959+K04850+K04441+K09047+K04440+K04344+K04382	yes
Sphingolipid signaling pathway	map04071	39	92	1596	8059	0.000133265	0.00500485	gene4708|K04213;gene23163|K03156;gene828|K04288;gene12036|K11584;gene12039|K04716;gene12231|K00654;gene12464|K05703;gene12722|K04426;gene13261|K18953;gene14607|K01115;gene15252|K04354;gene15459|K04718;gene1556|K07983;gene15617|K04265;gene15795|K04712;gene15869|K04456;gene16086|K18952;gene16484|K05858;gene17834|K03171;gene21263|K04371;gene21972|K11584;gene2295|K01115;gene24374|K04735;gene25252|K04…	gene4708|K04213	1	gene23163|K03156;gene828|K04288	2	http://www.kegg.jp/pathway/map04071+K04213+K03156+K04288+K11584+K04716+K00654+K05703+K04426+K18953+K01115+K04354+K04718+K07983+K04265+K04712+K04456+K18952+K05858+K03171+K04371+K04735+K04514+K11583+K05665+K01634+K04290+K04634+K18050+K04513+K07827+K03158+K04441+K04440+K02649+K04382	yes
Fatty acid degradation	map00071	19	30	1616	8121	0.000182264	0.00616051	gene24482|K08765;gene24876|K01897;gene10453|K13951;gene10455|K00121;gene11038|K00232;gene12882|K00626;gene14804|K00128;gene21572|K15013;gene2200|K07514;gene25055|K07511;gene26910|K01897;gene28243|K01897;gene28388|K13980;gene4420|K00255;gene456|K08766;gene5422|K07515;gene5423|K07509;gene9387|K01897;gene9419|K14085;	.	0	gene24482|K08765;gene24876|K01897	2	http://www.kegg.jp/pathway/map00071+K08765+K01897+K13951+K00121+K00232+K00626+K00128+K15013+K07514+K07511+K13980+K00255+K08766+K07515+K07509+K14085	yes
Fatty acid metabolism	map01212	20	35	1615	8116	0.000342363	0.00826562	gene24482|K08765;gene24876|K01897;gene10911|K00507;gene11038|K00232;gene12882|K00626;gene16679|K10703;gene2061|K10703;gene21572|K15013;gene2200|K07514;gene23071|K10244;gene25055|K07511;gene26910|K01897;gene27124|K09458;gene28243|K01897;gene3585|K10703;gene4420|K00255;gene456|K08766;gene5422|K07515;gene5423|K07509;gene9387|K01897;	.	0	gene24482|K08765;gene24876|K01897	2	http://www.kegg.jp/pathway/map01212+K08765+K01897+K00507+K00232+K00626+K10703+K15013+K07514+K10244+K07511+K09458+K00255+K08766+K07515+K07509	yes
GnRH signaling pathway	map04912	29	63	1606	8088	0.000325209	0.00826562	gene7531|K04374;gene11746|K03099;gene12895|K04428;gene14607|K01115;gene16320|K16342;gene16436|K04857;gene16484|K05858;gene17041|K04632;gene18490|K08521;gene20292|K04416;gene2058|K08045;gene21263|K04371;gene22065|K04361;gene22269|K04958;gene2295|K01115;gene25693|K08049;gene26675|K04515;gene3184|K05871;gene3389|K04634;gene3812|K04420;gene512|K04448;gene7107|K04959;gene7116|K07827;gene7455|K04850;ge…	.	0	gene7531|K04374	1	http://www.kegg.jp/pathway/map04912+K04374+K03099+K04428+K01115+K16342+K04857+K05858+K04632+K08521+K04416+K08045+K04371+K04361+K04958+K08049+K04515+K05871+K04634+K04420+K04448+K04959+K07827+K04850+K04441+K04440+K04635+K08523	yes
Hippo signaling pathway - fly	map04391	27	56	1608	8095	0.000292777	0.00826562	gene26816|K09851;gene17433|K09236;gene7426|K09448;gene1062|K16673;gene10805|K06685;gene12072|K06091;gene13544|K06626;gene13906|K08791;gene15252|K04354;gene16015|K05628;gene16409|K16681;gene17310|K16197;gene17418|K06093;gene17860|K06093;gene17966|K09236;gene18952|K16687;gene19591|K09448;gene19779|K16674;gene20744|K16669;gene21162|K16684;gene2120|K12076;gene2162|K16676;gene2305|K06069;gene25095|K09…	gene26816|K09851	1	gene17433|K09236;gene7426|K09448	2	http://www.kegg.jp/pathway/map04391+K09851+K09236+K09448+K16673+K06685+K06091+K06626+K08791+K04354+K05628+K16681+K16197+K06093+K16687+K16674+K16669+K16684+K12076+K16676+K06069+K06095+K04440+K04382	yes
IL-17 signaling pathway	map04657	29	63	1606	8088	0.000325209	0.00826562	gene10834|K05505;gene10856|K12671;gene12733|K11859;gene14348|K14624;gene23163|K03156;gene24500|K02373;gene12191|K04379;gene12796|K04404;gene14215|K12890;gene15675|K07211;gene17834|K03171;gene19072|K11849;gene2012|K03083;gene20934|K03352;gene21263|K04371;gene21724|K04734;gene21990|K03174;gene22229|K05168;gene22994|K04079;gene24374|K04735;gene24390|K04502;gene25380|K06855;gene27380|K12793;gene512|K…	.	0	gene10834|K05505;gene10856|K12671;gene12733|K11859;gene14348|K14624;gene23163|K03156;gene24500|K02373	6	http://www.kegg.jp/pathway/map04657+K05505+K12671+K11859+K14624+K03156+K02373+K04379+K04404+K12890+K07211+K03171+K11849+K03083+K03352+K04371+K04734+K03174+K05168+K04079+K04735+K04502+K06855+K12793+K04448+K04519+K05164+K04441+K04440	yes
Thyroid cancer	map05216	17	27	1618	8124	0.000414461	0.0093392	gene9350|K04402;gene9742|K02620;gene22874|K06625;gene593|K04402;gene10391|K04492;gene11162|K03511;gene1304|K09290;gene16315|K09291;gene17898|K05689;gene1880|K09292;gene21263|K04371;gene22675|K08530;gene2319|K09292;gene24491|K04503;gene26533|K09288;gene5614|K04490;gene7116|K07827;	gene9350|K04402;gene9742|K02620	2	gene22874|K06625;gene593|K04402	2	http://www.kegg.jp/pathway/map05216+K04402+K02620+K06625+K04492+K03511+K09290+K09291+K05689+K09292+K04371+K08530+K04503+K09288+K04490+K07827	yes
Adipocytokine signaling pathway	map04920	25	52	1610	8099	0.000500197	0.00935047	gene16530|K18052;gene7911|K06259;gene15112|K04692;gene23163|K03156;gene24482|K08765;gene24876|K01897;gene1038|K07199;gene14116|K07187;gene15179|K01084;gene15869|K04456;gene17834|K03171;gene18162|K02581;gene20936|K07359;gene21572|K15013;gene21724|K04734;gene24374|K04735;gene26910|K01897;gene28243|K01897;gene577|K05062;gene6464|K07200;gene7395|K03158;gene7910|K06259;gene8627|K07200;gene8674|K04440;…	gene16530|K18052;gene7911|K06259	2	gene15112|K04692;gene23163|K03156;gene24482|K08765;gene24876|K01897	4	http://www.kegg.jp/pathway/map04920+K18052+K06259+K04692+K03156+K08765+K01897+K07199+K07187+K01084+K04456+K03171+K02581+K07359+K15013+K04734+K04735+K05062+K07200+K03158+K04440	yes
Aldosterone synthesis and secretion	map04925	26	55	1609	8096	0.000475397	0.00935047	gene7531|K04374;gene1020|K00070;gene16436|K04857;gene16484|K05858;gene16566|K08794;gene17041|K04632;gene2058|K08045;gene20929|K16056;gene21678|K06070;gene22269|K04958;gene23118|K00513;gene25329|K04200;gene25693|K08049;gene26304|K13806;gene26675|K04515;gene28381|K04855;gene3389|K04634;gene3953|K04450;gene4395|K05870;gene5431|K04914;gene5818|K18050;gene7107|K04959;gene7455|K04850;gene7533|K04856;ge…	.	0	gene7531|K04374	1	http://www.kegg.jp/pathway/map04925+K04374+K00070+K04857+K05858+K08794+K04632+K08045+K16056+K06070+K04958+K00513+K04200+K08049+K13806+K04515+K04855+K04634+K04450+K05870+K04914+K18050+K04959+K04850+K04856+K09047+K04635	yes
Aminoacyl-tRNA biosynthesis	map00970	18	31	1617	8120	0.000580946	0.00935047	gene12518|K02433;gene12614|K01887;gene14122|K01883;gene15770|K01870;gene16196|K01876;gene17465|K01872;gene21547|K01868;gene23137|K01873;gene23723|K01889;gene25416|K01893;gene3079|K01870;gene4544|K01890;gene4652|K01866;gene483|K01881;gene7049|K01866;gene8083|K01880;gene870|K01875;gene9853|K01892;	.	0	.	0	http://www.kegg.jp/pathway/map00970+K02433+K01887+K01883+K01870+K01876+K01872+K01868+K01873+K01889+K01893+K01890+K01866+K01881+K01880+K01875+K01892	yes
Fatty acid elongation	map00062	13	17	1622	8134	0.000541231	0.00935047	gene12150|K01068;gene12151|K01068;gene12153|K01068;gene16041|K17360;gene16679|K10703;gene2061|K10703;gene23071|K10244;gene24804|K10248;gene25055|K07511;gene298|K10247;gene3585|K10703;gene5422|K07515;gene5423|K07509;	.	0	.	0	http://www.kegg.jp/pathway/map00062+K01068+K17360+K10703+K10244+K10248+K07511+K10247+K07515+K07509	yes
FoxO signaling pathway	map04068	41	108	1594	8043	0.000573266	0.00935047	gene248|K17847;gene9121|K06623;gene9350|K04402;gene11201|K15010;gene15112|K04692;gene22874|K06625;gene593|K04402;gene6133|K16341;gene828|K04288;gene1038|K07199;gene11248|K04500;gene11746|K03099;gene11822|K05868;gene13306|K13304;gene14116|K07187;gene14391|K04468;gene15179|K01084;gene15869|K04456;gene20286|K08861;gene20736|K08863;gene21263|K04371;gene21491|K15010;gene2169|K15618;gene22065|K04361;ge…	gene248|K17847;gene9121|K06623;gene9350|K04402	3	gene11201|K15010;gene15112|K04692;gene22874|K06625;gene593|K04402;gene6133|K16341;gene828|K04288	6	http://www.kegg.jp/pathway/map04068+K17847+K06623+K04402+K15010+K04692+K06625+K16341+K04288+K07199+K04500+K03099+K05868+K13304+K07187+K04468+K01084+K04456+K08861+K08863+K04371+K15618+K04361+K04503+K11838+K11411+K10305+K08862+K07200+K02206+K07827+K10151+K04498+K04441+K04440+K02649	yes
Toll and Imd signaling pathway	map04624	21	40	1614	8111	0.000577372	0.00935047	gene24500|K02373;gene11940|K13411;gene12712|K06689;gene12796|K04404;gene12895|K04428;gene13213|K10704;gene18946|K16060;gene21724|K04734;gene22059|K06689;gene24591|K06689;gene27905|K04730;gene3953|K04450;gene412|K20703;gene512|K04448;gene617|K16060;gene6268|K10580;gene6542|K04733;gene7669|K04441;gene7671|K04441;gene8674|K04440;gene9824|K06689;	.	0	gene24500|K02373	1	http://www.kegg.jp/pathway/map04624+K02373+K13411+K06689+K04404+K04428+K10704+K16060+K04734+K04730+K04450+K20703+K04448+K10580+K04733+K04441+K04440	yes
AGE-RAGE signaling pathway in diabetic complications	map04933	32	78	1603	8073	0.00080172	0.0123173	gene820|K06527;gene14348|K14624;gene15112|K04692;gene22884|K04702;gene23163|K03156;gene9802|K09203;gene11248|K04500;gene14117|K06237;gene14118|K06237;gene15110|K11224;gene15111|K11223;gene15869|K04456;gene16086|K18952;gene16484|K05858;gene21263|K04371;gene22986|K05448;gene24374|K04735;gene24491|K04503;gene25354|K04500;gene26872|K05449;gene28249|K06237;gene28250|K06237;gene4445|K05717;gene512|K044…	gene820|K06527	1	gene14348|K14624;gene15112|K04692;gene22884|K04702;gene23163|K03156;gene9802|K09203	5	http://www.kegg.jp/pathway/map04933+K06527+K14624+K04692+K04702+K03156+K09203+K04500+K06237+K11224+K11223+K04456+K18952+K05858+K04371+K05448+K04735+K04503+K05449+K05717+K04448+K04519+K18050+K07827+K04441+K04440+K02649+K06490	yes
Breast cancer	map05224	44	124	1591	8027	0.00113401	0.0143838	gene27770|K04358;gene4399|K02375;gene9350|K04402;gene9742|K02620;gene10696|K05091;gene13896|K04358;gene22874|K06625;gene593|K04402;gene1028|K02599;gene10391|K04492;gene11113|K02085;gene11162|K03511;gene11746|K03099;gene12043|K08551;gene12191|K04379;gene12379|K09091;gene12822|K08550;gene13459|K02376;gene13720|K06618;gene13828|K08775;gene14260|K04688;gene15869|K04456;gene16497|K06052;gene17383|K112…	gene27770|K04358;gene4399|K02375;gene9350|K04402;gene9742|K02620	4	gene10696|K05091;gene13896|K04358;gene22874|K06625;gene593|K04402	4	http://www.kegg.jp/pathway/map05224+K04358+K02375+K04402+K02620+K05091+K06625+K02599+K04492+K02085+K03511+K03099+K08551+K04379+K09091+K08550+K02376+K06618+K08775+K04688+K04456+K06052+K11256+K03083+K18497+K04371+K06054+K04361+K02353+K00444+K04503+K03096+K04469+K02842+K04448+K04490+K04684+K07827+K02649+K08957	yes
HTLV-I infection	map05166	72	234	1563	7917	0.001149	0.0143838	gene3480|K15041;gene4399|K02375;gene820|K06527;gene16586|K09052;gene21145|K09027;gene22874|K06625;gene23163|K03156;gene26555|K12496;gene7531|K04374;gene9802|K09203;gene10094|K06635;gene10554|K03351;gene11113|K02085;gene11248|K04500;gene12191|K04379;gene1291|K16333;gene12946|K03120;gene13459|K02376;gene13720|K06618;gene14644|K15307;gene15110|K11224;gene15111|K11223;gene15869|K04456;gene16346|K0903…	gene3480|K15041;gene4399|K02375;gene820|K06527	3	gene16586|K09052;gene21145|K09027;gene22874|K06625;gene23163|K03156;gene26555|K12496;gene7531|K04374;gene9802|K09203	7	http://www.kegg.jp/pathway/map05166+K15041+K02375+K06527+K09052+K09027+K06625+K03156+K12496+K04374+K09203+K06635+K03351+K02085+K04500+K04379+K16333+K03120+K02376+K06618+K15307+K11224+K11223+K04456+K09032+K06724+K09253+K03083+K09341+K04416+K08045+K03357+K05433+K03352+K03354+K06641+K12076+K04734+K02353+K00444+K04378+K04735+K11304+K04502+K04503+K04469+K02180+K08049+K02842+K04348+K02330+K02678+K06062…	yes
Purine metabolism	map00230	51	150	1584	8001	0.00104628	0.0143838	gene293|K00760;gene7151|K19021;gene10712|K00764;gene10806|K00893;gene11179|K18437;gene11332|K00364;gene12629|K19970;gene12909|K18438;gene13290|K18436;gene13493|K03009;gene13867|K03020;gene14720|K01952;gene15092|K01081;gene15864|K01939;gene16562|K13987;gene1670|K11787;gene17618|K00759;gene17766|K03011;gene18997|K12318;gene19238|K13296;gene19590|K10807;gene20279|K13293;gene2058|K08045;gene2213|K030…	gene293|K00760	1	gene7151|K19021	1	http://www.kegg.jp/pathway/map00230+K00760+K19021+K00764+K00893+K18437+K00364+K19970+K18438+K18436+K03009+K03020+K01952+K01081+K01939+K13987+K11787+K00759+K03011+K12318+K13296+K10807+K13293+K08045+K03016+K00940+K11265+K18424+K01951+K03015+K08049+K03008+K06928+K02320+K01587+K02326+K13755+K00602+K13758+K01835+K00939+K02684+K03021+K02328+K01490	yes
Relaxin signaling pathway	map04926	36	94	1599	8057	0.00106556	0.0143838	gene13979|K04198;gene20431|K08397;gene7531|K04374;gene11248|K04500;gene11746|K03099;gene11869|K04539;gene12191|K04379;gene14117|K06237;gene14118|K06237;gene15869|K04456;gene16086|K18952;gene16484|K05858;gene17041|K04632;gene17743|K04534;gene2058|K08045;gene20989|K13240;gene21263|K04371;gene21724|K04734;gene22065|K04361;gene22986|K05448;gene24374|K04735;gene24634|K12313;gene25354|K04500;gene25693|…	gene13979|K04198	1	gene20431|K08397;gene7531|K04374	2	http://www.kegg.jp/pathway/map04926+K04198+K08397+K04374+K04500+K03099+K04539+K04379+K06237+K04456+K18952+K05858+K04632+K04534+K08045+K13240+K04371+K04734+K04361+K05448+K04735+K12313+K08049+K05449+K04450+K05870+K04448+K07827+K04441+K09047+K04440+K02649	yes
Renin secretion	map04924	22	46	1613	8105	0.00112131	0.0143838	gene7151|K19021;gene8075|K04587;gene10897|K19477;gene15267|K01283;gene15617|K04265;gene15634|K01380;gene16436|K04857;gene16484|K05858;gene17041|K04632;gene18997|K12318;gene19238|K13296;gene2058|K08045;gene20929|K16056;gene22269|K04958;gene26665|K04348;gene3389|K04634;gene3876|K13755;gene4395|K05870;gene6295|K13755;gene7107|K04959;gene7455|K04850;gene8071|K13755;	.	0	gene7151|K19021;gene8075|K04587	2	http://www.kegg.jp/pathway/map04924+K19021+K04587+K19477+K01283+K04265+K01380+K04857+K05858+K04632+K12318+K13296+K08045+K16056+K04958+K04348+K04634+K13755+K05870+K04959+K04850	yes
cGMP-PKG signaling pathway	map04022	47	138	1588	8013	0.00156765	0.0189237	gene10175|K04454;gene13979|K04198;gene3480|K15041;gene4708|K04213;gene15731|K18154;gene24872|K04138;gene7151|K19021;gene7531|K04374;gene10897|K19477;gene14116|K07187;gene15617|K04265;gene15869|K04456;gene15897|K01540;gene16436|K04857;gene16484|K05858;gene17222|K12755;gene18276|K01539;gene18957|K04969;gene18997|K12318;gene19238|K13296;gene2058|K08045;gene20954|K06269;gene21263|K04371;gene22269|K04…	gene10175|K04454;gene13979|K04198;gene3480|K15041;gene4708|K04213	4	gene15731|K18154;gene24872|K04138;gene7151|K19021;gene7531|K04374	4	http://www.kegg.jp/pathway/map04022+K04454+K04198+K15041+K04213+K18154+K04138+K19021+K04374+K19477+K07187+K04265+K04456+K01540+K04857+K05858+K12755+K01539+K04969+K12318+K13296+K08045+K06269+K04371+K04958+K04378+K04514+K08049+K03121+K04348+K09565+K05850+K04634+K04450+K05870+K18050+K04513+K04139+K04959+K04850+K09047+K04635+K05862	yes
Colorectal cancer	map05210	29	72	1606	8079	0.00172306	0.0195117	gene5800|K08735;gene9350|K04402;gene9742|K02620;gene22874|K06625;gene593|K04402;gene6133|K16341;gene10129|K08736;gene10391|K04492;gene11113|K02085;gene11162|K03511;gene11248|K04500;gene12191|K04379;gene15869|K04456;gene17662|K08738;gene2012|K03083;gene21263|K04371;gene22117|K08734;gene22382|K08733;gene24491|K04503;gene25354|K04500;gene25447|K10131;gene4243|K07835;gene4808|K08738;gene512|K04448;ge…	gene5800|K08735;gene9350|K04402;gene9742|K02620	3	gene22874|K06625;gene593|K04402;gene6133|K16341	3	http://www.kegg.jp/pathway/map05210+K08735+K04402+K02620+K06625+K16341+K08736+K04492+K02085+K03511+K04500+K04379+K04456+K08738+K03083+K04371+K08734+K08733+K04503+K10131+K07835+K04448+K04490+K04513+K07827+K04440+K02649	yes
Measles	map05162	37	101	1598	8050	0.00173181	0.0195117	gene16530|K18052;gene12733|K11859;gene15112|K04692;gene24635|K04390;gene6740|K11221;gene10843|K10144;gene11640|K16196;gene12464|K05703;gene12796|K04404;gene13544|K06626;gene15110|K11224;gene15111|K11223;gene15675|K07211;gene15869|K04456;gene1677|K05131;gene18162|K02581;gene2012|K03083;gene21026|K14216;gene21724|K04734;gene22440|K10161;gene23135|K03283;gene24374|K04735;gene24491|K04503;gene27502|K…	gene16530|K18052	1	gene12733|K11859;gene15112|K04692;gene24635|K04390;gene6740|K11221	4	http://www.kegg.jp/pathway/map05162+K18052+K11859+K04692+K04390+K11221+K10144+K16196+K05703+K04404+K06626+K11224+K11223+K07211+K04456+K05131+K02581+K03083+K14216+K04734+K10161+K03283+K04735+K04503+K05763+K04730+K14753+K07990+K10160+K04722+K06470+K08860+K04519+K14752+K04733+K02206+K10151+K02649	yes
Biosynthesis of unsaturated fatty acids	map01040	11	15	1624	8136	0.0018287	0.0199388	gene10911|K00507;gene11038|K00232;gene12150|K01068;gene12151|K01068;gene12153|K01068;gene16041|K17360;gene16679|K10703;gene2061|K10703;gene23071|K10244;gene3585|K10703;gene5422|K07515;	.	0	.	0	http://www.kegg.jp/pathway/map01040+K00507+K00232+K01068+K17360+K10703+K10244+K07515	yes
Toll-like receptor signaling pathway	map04620	30	78	1605	8073	0.00254125	0.026842	gene10856|K12671;gene15788|K10168;gene16705|K04415;gene23163|K03156;gene24500|K02373;gene11136|K05409;gene12191|K04379;gene12796|K04404;gene14310|K12964;gene14311|K05408;gene15675|K07211;gene15869|K04456;gene1677|K05131;gene21263|K04371;gene21724|K04734;gene21990|K03174;gene22440|K10161;gene23743|K02861;gene24085|K05403;gene24374|K04735;gene27905|K04730;gene2858|K10160;gene512|K04448;gene5680|K04…	.	0	gene10856|K12671;gene15788|K10168;gene16705|K04415;gene23163|K03156;gene24500|K02373	5	http://www.kegg.jp/pathway/map04620+K12671+K10168+K04415+K03156+K02373+K05409+K04379+K04404+K12964+K05408+K07211+K04456+K05131+K04371+K04734+K03174+K10161+K02861+K05403+K04735+K04730+K10160+K04448+K04519+K04733+K04403+K04441+K04440+K02649	yes
NOD-like receptor signaling pathway	map04621	44	131	1591	8020	0.00269412	0.0275943	gene3480|K15041;gene10834|K05505;gene12733|K11859;gene14348|K14624;gene23163|K03156;gene24500|K02373;gene6740|K11221;gene111|K17890;gene12796|K04404;gene13583|K08846;gene14789|K04971;gene15675|K07211;gene16484|K05858;gene1677|K05131;gene17091|K10630;gene17689|K10165;gene18162|K02581;gene18946|K16060;gene20238|K12796;gene20377|K12797;gene21026|K14216;gene21263|K04371;gene21724|K04734;gene21990|K03…	gene3480|K15041	1	gene10834|K05505;gene12733|K11859;gene14348|K14624;gene23163|K03156;gene24500|K02373;gene6740|K11221	6	http://www.kegg.jp/pathway/map04621+K15041+K05505+K11859+K14624+K03156+K02373+K11221+K17890+K04404+K08846+K04971+K07211+K05858+K05131+K10630+K10165+K02581+K16060+K12796+K12797+K14216+K04371+K04734+K03174+K04958+K06030+K04079+K02861+K04735+K12793+K10160+K04448+K04519+K04513+K04733+K04959+K04403+K04441+K08727+K04440+K05862	yes
Apoptosis	map04210	45	136	1590	8015	0.00306234	0.0296102	gene6455|K07374;gene9350|K04402;gene23163|K03156;gene24500|K02373;gene24635|K04390;gene4512|K07374;gene593|K04402;gene6133|K16341;gene7531|K04374;gene11498|K10798;gene1158|K02539;gene12191|K04379;gene12722|K04426;gene13924|K10798;gene15287|K08852;gene15869|K04456;gene16056|K02311;gene17662|K08738;gene17834|K03171;gene18946|K16060;gene20914|K10522;gene21263|K04371;gene21724|K04734;gene22269|K04958…	gene6455|K07374;gene9350|K04402	2	gene23163|K03156;gene24500|K02373;gene24635|K04390;gene4512|K07374;gene593|K04402;gene6133|K16341;gene7531|K04374	7	http://www.kegg.jp/pathway/map04210+K07374+K04402+K03156+K02373+K04390+K16341+K04374+K10798+K02539+K04379+K04426+K08852+K04456+K02311+K08738+K03171+K16060+K10522+K04371+K04734+K04958+K02861+K04735+K04397+K10131+K04727+K03172+K04722+K04448+K06114+K08860+K02084+K04738+K04959+K07827+K03158+K02186+K04440+K02649	yes
Prostate cancer	map05215	28	72	1607	8079	0.00306615	0.0296102	gene9742|K02620;gene22874|K06625;gene24949|K05093;gene7531|K04374;gene10391|K04492;gene11670|K15619;gene11746|K03099;gene13544|K06626;gene13720|K06618;gene15869|K04456;gene2012|K03083;gene21263|K04371;gene21724|K04734;gene2191|K15593;gene22065|K04361;gene22994|K04079;gene24374|K04735;gene24491|K04503;gene27669|K08557;gene4395|K05870;gene5614|K04490;gene5944|K08774;gene6045|K04387;gene6768|K02206;…	gene9742|K02620	1	gene22874|K06625;gene24949|K05093;gene7531|K04374	3	http://www.kegg.jp/pathway/map05215+K02620+K06625+K05093+K04374+K04492+K15619+K03099+K06626+K06618+K04456+K03083+K04371+K04734+K15593+K04361+K04079+K04735+K04503+K08557+K05870+K04490+K08774+K04387+K02206+K07827+K04498+K09047+K02649	yes
AMPK signaling pathway	map04152	37	106	1598	8045	0.00337409	0.0313258	gene7911|K06259;gene16529|K01103;gene24482|K08765;gene1038|K07199;gene10911|K00507;gene12036|K11584;gene1291|K16333;gene13729|K08272;gene14116|K07187;gene14260|K04688;gene15179|K01084;gene15252|K04354;gene15692|K19029;gene15869|K04456;gene16851|K00850;gene18537|K16184;gene20936|K07359;gene21972|K11584;gene22675|K08530;gene24491|K04503;gene2575|K11583;gene26575|K11411;gene26588|K06627;gene28660|K1…	gene7911|K06259	1	gene16529|K01103;gene24482|K08765	2	http://www.kegg.jp/pathway/map04152+K06259+K01103+K08765+K07199+K00507+K11584+K16333+K08272+K07187+K04688+K01084+K04354+K19029+K04456+K00850+K16184+K07359+K08530+K04503+K11583+K11411+K06627+K17532+K05870+K05062+K07200+K09047+K07208+K02649+K07901+K07905+K04382	yes
Peroxisome	map04146	25	62	1610	8089	0.00342916	0.0313258	gene21442|K13351;gene2257|K13342;gene24876|K01897;gene1019|K11517;gene11038|K00232;gene12723|K13341;gene16079|K13346;gene16646|K00477;gene17169|K13350;gene2200|K07514;gene22760|K01640;gene25046|K00308;gene26444|K00649;gene26910|K01897;gene27915|K05675;gene28243|K01897;gene3182|K08726;gene4410|K00031;gene5122|K00624;gene5454|K13348;gene7344|K13342;gene7470|K13340;gene780|K05677;gene7885|K05940;gen…	gene21442|K13351	1	gene2257|K13342;gene24876|K01897	2	http://www.kegg.jp/pathway/map04146+K13351+K13342+K01897+K11517+K00232+K13341+K13346+K00477+K13350+K07514+K01640+K00308+K00649+K05675+K08726+K00031+K00624+K13348+K13340+K05677+K05940	yes
Cell adhesion molecules (CAMs)	map04514	35	99	1600	8052	0.00363116	0.0322982	gene820|K06527;gene15907|K06496;gene20213|K06088;gene3504|K06745;gene10153|K06793;gene14653|K07378;gene1538|K06089;gene15646|K06757;gene1644|K06770;gene17024|K06797;gene17323|K16338;gene1739|K06735;gene1749|K06491;gene17895|K06796;gene17898|K05689;gene18329|K06539;gene19171|K06081;gene1940|K06592;gene19792|K07523;gene1981|K16350;gene2155|K06087;gene25292|K05693;gene26177|K06087;gene27166|K06520;g…	gene820|K06527	1	gene15907|K06496;gene20213|K06088;gene3504|K06745	3	http://www.kegg.jp/pathway/map04514+K06527+K06496+K06088+K06745+K06793+K07378+K06089+K06757+K06770+K06797+K16338+K06735+K06491+K06796+K05689+K06539+K06081+K06592+K07523+K16350+K06087+K05693+K06520+K06550+K05695+K06485+K16337+K06470+K06458+K06775+K07522+K07380+K06490+K06492	yes
2-Oxocarboxylic acid metabolism	map01210	9	12	1626	8139	0.00427373	0.0335508	gene7122|K00826;gene16939|K00030;gene17795|K14455;gene21571|K00030;gene24745|K14454;gene27912|K00030;gene3744|K00825;gene4410|K00031;gene6744|K01647;	.	0	gene7122|K00826	1	http://www.kegg.jp/pathway/map01210+K00826+K00030+K14455+K14454+K00825+K00031+K01647	yes
Endometrial cancer	map05213	20	46	1615	8105	0.00436174	0.0335508	gene9350|K04402;gene9742|K02620;gene22874|K06625;gene593|K04402;gene10391|K04492;gene11113|K02085;gene11162|K03511;gene11746|K03099;gene15869|K04456;gene17898|K05689;gene19364|K06272;gene2012|K03083;gene21263|K04371;gene22065|K04361;gene22117|K08734;gene24491|K04503;gene5601|K05691;gene5614|K04490;gene7116|K07827;gene8782|K02649;	gene9350|K04402;gene9742|K02620	2	gene22874|K06625;gene593|K04402	2	http://www.kegg.jp/pathway/map05213+K04402+K02620+K06625+K04492+K02085+K03511+K03099+K04456+K05689+K06272+K03083+K04371+K04361+K08734+K04503+K05691+K04490+K07827+K02649	yes
MAPK signaling pathway - fly	map04013	31	85	1604	8066	0.00414247	0.0335508	gene10476|K13578;gene11746|K03099;gene11940|K13411;gene11949|K04662;gene12712|K06689;gene12722|K04426;gene12796|K04404;gene12895|K04428;gene14273|K10176;gene15778|K20216;gene16329|K20211;gene17310|K16197;gene20988|K18529;gene21263|K04371;gene21688|K17608;gene22059|K06689;gene22065|K04361;gene2277|K04508;gene24591|K06689;gene27199|K04508;gene2770|K02678;gene3953|K04450;gene512|K04448;gene5581|K142…	.	0	.	0	http://www.kegg.jp/pathway/map04013+K13578+K03099+K13411+K04662+K06689+K04426+K04404+K04428+K10176+K20216+K20211+K16197+K18529+K04371+K17608+K04361+K04508+K02678+K04450+K04448+K14290+K07827+K03211+K04441+K04440+K04382	yes
PPAR signaling pathway	map03320	22	53	1613	8098	0.00445479	0.0335508	gene4689|K08752;gene5146|K08745;gene7911|K06259;gene24482|K08765;gene24876|K01897;gene7276|K08763;gene10088|K08755;gene10911|K00507;gene11038|K00232;gene19364|K06272;gene19853|K08536;gene20873|K08770;gene21572|K15013;gene2200|K07514;gene22675|K08530;gene26910|K01897;gene28243|K01897;gene4232|K08762;gene4420|K00255;gene456|K08766;gene7910|K06259;gene9387|K01897;	gene4689|K08752;gene5146|K08745;gene7911|K06259	3	gene24482|K08765;gene24876|K01897;gene7276|K08763	3	http://www.kegg.jp/pathway/map03320+K08752+K08745+K06259+K08765+K01897+K08763+K08755+K00507+K00232+K06272+K08536+K08770+K15013+K07514+K08530+K08762+K00255+K08766	yes
Prolactin signaling pathway	map04917	23	56	1612	8095	0.00408803	0.0335508	gene15112|K04692;gene6271|K04695;gene11746|K03099;gene12043|K08551;gene12191|K04379;gene12822|K08550;gene14960|K04699;gene15110|K11224;gene15111|K11223;gene15869|K04456;gene18490|K08521;gene2012|K03083;gene21263|K04371;gene24374|K04735;gene24491|K04503;gene25755|K04694;gene5810|K04698;gene7116|K07827;gene7416|K10151;gene7669|K04441;gene7671|K04441;gene8674|K04440;gene8782|K02649;	.	0	gene15112|K04692;gene6271|K04695	2	http://www.kegg.jp/pathway/map04917+K04692+K04695+K03099+K08551+K04379+K08550+K04699+K11224+K11223+K04456+K08521+K03083+K04371+K04735+K04503+K04694+K04698+K07827+K10151+K04441+K04440+K02649	yes
Proteoglycans in cancer	map05205	56	183	1579	7968	0.00424105	0.0335508	gene4399|K02375;gene8314|K06226;gene11637|K16857;gene15112|K04692;gene22874|K06625;gene23163|K03156;gene24635|K04390;gene8649|K11988;gene10698|K05098;gene11746|K03099;gene12822|K08550;gene12870|K08007;gene13459|K02376;gene14260|K04688;gene15294|K12823;gene15869|K04456;gene17323|K16338;gene18278|K12330;gene19178|K07532;gene20658|K09593;gene20757|K18497;gene20954|K06269;gene21263|K04371;gene22065|K…	gene4399|K02375;gene8314|K06226	2	gene11637|K16857;gene15112|K04692;gene22874|K06625;gene23163|K03156;gene24635|K04390;gene8649|K11988	6	http://www.kegg.jp/pathway/map05205+K02375+K06226+K16857+K04692+K06625+K03156+K04390+K11988+K05098+K03099+K08550+K08007+K02376+K04688+K12823+K04456+K16338+K12330+K07532+K09593+K18497+K06269+K04371+K04361+K04958+K00444+K05448+K04503+K06106+K07965+K16865+K04514+K02842+K04515+K05763+K04437+K10160+K06225+K05085+K05717+K05742+K06255+K04513+K06497+K04959+K07827+K05697+K04441+K12958+K02649+K02991+K08523	yes
Mismatch repair	map03430	10	15	1625	8136	0.0047749	0.0343913	gene5800|K08735;gene10129|K08736;gene10606|K10754;gene13818|K10756;gene20987|K10756;gene22117|K08734;gene26106|K10755;gene26293|K10858;gene8191|K02328;gene8427|K03111;	gene5800|K08735	1	.	0	http://www.kegg.jp/pathway/map03430+K08735+K08736+K10754+K10756+K08734+K10755+K10858+K02328+K03111	yes
Tight junction	map04530	49	156	1586	7995	0.00478223	0.0343913	gene6455|K07374;gene20213|K06088;gene2736|K08367;gene4512|K07374;gene1038|K07199;gene11794|K07902;gene12072|K06091;gene12098|K05699;gene12722|K04426;gene12870|K08007;gene12928|K05702;gene15252|K04354;gene1538|K06089;gene16086|K18952;gene17222|K12755;gene1739|K06735;gene17418|K06093;gene17860|K06093;gene18550|K10352;gene20214|K17291;gene20292|K04416;gene21162|K16684;gene2120|K12076;gene21490|K2047…	gene6455|K07374	1	gene20213|K06088;gene2736|K08367;gene4512|K07374	3	http://www.kegg.jp/pathway/map04530+K07374+K06088+K08367+K07199+K07902+K06091+K05699+K04426+K08007+K05702+K04354+K06089+K18952+K12755+K06735+K06093+K10352+K17291+K04416+K16684+K12076+K20479+K05701+K06087+K06069+K04503+K06106+K04514+K20638+K05763+K07839+K06095+K18584+K04448+K18050+K04513+K07200+K06099+K04440+K07901+K04382	yes
Chagas disease (American trypanosomiasis)	map05142	32	90	1603	8061	0.00491893	0.0346375	gene14348|K14624;gene23163|K03156;gene24500|K02373;gene24635|K04390;gene11248|K04500;gene12191|K04379;gene14311|K05408;gene15252|K04354;gene15267|K01283;gene15869|K04456;gene1636|K06453;gene16484|K05858;gene17041|K04632;gene17743|K04534;gene21263|K04371;gene21724|K04734;gene22440|K10161;gene24374|K04735;gene25354|K04500;gene27905|K04730;gene2858|K10160;gene3389|K04634;gene512|K04448;gene5680|K045…	.	0	gene14348|K14624;gene23163|K03156;gene24500|K02373;gene24635|K04390	4	http://www.kegg.jp/pathway/map05142+K14624+K03156+K02373+K04390+K04500+K04379+K05408+K04354+K01283+K04456+K06453+K05858+K04632+K04534+K04371+K04734+K10161+K04735+K04730+K10160+K04634+K04448+K04519+K04733+K03158+K04441+K04440+K02649+K04635+K04382	yes
Th17 cell differentiation	map04659	26	68	1609	8083	0.00505496	0.0348689	gene16530|K18052;gene15112|K04692;gene25931|K05071;gene2736|K08367;gene11248|K04500;gene11809|K08532;gene12191|K04379;gene15110|K11224;gene15111|K11223;gene1636|K06453;gene18162|K02581;gene21263|K04371;gene21724|K04734;gene22994|K04079;gene24374|K04735;gene25354|K04500;gene25934|K05075;gene26665|K04348;gene4666|K05856;gene512|K04448;gene5680|K04519;gene6044|K04386;gene7669|K04441;gene7671|K04441;…	gene16530|K18052	1	gene15112|K04692;gene25931|K05071;gene2736|K08367	3	http://www.kegg.jp/pathway/map04659+K18052+K04692+K05071+K08367+K04500+K08532+K04379+K11224+K11223+K06453+K02581+K04371+K04734+K04079+K04735+K05075+K04348+K05856+K04448+K04519+K04386+K04441+K04440+K19598	yes
Hepatitis B	map05161	44	137	1591	8014	0.00525927	0.0355527	gene3480|K15041;gene15112|K04692;gene22874|K06625;gene23163|K03156;gene24500|K02373;gene24635|K04390;gene26555|K12496;gene3221|K12497;gene6740|K11221;gene7531|K04374;gene11136|K05409;gene12191|K04379;gene13544|K06626;gene13720|K06618;gene15110|K11224;gene15111|K11223;gene15675|K07211;gene15869|K04456;gene17310|K16197;gene17662|K08738;gene20292|K04416;gene21263|K04371;gene21724|K04734;gene24085|K0…	gene3480|K15041	1	gene15112|K04692;gene22874|K06625;gene23163|K03156;gene24500|K02373;gene24635|K04390;gene26555|K12496;gene3221|K12497;gene6740|K11221;gene7531|K04374	9	http://www.kegg.jp/pathway/map05161+K15041+K04692+K06625+K03156+K02373+K04390+K12496+K12497+K11221+K04374+K05409+K04379+K06626+K06618+K11224+K11223+K07211+K04456+K16197+K08738+K04416+K04371+K04734+K05403+K04735+K04503+K06627+K11594+K10160+K05871+K04450+K05870+K06255+K04448+K02206+K02084+K07827+K04498+K09047+K04440+K02649	yes
Carbon metabolism	map01200	38	114	1597	8037	0.00559169	0.0356602	gene21015|K17989;gene26062|K01079;gene3385|K00831;gene1019|K11517;gene10455|K00121;gene11943|K00627;gene12165|K00140;gene12882|K00626;gene15989|K00033;gene16008|K13937;gene16851|K00850;gene16913|K02437;gene16939|K00030;gene17532|K02437;gene17795|K14455;gene19043|K00627;gene19048|K00237;gene21014|K17989;gene21571|K00030;gene21830|K00237;gene2200|K07514;gene24745|K14454;gene25055|K07511;gene25384|K…	.	0	gene21015|K17989;gene26062|K01079;gene3385|K00831	3	http://www.kegg.jp/pathway/map01200+K17989+K01079+K00831+K11517+K00121+K00627+K00140+K00626+K00033+K13937+K00850+K02437+K00030+K14455+K00237+K07514+K14454+K07511+K00027+K01966+K01623+K01053+K00036+K00281+K00031+K01783+K07515+K01899+K01647+K01803+K00134+K01057	yes
Human papillomavirus infection	map05165	76	269	1559	7882	0.00543893	0.0356602	gene4399|K02375;gene9742|K02620;gene11637|K16857;gene16210|K06252;gene22874|K06625;gene23163|K03156;gene24500|K02373;gene24635|K04390;gene6740|K11221;gene1028|K02599;gene11113|K02085;gene11746|K03099;gene12036|K11584;gene12072|K06091;gene12143|K04505;gene12379|K09091;gene12946|K03120;gene13459|K02376;gene13544|K06626;gene13720|K06618;gene14117|K06237;gene14118|K06237;gene14260|K04688;gene14890|K0…	gene4399|K02375;gene9742|K02620	2	gene11637|K16857;gene16210|K06252;gene22874|K06625;gene23163|K03156;gene24500|K02373;gene24635|K04390;gene6740|K11221	7	http://www.kegg.jp/pathway/map05165+K02375+K02620+K16857+K06252+K06625+K03156+K02373+K04390+K11221+K02599+K02085+K03099+K11584+K06091+K04505+K09091+K03120+K02376+K06626+K06618+K06237+K04688+K06482+K04354+K07211+K04456+K18952+K06052+K05131+K06240+K04632+K04681+K06093+K03171+K03083+K12076+K04371+K06054+K03174+K04361+K11315+K02353+K00444+K06243+K05448+K06069+K04735+K04503+K11583+K02842+K06627+K11407…	yes
T cell receptor signaling pathway	map04660	28	76	1607	8075	0.00558492	0.0356602	gene16530|K18052;gene16705|K04415;gene23163|K03156;gene28235|K05733;gene11746|K03099;gene12191|K04379;gene12464|K05703;gene15869|K04456;gene1636|K06453;gene16486|K05736;gene18162|K02581;gene2012|K03083;gene2120|K12076;gene21263|K04371;gene21724|K04734;gene24374|K04735;gene25431|K07369;gene26665|K04348;gene4368|K06470;gene4666|K05856;gene512|K04448;gene5647|K06458;gene5943|K04513;gene7116|K07827;g…	gene16530|K18052	1	gene16705|K04415;gene23163|K03156;gene28235|K05733	3	http://www.kegg.jp/pathway/map04660+K18052+K04415+K03156+K05733+K03099+K04379+K05703+K04456+K06453+K05736+K02581+K03083+K12076+K04371+K04734+K04735+K07369+K04348+K06470+K05856+K04448+K06458+K04513+K07827+K05697+K04441+K02649	yes
Amphetamine addiction	map05031	21	51	1614	8100	0.00578976	0.0357413	gene7531|K04374;gene12191|K04379;gene13091|K15867;gene14998|K15494;gene15528|K05211;gene17041|K04632;gene2058|K08045;gene20793|K05198;gene20954|K06269;gene24448|K06269;gene26575|K11411;gene26665|K04348;gene26675|K04515;gene27467|K00274;gene3252|K08155;gene3953|K04450;gene4395|K05870;gene512|K04448;gene5482|K06269;gene7455|K04850;gene8106|K09047;	.	0	gene7531|K04374	1	http://www.kegg.jp/pathway/map05031+K04374+K04379+K15867+K15494+K05211+K04632+K08045+K05198+K06269+K11411+K04348+K04515+K00274+K08155+K04450+K05870+K04448+K04850+K09047	yes
Endocrine resistance	map01522	29	80	1606	8071	0.00581589	0.0357413	gene3481|K05931;gene22874|K06625;gene1028|K02599;gene11746|K03099;gene12043|K08551;gene12191|K04379;gene12822|K08550;gene13720|K06618;gene14260|K04688;gene14994|K15144;gene15869|K04456;gene16497|K06052;gene17041|K04632;gene17383|K11256;gene2058|K08045;gene21263|K04371;gene22065|K04361;gene24491|K04503;gene25693|K08049;gene413|K06622;gene512|K04448;gene6336|K04684;gene7116|K07827;gene7669|K04441;g…	gene3481|K05931	1	gene22874|K06625	1	http://www.kegg.jp/pathway/map01522+K05931+K06625+K02599+K03099+K08551+K04379+K08550+K06618+K04688+K15144+K04456+K06052+K04632+K11256+K08045+K04371+K04361+K04503+K08049+K06622+K04448+K04684+K07827+K04441+K04440+K02649+K08523	yes
Circadian entrainment	map04713	27	73	1608	8078	0.00616927	0.037236	gene8075|K04587;gene10897|K19477;gene11597|K04963;gene11869|K04539;gene12191|K04379;gene14703|K02633;gene14835|K07843;gene15528|K05211;gene1589|K16513;gene16484|K05858;gene17041|K04632;gene17743|K04534;gene18997|K12318;gene2058|K08045;gene20793|K05198;gene20989|K13240;gene21263|K04371;gene22269|K04958;gene22921|K11265;gene25693|K08049;gene26675|K04515;gene28381|K04855;gene3389|K04634;gene4395|K05…	.	0	gene8075|K04587	1	http://www.kegg.jp/pathway/map04713+K04587+K19477+K04963+K04539+K04379+K02633+K07843+K05211+K16513+K05858+K04632+K04534+K12318+K08045+K05198+K13240+K04371+K04958+K11265+K08049+K04515+K04855+K04634+K05870+K04850+K04856	yes
Amoebiasis	map05146	28	77	1607	8074	0.00643195	0.0374827	gene12080|K01476;gene23163|K03156;gene23747|K13963;gene23748|K13963;gene2806|K07887;gene12098|K05699;gene14117|K06237;gene14118|K06237;gene15667|K07898;gene16484|K05858;gene17014|K06240;gene17041|K04632;gene22532|K06243;gene22712|K07897;gene24374|K04735;gene25481|K13963;gene26679|K05700;gene28249|K06237;gene28250|K06237;gene28564|K13963;gene2858|K10160;gene3389|K04634;gene4445|K05717;gene5680|K04…	.	0	gene12080|K01476;gene23163|K03156;gene23747|K13963;gene23748|K13963;gene2806|K07887	5	http://www.kegg.jp/pathway/map05146+K01476+K03156+K13963+K07887+K05699+K06237+K07898+K05858+K06240+K04632+K06243+K07897+K04735+K05700+K10160+K04634+K05717+K04519+K04386+K04387+K02649+K04635	yes
Estrogen signaling pathway	map04915	28	77	1607	8074	0.00643195	0.0374827	gene22850|K09571;gene7531|K04374;gene11746|K03099;gene12043|K08551;gene12191|K04379;gene12822|K08550;gene15869|K04456;gene16484|K05858;gene17041|K04632;gene17743|K04534;gene2058|K08045;gene21263|K04371;gene22065|K04361;gene22269|K04958;gene22994|K04079;gene23135|K03283;gene25693|K08049;gene3389|K04634;gene3953|K04450;gene4395|K05870;gene512|K04448;gene6336|K04684;gene7107|K04959;gene7116|K07827;g…	.	0	gene22850|K09571;gene7531|K04374	2	http://www.kegg.jp/pathway/map04915+K09571+K04374+K03099+K08551+K04379+K08550+K04456+K05858+K04632+K04534+K08045+K04371+K04361+K04958+K04079+K03283+K08049+K04634+K04450+K05870+K04448+K04684+K04959+K07827+K09047+K02649+K08523	yes
Non-homologous end-joining	map03450	7	8	1628	8143	0.00665345	0.0381164	gene10151|K10886;gene14108|K10777;gene24224|K04799;gene24789|K03512;gene4451|K10885;gene4501|K10980;gene9374|K10866;	.	0	.	0	http://www.kegg.jp/pathway/map03450+K10886+K10777+K04799+K03512+K10885+K10980+K10866	yes
Phospholipase D signaling pathway	map04072	39	121	1596	8030	0.00788827	0.0444372	gene10696|K05091;gene497|K01080;gene7815|K00901;gene108|K00901;gene11170|K03914;gene11746|K03099;gene1188|K00889;gene12464|K05703;gene13721|K04273;gene14197|K00901;gene14607|K01115;gene15414|K18441;gene15459|K04718;gene1556|K07983;gene15869|K04456;gene16320|K16342;gene16484|K05858;gene17041|K04632;gene2058|K08045;gene20658|K09593;gene21263|K04371;gene22065|K04361;gene2295|K01115;gene25693|K08049;…	.	0	gene10696|K05091;gene497|K01080;gene7815|K00901	3	http://www.kegg.jp/pathway/map04072+K05091+K01080+K00901+K03914+K03099+K00889+K05703+K04273+K01115+K18441+K04718+K07983+K04456+K16342+K05858+K04632+K08045+K09593+K04371+K04361+K08049+K13523+K19007+K04275+K05871+K07835+K04513+K05461+K04262+K04294+K07827+K07208+K04291+K02649	yes
Acute myeloid leukemia	map05221	21	53	1614	8098	0.00812922	0.0446923	gene9742|K02620;gene10696|K05091;gene15112|K04692;gene22884|K04702;gene2736|K08367;gene10391|K04492;gene11746|K03099;gene14260|K04688;gene14703|K02633;gene15088|K10056;gene15110|K11224;gene15111|K11223;gene15869|K04456;gene19075|K10055;gene21263|K04371;gene24374|K04735;gene24491|K04503;gene51|K02633;gene5614|K04490;gene7116|K07827;gene8782|K02649;	gene9742|K02620	1	gene10696|K05091;gene15112|K04692;gene22884|K04702;gene2736|K08367	4	http://www.kegg.jp/pathway/map05221+K02620+K05091+K04692+K04702+K08367+K04492+K03099+K04688+K02633+K10056+K11224+K11223+K04456+K10055+K04371+K04735+K04503+K04490+K07827+K02649	yes
ErbB signaling pathway	map04012	24	64	1611	8087	0.00831151	0.0446923	gene10837|K09784;gene22874|K06625;gene27019|K05455;gene28235|K05733;gene11746|K03099;gene14260|K04688;gene15110|K11224;gene15111|K11223;gene15869|K04456;gene16236|K08887;gene16486|K05736;gene2012|K03083;gene20658|K09593;gene21263|K04371;gene22065|K04361;gene26675|K04515;gene4431|K05085;gene5092|K06619;gene512|K04448;gene5944|K08774;gene7116|K07827;gene8674|K04440;gene8782|K02649;gene9835|K08523;	.	0	gene10837|K09784;gene22874|K06625;gene27019|K05455;gene28235|K05733	4	http://www.kegg.jp/pathway/map04012+K09784+K06625+K05455+K05733+K03099+K04688+K11224+K11223+K04456+K08887+K05736+K03083+K09593+K04371+K04361+K04515+K05085+K06619+K04448+K08774+K07827+K04440+K02649+K08523	yes
Neurotrophin signaling pathway	map04722	33	98	1602	8053	0.00833021	0.0446923	gene7531|K04374;gene11254|K04463;gene11746|K03099;gene12143|K04505;gene12722|K04426;gene13583|K08846;gene15869|K04456;gene18162|K02581;gene2012|K03083;gene20292|K04416;gene20658|K09593;gene20961|K12459;gene21263|K04371;gene21724|K04734;gene22220|K04731;gene24374|K04735;gene26163|K07193;gene26675|K04515;gene273|K12465;gene27815|K04373;gene27905|K04730;gene4771|K04373;gene5092|K06619;gene512|K04448…	.	0	gene7531|K04374	1	http://www.kegg.jp/pathway/map04722+K04374+K04463+K03099+K04505+K04426+K08846+K04456+K02581+K03083+K04416+K09593+K12459+K04371+K04734+K04731+K04735+K07193+K04515+K12465+K04373+K04730+K06619+K04448+K04513+K04733+K07836+K12463+K07827+K04441+K04440+K02649	yes
Rap1 signaling pathway	map04015	51	173	1584	7978	0.0109037	0.0575853	gene27770|K04358;gene955|K06112;gene10696|K05091;gene11637|K16857;gene13896|K04358;gene24949|K05093;gene26454|K17702;gene4946|K05103;gene10698|K05098;gene11170|K03914;gene12131|K17701;gene12182|K16859;gene12928|K05702;gene14797|K04267;gene15869|K04456;gene16086|K18952;gene16484|K05858;gene17041|K04632;gene17418|K06093;gene17485|K05726;gene17743|K04534;gene17860|K06093;gene17898|K05689;gene18136|K…	gene27770|K04358;gene955|K06112	2	gene10696|K05091;gene11637|K16857;gene13896|K04358;gene24949|K05093;gene26454|K17702;gene4946|K05103	6	http://www.kegg.jp/pathway/map04015+K04358+K06112+K05091+K16857+K05093+K17702+K05103+K05098+K03914+K17701+K16859+K05702+K04267+K04456+K18952+K05858+K04632+K06093+K05726+K04534+K05689+K17703+K08045+K18497+K04371+K06070+K04361+K05448+K06069+K08013+K08049+K05466+K05449+K04275+K04634+K07835+K04513+K05461+K07836+K04294+K07827+K04441+K08019+K05629+K04291+K02649	no
Gastric cancer	map05226	41	133	1594	8018	0.0118788	0.0608341	gene27770|K04358;gene4399|K02375;gene9350|K04402;gene9742|K02620;gene13896|K04358;gene22874|K06625;gene24949|K05093;gene593|K04402;gene8649|K11988;gene10391|K04492;gene11113|K02085;gene11162|K03511;gene11248|K04500;gene11746|K03099;gene13459|K02376;gene13544|K06626;gene13720|K06618;gene14260|K04688;gene15088|K10056;gene15869|K04456;gene17898|K05689;gene2012|K03083;gene20658|K09593;gene20757|K1849…	gene27770|K04358;gene4399|K02375;gene9350|K04402;gene9742|K02620	4	gene13896|K04358;gene22874|K06625;gene24949|K05093;gene593|K04402;gene8649|K11988	5	http://www.kegg.jp/pathway/map05226+K04358+K02375+K04402+K02620+K06625+K05093+K11988+K04492+K02085+K03511+K04500+K03099+K02376+K06626+K06618+K04688+K10056+K04456+K05689+K03083+K09593+K18497+K04371+K04361+K08734+K02353+K00444+K04503+K03096+K02842+K05691+K04490+K02206+K07827+K02649+K08957	no
MicroRNAs in cancer	map05206	41	133	1594	8018	0.0118788	0.0608341	gene11637|K16857;gene13854|K13863;gene15112|K04692;gene16210|K06252;gene22874|K06625;gene22884|K04702;gene6133|K16341;gene1028|K02599;gene11113|K02085;gene11273|K17387;gene11366|K02163;gene1158|K02539;gene11746|K03099;gene12454|K12561;gene12870|K08007;gene13544|K06626;gene14116|K07187;gene15660|K15379;gene16612|K11459;gene22065|K04361;gene22986|K05448;gene24120|K08670;gene24491|K04503;gene24868|K…	.	0	gene11637|K16857;gene13854|K13863;gene15112|K04692;gene16210|K06252;gene22874|K06625;gene22884|K04702;gene6133|K16341	7	http://www.kegg.jp/pathway/map05206+K16857+K13863+K04692+K06252+K06625+K04702+K16341+K02599+K02085+K17387+K02163+K02539+K03099+K12561+K08007+K06626+K07187+K15379+K11459+K04361+K05448+K08670+K04503+K16865+K04514+K10139+K04694+K05665+K11411+K01425+K04381+K06619+K17398+K18050+K04513+K07827+K10151+K04498	no
Axon guidance	map04360	46	155	1589	7996	0.013738	0.0693051	gene12579|K05108;gene27673|K05463;gene3028|K06521;gene8314|K06226;gene9286|K06842;gene1826|K05107;gene2578|K05110;gene27028|K07521;gene28235|K05733;gene4946|K05103;gene8649|K11988;gene10476|K13578;gene10527|K06839;gene11035|K07520;gene11918|K06842;gene12464|K05703;gene14437|K05766;gene15672|K07526;gene16086|K18952;gene16393|K06820;gene16486|K05736;gene16594|K06724;gene17418|K06093;gene17860|K0609…	gene12579|K05108;gene27673|K05463;gene3028|K06521;gene8314|K06226;gene9286|K06842	5	gene1826|K05107;gene2578|K05110;gene27028|K07521;gene28235|K05733;gene4946|K05103;gene8649|K11988	6	http://www.kegg.jp/pathway/map04360+K05108+K05463+K06521+K06226+K06842+K05107+K05110+K07521+K05733+K05103+K11988+K13578+K06839+K07520+K05703+K05766+K07526+K18952+K06820+K05736+K06724+K06093+K04969+K07532+K06272+K20020+K07523+K05746+K03083+K05744+K04371+K00444+K04514+K04348+K04515+K06550+K06225+K06619+K04513+K07827+K06840+K07522+K02649	no
Long-term depression	map04730	17	42	1618	8109	0.0139608	0.0693932	gene10897|K19477;gene16320|K16342;gene16484|K05858;gene17041|K04632;gene17743|K04534;gene18997|K12318;gene20793|K05198;gene20989|K13240;gene21263|K04371;gene22269|K04958;gene3389|K04634;gene7107|K04959;gene7116|K07827;gene8072|K08067;gene8994|K04344;gene9336|K04635;gene9744|K04382;	.	0	.	0	http://www.kegg.jp/pathway/map04730+K19477+K16342+K05858+K04632+K04534+K12318+K05198+K13240+K04371+K04958+K04634+K04959+K07827+K08067+K04344+K04635+K04382	no
Endocytosis	map04144	62	225	1573	7926	0.0169474	0.0830175	gene24949|K05093;gene2806|K07887;gene11056|K08291;gene11248|K04500;gene11784|K17917;gene1188|K00889;gene11894|K11839;gene12887|K06564;gene13018|K12184;gene13312|K18442;gene13765|K12190;gene13800|K19366;gene14607|K01115;gene14813|K12471;gene14872|K12471;gene15414|K18441;gene16086|K18952;gene16288|K05754;gene16691|K10396;gene16739|K17920;gene17418|K06093;gene17860|K06093;gene18432|K12469;gene19615|…	.	0	gene24949|K05093;gene2806|K07887	2	http://www.kegg.jp/pathway/map04144+K05093+K07887+K08291+K04500+K17917+K00889+K11839+K06564+K12184+K18442+K12190+K19366+K01115+K12471+K18441+K18952+K05754+K10396+K17920+K06093+K12469+K13649+K12475+K17919+K06503+K04361+K12481+K07897+K06069+K03283+K12482+K00910+K11824+K12484+K12196+K12485+K17918+K12562+K12198+K15053+K04679+K05758+K10365+K13712+K04513+K18463+K12495+K12493+K12958+K12491+K12472+K07901…	no
Oxytocin signaling pathway	map04921	37	121	1598	8030	0.0178593	0.086235	gene10175|K04454;gene15731|K18154;gene22874|K06625;gene1038|K07199;gene11254|K04463;gene11597|K04963;gene12191|K04379;gene16320|K16342;gene16436|K04857;gene16484|K05858;gene16566|K08794;gene1657|K17901;gene17041|K04632;gene17222|K12755;gene17743|K04534;gene18997|K12318;gene2058|K08045;gene20936|K07359;gene20954|K06269;gene21263|K04371;gene22065|K04361;gene22269|K04958;gene24448|K06269;gene24491|K…	gene10175|K04454	1	gene15731|K18154;gene22874|K06625	2	http://www.kegg.jp/pathway/map04921+K04454+K18154+K06625+K07199+K04463+K04963+K04379+K16342+K04857+K05858+K08794+K17901+K04632+K12755+K04534+K12318+K08045+K07359+K06269+K04371+K04361+K04958+K04503+K04514+K08049+K04348+K04515+K04634+K04448+K04513+K07200+K04959+K07827+K04850	no
Dorso-ventral axis formation	map04320	11	23	1624	8128	0.018776	0.0881428	gene1028|K02599;gene11000|K02602;gene11746|K03099;gene20164|K02602;gene21263|K04371;gene22065|K04361;gene24662|K02602;gene2770|K02678;gene7116|K07827;gene7233|K03211;gene8885|K02599;	.	0	.	0	http://www.kegg.jp/pathway/map04320+K02599+K02602+K03099+K04371+K04361+K02678+K07827+K03211	no
Long-term potentiation	map04720	19	51	1616	8100	0.0185303	0.0881428	gene7531|K04374;gene15528|K05211;gene16484|K05858;gene20793|K05198;gene20954|K06269;gene21263|K04371;gene22269|K04958;gene24448|K06269;gene26665|K04348;gene26675|K04515;gene27815|K04373;gene3389|K04634;gene4771|K04373;gene5482|K06269;gene6607|K07836;gene7107|K04959;gene7116|K07827;gene7455|K04850;gene7551|K04498;	.	0	gene7531|K04374	1	http://www.kegg.jp/pathway/map04720+K04374+K05211+K05858+K05198+K06269+K04371+K04958+K04348+K04515+K04373+K04634+K07836+K04959+K07827+K04850+K04498	no
Platelet activation	map04611	30	94	1605	8057	0.0200952	0.0917862	gene10897|K19477;gene11170|K03914;gene12464|K05703;gene1556|K07983;gene15869|K04456;gene16086|K18952;gene16320|K16342;gene16484|K05858;gene17041|K04632;gene18278|K12330;gene18997|K12318;gene19178|K07532;gene19592|K16059;gene2058|K08045;gene20929|K16056;gene20954|K06269;gene21263|K04371;gene22269|K04958;gene2305|K06069;gene24448|K06269;gene25252|K04514;gene25693|K08049;gene3389|K04634;gene5482|K06…	.	0	.	0	http://www.kegg.jp/pathway/map04611+K19477+K03914+K05703+K07983+K04456+K18952+K16342+K05858+K04632+K12330+K12318+K07532+K16059+K08045+K16056+K06269+K04371+K04958+K06069+K04514+K08049+K04634+K04513+K07836+K04959+K04441+K02649	no
Thyroid hormone signaling pathway	map04919	30	94	1605	8057	0.0200952	0.0917862	gene12470|K08187;gene13323|K11255;gene1028|K02599;gene11949|K04662;gene12822|K08550;gene13401|K15143;gene14263|K15164;gene14994|K15144;gene15018|K15167;gene15692|K19029;gene15869|K04456;gene15897|K01540;gene16484|K05858;gene1657|K17901;gene17383|K11256;gene18276|K01539;gene2012|K03083;gene21263|K04371;gene23012|K17903;gene23765|K15133;gene24491|K04503;gene2808|K06062;gene4755|K05742;gene7116|K078…	.	0	gene12470|K08187;gene13323|K11255	2	http://www.kegg.jp/pathway/map04919+K08187+K11255+K02599+K04662+K08550+K15143+K15164+K15144+K15167+K19029+K04456+K01540+K05858+K17901+K11256+K01539+K03083+K04371+K17903+K15133+K04503+K06062+K05742+K07827+K04498+K07208+K02649+K15159+K11404	no
Apoptosis - fly	map04214	22	63	1613	8088	0.0205756	0.0927276	gene7531|K04374;gene11498|K10798;gene12722|K04426;gene12796|K04404;gene13906|K08791;gene13924|K10798;gene14364|K07870;gene15778|K20216;gene17662|K08738;gene21263|K04371;gene22065|K04361;gene2265|K06030;gene24883|K04397;gene28155|K04727;gene431|K01527;gene4808|K08738;gene512|K04448;gene5660|K08860;gene6887|K02084;gene7116|K07827;gene8674|K04440;gene9412|K01527;	.	0	gene7531|K04374	1	http://www.kegg.jp/pathway/map04214+K04374+K10798+K04426+K04404+K08791+K07870+K20216+K08738+K04371+K04361+K06030+K04397+K04727+K01527+K04448+K08860+K02084+K07827+K04440	no
Calcium signaling pathway	map04020	44	152	1591	7999	0.0216244	0.0961715	gene13979|K04198;gene3480|K15041;gene15834|K00911;gene10981|K05840;gene11170|K03914;gene11597|K04963;gene14797|K04267;gene15459|K04718;gene15528|K05211;gene16436|K04857;gene16484|K05858;gene17041|K04632;gene19592|K16059;gene20929|K16056;gene20989|K13240;gene22065|K04361;gene22269|K04958;gene25693|K08049;gene26066|K00871;gene26160|K16057;gene26665|K04348;gene26675|K04515;gene26711|K09565;gene27098…	gene13979|K04198;gene3480|K15041	2	gene15834|K00911	1	http://www.kegg.jp/pathway/map04020+K04198+K15041+K00911+K05840+K03914+K04963+K04267+K04718+K05211+K04857+K05858+K04632+K16059+K16056+K13240+K04361+K04958+K08049+K00871+K16057+K04348+K04515+K09565+K04169+K05850+K04855+K05871+K04634+K13755+K05085+K04849+K04262+K04959+K04850+K04856+K04130+K04344+K04635+K05862+K04160	no
Insulin secretion	map04911	22	64	1613	8087	0.0234217	0.102812	gene22902|K04581;gene7531|K04374;gene7899|K16882;gene8075|K04587;gene1319|K04944;gene15897|K01540;gene16436|K04857;gene16484|K05858;gene16492|K18211;gene17041|K04632;gene18276|K01539;gene2058|K08045;gene25693|K08049;gene26675|K04515;gene3389|K04634;gene3953|K04450;gene4395|K05870;gene7455|K04850;gene7898|K16882;gene8106|K09047;gene8779|K07882;gene9336|K04635;	gene22902|K04581	1	gene7531|K04374;gene7899|K16882;gene8075|K04587	3	http://www.kegg.jp/pathway/map04911+K04581+K04374+K16882+K04587+K04944+K01540+K04857+K05858+K18211+K04632+K01539+K08045+K08049+K04515+K04634+K04450+K05870+K04850+K09047+K07882+K04635	no
Circadian rhythm - fly	map04711	5	6	1630	8145	0.0246796	0.105591	gene10701|K02223;gene14703|K02633;gene19253|K02296;gene2012|K03083;gene51|K02633;	.	0	.	0	http://www.kegg.jp/pathway/map04711+K02223+K02633+K02296+K03083	no
Phosphatidylinositol signaling system	map04070	25	76	1610	8075	0.0244509	0.105591	gene7167|K00923;gene15834|K00911;gene18980|K18081;gene21833|K00913;gene7815|K00901;gene108|K00901;gene11491|K13084;gene1188|K00889;gene1193|K19801;gene14197|K00901;gene14236|K18082;gene14973|K00920;gene16484|K05858;gene19218|K00923;gene21273|K00888;gene21797|K13024;gene22269|K04958;gene25042|K01106;gene27565|K00901;gene28144|K01099;gene3072|K10572;gene4411|K00921;gene7107|K04959;gene8383|K00901;g…	gene7167|K00923	1	gene15834|K00911;gene18980|K18081;gene21833|K00913;gene7815|K00901	4	http://www.kegg.jp/pathway/map04070+K00923+K00911+K18081+K00913+K00901+K13084+K00889+K19801+K18082+K00920+K05858+K00888+K13024+K04958+K01106+K01099+K10572+K00921+K04959+K02649	no
Alzheimer disease	map05010	52	188	1583	7963	0.0256203	0.108246	gene23163|K03156;gene24500|K02373;gene24635|K04390;gene10150|K02128;gene11597|K04963;gene11792|K06172;gene12143|K04505;gene14918|K02128;gene15238|K04380;gene15287|K08852;gene15528|K05211;gene16436|K04857;gene16484|K05858;gene17448|K00411;gene17662|K08738;gene17820|K04532;gene18065|K06170;gene19048|K00237;gene19114|K04521;gene2012|K03083;gene20692|K03967;gene20989|K13240;gene21263|K04371;gene21830…	.	0	gene23163|K03156;gene24500|K02373;gene24635|K04390	3	http://www.kegg.jp/pathway/map05010+K03156+K02373+K04390+K02128+K04963+K06172+K04505+K04380+K08852+K05211+K04857+K05858+K00411+K08738+K04532+K06170+K00237+K04521+K03083+K03967+K13240+K04371+K04958+K03968+K20723+K03941+K01408+K04397+K03943+K03966+K07747+K04348+K02132+K04634+K00416+K03954+K08860+K04519+K02270+K04550+K02084+K04959+K00134+K03158+K03953+K04850+K03950+K11353+K03963	no
Basal cell carcinoma	map05217	18	50	1617	8101	0.0275062	0.111052	gene4399|K02375;gene8314|K06226;gene9350|K04402;gene9742|K02620;gene22874|K06625;gene593|K04402;gene8649|K11988;gene10391|K04492;gene11113|K02085;gene11162|K03511;gene11949|K04662;gene13459|K02376;gene2012|K03083;gene2225|K02353;gene22392|K00444;gene26127|K02842;gene3095|K06225;gene5614|K04490;	gene4399|K02375;gene8314|K06226;gene9350|K04402;gene9742|K02620	4	gene22874|K06625;gene593|K04402;gene8649|K11988	3	http://www.kegg.jp/pathway/map05217+K02375+K06226+K04402+K02620+K06625+K11988+K04492+K02085+K03511+K04662+K02376+K03083+K02353+K00444+K02842+K06225+K04490	no
Choline metabolism in cancer	map05231	27	85	1608	8066	0.0275944	0.111052	gene497|K01080;gene7815|K00901;gene108|K00901;gene11746|K03099;gene1188|K00889;gene12191|K04379;gene13237|K06128;gene13878|K06083;gene14197|K00901;gene14260|K04688;gene14607|K01115;gene15869|K04456;gene16320|K16342;gene21263|K04371;gene22065|K04361;gene2295|K01115;gene24472|K14156;gene27565|K00901;gene2972|K06515;gene512|K04448;gene629|K15377;gene6336|K04684;gene7116|K07827;gene8383|K00901;gene86…	.	0	gene497|K01080;gene7815|K00901	2	http://www.kegg.jp/pathway/map05231+K01080+K00901+K03099+K00889+K04379+K06128+K06083+K04688+K01115+K04456+K16342+K04371+K04361+K14156+K06515+K04448+K15377+K04684+K07827+K07208+K04440+K02649	no
Fatty acid biosynthesis	map00061	6	9	1629	8142	0.0275987	0.111052	gene24876|K01897;gene21572|K15013;gene26910|K01897;gene27124|K09458;gene28243|K01897;gene9387|K01897;	.	0	gene24876|K01897	1	http://www.kegg.jp/pathway/map00061+K01897+K15013+K09458	no
Glutamatergic synapse	map04724	28	89	1607	8062	0.0275921	0.111052	gene11201|K15010;gene11869|K04539;gene14607|K01115;gene15528|K05211;gene16320|K16342;gene16484|K05858;gene17041|K04632;gene173|K05203;gene17743|K04534;gene18566|K15009;gene2058|K08045;gene20793|K05198;gene21263|K04371;gene21491|K15010;gene22269|K04958;gene2295|K01115;gene24441|K00910;gene25693|K08049;gene26665|K04348;gene3389|K04634;gene4273|K01425;gene4274|K01425;gene6530|K14207;gene6531|K14990;…	.	0	gene11201|K15010	1	http://www.kegg.jp/pathway/map04724+K15010+K04539+K01115+K05211+K16342+K05858+K04632+K05203+K04534+K15009+K08045+K05198+K04371+K04958+K00910+K08049+K04348+K04634+K01425+K14207+K14990+K04959+K04850+K04344	no
Lysine degradation	map00310	23	70	1612	8081	0.0303176	0.120557	gene12882|K00626;gene14804|K00128;gene16163|K11432;gene16205|K11433;gene16291|K11703;gene16659|K11419;gene18062|K14959;gene21580|K18201;gene2200|K07514;gene22271|K11433;gene22590|K11423;gene2497|K13645;gene25055|K07511;gene26179|K13646;gene27610|K11419;gene27860|K00474;gene3378|K11429;gene3744|K00825;gene5422|K07515;gene8252|K14157;gene9419|K14085;gene9489|K15588;gene9517|K18202;	.	0	.	0	http://www.kegg.jp/pathway/map00310+K00626+K00128+K11432+K11433+K11703+K11419+K14959+K18201+K07514+K11423+K13645+K07511+K13646+K00474+K11429+K00825+K07515+K14157+K14085+K15588+K18202	no
Cholinergic synapse	map04725	27	86	1608	8065	0.0306777	0.12057	gene7531|K04374;gene11869|K04539;gene12191|K04379;gene12464|K05703;gene13133|K04928;gene15869|K04456;gene16436|K04857;gene16484|K05858;gene17743|K04534;gene2058|K08045;gene21263|K04371;gene21583|K04805;gene21584|K04815;gene22269|K04958;gene25693|K08049;gene26675|K04515;gene3389|K04634;gene4395|K05870;gene4952|K04849;gene7107|K04959;gene7116|K07827;gene7455|K04850;gene8106|K09047;gene8380|K04130;g…	.	0	gene7531|K04374	1	http://www.kegg.jp/pathway/map04725+K04374+K04539+K04379+K05703+K04928+K04456+K04857+K05858+K04534+K08045+K04371+K04805+K04815+K04958+K08049+K04515+K04634+K05870+K04849+K04959+K07827+K04850+K09047+K04130+K02649+K04344+K04635	no
Renal cell carcinoma	map05211	21	63	1614	8088	0.0334555	0.129977	gene22874|K06625;gene28235|K05733;gene1167|K09097;gene11746|K03099;gene1401|K13105;gene15869|K04456;gene16486|K05736;gene16587|K03870;gene20658|K09593;gene21263|K04371;gene22221|K03871;gene22986|K05448;gene26447|K09592;gene2770|K02678;gene512|K04448;gene5817|K09095;gene5944|K08774;gene6607|K07836;gene7116|K07827;gene7551|K04498;gene8782|K02649;	.	0	gene22874|K06625;gene28235|K05733	2	http://www.kegg.jp/pathway/map05211+K06625+K05733+K09097+K03099+K13105+K04456+K05736+K03870+K09593+K04371+K03871+K05448+K09592+K02678+K04448+K09095+K08774+K07836+K07827+K04498+K02649	no
Hippo signaling pathway	map04390	40	141	1595	8010	0.0346296	0.133009	gene4399|K02375;gene9742|K02620;gene15793|K16823;gene5300|K17693;gene7426|K09448;gene10391|K04492;gene10476|K13578;gene10805|K06685;gene11113|K02085;gene11248|K04500;gene11949|K04662;gene12072|K06091;gene13459|K02376;gene13906|K08791;gene15252|K04354;gene16086|K18952;gene16409|K16681;gene17310|K16197;gene17418|K06093;gene17860|K06093;gene17898|K05689;gene18952|K16687;gene19591|K09448;gene2012|K03…	gene4399|K02375;gene9742|K02620	2	gene15793|K16823;gene5300|K17693;gene7426|K09448	3	http://www.kegg.jp/pathway/map04390+K02375+K02620+K16823+K17693+K09448+K04492+K13578+K06685+K02085+K04500+K04662+K06091+K02376+K08791+K04354+K18952+K16681+K16197+K06093+K05689+K16687+K03083+K06269+K16684+K12076+K02353+K00444+K04663+K06069+K04503+K02842+K05691+K04490+K10151+K04382	no
Valine, leucine and isoleucine biosynthesis	map00290	3	2	1632	8149	0.0356913	0.135547	gene21015|K17989;gene7122|K00826;gene21014|K17989;	.	0	gene21015|K17989;gene7122|K00826	2	http://www.kegg.jp/pathway/map00290+K17989+K00826	no
Cellular senescence	map04218	40	142	1595	8009	0.0374682	0.139761	gene3480|K15041;gene9350|K04402;gene22874|K06625;gene593|K04402;gene11248|K04500;gene11822|K05868;gene13544|K06626;gene13720|K06618;gene15869|K04456;gene17234|K04681;gene19748|K08826;gene20781|K05864;gene20948|K10995;gene20954|K06269;gene21142|K06641;gene21263|K04371;gene22269|K04958;gene24374|K04735;gene24448|K06269;gene24491|K04503;gene25354|K04500;gene26575|K11411;gene26588|K06627;gene26665|K0…	gene3480|K15041;gene9350|K04402	2	gene22874|K06625;gene593|K04402	2	http://www.kegg.jp/pathway/map04218+K15041+K04402+K06625+K04500+K05868+K06626+K06618+K04456+K04681+K08826+K05864+K10995+K06269+K06641+K04371+K04958+K04735+K04503+K11411+K06627+K04348+K02678+K10752+K02206+K04959+K07827+K10151+K04441+K10903+K07208+K02649+K10866+K05862	no
Epstein-Barr virus infection	map05169	47	172	1588	7979	0.0378014	0.139761	gene12733|K11859;gene15112|K04692;gene22874|K06625;gene11640|K16196;gene12796|K04404;gene12946|K03120;gene13493|K03009;gene13720|K06618;gene13867|K03020;gene15869|K04456;gene17310|K16197;gene17766|K03011;gene17834|K03171;gene18162|K02581;gene18203|K03063;gene18345|K09253;gene2012|K03083;gene21724|K04734;gene21990|K03174;gene2213|K03016;gene2217|K03028;gene22334|K03037;gene23135|K03283;gene23743|K…	.	0	gene12733|K11859;gene15112|K04692;gene22874|K06625	3	http://www.kegg.jp/pathway/map05169+K11859+K04692+K06625+K16196+K04404+K03120+K03009+K06618+K03020+K04456+K16197+K03011+K03171+K02581+K03063+K09253+K03083+K04734+K03174+K03016+K03028+K03037+K03283+K02861+K03015+K04735+K04469+K11838+K03008+K06627+K04730+K03172+K04450+K04448+K14290+K08860+K02206+K03021+K04403+K04498+K04441+K04440+K02649+K15978+K06490+K06492	no
Longevity regulating pathway	map04211	24	76	1611	8075	0.0380415	0.139761	gene7531|K04374;gene1038|K07199;gene12494|K10141;gene14116|K07187;gene14260|K04688;gene15869|K04456;gene18537|K16184;gene18983|K10141;gene2058|K08045;gene20936|K07359;gene22382|K08733;gene22675|K08530;gene24374|K04735;gene25693|K08049;gene26575|K11411;gene3953|K04450;gene4395|K05870;gene4635|K03259;gene6464|K07200;gene7116|K07827;gene8106|K09047;gene8626|K07208;gene8627|K07200;gene8782|K02649;	.	0	gene7531|K04374	1	http://www.kegg.jp/pathway/map04211+K04374+K07199+K10141+K07187+K04688+K04456+K16184+K08045+K07359+K08733+K08530+K04735+K08049+K11411+K04450+K05870+K03259+K07200+K07827+K09047+K07208+K02649	no
Influenza A	map05164	41	147	1594	8004	0.0397062	0.144308	gene10856|K12671;gene14348|K14624;gene23163|K03156;gene24635|K04390;gene6740|K11221;gene11365|K14396;gene11640|K16196;gene14198|K10652;gene15675|K07211;gene15869|K04456;gene1677|K05131;gene16781|K14285;gene17662|K08738;gene18162|K02581;gene19596|K14297;gene2012|K03083;gene21026|K14216;gene21263|K04371;gene21724|K04734;gene23135|K03283;gene23168|K12812;gene24263|K14284;gene24374|K04735;gene2858|K1…	.	0	gene10856|K12671;gene14348|K14624;gene23163|K03156;gene24635|K04390;gene6740|K11221	5	http://www.kegg.jp/pathway/map05164+K12671+K14624+K03156+K04390+K11221+K14396+K16196+K10652+K07211+K04456+K05131+K14285+K08738+K02581+K14297+K03083+K14216+K04371+K04734+K03283+K12812+K14284+K04735+K10160+K04722+K04450+K15044+K04448+K14290+K08860+K04519+K04733+K03158+K04498+K04441+K04440+K02649+K06490+K05862	no
Adrenergic signaling in cardiomyocytes	map04261	36	126	1599	8025	0.0402142	0.1446	gene16586|K09052;gene19122|K04848;gene7531|K04374;gene12036|K11584;gene1304|K09290;gene15252|K04354;gene15869|K04456;gene15897|K01540;gene16436|K04857;gene16463|K12045;gene16484|K05858;gene17041|K04632;gene18027|K04845;gene18276|K01539;gene2058|K08045;gene20954|K06269;gene21263|K04371;gene21972|K11584;gene22140|K04838;gene24448|K06269;gene25693|K08049;gene2575|K11583;gene26675|K04515;gene27923|K0…	.	0	gene16586|K09052;gene19122|K04848;gene7531|K04374	3	http://www.kegg.jp/pathway/map04261+K09052+K04848+K04374+K11584+K09290+K04354+K04456+K01540+K04857+K12045+K05858+K04632+K04845+K01539+K08045+K06269+K04371+K04838+K08049+K11583+K04515+K05850+K04634+K04450+K05870+K05742+K04850+K04441+K09047+K04382	no
Osteoclast differentiation	map04380	30	102	1605	8049	0.0440764	0.156819	gene23163|K03156;gene6740|K11221;gene7752|K04576;gene12191|K04379;gene12464|K05703;gene12796|K04404;gene15869|K04456;gene1677|K05131;gene18345|K09253;gene18764|K06512;gene21263|K04371;gene21724|K04734;gene22675|K08530;gene24374|K04735;gene24390|K04502;gene24807|K04469;gene25755|K04694;gene26665|K04348;gene4395|K05870;gene4666|K05856;gene512|K04448;gene5680|K04519;gene6044|K04386;gene7395|K03158;g…	.	0	gene23163|K03156;gene6740|K11221;gene7752|K04576	3	http://www.kegg.jp/pathway/map04380+K03156+K11221+K04576+K04379+K05703+K04404+K04456+K05131+K09253+K06512+K04371+K04734+K08530+K04735+K04502+K04469+K04694+K04348+K05870+K05856+K04448+K04519+K04386+K03158+K04403+K04441+K04440+K02649+K14379	no
N-Glycan biosynthesis	map00510	16	46	1619	8105	0.0450432	0.15859	gene1008|K01230;gene10271|K01231;gene11736|K00736;gene19035|K03846;gene22086|K07151;gene27453|K03844;gene28228|K07432;gene3275|K03843;gene4875|K12670;gene5123|K07252;gene557|K03848;gene7044|K03850;gene7527|K00737;gene7658|K03847;gene784|K07441;gene8685|K00738;	.	0	.	0	http://www.kegg.jp/pathway/map00510+K01230+K01231+K00736+K03846+K07151+K03844+K07432+K03843+K12670+K07252+K03848+K03850+K00737+K03847+K07441+K00738	no
African trypanosomiasis	map05143	10	24	1625	8127	0.0462921	0.161306	gene820|K06527;gene23163|K03156;gene24635|K04390;gene27077|K00463;gene11172|K04234;gene16484|K05858;gene22440|K10161;gene3389|K04634;gene5680|K04519;gene9106|K06490;	gene820|K06527	1	gene23163|K03156;gene24635|K04390;gene27077|K00463	3	http://www.kegg.jp/pathway/map05143+K06527+K03156+K04390+K00463+K04234+K05858+K10161+K04634+K04519+K06490	no
Malaria	map05144	14	39	1621	8112	0.0490135	0.169047	gene7911|K06259;gene820|K06527;gene11637|K16857;gene14348|K14624;gene15907|K06496;gene23163|K03156;gene1478|K06574;gene22440|K10161;gene2858|K10160;gene5680|K04519;gene6709|K04550;gene7266|K06728;gene7910|K06259;gene9106|K06490;	gene7911|K06259;gene820|K06527	2	gene11637|K16857;gene14348|K14624;gene15907|K06496;gene23163|K03156	4	http://www.kegg.jp/pathway/map05144+K06259+K06527+K16857+K14624+K06496+K03156+K06574+K10161+K10160+K04519+K04550+K06728+K06490	no
Pentose phosphate pathway	map00030	11	28	1624	8123	0.0499112	0.170404	gene7178|K01619;gene15989|K00033;gene16008|K13937;gene16851|K00850;gene25074|K00090;gene25975|K01623;gene27651|K01053;gene27880|K00036;gene4418|K01783;gene561|K01835;gene8803|K01057;	gene7178|K01619	1	.	0	http://www.kegg.jp/pathway/map00030+K01619+K00033+K13937+K00850+K00090+K01623+K01053+K00036+K01783+K01835+K01057	no
Circadian rhythm	map04710	12	32	1623	8119	0.0526991	0.174109	gene22267|K03729;gene1038|K07199;gene10701|K02223;gene11809|K08532;gene13975|K10269;gene14703|K02633;gene15021|K03728;gene19253|K02296;gene4395|K05870;gene51|K02633;gene6464|K07200;gene8627|K07200;	.	0	gene22267|K03729	1	http://www.kegg.jp/pathway/map04710+K03729+K07199+K02223+K08532+K10269+K02633+K03728+K02296+K05870+K07200	no
Morphine addiction	map05032	22	71	1613	8080	0.0524963	0.174109	gene21324|K05181;gene7151|K19021;gene11056|K08291;gene11179|K18437;gene11869|K04539;gene12909|K18438;gene13290|K18436;gene15617|K04265;gene17041|K04632;gene17743|K04534;gene19238|K13296;gene20279|K13293;gene2058|K08045;gene24441|K00910;gene24933|K08291;gene25693|K08049;gene3876|K13755;gene4952|K04849;gene578|K13293;gene6295|K13755;gene8071|K13755;gene8994|K04344;	.	0	gene21324|K05181;gene7151|K19021	2	http://www.kegg.jp/pathway/map05032+K05181+K19021+K08291+K18437+K04539+K18438+K18436+K04265+K04632+K04534+K13296+K13293+K08045+K00910+K08049+K13755+K04849+K04344	no
Oocyte meiosis	map04114	34	121	1601	8030	0.0530569	0.174109	gene5483|K08694;gene10094|K06635;gene10554|K03351;gene11000|K02602;gene11338|K13054;gene11822|K05868;gene12036|K11584;gene13544|K06626;gene17310|K16197;gene20164|K02602;gene2058|K08045;gene20651|K03357;gene20934|K03352;gene20943|K03354;gene20954|K06269;gene21263|K04371;gene21972|K11584;gene22269|K04958;gene24448|K06269;gene24662|K02602;gene24866|K06669;gene25693|K08049;gene26228|K13055;gene26665|…	.	0	gene5483|K08694	1	http://www.kegg.jp/pathway/map04114+K08694+K06635+K03351+K02602+K13054+K05868+K11584+K06626+K16197+K08045+K03357+K03352+K03354+K06269+K04371+K04958+K06669+K08049+K13055+K04348+K04515+K08557+K04373+K11580+K02206+K04959+K04382+K03355	no
Pathogenic Escherichia coli infection	map05130	18	55	1617	8096	0.0525064	0.174109	gene6455|K07374;gene15788|K10168;gene20213|K06088;gene4512|K07374;gene12464|K05703;gene12870|K08007;gene16288|K05754;gene17898|K05689;gene23197|K07375;gene24503|K06106;gene25252|K04514;gene2858|K10160;gene29108|K08007;gene4272|K11294;gene4472|K05758;gene4513|K07374;gene5092|K06619;gene5943|K04513;	gene6455|K07374	1	gene15788|K10168;gene20213|K06088;gene4512|K07374	3	http://www.kegg.jp/pathway/map05130+K07374+K10168+K06088+K05703+K08007+K05754+K05689+K07375+K06106+K04514+K10160+K11294+K05758+K06619+K04513	no
Focal adhesion	map04510	45	169	1590	7982	0.0556344	0.177594	gene11637|K16857;gene16210|K06252;gene28235|K05733;gene8491|K06273;gene10698|K05098;gene11746|K03099;gene12098|K05699;gene12182|K16859;gene12464|K05703;gene14117|K06237;gene14118|K06237;gene14890|K06482;gene15869|K04456;gene16486|K05736;gene17014|K06240;gene17222|K12755;gene17485|K05726;gene18946|K16060;gene19364|K06272;gene2012|K03083;gene20954|K06269;gene21263|K04371;gene21699|K13709;gene22065|…	.	0	gene11637|K16857;gene16210|K06252;gene28235|K05733;gene8491|K06273	4	http://www.kegg.jp/pathway/map04510+K16857+K06252+K05733+K06273+K05098+K03099+K05699+K16859+K05703+K06237+K06482+K04456+K05736+K06240+K12755+K05726+K16060+K06272+K03083+K06269+K04371+K13709+K04361+K06243+K05448+K04503+K04514+K05700+K05449+K04437+K06485+K05717+K04448+K04513+K07836+K10151+K12958+K04440+K02649	no
Glucagon signaling pathway	map04922	26	88	1609	8063	0.0556952	0.177594	gene19032|K16311;gene24482|K08765;gene2668|K19008;gene7531|K04374;gene1038|K07199;gene1291|K16333;gene15179|K01084;gene15869|K04456;gene16484|K05858;gene16802|K00688;gene17041|K04632;gene19238|K13296;gene21815|K17491;gene22269|K04958;gene26066|K00871;gene26575|K11411;gene26665|K04348;gene26675|K04515;gene3389|K04634;gene3953|K04450;gene4395|K05870;gene6464|K07200;gene7107|K04959;gene7551|K04498;g…	.	0	gene19032|K16311;gene24482|K08765;gene2668|K19008;gene7531|K04374	4	http://www.kegg.jp/pathway/map04922+K16311+K08765+K19008+K04374+K07199+K16333+K01084+K04456+K05858+K00688+K04632+K13296+K17491+K04958+K00871+K11411+K04348+K04515+K04634+K04450+K05870+K07200+K04959+K04498+K09047	no
Hepatitis C	map05160	32	113	1603	8038	0.0550941	0.177594	gene15112|K04692;gene20213|K06088;gene22874|K06625;gene23163|K03156;gene6740|K11221;gene11258|K04706;gene11640|K16196;gene11746|K03099;gene15252|K04354;gene15675|K07211;gene15869|K04456;gene1677|K05131;gene17834|K03171;gene19853|K08536;gene2012|K03083;gene21026|K14216;gene21263|K04371;gene2155|K06087;gene21724|K04734;gene21990|K03174;gene22065|K04361;gene23743|K02861;gene24374|K04735;gene26177|K0…	.	0	gene15112|K04692;gene20213|K06088;gene22874|K06625;gene23163|K03156;gene6740|K11221	5	http://www.kegg.jp/pathway/map05160+K04692+K06088+K06625+K03156+K11221+K04706+K16196+K03099+K04354+K07211+K04456+K05131+K03171+K08536+K03083+K14216+K04371+K06087+K04734+K03174+K04361+K02861+K04735+K08860+K07827+K03158+K04441+K04440+K02649+K04382	no
Basal transcription factors	map03022	15	44	1620	8107	0.057518	0.181692	gene12254|K03122;gene12946|K03120;gene13698|K03139;gene1435|K03130;gene16540|K14650;gene17023|K03129;gene18363|K10844;gene22939|K14649;gene23192|K03144;gene23941|K03141;gene25216|K03129;gene26103|K03121;gene26104|K03121;gene27711|K03125;gene27777|K03133;	.	0	.	0	http://www.kegg.jp/pathway/map03022+K03122+K03120+K03139+K03130+K14650+K03129+K10844+K14649+K03144+K03141+K03121+K03125+K03133	no
Small cell lung cancer	map05222	29	101	1606	8050	0.0581112	0.181867	gene9350|K04402;gene22874|K06625;gene593|K04402;gene11162|K03511;gene1325|K02219;gene13544|K06626;gene13720|K06618;gene14117|K06237;gene14118|K06237;gene14890|K06482;gene15869|K04456;gene17014|K06240;gene17662|K08738;gene18946|K16060;gene21724|K04734;gene21990|K03174;gene22532|K06243;gene24374|K04735;gene24491|K04503;gene28249|K06237;gene28250|K06237;gene2845|K03172;gene3974|K06485;gene4445|K0571…	gene9350|K04402	1	gene22874|K06625;gene593|K04402	2	http://www.kegg.jp/pathway/map05222+K04402+K06625+K03511+K02219+K06626+K06618+K06237+K06482+K04456+K06240+K08738+K16060+K04734+K03174+K06243+K04735+K04503+K03172+K06485+K05717+K02206+K02084+K02649	no
Protein export	map03060	7	15	1628	8136	0.0609693	0.189061	gene10714|K03108;gene11112|K03105;gene12505|K09540;gene15471|K03107;gene21476|K13280;gene25438|K13280;gene5194|K09490;	.	0	.	0	http://www.kegg.jp/pathway/map03060+K03108+K03105+K09540+K03107+K13280+K09490	no
cAMP signaling pathway	map04024	51	197	1584	7954	0.0617923	0.189871	gene22902|K04581;gene7151|K19021;gene8075|K04587;gene10981|K05840;gene11038|K00232;gene11170|K03914;gene12191|K04379;gene12928|K05702;gene14607|K01115;gene14998|K15494;gene15528|K05211;gene15617|K04265;gene15869|K04456;gene15897|K01540;gene16436|K04857;gene17041|K04632;gene17222|K12755;gene18276|K01539;gene19238|K13296;gene20279|K13293;gene2058|K08045;gene20793|K05198;gene20929|K16056;gene20954|K…	gene22902|K04581	1	gene7151|K19021;gene8075|K04587	2	http://www.kegg.jp/pathway/map04024+K04581+K19021+K04587+K05840+K00232+K03914+K04379+K05702+K01115+K15494+K05211+K04265+K04456+K01540+K04857+K04632+K12755+K01539+K13296+K13293+K08045+K05198+K16056+K06269+K04371+K04734+K11265+K04735+K04514+K04200+K08049+K04515+K05850+K06225+K05870+K05742+K04448+K04513+K07836+K04850+K04498+K09047+K04130+K04440+K02649+K04160	no
Inositol phosphate metabolism	map00562	18	57	1617	8094	0.0659764	0.199107	gene7167|K00923;gene15834|K00911;gene18980|K18081;gene21833|K00913;gene1188|K00889;gene1193|K19801;gene12165|K00140;gene14236|K18082;gene14973|K00920;gene16484|K05858;gene19218|K00923;gene21273|K00888;gene25042|K01106;gene28144|K01099;gene3072|K10572;gene4411|K00921;gene5163|K13712;gene7365|K01803;	gene7167|K00923	1	gene15834|K00911;gene18980|K18081;gene21833|K00913	3	http://www.kegg.jp/pathway/map00562+K00923+K00911+K18081+K00913+K00889+K19801+K00140+K18082+K00920+K05858+K00888+K01106+K01099+K10572+K00921+K13712+K01803	no
Thyroid hormone synthesis	map04918	18	57	1617	8094	0.0659764	0.199107	gene7531|K04374;gene10013|K00432;gene15897|K01540;gene16484|K05858;gene17041|K04632;gene18276|K01539;gene20310|K00432;gene2058|K08045;gene22269|K04958;gene22523|K00432;gene25693|K08049;gene3389|K04634;gene3953|K04450;gene4395|K05870;gene5072|K15225;gene5194|K09490;gene7107|K04959;gene8106|K09047;	.	0	gene7531|K04374	1	http://www.kegg.jp/pathway/map04918+K04374+K00432+K01540+K05858+K04632+K01539+K08045+K04958+K08049+K04634+K04450+K05870+K15225+K09490+K04959+K09047	no
Jak-STAT signaling pathway	map04630	37	137	1598	8014	0.0670265	0.200486	gene15112|K04692;gene20391|K05057;gene21171|K05419;gene22874|K06625;gene22884|K04702;gene25931|K05071;gene3151|K05059;gene6271|K04695;gene6740|K11221;gene1056|K16064;gene11258|K04706;gene1158|K02539;gene11746|K03099;gene12725|K05136;gene13372|K05431;gene14960|K04699;gene15110|K11224;gene15111|K11223;gene15869|K04456;gene1677|K05131;gene20666|K05433;gene22065|K04361;gene24491|K04503;gene25321|K180…	.	0	gene15112|K04692;gene20391|K05057;gene21171|K05419;gene22874|K06625;gene22884|K04702;gene25931|K05071;gene3151|K05059;gene6271|K04695;gene6740|K11221	9	http://www.kegg.jp/pathway/map04630+K04692+K05057+K05419+K06625+K04702+K05071+K05059+K04695+K11221+K16064+K04706+K02539+K03099+K05136+K05431+K04699+K11224+K11223+K04456+K05131+K05433+K04361+K04503+K18026+K04694+K05075+K14365+K05076+K05140+K05062+K04698+K04738+K05697+K10151+K04498+K02649+K19598	no
Progesterone-mediated oocyte maturation	map04914	25	86	1610	8065	0.0676896	0.200694	gene5483|K08694;gene10554|K03351;gene11000|K02602;gene11822|K05868;gene15869|K04456;gene19238|K13296;gene20164|K02602;gene2058|K08045;gene20651|K03357;gene20934|K03352;gene20943|K03354;gene21263|K04371;gene22994|K04079;gene24662|K02602;gene25693|K08049;gene26588|K06627;gene27815|K04373;gene4771|K04373;gene6768|K02206;gene7116|K07827;gene7669|K04441;gene7671|K04441;gene8674|K04440;gene8782|K02649;…	.	0	gene5483|K08694	1	http://www.kegg.jp/pathway/map04914+K08694+K03351+K02602+K05868+K04456+K13296+K08045+K03357+K03352+K03354+K04371+K04079+K08049+K06627+K04373+K02206+K07827+K04441+K04440+K02649+K03355	no
DNA replication	map03030	12	34	1623	8117	0.0709295	0.204908	gene10606|K10754;gene13210|K02212;gene13818|K10756;gene20987|K10756;gene24224|K04799;gene26106|K10755;gene27344|K02320;gene2891|K02326;gene6727|K02684;gene8191|K02328;gene8427|K03111;gene9015|K10743;	.	0	.	0	http://www.kegg.jp/pathway/map03030+K10754+K02212+K10756+K04799+K10755+K02320+K02326+K02684+K02328+K03111+K10743	no
Gap junction	map04540	22	74	1613	8077	0.0706976	0.204908	gene6455|K07374;gene12401|K07372;gene4512|K07374;gene10897|K19477;gene11254|K04463;gene11746|K03099;gene16484|K05858;gene17041|K04632;gene18997|K12318;gene2058|K08045;gene21263|K04371;gene21546|K05701;gene22065|K04361;gene22269|K04958;gene23197|K07375;gene25693|K08049;gene3389|K04634;gene3812|K04420;gene4513|K07374;gene7107|K04959;gene7116|K07827;gene9336|K04635;	gene6455|K07374	1	gene12401|K07372;gene4512|K07374	2	http://www.kegg.jp/pathway/map04540+K07374+K07372+K19477+K04463+K03099+K05858+K04632+K12318+K08045+K04371+K05701+K04361+K04958+K07375+K08049+K04634+K04420+K04959+K07827+K04635	no
Pancreatic cancer	map05212	22	74	1613	8077	0.0706976	0.204908	gene9350|K04402;gene15112|K04692;gene22874|K06625;gene593|K04402;gene11162|K03511;gene11248|K04500;gene13720|K06618;gene13828|K08775;gene14260|K04688;gene15869|K04456;gene21263|K04371;gene22065|K04361;gene22986|K05448;gene24374|K04735;gene24491|K04503;gene25354|K04500;gene28037|K05729;gene4243|K07835;gene5944|K08774;gene7116|K07827;gene8674|K04440;gene8782|K02649;	gene9350|K04402	1	gene15112|K04692;gene22874|K06625;gene593|K04402	3	http://www.kegg.jp/pathway/map05212+K04402+K04692+K06625+K03511+K04500+K06618+K08775+K04688+K04456+K04371+K04361+K05448+K04735+K04503+K05729+K07835+K08774+K07827+K04440+K02649	no
Cocaine addiction	map05030	13	38	1622	8113	0.0723935	0.207364	gene7531|K04374;gene14998|K15494;gene15528|K05211;gene17041|K04632;gene2058|K08045;gene20793|K05198;gene24374|K04735;gene27467|K00274;gene3252|K08155;gene3953|K04450;gene4395|K05870;gene512|K04448;gene8106|K09047;	.	0	gene7531|K04374	1	http://www.kegg.jp/pathway/map05030+K04374+K15494+K05211+K04632+K08045+K05198+K04735+K00274+K08155+K04450+K05870+K04448+K09047	no
Viral carcinogenesis	map05203	51	200	1584	7951	0.0735866	0.209011	gene3480|K15041;gene15112|K04692;gene22874|K06625;gene26555|K12496;gene3221|K12497;gene7531|K04374;gene12098|K05699;gene12254|K03122;gene12946|K03120;gene13544|K06626;gene13720|K06618;gene15110|K11224;gene15111|K11223;gene17234|K04681;gene17310|K16197;gene17834|K03171;gene2120|K12076;gene21263|K04371;gene21724|K04734;gene21990|K03174;gene22966|K04378;gene23192|K03144;gene23553|K11252;gene23941|K0…	gene3480|K15041	1	gene15112|K04692;gene22874|K06625;gene26555|K12496;gene3221|K12497;gene7531|K04374	5	http://www.kegg.jp/pathway/map05203+K15041+K04692+K06625+K12496+K12497+K04374+K05699+K03122+K03120+K06626+K06618+K11224+K11223+K04681+K16197+K03171+K12076+K04371+K04734+K03174+K04378+K03144+K11252+K03141+K04735+K04503+K04469+K10131+K11838+K06627+K02330+K11594+K11407+K06062+K03172+K04450+K05870+K04448+K04513+K02206+K07827+K11254+K11643+K10151+K04498+K05768+K09047+K02649+K11404	no
Protein processing in endoplasmic reticulum	map04141	46	178	1589	7973	0.0743738	0.209486	gene17748|K14027;gene20738|K09485;gene21145|K09027;gene7531|K04374;gene1008|K01230;gene10323|K14007;gene10912|K14005;gene10960|K14020;gene11211|K10950;gene11640|K16196;gene12505|K09540;gene12712|K06689;gene12722|K04426;gene14052|K11718;gene15287|K08852;gene15968|K10100;gene16511|K14026;gene16607|K09521;gene16734|K14000;gene16977|K09525;gene17655|K09503;gene19682|K10575;gene21196|K10666;gene21822|…	.	0	gene17748|K14027;gene20738|K09485;gene21145|K09027;gene7531|K04374	4	http://www.kegg.jp/pathway/map04141+K14027+K09485+K09027+K04374+K01230+K14007+K14005+K14020+K10950+K16196+K09540+K06689+K04426+K11718+K08852+K10100+K14026+K09521+K14000+K09525+K09503+K10575+K10666+K11863+K09517+K07151+K10084+K14004+K04079+K03283+K10601+K10976+K04555+K04523+K09508+K12670+K09490+K14003+K08860+K04440+K14011+K07953	no
Salmonella infection	map05132	24	83	1611	8068	0.0751688	0.209976	gene10834|K05505;gene15788|K10168;gene12191|K04379;gene14310|K12964;gene14311|K05408;gene14477|K13883;gene15667|K07898;gene16147|K15348;gene16288|K05754;gene17818|K10416;gene21263|K04371;gene21546|K05701;gene22712|K07897;gene24374|K04735;gene25252|K04514;gene27896|K04437;gene2858|K10160;gene4472|K05758;gene512|K04448;gene5680|K04519;gene7669|K04441;gene7671|K04441;gene8674|K04440;gene8963|K06071;	.	0	gene10834|K05505;gene15788|K10168	2	http://www.kegg.jp/pathway/map05132+K05505+K10168+K04379+K12964+K05408+K13883+K07898+K15348+K05754+K10416+K04371+K05701+K07897+K04735+K04514+K04437+K10160+K05758+K04448+K04519+K04441+K04440+K06071	no
Signaling pathways regulating pluripotency of stem cells	map04550	31	113	1604	8038	0.0768027	0.212781	gene4089|K13568;gene4399|K02375;gene15112|K04692;gene21171|K05419;gene24949|K05093;gene5300|K17693;gene6702|K04667;gene10476|K13578;gene10721|K09222;gene10726|K09222;gene11113|K02085;gene11248|K04500;gene11949|K04662;gene13459|K02376;gene14969|K11460;gene15869|K04456;gene16612|K11459;gene17923|K09378;gene2012|K03083;gene20757|K18497;gene21263|K04371;gene2225|K02353;gene22392|K00444;gene23632|K176…	gene4089|K13568;gene4399|K02375	2	gene15112|K04692;gene21171|K05419;gene24949|K05093;gene5300|K17693;gene6702|K04667	5	http://www.kegg.jp/pathway/map04550+K13568+K02375+K04692+K05419+K05093+K17693+K04667+K13578+K09222+K02085+K04500+K04662+K02376+K11460+K04456+K11459+K09378+K03083+K18497+K04371+K02353+K00444+K17695+K02842+K15613+K07827+K04441+K02649	no
Pyrimidine metabolism	map00240	24	84	1611	8067	0.0819907	0.223609	gene10806|K00893;gene12629|K19970;gene13493|K03009;gene13867|K03020;gene15092|K01081;gene17766|K03011;gene17811|K00857;gene19590|K10807;gene2071|K13421;gene2213|K03016;gene22566|K00940;gene24259|K03015;gene26007|K16904;gene26157|K03008;gene27344|K02320;gene2891|K02326;gene4877|K01489;gene6|K00943;gene6727|K02684;gene6960|K03021;gene792|K00207;gene8064|K01081;gene8191|K02328;gene9788|K00940;	.	0	.	0	http://www.kegg.jp/pathway/map00240+K00893+K19970+K03009+K03020+K01081+K03011+K00857+K10807+K13421+K03016+K00940+K03015+K16904+K03008+K02320+K02326+K01489+K00943+K02684+K03021+K00207+K02328	no
Vascular smooth muscle contraction	map04270	28	101	1607	8050	0.0820342	0.223609	gene16530|K18052;gene4884|K01047;gene12024|K18051;gene14797|K04267;gene16320|K16342;gene16436|K04857;gene16484|K05858;gene17041|K04632;gene17222|K12755;gene18278|K12330;gene18997|K12318;gene19178|K07532;gene2058|K08045;gene20954|K06269;gene21263|K04371;gene22269|K04958;gene24448|K06269;gene24634|K12313;gene25252|K04514;gene25693|K08049;gene3389|K04634;gene5482|K06269;gene5818|K18050;gene5943|K045…	gene16530|K18052;gene4884|K01047	2	.	0	http://www.kegg.jp/pathway/map04270+K18052+K01047+K18051+K04267+K16342+K04857+K05858+K04632+K12755+K12330+K12318+K07532+K08045+K06269+K04371+K04958+K12313+K04514+K08049+K04634+K18050+K04513+K04959+K04850+K16343+K04635	no
Leishmaniasis	map05140	16	51	1619	8100	0.0827759	0.223826	gene23163|K03156;gene12191|K04379;gene12796|K04404;gene18162|K02581;gene21263|K04371;gene21724|K04734;gene24374|K04735;gene27905|K04730;gene2858|K10160;gene512|K04448;gene5680|K04519;gene6542|K04733;gene7357|K05697;gene7526|K04403;gene7669|K04441;gene7671|K04441;	.	0	gene23163|K03156	1	http://www.kegg.jp/pathway/map05140+K03156+K04379+K04404+K02581+K04371+K04734+K04735+K04730+K10160+K04448+K04519+K04733+K05697+K04403+K04441	no
Hepatocellular carcinoma	map05225	39	149	1596	8002	0.0834628	0.223892	gene15278|K11650;gene4399|K02375;gene9350|K04402;gene9742|K02620;gene22874|K06625;gene593|K04402;gene10391|K04492;gene11113|K02085;gene11162|K03511;gene11248|K04500;gene11746|K03099;gene13459|K02376;gene13720|K06618;gene14260|K04688;gene15869|K04456;gene2012|K03083;gene20658|K09593;gene21242|K00799;gene21263|K04371;gene22065|K04361;gene2225|K02353;gene22392|K00444;gene22423|K11757;gene2263|K11340…	gene15278|K11650;gene4399|K02375;gene9350|K04402;gene9742|K02620	4	gene22874|K06625;gene593|K04402	2	http://www.kegg.jp/pathway/map05225+K11650+K02375+K04402+K02620+K06625+K04492+K02085+K03511+K04500+K03099+K02376+K06618+K04688+K04456+K03083+K09593+K00799+K04371+K04361+K02353+K00444+K11757+K11340+K04503+K03096+K02842+K11653+K04490+K08774+K11765+K07827+K02649+K11647+K08957	no
PI3K-Akt signaling pathway	map04151	76	317	1559	7834	0.0889428	0.236714	gene27770|K04358;gene10696|K05091;gene11637|K16857;gene13896|K04358;gene16210|K06252;gene20391|K05057;gene22874|K06625;gene24949|K05093;gene25931|K05071;gene4946|K05103;gene6133|K16341;gene7531|K04374;gene10698|K05098;gene11170|K03914;gene1158|K02539;gene11746|K03099;gene11869|K04539;gene12036|K11584;gene1218|K16339;gene12182|K16859;gene1291|K16333;gene13306|K13304;gene13372|K05431;gene13544|K066…	gene27770|K04358	1	gene10696|K05091;gene11637|K16857;gene13896|K04358;gene16210|K06252;gene20391|K05057;gene22874|K06625;gene24949|K05093;gene25931|K05071;gene4946|K05103;gene6133|K16341;gene7531|K04374	11	http://www.kegg.jp/pathway/map04151+K04358+K05091+K16857+K06252+K05057+K06625+K05093+K05071+K05103+K16341+K04374+K05098+K03914+K02539+K03099+K04539+K11584+K16339+K16859+K16333+K13304+K05431+K06626+K04273+K06237+K04688+K06482+K01084+K04354+K04456+K05131+K06240+K16197+K16340+K03083+K18497+K04371+K04361+K06243+K05448+K04079+K04735+K04503+K12230+K11583+K05466+K05449+K04275+K10160+K04450+K06485+K05870…	no
RIG-I-like receptor signaling pathway	map04622	18	60	1617	8091	0.0902866	0.237929	gene10856|K12671;gene23163|K03156;gene24500|K02373;gene14198|K10652;gene14950|K12652;gene15675|K07211;gene17834|K03171;gene18162|K02581;gene20292|K04416;gene21724|K04734;gene21990|K03174;gene23743|K02861;gene24374|K04735;gene27455|K11594;gene4186|K11594;gene7669|K04441;gene7671|K04441;gene8674|K04440;	.	0	gene10856|K12671;gene23163|K03156;gene24500|K02373	3	http://www.kegg.jp/pathway/map04622+K12671+K03156+K02373+K10652+K12652+K07211+K03171+K02581+K04416+K04734+K03174+K02861+K04735+K11594+K04441+K04440	no
Wnt signaling pathway	map04310	33	124	1602	8027	0.0908072	0.237929	gene4399|K02375;gene9742|K02620;gene27083|K02166;gene10391|K04492;gene11113|K02085;gene11998|K04512;gene12143|K04505;gene13459|K02376;gene14391|K04468;gene15996|K04493;gene16207|K04507;gene16484|K05858;gene2012|K03083;gene2195|K03345;gene2225|K02353;gene22392|K00444;gene2277|K04508;gene22909|K04512;gene24390|K04502;gene24491|K04503;gene24716|K03096;gene26127|K02842;gene26665|K04348;gene26675|K045…	gene4399|K02375;gene9742|K02620	2	gene27083|K02166	1	http://www.kegg.jp/pathway/map04310+K02375+K02620+K02166+K04492+K02085+K04512+K04505+K02376+K04468+K04493+K04507+K05858+K03083+K03345+K02353+K00444+K04508+K04502+K04503+K03096+K02842+K04348+K04515+K08110+K04448+K04490+K04513+K10151+K04498+K04440+K08957	no
Renin-angiotensin system	map04614	7	17	1628	8134	0.091871	0.238865	gene10227|K01257;gene10368|K11141;gene15267|K01283;gene15634|K01380;gene18575|K01325;gene20239|K01393;gene27446|K19514;	.	0	.	0	http://www.kegg.jp/pathway/map04614+K01257+K11141+K01283+K01380+K01325+K01393+K19514	no
Transcriptional misregulation in cancer	map05202	39	151	1596	8000	0.0945839	0.244041	gene10175|K04454;gene9350|K04402;gene1896|K14242;gene22874|K06625;gene2736|K08367;gene3268|K08559;gene5300|K17693;gene593|K04402;gene10944|K15184;gene11162|K03511;gene11670|K15619;gene1401|K13105;gene14703|K02633;gene15088|K10056;gene15165|K15592;gene15294|K12823;gene15660|K15379;gene16612|K11459;gene19075|K10055;gene19758|K15612;gene2169|K15618;gene2191|K15593;gene22675|K08530;gene23003|K11313;g…	gene10175|K04454;gene9350|K04402	2	gene1896|K14242;gene22874|K06625;gene2736|K08367;gene3268|K08559;gene5300|K17693;gene593|K04402	6	http://www.kegg.jp/pathway/map05202+K04454+K04402+K14242+K06625+K08367+K08559+K17693+K15184+K03511+K15619+K13105+K02633+K10056+K15592+K12823+K15379+K11459+K10055+K15612+K15618+K15593+K08530+K11313+K11253+K04735+K11449+K03172+K09383+K15187+K06622+K15613+K04387+K04684+K15188+K03211+K10151+K09431	no
Inflammatory mediator regulation of TRP channels	map04750	24	86	1611	8065	0.0968482	0.24799	gene16530|K18052;gene11172|K04234;gene12024|K18051;gene14789|K04971;gene16320|K16342;gene16484|K05858;gene17041|K04632;gene2058|K08045;gene20954|K06269;gene22269|K04958;gene24448|K06269;gene25693|K08049;gene26675|K04515;gene3389|K04634;gene5482|K06269;gene5680|K04519;gene5818|K18050;gene6044|K04386;gene7107|K04959;gene7499|K16343;gene7669|K04441;gene7671|K04441;gene8674|K04440;gene8782|K02649;	gene16530|K18052	1	.	0	http://www.kegg.jp/pathway/map04750+K18052+K04234+K18051+K04971+K16342+K05858+K04632+K08045+K06269+K04958+K08049+K04515+K04634+K04519+K18050+K04386+K04959+K16343+K04441+K04440+K02649	no
[truncated: 197 more rows]
